# Supplementary material for: Reduced urine volume and changed renal sphingolipid metabolism in P2ry14-deficient mice
Source: Front Cell Dev Biol. 2023 May 11;11:1128456. doi: 10.3389/fcell.2023.1128456 (PMC10213973; doi:10.3389/fcell.2023.1128456)
Supplement: Supplementary file 1 [file DataSheet1.zip]

Archive with 5 entries (4 files):
- Supplementary Material/
- Supplementary Material/Supplementary Data Sheet.pdf
- Supplementary Material/Supplementary Table S4.XLSX
- Supplementary Material/Supplementary Table S5.XLSX
- Supplementary Material/Supplementary Table S6.XLSX
