# Supplementary material for: Reduced urine volume and changed renal sphingolipid metabolism in P2ry14-deficient mice
Source: Front Cell Dev Biol. 2023 May 11;11:1128456. doi: 10.3389/fcell.2023.1128456 (PMC10213973; doi:10.3389/fcell.2023.1128456)
Supplement: Supplementary file 1 [file DataSheet1.zip › Supplementary Material/Supplementary Table S4.XLSX]

## Sheet: fpkm_sorted&mean
ensembl,id	gene,name	mean,all	mean,chow	mean,salt	mean,wt	mean,ko	mean,chow,wt	mean,chow,ko	mean,salt,wt	mean,salt,ko	p2y14_chow_ko_1	p2y14_chow_ko_2	p2y14_chow_ko_3	p2y14_chow_ko_4	p2y14_chow_ko_5	p2y14_chow_ko_6	p2y14_chow_ko_7	p2y14_chow_ko_8	p2y14_chow_ko_9	p2y14_chow_ko_10	p2y14_chow_wt_1	p2y14_chow_wt_2	p2y14_chow_wt_3	p2y14_chow_wt_4	p2y14_chow_wt_5	p2y14_chow_wt_6	p2y14_chow_wt_7	p2y14_chow_wt_8	p2y14_chow_wt_9	p2y14_chow_wt_10	p2y14_salt_wt_1	p2y14_salt_wt_2	p2y14_salt_wt_3	p2y14_salt_wt_4	p2y14_salt_wt_5	p2y14_salt_wt_6	p2y14_salt_wt_7	p2y14_salt_wt_8	p2y14_salt_wt_9	p2y14_salt_wt_10	p2y14_salt_ko_1	p2y14_salt_ko_2	p2y14_salt_ko_3	p2y14_salt_ko_4	p2y14_salt_ko_5	p2y14_salt_ko_6	p2y14_salt_ko_7	p2y14_salt_ko_8	p2y14_salt_ko_9
ENSMUSG00000028180	Zranb2	48.0867	51.3152	44.8582	48.1193	48.0541	51.1399	51.4905	45.0988	44.6177	57.8837	51.078	58.7541	45.4808	53.6683	47.3677	51.2214	55.4324	42.437	51.582	55.7683	46.9778	53.9314	47.4074	49.4841	62.6757	52.032	46.2108	53.3995	43.512	42.7169	45.8902	37.9876	37.3042	46.5677	48.7054	42.0342	46.5703	50.674	52.537	35.1075	32.041	43.4819	42.035	35.8388	39.2377	49.2046	52.901	53.9572
ENSMUSG00000028182	Lrriq3	1.09232	1.27431	0.910325	1.07863	1.10601	1.21065	1.33797	0.9466	0.87405	2.00304	1.32273	0.951869	0.381479	2.49224	1.09009	1.55201	1.07694	1.16669	1.3426	0.881216	0.773327	1.90238	1.32718	0.810254	1.61976	1.04577	0.86576	1.35485	1.52602	0.71133	0.717048	0.90083	1.04184	0.861689	0.962713	0.597353	1.59285	0.70679	1.37356	0.593982	0.629301	1.18269	0.561006	0.736184	1.20829	0.911824	0.864991	1.23432
ENSMUSG00000028185	Dnase2b	0.0186515	0.018592	0.018711	0.0100818	0.0272212	0.0118247	0.0253593	0.00833894	0.029083	0	0	0	0	0	0	0.0385531	0	0.0398922	0.175148	0	0	0	0	0	0	0.0399777	0	0	0.0782694	0	0	0	0	0	0.0486225	0	0	0	0.0347669	0	0	0.133589	0.055535	0	0	0	0.101706	0
ENSMUSG00000028184	Adgrl2	4.0593	4.20349	3.9151	4.10021	4.01839	4.16039	4.2466	4.04002	3.79018	4.75996	3.21897	3.77836	2.66286	1.98904	2.15207	8.03516	5.82159	4.51495	5.53301	1.90894	2.36599	3.95023	2.5032	6.05769	4.86851	5.44405	5.0313	5.54678	3.9272	2.52716	5.65233	3.73239	6.03404	5.17687	4.74263	5.00897	2.01433	3.16962	2.3419	7.07777	2.56108	4.00162	5.28575	2.70024	2.17053	1.86493	4.3074	4.3685
ENSMUSG00000028187	Rpf1	21.8929	21.8478	21.938	21.5926	22.1932	21.7099	21.9857	21.4754	22.4007	25.1894	28.9305	26.2366	21.4507	19.1583	18.0193	23.3063	20.6747	18.7866	18.1046	19.6677	18.5147	24.3263	20.0614	21.0954	25.929	22.9732	19.8616	21.4311	23.2385	23.6102	18.7707	22.1068	20.8318	22.3847	24.5825	22.5118	20.0987	19.1178	20.739	20.7177	20.2973	20.0831	22.241	24.9995	21.3272	22.3989	23.8458	25.2879
ENSMUSG00000028186	Uox	0.123521	0.148617	0.0984243	0.127175	0.119867	0.172597	0.124637	0.0817525	0.115096	0	0.238151	0.405807	0.196947	0	0.122085	0.15441	0	0.0744739	0.0544984	0	0	0	0	0	0.093722	0.0373169	0.0794228	0.132888	1.38262	0.154413	0	0.0459427	0	0.0694307	0.206928	0.0410522	0.211928	0.0553736	0.0324572	0	0.28944	0.0654393	0.216976	0	0.0417241	0.274267	0.199184	0
ENSMUSG00000028189	Ctbs	6.10467	6.78682	5.42252	6.14627	6.06307	7.11576	6.45789	5.17679	5.66825	5.11506	5.32157	6.49613	5.30254	6.31815	9.09988	6.42874	6.77197	7.47852	6.2463	5.42278	7.39867	6.22914	4.40578	6.09869	9.91537	8.8513	8.00026	7.64021	7.1954	3.84936	4.59613	5.88417	4.70027	5.81699	5.3085	5.89252	5.0238	5.65852	5.03762	5.91346	5.14029	4.20442	4.37304	5.61935	6.59421	5.58907	6.62166	5.53293
ENSMUSG00000028188	Spata1	4.29659	4.46072	4.13246	4.6033	3.98988	4.89002	4.03141	4.31657	3.94835	1.99815	4.01216	6.03561	3.45547	4.26274	4.7281	6.98536	1.99104	2.71687	4.12856	2.29188	7.34312	8.45218	4.90859	6.02728	4.40911	3.29759	3.92667	3.26694	4.97689	2.87006	8.85686	4.37598	2.1948	5.34533	4.04296	4.85577	2.79165	3.04844	4.78381	3.40265	4.98803	5.98086	5.08348	3.43722	3.74466	2.27883	1.73602	3.78636
ENSMUSG00000107279	RP23-346P15,4	0	0	0	0	0	0	0	0	0	0	0	0	0	0	0	0	0	0	0	0	0	0	0	0	0	0	0	0	0	0	0	0	0	0	0	0	0	0	0	0	0	0	0	0	0	0	0	0
ENSMUSG00000104925	RP23-70G12,3	0.0349648	0.0527754	0.0171543	0.0171794	0.0527503	0.0284494	0.0771014	0.00590934	0.0283992	0	0.0984125	0.167583	0.0445853	0.0819513	0.050429	0.223054	0.104999	0	0	0	0	0	0	0	0.116167	0.046277	0	0.0767471	0.0453029	0	0	0	0	0	0.0590934	0	0	0	0	0	0	0	0.0642796	0	0	0.158371	0	0.0613415
ENSMUSG00000035429	Ptprh	5.13991	3.65674	6.62308	5.02281	5.25701	3.55369	3.7598	6.49193	6.75423	3.2772	3.42925	3.23793	2.38979	4.03449	4.49498	3.50717	3.59513	3.99386	5.63819	2.89476	3.46405	2.58077	2.72373	3.98428	2.36286	4.29592	4.96972	5.21756	3.04321	6.11521	4.10078	8.48151	8.12416	5.79548	6.00481	6.97577	5.06547	5.73337	8.52277	8.07113	11.0575	5.6147	9.02313	4.50535	3.43502	8.39442	5.14243	5.49316
ENSMUSG00000035427	Mageb4	0	0	0	0	0	0	0	0	0	0	0	0	0	0	0	0	0	0	0	0	0	0	0	0	0	0	0	0	0	0	0	0	0	0	0	0	0	0	0	0	0	0	0	0	0	0	0	0
ENSMUSG00000035420	Fam170a	0.00271783	0	0.00543565	0	0.00543565	0	0	0	0.0108713	0	0	0	0	0	0	0	0	0	0	0	0	0	0	0	0	0	0	0	0	0	0	0	0	0	0	0	0	0	0	0	0	0	0	0	0	0	0	0.108713
ENSMUSG00000070074	Mir484	0	0	0	0	0	0	0	0	0	0	0	0	0	0	0	0	0	0	0	0	0	0	0	0	0	0	0	0	0	0	0	0	0	0	0	0	0	0	0	0	0	0	0	0	0	0	0	0
ENSMUSG00000020755	Sap30bp	18.4511	18.4389	18.4632	19.1208	17.7813	19.4522	17.4257	18.7895	18.1369	19.9751	27.7715	19.6626	15.2407	15.3533	12.9815	17.1327	18.0089	13.9642	14.1665	16.0871	20.1923	17.4189	15.1899	19.5618	22.8424	24.6881	15.5973	23.4942	19.4496	16.224	15.4562	23.5422	20.9091	20.0069	20.485	16.7563	22.2658	15.2138	17.0356	16.5189	18.162	19.217	23.0855	21.2361	16.9761	19.0807	16.2542	13.9186
ENSMUSG00000070076	Mir127	0	0	0	0	0	0	0	0	0	0	0	0	0	0	0	0	0	0	0	0	0	0	0	0	0	0	0	0	0	0	0	0	0	0	0	0	0	0	0	0	0	0	0	0	0	0	0	0
ENSMUSG00000070077	Mir491	0	0	0	0	0	0	0	0	0	0	0	0	0	0	0	0	0	0	0	0	0	0	0	0	0	0	0	0	0	0	0	0	0	0	0	0	0	0	0	0	0	0	0	0	0	0	0	0
ENSMUSG00000070071	Mir465	0	0	0	0	0	0	0	0	0	0	0	0	0	0	0	0	0	0	0	0	0	0	0	0	0	0	0	0	0	0	0	0	0	0	0	0	0	0	0	0	0	0	0	0	0	0	0	0
ENSMUSG00000020752	Recql5	15.0255	11.1513	18.8998	14.7487	15.3024	11.2695	11.0331	18.2278	19.5717	10.7887	10.7961	11.7062	13.3738	14.7342	9.31141	14.2989	9.06908	8.01024	8.24255	8.38805	8.97143	14.4778	15.9192	9.68199	15.5405	11.61	8.87689	10.9514	8.27755	16.4473	17.3593	19.8706	14.5159	19.7996	17.4154	21.208	16.1699	16.9385	22.5538	21.0042	25.507	24.7888	17.0799	17.0748	25.7772	17.29	16.3508	13.4391
ENSMUSG00000070073	Mir470	0	0	0	0	0	0	0	0	0	0	0	0	0	0	0	0	0	0	0	0	0	0	0	0	0	0	0	0	0	0	0	0	0	0	0	0	0	0	0	0	0	0	0	0	0	0	0	0
ENSMUSG00000020758	Itgb4	12.2731	10.8434	13.7028	12.8574	11.6888	10.9207	10.766	14.794	12.6117	9.23226	8.61811	10.0615	7.812	9.79316	10.249	14.2511	11.633	12.1575	13.8526	8.83877	8.62526	10.3683	6.82235	11.738	13.433	10.9894	11.3493	14.8511	12.1914	11.1198	16.1381	14.2765	17.8587	13.9033	15.3877	16.7997	13.8735	12.5943	15.9888	15.885	15.7142	9.85964	16.3809	11.1581	13.0074	9.12383	11.6377	12.9189
ENSMUSG00000069833	Ahnak	25.2135	30.2796	20.1475	25.4867	24.9403	30.2265	30.3326	20.7469	19.548	27.2528	25.5023	26.8569	39.0924	29.7274	32.0445	32.9555	28.5699	32.2245	29.0998	30.0439	27.3808	25.6776	30.6488	32.0841	31.4396	31.1011	28.4755	27.7565	37.6571	22.707	20.8415	21.1533	24.5442	21.5722	17.0083	20.469	19.5668	19.9382	19.6688	19.2077	17.0006	16.8482	19.3578	22.1519	24.945	18.06	16.9326	21.3045
ENSMUSG00000069830	Nlrp1a	0.00994944	0.016433	0.00346593	0.0112367	0.00866218	0.0155415	0.0173244	0.00693186	0	0	0	0	0	0	0.0871437	0.0256805	0.0604195	0	0	0	0.106713	0	0	0	0	0.0266086	0	0.0220939	0	0	0	0	0	0.0495576	0	0	0	0.019761	0	0	0	0	0	0	0	0	0	0
ENSMUSG00000028238	Atp6v0d2	5.86755	7.36089	4.37421	6.09223	5.64287	7.83705	6.88472	4.34741	4.40102	10.4819	5.0754	3.07754	4.67558	5.37433	4.67381	12.5191	8.76493	6.94126	7.26337	8.85782	9.2362	8.27769	3.20122	12.719	6.161	8.9783	6.58323	9.0911	5.26497	3.43261	2.87921	3.43482	5.03151	3.98719	7.79626	3.87031	3.72173	5.09997	4.22046	3.64861	1.56834	7.02093	3.14613	4.27253	4.47631	3.66888	4.01223	6.86074
ENSMUSG00000033863	Klf9	18.9839	21.7387	16.2292	19.326	18.6419	23.0292	20.4482	15.6227	16.8356	16.4008	17.9841	15.498	24.3677	20.369	19.3223	28.8567	21.7871	23.3864	16.51	25.4574	14.771	27.4783	27.3205	22.3329	31.684	18.2044	23.3703	18.5254	21.1478	11.726	16.7098	12.9273	15.9281	16.2514	18.6878	17.7144	17.5347	13.2594	15.4885	12.9205	13.9293	17.4831	16.4311	12.6511	28.3212	14.6864	16.7384	15.9982
ENSMUSG00000033860	Fgg	0.0710378	0.0750461	0.0670295	0.0869743	0.0551013	0.0907847	0.0593075	0.0831638	0.0508951	0	0	0.227299	0.303023	0	0	0	0	0.0627529	0	0	0	0	0.485541	0.0884796	0.105155	0.0628818	0	0.104208	0.0615818	0	0	0	0	0.116786	0	0	0.231141	0.0465769	0.437134	0	0	0.11024	0.0873214	0.144554	0	0	0	0.166836
ENSMUSG00000069835	Sat2	4.23416	4.89135	3.57697	3.96691	4.5014	4.84844	4.93426	3.08539	4.06855	6.38649	4.20821	4.83842	2.52042	4.91854	2.61222	5.59254	6.81468	5.38167	6.06942	4.85495	4.0978	2.8937	6.81569	3.17718	8.63379	2.97662	4.4904	6.30731	4.23699	2.12433	1.35199	5.92148	2.94778	1.4958	2.5419	5.12818	2.14447	3.6679	3.53002	5.11187	4.96771	7.04854	3.48161	1.66748	3.00259	3.96607	6.09276	2.2113
ENSMUSG00000028233	Tgs1	14.7788	14.6038	14.9539	15.5819	13.9758	15.659	13.5486	15.5048	14.403	15.6871	15.6731	12.8739	18.5052	12.9053	11.0427	15.6082	13.5536	9.26987	10.3669	12.7164	17.6638	17.5229	16.8441	14.0351	18.1504	15.5758	14.239	14.9528	14.8894	18.3984	15.0607	11.7488	10.0324	18.0582	18.7514	16.3659	14.362	16.2386	16.0318	8.48562	8.21852	19.7455	13.8363	17.0052	20.1651	11.7542	15.1	13.2972
ENSMUSG00000028232	Tmem68	14.9927	15.6231	14.3622	15.3659	14.6195	16.4323	14.8139	14.2994	14.4251	12.8426	14.2244	15.7077	15.6404	14.4095	16.0348	12.9142	16.7212	14.822	14.8224	17.1462	15.0811	18.3202	18.5298	14.9476	13.3834	18.1282	16.7651	14.9064	17.1155	15.9597	16.5963	11.1629	10.8773	12.8076	15.7045	15.271	14.6292	15.8475	14.1375	12.5266	12.0026	12.8785	11.0653	13.8681	19.0333	15.9527	15.4413	15.8404
ENSMUSG00000028236	Sdr16c5	0	0	0	0	0	0	0	0	0	0	0	0	0	0	0	0	0	0	0	0	0	0	0	0	0	0	0	0	0	0	0	0	0	0	0	0	0	0	0	0	0	0	0	0	0	0	0	0
ENSMUSG00000028234	Rps20	375.684	393.108	358.259	370.956	380.411	382.604	403.613	359.308	357.209	486.214	446.479	316.111	289.324	331.464	315.421	287.361	550.15	501.792	511.816	317.736	383.69	404.996	399.436	443.702	468.898	383.102	301.274	411.958	311.246	389.919	342.361	408.041	420.603	321.767	319.471	343.295	364.799	349.293	333.535	436.495	389.001	372.893	342.875	314.518	336.313	371.798	345.075	337.442
ENSMUSG00000044537	Olfr779	0	0	0	0	0	0	0	0	0	0	0	0	0	0	0	0	0	0	0	0	0	0	0	0	0	0	0	0	0	0	0	0	0	0	0	0	0	0	0	0	0	0	0	0	0	0	0	0
ENSMUSG00000044534	Ackr2	0.032886	0.0304526	0.0353194	0.0395137	0.0262583	0.0538361	0.00706908	0.0251913	0.0454476	0	0	0	0	0	0	0.0706908	0	0	0	0	0.293718	0.156299	0	0.0516992	0	0.0366446	0	0	0	0	0	0	0.0495253	0	0.0467745	0.0403135	0.033732	0.0815676	0	0	0	0.0642608	0	0	0.122919	0.0627357	0.0932223	0.0485607
ENSMUSG00000044533	Rps2	384.851	392.055	377.647	381.455	388.247	383.382	400.729	379.529	375.765	409.877	439.673	365.082	334.428	298.471	345.88	304.917	535.574	491.959	481.426	293.707	354.224	358.63	432.337	372.013	429.79	409.698	340.784	449.017	393.621	391.717	368.415	396.514	465.082	335.774	357.604	353.58	390.242	383.218	353.14	445.761	462.49	393.05	384.182	361.428	322.738	359.09	351.084	359.844
ENSMUSG00000068120	Gm10231	0	0	0	0	0	0	0	0	0	0	0	0	0	0	0	0	0	0	0	0	0	0	0	0	0	0	0	0	0	0	0	0	0	0	0	0	0	0	0	0	0	0	0	0	0	0	0	0
ENSMUSG00000093857	Gm21645	0	0	0	0	0	0	0	0	0	0	0	0	0	0	0	0	0	0	0	0	0	0	0	0	0	0	0	0	0	0	0	0	0	0	0	0	0	0	0	0	0	0	0	0	0	0	0	0
ENSMUSG00000044538	Obox3-ps8	0	0	0	0	0	0	0	0	0	0	0	0	0	0	0	0	0	0	0	0	0	0	0	0	0	0	0	0	0	0	0	0	0	0	0	0	0	0	0	0	0	0	0	0	0	0	0	0
ENSMUSG00000104750	AC034285,1	0	0	0	0	0	0	0	0	0	0	0	0	0	0	0	0	0	0	0	0	0	0	0	0	0	0	0	0	0	0	0	0	0	0	0	0	0	0	0	0	0	0	0	0	0	0	0	0
ENSMUSG00000027405	Nop56	42.926	39.7059	46.146	41.5286	44.3233	39.5641	39.8476	43.4931	48.799	30.9398	28.5513	38.6846	63.5383	46.7351	60.8292	32.8884	31.5643	29.5433	35.2018	44.7867	66.078	41.8313	46.589	31.8731	27.37	26.5463	32.2045	42.1946	36.1678	44.7146	39.209	47.4291	44.3437	42.968	42.5597	44.4931	49.9563	42.4806	36.7766	61.2808	50.6731	48.1274	69.4075	57.8203	45.0762	46.5725	37.1083	39.834
ENSMUSG00000027404	Snrpb	134.091	133.03	135.152	131.827	136.355	127.59	138.47	136.064	134.24	134.98	164.098	149.553	118.945	127.381	125.122	102.837	150.246	159.291	152.243	116.705	134.08	122.349	146.804	124.511	139.996	127.117	117.995	126.187	120.156	133.957	131.096	158.097	142.117	127.891	138.797	121.407	136.616	138.614	132.045	161.804	180.296	130.733	136.259	133.804	121.802	121.2	127.552	119.46
ENSMUSG00000075167	Olfr1101	0	0	0	0	0	0	0	0	0	0	0	0	0	0	0	0	0	0	0	0	0	0	0	0	0	0	0	0	0	0	0	0	0	0	0	0	0	0	0	0	0	0	0	0	0	0	0	0
ENSMUSG00000027406	Idh3b	66.0491	66.6414	65.4568	65.66	66.4381	64.5496	68.7332	66.7705	64.1431	74.413	73.7454	69.3734	55.0389	60.9383	53.7361	77.466	75.7231	76.1251	70.7723	57.1943	59.8343	54.499	60.3378	73.8288	66.3345	73.9467	62.3753	72.9099	64.2351	65.3258	62.4255	67.5012	81.2354	55.4976	70.875	66.8811	60.3631	66.5678	71.0326	76.6613	64.2341	62.0794	59.9692	56.891	62.7102	66.6109	69.1977	64.2169
ENSMUSG00000027401	Tgm3	0.0774184	0.0385595	0.116277	0.0549107	0.0999261	0.0280324	0.0490866	0.0817891	0.150766	0	0.205526	0	0.0930275	0	0	0.0233034	0.109632	0.0240903	0.0352871	0	0	0	0.0466236	0.0341036	0.0202259	0.024142	0.0514336	0.0801733	0.023622	0.0855115	0.0905064	0.119002	0	0.0449598	0.123199	0.0797106	0.0889792	0.0179274	0.168095	0	0.280943	0.127025	0.167721	0.221623	0.162019	0.124077	0.153576	0.0639632
ENSMUSG00000027400	Pdyn	0	0	0	0	0	0	0	0	0	0	0	0	0	0	0	0	0	0	0	0	0	0	0	0	0	0	0	0	0	0	0	0	0	0	0	0	0	0	0	0	0	0	0	0	0	0	0	0
ENSMUSG00000027403	Tgm6	0	0	0	0	0	0	0	0	0	0	0	0	0	0	0	0	0	0	0	0	0	0	0	0	0	0	0	0	0	0	0	0	0	0	0	0	0	0	0	0	0	0	0	0	0	0	0	0
ENSMUSG00000075162	Gm10812	1.50209	2.01307	0.991104	1.64687	1.35731	2.15363	1.8725	1.1401	0.842105	1.76531	1.08256	0	0.989378	3.56505	1.37361	3.6627	2.02284	2.04724	2.21636	2.28095	1.01242	0	2.46488	4.60103	2.12112	1.79519	1.87922	3.36361	2.01789	0.888588	2.86243	0.932629	0.717325	0.939755	0.660724	1.12033	1.39259	0.562716	1.32393	2.33401	0	1.79469	1.06541	1.18891	0.570021	0	0	1.02559
ENSMUSG00000027409	1700020A23Rik	0.0306663	0.040537	0.0207958	0.0482931	0.0130396	0.0549947	0.0260792	0.0415915	0	0	0	0	0	0	0	0	0	0.260792	0	0	0	0	0	0	0	0	0.375067	0	0.17488	0	0	0	0	0	0	0	0	0.191099	0.224816	0	0	0	0	0	0	0	0	0
ENSMUSG00000027408	Cpxm1	0.504445	0.539487	0.469402	0.575513	0.433376	0.564449	0.514524	0.586577	0.352227	0.464562	0.395114	0.158067	0.745782	0.333688	0.285381	1.09388	0.456371	0.39189	0.820507	0	0.524388	0	0.727631	0.807941	0.964598	0.569763	0.992754	0.758407	0.299012	1.30298	0.711833	0.451381	1.57789	0.0811525	0.467643	0.208952	0.0802925	0.566256	0.417394	0.550356	0.169209	0.153033	0.263266	0	0.20714	0.647498	0.443985	0.471313
ENSMUSG00000078350	Smim1	41.5075	44.0383	38.9766	39.178	43.8369	41.1083	46.9684	37.2478	40.7055	37.3265	39.5743	51.6893	31.9728	47.834	42.015	47.8615	47.5657	63.7494	60.0951	35.9067	27.5789	29.5378	44.9912	45.7801	66.074	41.6769	38.1776	39.2925	42.0675	45.2157	33.264	50.232	37.2506	23.778	36.8901	32.6524	37.2285	37.8356	38.1307	37.257	64.1206	51.0799	38.0014	39.3751	42.3688	34.4677	33.215	31.2791
ENSMUSG00000018209	Stk4	14.0531	14.4334	13.6728	14.5477	13.5585	14.8561	14.0106	14.2392	13.1064	13.3584	13.7993	17.2864	12.5898	13.9154	11.3116	12.4129	15.3696	15.4121	14.65	13.1511	13.7725	13.5243	15.8818	14.1246	14.6681	16.6147	16.6808	14.3779	15.7657	13.7251	16.8136	12.0314	13.1355	14.5609	13.1202	16.1449	15.094	14.4085	13.3579	11.4749	12.7578	12.4597	12.3337	13.4946	15.9696	13.9003	12.9997	13.1467
ENSMUSG00000044288	Cnr1	0.119192	0.123104	0.11528	0.145134	0.0932503	0.163887	0.0823216	0.12638	0.104179	0.0608828	0.0728205	0.124268	0.0659246	0	0.0747548	0.0826129	0.0777119	0.017052	0.247189	0.156521	0.205956	0.438517	0.16524	0.0725485	0.157764	0.1198	0.12766	0.127911	0.0669509	0	0.192443	0.105477	0.114361	0.296046	0.10911	0.169537	0.031535	0.126109	0.119186	0.106708	0.0662943	0.059997	0.0237464	0.117745	0.095707	0.174547	0.130635	0.0906413
ENSMUSG00000044285	Gm1821	2.43437	1.9269	2.94185	2.266	2.60275	1.62929	2.2245	2.90271	2.98099	0.645644	2.75079	1.98717	0.716224	3.57241	1.40059	1.59808	2.72668	3.8918	2.95564	0	0.736703	0.783654	1.43002	2.83921	2.62144	1.67146	1.75893	2.44525	2.00624	3.88666	2.77036	3.61999	4.36663	2.05173	2.62398	2.43965	2.02794	3.95731	1.2828	2.84008	2.87347	4.87749	2.57455	2.57529	1.86123	3.15432	2.12031	4.69525
ENSMUSG00000044286	Olfr221	0	0	0	0	0	0	0	0	0	0	0	0	0	0	0	0	0	0	0	0	0	0	0	0	0	0	0	0	0	0	0	0	0	0	0	0	0	0	0	0	0	0	0	0	0	0	0	0
ENSMUSG00000044287	Nrn1l	0.80378	0.492988	1.11457	0.820371	0.78719	0.501325	0.484652	1.13942	1.08973	0	0	0.793576	0.646469	0.389432	0.697708	0.852762	0.252012	0.892065	0.322491	0	2.65244	0	1.28954	0	0.185109	0.446904	0	0	0.43926	2.33004	1.66484	0.271446	0.838262	0.410283	2.01251	0.732947	1.21659	0.970806	0.946433	2.04152	2.59142	0.668711	0.475132	1.5519	0.248539	0.757516	1.37184	1.19071
ENSMUSG00000006958	Chrd	0.136179	0.126539	0.14582	0.151319	0.121039	0.129953	0.123124	0.172685	0.118954	0.109627	0.0656088	0.154484	0.059415	0.191184	0.123378	0.178536	0.0998641	0.0615479	0.187599	0.103325	0.123623	0.131571	0.11909	0.180379	0.0911355	0.184149	0.131334	0.204753	0.0301745	0	0.11557	0.227911	0.208209	0.121264	0.275483	0.101797	0.312418	0.176373	0.187827	0	0.314499	0.118892	0.155006	0.0979452	0.0729464	0.105619	0.162481	0.0565188
ENSMUSG00000087577	Gm13299	0	0	0	0	0	0	0	0	0	0	0	0	0	0	0	0	0	0	0	0	0	0	0	0	0	0	0	0	0	0	0	0	0	0	0	0	0	0	0	0	0	0	0	0	0	0	0	0
ENSMUSG00000087575	Gm12976	1.41075	1.0106	1.81091	1.24779	1.57371	1.08831	0.932884	1.40727	2.21454	0	1.69321	1.40502	0.974642	1.38295	0.426963	0.760965	0.904105	1.20573	0.575258	0	3.15177	0	1.54512	0.548445	0.330808	0.806109	1.67032	1.63889	1.19167	0	0	1.21772	2.30792	0	1.56556	3.06631	1.80407	2.04483	2.06632	3.61035	2.59844	4.92604	1.86241	2.81673	1.86693	1.70198	1.52659	0.538599
ENSMUSG00000087574	C030037D09Rik	1.0008	1.02557	0.976029	1.06366	0.937943	1.25438	0.796761	0.872934	1.07912	0.546922	0.785463	0.330974	0.541128	1.20296	0.746822	1.07256	0.80535	1.03374	0.901694	3.29145	1.15697	1.04837	1.02723	1.06586	1.01083	1.06619	0.851489	1.23604	0.789366	0.444528	0.343594	1.16303	0.552484	0.621467	0.998913	0.58523	0.736456	1.26322	2.02042	0.284028	1.3112	1.72836	0.831992	1.3589	0.521094	1.18378	0.446831	1.72433
ENSMUSG00000087571	Gm15202	0	0	0	0	0	0	0	0	0	0	0	0	0	0	0	0	0	0	0	0	0	0	0	0	0	0	0	0	0	0	0	0	0	0	0	0	0	0	0	0	0	0	0	0	0	0	0	0
ENSMUSG00000087570	Gm13647	0	0	0	0	0	0	0	0	0	0	0	0	0	0	0	0	0	0	0	0	0	0	0	0	0	0	0	0	0	0	0	0	0	0	0	0	0	0	0	0	0	0	0	0	0	0	0	0
ENSMUSG00000087579	1500017E21Rik	0.89338	0.725977	1.06078	0.855741	0.931019	0.78934	0.662614	0.922142	1.19942	0.495757	0.594459	0.506094	0.987554	0.742542	1.09444	0.788717	0.475699	0.464912	0.475969	0.849689	0.559729	0.59569	1.43901	0.787993	0.428604	0.745467	1.48326	0.502237	0.501721	0.823327	0.872658	0.917173	0.504509	0.952924	1.04593	1.17852	1.28567	0.952112	0.688594	1.30351	0.18059	1.14373	0.970745	1.60547	1.71869	1.39974	1.36244	1.11167
ENSMUSG00000087578	Ccdc142os	4.86798	4.24738	5.48858	4.83571	4.90025	4.52085	3.9739	5.15057	5.8266	4.66839	5.37489	2.39801	3.15025	4.16607	4.40705	4.904	1.76578	3.46892	5.43568	1.21089	4.16276	0	3.86431	8.58209	9.09935	5.5379	3.77451	4.79118	4.18552	4.4724	4.16845	10.1341	2.26091	5.23268	6.34439	5.91763	3.79421	5.14017	4.04076	6.87656	7.85594	5.14118	5.04319	3.37454	5.57465	7.45719	5.91218	3.89132
ENSMUSG00000058568	Defb50	0	0	0	0	0	0	0	0	0	0	0	0	0	0	0	0	0	0	0	0	0	0	0	0	0	0	0	0	0	0	0	0	0	0	0	0	0	0	0	0	0	0	0	0	0	0	0	0
ENSMUSG00000058569	Tmed9	89.8627	88.0634	91.662	87.1701	92.5553	84.3478	91.7791	89.9925	93.3315	101.982	99.1912	91.7489	83.9947	86.8018	86.2359	72.1278	98.0086	100.7	97.0001	67.3385	77.6551	82.9618	97.935	87.1929	92.5098	79.4114	80.1806	91.1696	87.1229	92.5659	99.736	103.904	88.5632	76.3771	85.43	80.7485	89.8563	92.8088	89.9349	101.107	111.911	105.543	92.9819	98.9281	83.8039	83.1809	86.7814	85.6862
ENSMUSG00000098011	Gm21232	0	0	0	0	0	0	0	0	0	0	0	0	0	0	0	0	0	0	0	0	0	0	0	0	0	0	0	0	0	0	0	0	0	0	0	0	0	0	0	0	0	0	0	0	0	0	0	0
ENSMUSG00000058567	Gm2531	0.085856	0.171712	0	0.027186	0.144526	0.0543721	0.289052	0	0	0	1.19353	0	1.09194	0	0.605048	0	0	0	0	0	0	0	0.543721	0	0	0	0	0	0	0	0	0	0	0	0	0	0	0	0	0	0	0	0	0	0	0	0	0
ENSMUSG00000073862	Gm5600	0	0	0	0	0	0	0	0	0	0	0	0	0	0	0	0	0	0	0	0	0	0	0	0	0	0	0	0	0	0	0	0	0	0	0	0	0	0	0	0	0	0	0	0	0	0	0	0
ENSMUSG00000021583	Erap1	20.6264	23.6403	17.6124	20.2417	21.011	23.2691	24.0115	17.2143	18.0105	25.4331	23.4788	21.4233	23.4383	19.7071	18.9752	23.8686	28.4408	27.9061	27.4438	22.0858	23.1731	23.8132	17.0728	25.5025	21.8222	25.5754	21.6186	26.4423	25.5854	17.8165	17.6445	15.3739	17.302	15.9992	17.379	15.1835	17.7591	19.0463	18.639	16.6093	13.0408	18.3876	16.574	18.6894	18.6062	19.0267	19.58	19.0354
ENSMUSG00000073860	Gm829	0	0	0	0	0	0	0	0	0	0	0	0	0	0	0	0	0	0	0	0	0	0	0	0	0	0	0	0	0	0	0	0	0	0	0	0	0	0	0	0	0	0	0	0	0	0	0	0
ENSMUSG00000021587	Pcsk1	0.00431758	0.00508059	0.00355457	0.00863516	0	0.0101612	0	0.00710914	0	0	0	0	0	0	0	0	0	0	0	0	0	0	0	0	0	0.0382119	0	0.0633998	0	0	0	0	0	0.0710914	0	0	0	0	0	0	0	0	0	0	0	0	0	0
ENSMUSG00000079800	A530040E14Rik	0	0	0	0	0	0	0	0	0	0	0	0	0	0	0	0	0	0	0	0	0	0	0	0	0	0	0	0	0	0	0	0	0	0	0	0	0	0	0	0	0	0	0	0	0	0	0	0
ENSMUSG00000021585	Cast	38.2495	41.7645	34.7345	38.0489	38.4501	41.295	42.2341	34.8028	34.6662	37.2307	45.1824	50.9951	36.8556	37.2739	39.5407	39.2096	42.3386	43.332	50.3825	38.5306	42.4204	34.948	29.8039	42.0735	44.749	47.0819	46.4061	44.608	42.3282	29.8591	40.8492	34.204	37.676	28.2009	37.1151	33.694	36.4496	33.9192	36.0611	34.6969	36.5466	29.8443	35.8547	37.6224	33.9306	33.2918	33.679	32.1033
ENSMUSG00000021589	Rhobtb3	6.02121	6.31537	5.72706	6.25762	5.7848	6.66935	5.96138	5.8459	5.60822	5.84797	6.43749	5.99756	4.88491	4.16059	4.59779	6.84924	7.26403	7.37829	6.19598	4.55066	7.18471	5.69464	5.34139	7.5719	6.6935	7.01793	6.96284	8.45563	7.22027	5.07611	7.23616	4.96603	5.01609	5.95057	7.09968	7.31767	5.33322	5.26861	5.19486	5.82674	4.09234	4.67615	5.91784	4.10883	5.88091	5.02087	5.5005	7.35161
ENSMUSG00000079808	AC168977,1	0	0	0	0	0	0	0	0	0	0	0	0	0	0	0	0	0	0	0	0	0	0	0	0	0	0	0	0	0	0	0	0	0	0	0	0	0	0	0	0	0	0	0	0	0	0	0	0
ENSMUSG00000084065	Gm15159	0	0	0	0	0	0	0	0	0	0	0	0	0	0	0	0	0	0	0	0	0	0	0	0	0	0	0	0	0	0	0	0	0	0	0	0	0	0	0	0	0	0	0	0	0	0	0	0
ENSMUSG00000106513	AC132147,1	0	0	0	0	0	0	0	0	0	0	0	0	0	0	0	0	0	0	0	0	0	0	0	0	0	0	0	0	0	0	0	0	0	0	0	0	0	0	0	0	0	0	0	0	0	0	0	0
ENSMUSG00000090497	Gm17611	0	0	0	0	0	0	0	0	0	0	0	0	0	0	0	0	0	0	0	0	0	0	0	0	0	0	0	0	0	0	0	0	0	0	0	0	0	0	0	0	0	0	0	0	0	0	0	0
ENSMUSG00000097309	Gm17249	1.60321	1.25101	1.95541	1.55444	1.65198	1.30315	1.19888	1.80574	2.10508	1.3088	1.13266	0.890549	1.89428	1.81438	1.83095	1.14551	0.883097	0.490499	0.598089	1.49519	0.328231	1.74662	1.34438	0.86649	1.95429	2.66257	1.22021	0.611582	0.801912	2.46256	1.53481	1.91588	1.44034	2.743	1.83035	1.53195	1.58315	1.51922	1.49611	1.52908	1.74733	2.29855	1.76397	2.16378	1.60285	1.54246	2.96967	3.25736
ENSMUSG00000097264	Rpl31-ps24	0	0	0	0	0	0	0	0	0	0	0	0	0	0	0	0	0	0	0	0	0	0	0	0	0	0	0	0	0	0	0	0	0	0	0	0	0	0	0	0	0	0	0	0	0	0	0	0
ENSMUSG00000106512	RP24-141D20,1	2.30189	2.82506	1.77871	3.27328	1.33049	4.73713	0.91299	1.80943	1.748	0	0	0	4.66097	0	4.46893	0	0	0	0	16.5678	0	17.0519	8.41765	5.33396	0	0	0	0	0	0	0	4.77484	0	0	0	0	3.63586	6.06969	3.61388	0	0	0	0	0	0	0	0	17.48
ENSMUSG00000070075	Mir490	0	0	0	0	0	0	0	0	0	0	0	0	0	0	0	0	0	0	0	0	0	0	0	0	0	0	0	0	0	0	0	0	0	0	0	0	0	0	0	0	0	0	0	0	0	0	0	0
ENSMUSG00000030889	Vwa3a	0.053392	0.0592889	0.047495	0.0532317	0.0535522	0.0569743	0.0616034	0.0494892	0.0455009	0	0	0	0	0.106803	0.228005	0	0.237232	0	0.0439942	0	0	0	0.0464981	0.0425088	0.0403465	0.024077	0	0	0.416313	0.106591	0.0902642	0.0296706	0	0	0.0384237	0.229942	0	0	0	0.0937856	0.0933966	0.158424	0	0	0.0269351	0	0	0
ENSMUSG00000030888	Rrp8	12.5163	12.3492	12.6835	12.2964	12.7363	12.7306	11.9678	11.8623	13.5047	18.6813	17.2374	10.8234	14.0758	16.5777	11.2908	11.2464	6.26722	8.57105	4.90678	15.864	10.9352	20.2297	17.6889	9.57093	13.8043	13.9673	10.6016	6.85105	7.79253	12.9523	6.61473	16.1693	6.72107	13.5118	8.25301	12.3217	12.0804	13.2396	16.7587	8.45171	12.1999	17.5585	14.8054	14.1487	16.1104	11.0348	12.0587	15.3718
ENSMUSG00000086190	4930579M01Rik	0	0	0	0	0	0	0	0	0	0	0	0	0	0	0	0	0	0	0	0	0	0	0	0	0	0	0	0	0	0	0	0	0	0	0	0	0	0	0	0	0	0	0	0	0	0	0	0
ENSMUSG00000086191	Zfp652os	0.424725	0.3296	0.51985	0.389276	0.460174	0.311712	0.347487	0.466839	0.57286	0	0.557578	0	0.25487	0	0	0.251485	0.595367	1.05471	0.760862	0	0	0	0	0.728801	0.873859	0.528496	0.55292	0.433043	0	0.914927	0	0	1.11005	0.967787	0	0.288518	0.478018	0	0.909094	0	1.02074	0.924527	0	0.612706	1.46803	0	0.33471	0
ENSMUSG00000086196	Gm13571	0.0399405	0.020331	0.0595501	0.021252	0.0586291	0.0126654	0.0279966	0.0298385	0.0892616	0	0	0	0	0.279966	0	0	0	0	0	0	0	0	0	0	0	0.04898	0	0	0.0776736	0	0	0.0602515	0	0.238134	0	0	0	0	0	0	0	0.0858812	0.136063	0.112529	0.0885452	0	0.10077	0.0649292
ENSMUSG00000086197	Gm13976	0	0	0	0	0	0	0	0	0	0	0	0	0	0	0	0	0	0	0	0	0	0	0	0	0	0	0	0	0	0	0	0	0	0	0	0	0	0	0	0	0	0	0	0	0	0	0	0
ENSMUSG00000086194	Gm16329	0	0	0	0	0	0	0	0	0	0	0	0	0	0	0	0	0	0	0	0	0	0	0	0	0	0	0	0	0	0	0	0	0	0	0	0	0	0	0	0	0	0	0	0	0	0	0	0
ENSMUSG00000079033	Mef2b	0.0780843	0.0564288	0.0997398	0.0903592	0.0658094	0.0709855	0.0418721	0.109733	0.0897467	0	0	0	0.0878923	0	0.198087	0	0	0	0.132742	0.41369	0	0	0	0.127971	0	0.168194	0	0	0	0.320991	0	0.111855	0.114489	0	0	0.100164	0.308511	0.0622032	0.0791166	0	0.353369	0.159899	0.12661	0	0.101852	0.155737	0	0
ENSMUSG00000030881	Arfip2	26.8173	24.4772	29.1574	26.1716	27.463	24.2846	24.6698	28.0586	30.2562	26.4702	28.7502	25.1497	22.6487	24.2521	19.5331	29.307	25.327	24.4238	20.8363	29.7192	22.4601	28.682	22.5959	20.8431	25.226	24.8175	20.5858	22.839	25.0776	25.9025	24.3504	31.0317	23.8966	26.1377	30.0372	31.025	28.4166	29.0417	30.7464	29.0036	27.6556	37.7059	29.38	37.8039	32.3642	26.9264	25.9523	25.376
ENSMUSG00000026753	Ppp6c	34.1986	37.479	30.9181	33.5039	34.8932	37.0576	37.9004	29.9503	31.886	36.1629	38.4608	48.5102	36.8462	40.1868	36.3217	36.3604	33.0427	37.7025	35.4099	49.7376	32.4068	32.8412	33.2999	33.5976	42.8234	40.7758	28.3603	36.8614	39.8723	36.607	31.2026	24.822	21.4878	39.7046	31.1262	24.7289	27.5314	32.1223	30.1697	27.4567	17.9766	31.566	43.0675	37.9566	38.7819	39.4302	27.4817	25.1036
ENSMUSG00000026750	Psmb7	68.4184	71.8264	65.0104	68.4909	68.3459	71.3542	72.2986	65.6275	64.3932	74.5225	82.0161	83.7923	55.6645	62.3211	58.5777	59.34	88.5105	77.5933	80.6478	62.2118	67.032	76.4342	62.7157	70.5128	75.655	81.9338	67.6707	81.1573	68.2186	56.4238	64.2654	76.2851	71.1128	70.5097	70.0645	60.0063	62.0826	63.5648	61.9605	70.6003	78.2258	69.5838	64.6789	67.4809	54.074	52.8602	64.2648	57.343
ENSMUSG00000030882	Dnhd1	2.96916	2.90262	3.03569	2.88521	3.05311	3.09488	2.71036	2.67553	3.39586	2.0136	2.15008	2.66713	1.77707	3.34769	2.70811	2.71509	3.25459	2.6404	3.82983	1.77672	6.01991	1.6215	3.05834	2.63048	2.79865	4.15455	3.70693	3.09087	2.09088	2.69523	3.15502	1.76821	2.46327	3.0137	2.00453	2.02638	3.37238	3.09795	3.15861	1.53527	3.9477	3.80176	3.74685	2.72715	3.0602	4.61438	2.96148	3.96421
ENSMUSG00000030884	Uqcrc2	99.4364	113.035	85.8379	99.937	98.9358	113.686	112.384	86.1879	85.4879	120.266	112.137	135.717	105.046	100.845	92.5021	99.753	113.307	116.952	127.312	109.51	101.462	104.832	111.884	140.19	122.803	117.277	107.334	105.256	116.313	78.847	90.5928	88.4834	86.049	74.8601	90.9165	88.7198	83.315	86.6545	93.4411	94.5973	87.8542	79.4544	72.6586	85.2822	86.7978	77.3446	100.904	69.8839
ENSMUSG00000026754	Golga1	15.4978	15.1053	15.8902	15.7553	15.2402	16.1207	14.0899	15.3899	16.3905	15.7138	16.3374	19.6701	12.6161	10.305	13.5939	15.856	11.2894	11.6357	13.8816	15.9581	19.3758	16.9998	15.4861	16.4498	17.1866	15.6335	14.0192	16.0966	14.001	13.4372	12.6743	17.6426	16.8536	19.7747	16.8025	12.419	12.9676	14.7549	16.573	15.5617	14.1467	13.9293	16.9605	19.0501	17.7925	13.0972	14.4972	18.7424
ENSMUSG00000026755	Arpc5l	50.7475	52.7441	48.7509	51.8528	49.6422	52.8286	52.6595	50.8769	46.6249	52.7789	63.6004	55.4511	58.1444	43.0917	47.5515	39.387	53.944	60.1002	52.546	49.999	49.435	51.3352	56.0533	53.9902	55.1842	59.254	47.2989	46.7903	58.9458	49.9748	55.1672	53.6821	50.3687	55.7309	54.6982	47	50.8682	44.4116	46.8674	50.0458	40.9755	38.9765	50.3949	56.5268	52.4157	40.2446	47.1697	46.3193
ENSMUSG00000007338	Mrpl49	22.5713	22.4443	22.6983	21.9403	23.2023	21.5503	23.3383	22.3302	23.0664	24.7185	31.9207	30.6104	21.6763	17.3779	18.9685	19.8218	23.2667	21.7705	23.2513	20.2527	19.7811	16.8406	22.8997	22.3523	17.9298	23.7949	22.6489	23.4011	25.6022	22.2489	20.3647	24.9143	25.0719	21.4665	23.534	21.8754	22.9396	18.1753	22.7112	24.3569	26.3543	21.3457	24.8047	27.1359	23.4796	19.4429	22.8664	19.2604
ENSMUSG00000070072	Mir433	0	0	0	0	0	0	0	0	0	0	0	0	0	0	0	0	0	0	0	0	0	0	0	0	0	0	0	0	0	0	0	0	0	0	0	0	0	0	0	0	0	0	0	0	0	0	0	0
ENSMUSG00000093363	Gm22002	0	0	0	0	0	0	0	0	0	0	0	0	0	0	0	0	0	0	0	0	0	0	0	0	0	0	0	0	0	0	0	0	0	0	0	0	0	0	0	0	0	0	0	0	0	0	0	0
ENSMUSG00000059213	Ddn	0.0657916	0.0651714	0.0664119	0.073076	0.0585073	0.0690971	0.0612457	0.0770549	0.0557688	0	0.0570694	0.0973212	0.0516685	0.0475744	0.11708	0.0258815	0.0304423	0.107039	0.078381	0.122566	0.107547	0.114464	0.155361	0.0378722	0.0224637	0.0536343	0.0285606	0.022261	0.0262411	0	0	0.132163	0.036189	0.0998645	0.0342163	0.0885352	0.123523	0.139373	0.116685	0	0.10402	0.0940641	0.111779	0	0.029993	0.0459352	0.034117	0
ENSMUSG00000093362	Gm22802	0	0	0	0	0	0	0	0	0	0	0	0	0	0	0	0	0	0	0	0	0	0	0	0	0	0	0	0	0	0	0	0	0	0	0	0	0	0	0	0	0	0	0	0	0	0	0	0
ENSMUSG00000075833	Gm22003	0	0	0	0	0	0	0	0	0	0	0	0	0	0	0	0	0	0	0	0	0	0	0	0	0	0	0	0	0	0	0	0	0	0	0	0	0	0	0	0	0	0	0	0	0	0	0	0
ENSMUSG00000075832	Gm22004	0	0	0	0	0	0	0	0	0	0	0	0	0	0	0	0	0	0	0	0	0	0	0	0	0	0	0	0	0	0	0	0	0	0	0	0	0	0	0	0	0	0	0	0	0	0	0	0
ENSMUSG00000106514	mmu-mir-6976	0	0	0	0	0	0	0	0	0	0	0	0	0	0	0	0	0	0	0	0	0	0	0	0	0	0	0	0	0	0	0	0	0	0	0	0	0	0	0	0	0	0	0	0	0	0	0	0
ENSMUSG00000075837	Gm22005	0	0	0	0	0	0	0	0	0	0	0	0	0	0	0	0	0	0	0	0	0	0	0	0	0	0	0	0	0	0	0	0	0	0	0	0	0	0	0	0	0	0	0	0	0	0	0	0
ENSMUSG00000070078	Mir463	0	0	0	0	0	0	0	0	0	0	0	0	0	0	0	0	0	0	0	0	0	0	0	0	0	0	0	0	0	0	0	0	0	0	0	0	0	0	0	0	0	0	0	0	0	0	0	0
ENSMUSG00000086224	2700069I18Rik	0	0	0	0	0	0	0	0	0	0	0	0	0	0	0	0	0	0	0	0	0	0	0	0	0	0	0	0	0	0	0	0	0	0	0	0	0	0	0	0	0	0	0	0	0	0	0	0
ENSMUSG00000086225	Gm8661	0	0	0	0	0	0	0	0	0	0	0	0	0	0	0	0	0	0	0	0	0	0	0	0	0	0	0	0	0	0	0	0	0	0	0	0	0	0	0	0	0	0	0	0	0	0	0	0
ENSMUSG00000086226	Gm12660	0	0	0	0	0	0	0	0	0	0	0	0	0	0	0	0	0	0	0	0	0	0	0	0	0	0	0	0	0	0	0	0	0	0	0	0	0	0	0	0	0	0	0	0	0	0	0	0
ENSMUSG00000086227	Gm11820	0	0	0	0	0	0	0	0	0	0	0	0	0	0	0	0	0	0	0	0	0	0	0	0	0	0	0	0	0	0	0	0	0	0	0	0	0	0	0	0	0	0	0	0	0	0	0	0
ENSMUSG00000086220	Gm16599	0.308965	0.485517	0.132414	0.227531	0.3904	0.343269	0.627764	0.111792	0.153035	0.668927	0.40316	1.36814	0.457539	1.00449	0.721441	0.547646	0.537777	0.568522	0	0	0	0	0.549365	0.399536	0.792402	0.75965	0.402439	0.157058	0.372241	0.334068	0	0.232853	0.12949	0	0	0.104261	0	0.0701855	0.247063	0	0	0	0.131805	0.437184	0.106002	0.16206	0.241309	0.126035
ENSMUSG00000086221	4930412B13Rik	0.00304762	0.00609525	0	0.00609525	0	0.0121905	0	0	0	0	0	0	0	0	0	0	0	0	0	0	0	0	0	0.121905	0	0	0	0	0	0	0	0	0	0	0	0	0	0	0	0	0	0	0	0	0	0	0	0
ENSMUSG00000086222	Gm11665	0.0193549	0.0387098	0	0	0.0387098	0	0.0774195	0	0	0	0	0	0	0	0	0.774195	0	0	0	0	0	0	0	0	0	0	0	0	0	0	0	0	0	0	0	0	0	0	0	0	0	0	0	0	0	0	0	0
ENSMUSG00000086228	Ubap1l	0.897342	0.7546	1.04008	0.778094	1.01659	0.653971	0.85523	0.902216	1.17795	0.559798	0.336811	0.858225	2.21557	0.279966	2.15409	0.152561	0.359398	0.712034	0.923846	0	2.53449	0.337125	0.305893	0.779622	0	0.396421	1.09335	0.393747	0.699062	0.838047	2.07687	0.194638	1.61786	0.882467	0.101382	0.522593	1.30934	0.997255	0.48171	3.68282	2.15074	0.416916	0.660454	0.364782	0.265636	1.48968	0.806158	1.26227
ENSMUSG00000003824	Syce2	2.6161	3.05399	2.17821	2.68566	2.54654	3.04197	3.066	2.32935	2.02708	2.23108	4.41736	5.96507	3.43644	1.69304	0.833389	2.33911	4.48423	2.91234	2.34798	4.18325	2.57775	2.00407	2.57051	4.24064	2.14422	3.82172	2.06978	4.09194	2.71583	2.0397	2.60936	2.46269	3.66943	2.16455	2.91426	2.25804	1.40468	2.78847	0.982338	0.565449	3.352	2.64243	3.29386	2.00754	0.649687	2.19861	2.36662	1.95812
ENSMUSG00000081643	Gm11605	0.0464343	0.0402303	0.0526382	0.0756386	0.0172299	0.0804607	0	0.0708165	0.0344598	0	0	0	0	0	0	0	0	0	0	0	0.804607	0	0	0	0	0	0	0	0	0	0	0	0	0	0.26103	0	0	0.447135	0	0	0	0	0	0	0	0.344598	0	0
ENSMUSG00000081642	Gm13532	0.0632632	0.126526	0	0.063434	0.0630925	0.126868	0.126185	0	0	0	0	0	1.26185	0	0	0	0	0	0	0	0	0	0	0	0	0	0	0	1.26868	0	0	0	0	0	0	0	0	0	0	0	0	0	0	0	0	0	0	0
ENSMUSG00000081641	Gm9439	0	0	0	0	0	0	0	0	0	0	0	0	0	0	0	0	0	0	0	0	0	0	0	0	0	0	0	0	0	0	0	0	0	0	0	0	0	0	0	0	0	0	0	0	0	0	0	0
ENSMUSG00000081640	Rplp0-ps1	0.0229736	0.0154687	0.0304785	0.006308	0.0396391	0.012616	0.0183213	0	0.060957	0	0	0	0	0	0	0	0	0	0.183213	0	0	0	0	0	0	0.12616	0	0	0	0	0	0	0	0	0	0	0	0	0	0.388543	0	0.221027	0	0	0	0	0	0
ENSMUSG00000081647	Gm13022	0	0	0	0	0	0	0	0	0	0	0	0	0	0	0	0	0	0	0	0	0	0	0	0	0	0	0	0	0	0	0	0	0	0	0	0	0	0	0	0	0	0	0	0	0	0	0	0
ENSMUSG00000081646	Gm15060	0	0	0	0	0	0	0	0	0	0	0	0	0	0	0	0	0	0	0	0	0	0	0	0	0	0	0	0	0	0	0	0	0	0	0	0	0	0	0	0	0	0	0	0	0	0	0	0
ENSMUSG00000081649	Olfr213	0	0	0	0	0	0	0	0	0	0	0	0	0	0	0	0	0	0	0	0	0	0	0	0	0	0	0	0	0	0	0	0	0	0	0	0	0	0	0	0	0	0	0	0	0	0	0	0
ENSMUSG00000081648	Gm13423	0.599194	0.408563	0.789824	0.537393	0.660994	0.442473	0.374653	0.632313	0.947335	0	0.568658	0.481064	0.25856	0.471274	0.43533	0	0.606918	0.535358	0.389365	0	2.13572	1.13612	0.258456	0	0	0.26825	0.141692	0.221368	0.263128	0	0.501026	0.655979	0.736068	0.247854	0.171903	0.882461	1.59295	1.18659	0.348299	0	0	0	0.930349	0.927855	0.598261	2.74117	1.36242	1.06929
ENSMUSG00000085553	Gm14808	0.116441	0.192707	0.0401755	0.128418	0.104465	0.176485	0.208929	0.0803509	0	0	1.07127	0	0	0	0.538037	0.479986	0	0	0	0	0	0	0	0	1.25323	0.511622	0	0	0	0	0	0	0	0	0	0	0	0.368499	0.43501	0	0	0	0	0	0	0	0	0
ENSMUSG00000085552	Gm21990	0	0	0	0	0	0	0	0	0	0	0	0	0	0	0	0	0	0	0	0	0	0	0	0	0	0	0	0	0	0	0	0	0	0	0	0	0	0	0	0	0	0	0	0	0	0	0	0
ENSMUSG00000085551	1810063I02Rik	0.224852	0.231496	0.218208	0.220031	0.229673	0.27646	0.186532	0.163601	0.272814	0	0	0	0	0	0	0.846758	1.01856	0	0	0	0	0	0	0	0	2.7646	0	0	0	0	0	0	0	0	0	0.984949	0	0.651062	0	0	0	1.58508	0	0	0	0	1.14306	0
ENSMUSG00000085550	Gm15658	14.6417	8.72124	20.5621	14.9498	14.3335	9.58482	7.85765	20.3148	20.8094	14.8873	3.54412	8.50098	4.16168	10.013	6.94333	7.76865	9.73034	6.45921	6.56791	10.6824	7.58005	13.1001	10.142	11.9306	9.52645	8.39092	10.3022	8.06484	6.12863	19.1353	18.7417	28.5136	11.3697	27.7051	20.3691	29.8649	15.4247	15.0961	16.9283	22.5893	22.2351	23.912	27.2304	17.2153	23.7238	19.0829	14.2793	17.5699
ENSMUSG00000085556	Gm15020	0	0	0	0	0	0	0	0	0	0	0	0	0	0	0	0	0	0	0	0	0	0	0	0	0	0	0	0	0	0	0	0	0	0	0	0	0	0	0	0	0	0	0	0	0	0	0	0
ENSMUSG00000085555	2610035F20Rik	0	0	0	0	0	0	0	0	0	0	0	0	0	0	0	0	0	0	0	0	0	0	0	0	0	0	0	0	0	0	0	0	0	0	0	0	0	0	0	0	0	0	0	0	0	0	0	0
ENSMUSG00000004446	Bid	39.1342	35.1784	43.09	36.1893	42.0791	33.0893	37.2675	39.2893	46.8907	49.4347	48.6242	42.1213	34.7511	38.984	32.5866	22.5384	32.916	38.3601	32.3584	31.8503	33.9813	34.0643	37.0599	32.6527	25.1143	33.9664	37.7049	28.3088	36.1899	40.9116	30.1799	44.7671	34.7907	44.4524	37.0587	38.0972	43.769	36.3871	42.4798	46.7609	53.9943	34.3351	59.7467	57.5835	51.0665	47.6803	46.5134	34.6276
ENSMUSG00000085559	Gm11959	0	0	0	0	0	0	0	0	0	0	0	0	0	0	0	0	0	0	0	0	0	0	0	0	0	0	0	0	0	0	0	0	0	0	0	0	0	0	0	0	0	0	0	0	0	0	0	0
ENSMUSG00000085558	4930412C18Rik	2.26817	2.10993	2.42641	2.30949	2.22684	2.07895	2.14091	2.54004	2.31277	2.07714	2.21804	1.73274	1.61414	1.13647	0.840517	3.24903	1.31575	3.31407	3.91122	0.596597	1.09632	1.21415	1.99482	2.34815	3.72622	2.26032	3.93899	1.37052	2.24338	1.47393	3.20481	3.5305	3.26931	3.84802	2.41904	1.87858	2.05599	2.16777	1.55248	3.38465	2.94338	2.44908	1.0852	0.683183	1.90428	3.95553	2.23495	1.79643
ENSMUSG00000098555	Mir6341	0	0	0	0	0	0	0	0	0	0	0	0	0	0	0	0	0	0	0	0	0	0	0	0	0	0	0	0	0	0	0	0	0	0	0	0	0	0	0	0	0	0	0	0	0	0	0	0
ENSMUSG00000094675	Astx4b	0	0	0	0	0	0	0	0	0	0	0	0	0	0	0	0	0	0	0	0	0	0	0	0	0	0	0	0	0	0	0	0	0	0	0	0	0	0	0	0	0	0	0	0	0	0	0	0
ENSMUSG00000094676	Gm10105	0	0	0	0	0	0	0	0	0	0	0	0	0	0	0	0	0	0	0	0	0	0	0	0	0	0	0	0	0	0	0	0	0	0	0	0	0	0	0	0	0	0	0	0	0	0	0	0
ENSMUSG00000094677	Gm22008	0	0	0	0	0	0	0	0	0	0	0	0	0	0	0	0	0	0	0	0	0	0	0	0	0	0	0	0	0	0	0	0	0	0	0	0	0	0	0	0	0	0	0	0	0	0	0	0
ENSMUSG00000106598	RP24-166L23,1	0	0	0	0	0	0	0	0	0	0	0	0	0	0	0	0	0	0	0	0	0	0	0	0	0	0	0	0	0	0	0	0	0	0	0	0	0	0	0	0	0	0	0	0	0	0	0	0
ENSMUSG00000047168	Gm6684	0	0	0	0	0	0	0	0	0	0	0	0	0	0	0	0	0	0	0	0	0	0	0	0	0	0	0	0	0	0	0	0	0	0	0	0	0	0	0	0	0	0	0	0	0	0	0	0
ENSMUSG00000089417	Gm22009	8.63872	9.58184	7.6956	8.44851	8.82894	7.93229	11.2314	8.96473	6.42648	13.0888	15.3515	11.6363	8.7266	6.69496	8.28777	17.4331	11.3448	6.18071	13.5694	2.42783	6.55992	6.97111	12.9514	6.05956	10.1203	11.2951	6.94996	8.1953	7.79238	3.81245	4.15493	9.38809	24.8695	17.2184	8.80111	7.32552	6.99971	3.24491	3.83266	8.30391	2.17381	6.87762	6.9863	10.5548	6.84608	1.8804	8.51329	5.28529
ENSMUSG00000089414	Gm22010	0	0	0	0	0	0	0	0	0	0	0	0	0	0	0	0	0	0	0	0	0	0	0	0	0	0	0	0	0	0	0	0	0	0	0	0	0	0	0	0	0	0	0	0	0	0	0	0
ENSMUSG00000089415	Gm22011	0	0	0	0	0	0	0	0	0	0	0	0	0	0	0	0	0	0	0	0	0	0	0	0	0	0	0	0	0	0	0	0	0	0	0	0	0	0	0	0	0	0	0	0	0	0	0	0
ENSMUSG00000089413	Gm22013	0	0	0	0	0	0	0	0	0	0	0	0	0	0	0	0	0	0	0	0	0	0	0	0	0	0	0	0	0	0	0	0	0	0	0	0	0	0	0	0	0	0	0	0	0	0	0	0
ENSMUSG00000089410	Gm22014	0	0	0	0	0	0	0	0	0	0	0	0	0	0	0	0	0	0	0	0	0	0	0	0	0	0	0	0	0	0	0	0	0	0	0	0	0	0	0	0	0	0	0	0	0	0	0	0
ENSMUSG00000047161	Chst9	8.18619	8.35298	8.0194	7.96662	8.40576	7.94755	8.7584	7.98569	8.05312	9.18954	15.0569	11.8104	5.46097	7.0339	5.71173	8.341	7.22549	8.73409	9.02003	10.6001	8.89156	9.34132	1.87406	10.7285	8.36045	7.17957	7.14642	7.08798	8.26554	7.83291	8.18833	7.02325	8.36985	4.97061	7.77598	7.83724	9.80237	6.63181	11.4245	8.55504	6.49174	7.75976	6.76831	7.98207	7.93024	4.51834	9.86834	8.06761
ENSMUSG00000077090	Gm22117	0	0	0	0	0	0	0	0	0	0	0	0	0	0	0	0	0	0	0	0	0	0	0	0	0	0	0	0	0	0	0	0	0	0	0	0	0	0	0	0	0	0	0	0	0	0	0	0
ENSMUSG00000077096	Gm22015	0	0	0	0	0	0	0	0	0	0	0	0	0	0	0	0	0	0	0	0	0	0	0	0	0	0	0	0	0	0	0	0	0	0	0	0	0	0	0	0	0	0	0	0	0	0	0	0
ENSMUSG00000077095	Gm24342	0	0	0	0	0	0	0	0	0	0	0	0	0	0	0	0	0	0	0	0	0	0	0	0	0	0	0	0	0	0	0	0	0	0	0	0	0	0	0	0	0	0	0	0	0	0	0	0
ENSMUSG00000085885	Gm11906	0.023107	0.0331089	0.0131051	0.0131051	0.0331089	0	0.0662179	0.0262101	0	0	0	0	0	0.662179	0	0	0	0	0	0	0	0	0	0	0	0	0	0	0	0	0	0	0.262101	0	0	0	0	0	0	0	0	0	0	0	0	0	0	0
ENSMUSG00000085884	Gm15342	0.0212179	0.0308142	0.0116216	0.0344156	0.00802029	0.0455879	0.0160406	0.0232433	0	0	0	0	0	0.0879277	0	0	0	0	0.072478	0	0	0	0.287607	0.0699792	0	0.0496671	0	0	0.0486254	0	0	0.0610937	0.134519	0	0	0	0	0.0368199	0	0	0	0	0	0	0	0	0	0
ENSMUSG00000085887	Arhgap27os3	0.0708778	0.0995477	0.042208	0.0920199	0.0497358	0.143718	0.055377	0.0403214	0.0440946	0.132963	0	0	0.0721275	0.265378	0.0408221	0	0.0424796	0	0	0.17087	0.150014	0.638625	0.0722737	0.105617	0.0313383	0.112301	0.119506	0	0.0366385	0	0.140275	0	0.050598	0.0696477	0	0.0823612	0	0.0277733	0.0325587	0.349484	0	0	0	0	0.0418547	0	0	0.0496076
ENSMUSG00000085886	D030047H15Rik	0.0841566	0.0727258	0.0955874	0.0768163	0.0914969	0.0728845	0.0725672	0.0807482	0.110427	0	0.0861328	0	0.273089	0.286993	0	0.0390496	0	0.0404074	0	0	0	0.17267	0.234533	0.057108	0.101684	0.0404942	0.0430821	0	0.0792732	0	0.151728	0.0996861	0.0547603	0	0	0.178171	0.0372644	0.180227	0.105645	0.125973	0	0.0710086	0.112504	0	0.0452726	0.207936	0.257521	0.214671
ENSMUSG00000085881	Gm15912	1.14258	1.14502	1.14014	1.0228	1.26237	0.735537	1.55451	1.31006	0.970226	0	2.00527	1.68375	1.83125	1.23947	2.2919	0.452506	2.40862	2.60541	1.02689	0	0.938251	0	1.36934	1.31277	1.17914	0.712081	0.248822	0.194776	1.40019	1.64779	0	2.30491	1.32384	1.30641	0.611058	1.81575	0.860528	1.39056	1.83975	3.60825	0.917302	0.415354	0.328793	0.549764	1.31965	0.402039	0.300811	0.632525
ENSMUSG00000085880	Gm15229	0.0193312	0.00376681	0.0348956	0.0226162	0.0160462	0	0.00753362	0.0452324	0.0245588	0	0	0	0.0753362	0	0	0	0	0	0	0	0	0	0	0	0	0	0	0	0	0	0	0	0.212679	0	0	0.171782	0	0	0.0678627	0	0	0.137041	0.108547	0	0	0	0	0
ENSMUSG00000085883	Gm3848	0	0	0	0	0	0	0	0	0	0	0	0	0	0	0	0	0	0	0	0	0	0	0	0	0	0	0	0	0	0	0	0	0	0	0	0	0	0	0	0	0	0	0	0	0	0	0	0
ENSMUSG00000085882	2610507I01Rik	8.48553	7.40545	9.56561	8.27773	8.69332	7.31934	7.49155	9.23613	9.89509	12.2465	7.36941	4.94871	6.14253	9.68634	6.92679	7.76263	7.49792	5.63621	6.69848	8.42727	4.83593	7.54746	7.47135	8.72661	8.69308	7.18138	5.90543	8.0807	6.32423	8.52787	9.36019	10.2996	9.77155	9.27955	9.0803	9.04112	6.58799	8.29779	12.1153	10.493	10.3187	10.0418	8.84994	12.8088	9.01112	9.5093	9.2298	8.02931
ENSMUSG00000085889	1700054M17Rik	0.0239252	0.0242042	0.0236463	0.0242042	0.0236463	0.0484083	0	0	0.0472926	0	0	0	0	0	0	0	0	0	0	0	0	0	0	0.484083	0	0	0	0	0	0	0	0	0	0	0	0	0	0	0	0	0	0	0	0	0	0	0	0.472926
ENSMUSG00000085888	Gm12224	0	0	0	0	0	0	0	0	0	0	0	0	0	0	0	0	0	0	0	0	0	0	0	0	0	0	0	0	0	0	0	0	0	0	0	0	0	0	0	0	0	0	0	0	0	0	0	0
ENSMUSG00000029919	Hpgds	0.408976	0.552145	0.265808	0.316794	0.501159	0.331689	0.7726	0.301899	0.229717	0.103	1.64206	2.71382	0.326133	0.308217	0.252844	0.40711	0.230124	0.376264	1.36643	0.26467	0.232264	0.1236	0.223707	0.368031	0.169803	0.414497	0.882631	0.317463	0.320224	0.102537	0.434237	0.437528	0.117289	0.68861	0.295651	0.0956096	0.240084	0.279829	0.327611	0.0902207	0.112335	0.101585	0.0804774	0.0664814	0.35629	0.248018	0.527232	0.565724
ENSMUSG00000029918	Mrps33	42.8333	48.0413	37.6254	42.4461	43.2206	46.5613	49.5213	38.3308	36.9199	56.9609	57.489	48.8544	39.0255	38.0521	33.6542	43.2895	64.6701	50.9313	62.2861	36.0546	55.7947	34.1645	39.5794	37.4831	58.4209	54.9543	47.5464	47.829	53.7864	53.9322	39.2871	40.362	33.4761	37.709	35.7308	31.4097	40.8825	35.3254	35.1932	40.722	43.6171	37.6618	35.8884	29.714	38.2243	37.6385	41.2777	29.3635
ENSMUSG00000100172	Gm4412	0.0126423	0.0252846	0	0.0252846	0	0.0505693	0	0	0	0	0	0	0	0	0	0	0	0	0	0	0	0	0	0.505693	0	0	0	0	0	0	0	0	0	0	0	0	0	0	0	0	0	0	0	0	0	0	0	0
ENSMUSG00000029915	Clec5a	0.157732	0.181712	0.133752	0.0914831	0.223981	0.127882	0.235542	0.0550842	0.212419	0	0	0.501877	0.0257836	0.483839	0	0.759655	0.207175	0.37709	0	0	0	0	0	0.341824	0.315016	0.200918	0	0.229329	0.191732	0	0	0	0.260464	0	0.0341492	0	0	0.135374	0.120855	0.575939	0	0.213534	0	0	0.0680471	0.331357	0.0781564	0.375805
ENSMUSG00000029917	C130060K24Rik	0.00823204	0.013074	0.00339006	0.0128032	0.00366092	0.0188262	0.00732184	0.00678012	0	0	0.0732184	0	0	0	0	0	0	0	0	0	0	0	0	0	0	0	0	0	0.188262	0	0	0	0	0	0	0.0378636	0	0	0.0299376	0	0	0	0	0	0	0	0	0
ENSMUSG00000029916	Agk	6.09839	6.30198	5.89479	5.80654	6.39024	5.96645	6.63752	5.64663	6.14295	8.93649	7.69281	5.83285	4.35647	6.6398	4.3071	8.2855	7.34127	6.59092	6.39198	8.86783	4.19318	4.04724	2.72459	8.40806	7.07993	6.83492	6.36674	6.6428	4.49916	6.17619	7.1039	7.04107	4.14601	6.15688	5.25206	6.88581	4.53792	3.75379	5.41264	6.66364	6.29469	6.1001	8.26689	6.28052	5.63423	4.989	4.62874	5.28606
ENSMUSG00000029911	Ssbp1	32.4592	31.4777	33.4406	32.7337	32.1846	30.4939	32.4616	34.9735	31.9077	34.2415	39.7685	35.6087	36.2401	29.9321	24.1407	30.9808	30.4589	28.3838	34.8605	25.6898	23.9065	29.606	32.6013	27.1971	40.8222	33.4085	27.6171	35.0462	29.0446	29.4301	33.0563	29.6958	44.3453	35.3594	34.9271	38.1658	36.8189	32.5293	35.4074	32.4153	31.6659	30.1993	30.9385	32.4902	32.5606	28.9542	33.3929	35.8533
ENSMUSG00000029910	Mad2l1	2.45647	2.51569	2.39726	2.49988	2.41307	2.42938	2.602	2.57037	2.22414	1.85646	2.71418	2.6768	1.73458	2.50508	1.6447	2.11644	5.004	2.70797	3.05982	1.99026	1.59856	1.75961	2.3856	3.58183	3.11506	1.86348	3.21594	2.33508	2.44836	3.1009	2.69478	2.99015	1.67877	3.07797	3.15569	3.67049	1.74294	1.71296	1.8791	2.72042	1.86043	2.93428	1.63264	2.06506	3.38145	2.08553	1.748	1.04768
ENSMUSG00000029913	Prdm5	1.95716	1.80668	2.10764	2.19719	1.71712	1.85678	1.75658	2.53761	1.67766	2.06203	0.719886	1.91769	1.54453	0.483572	0.955518	3.15622	2.22559	2.19719	2.3036	1.76394	1.14964	1.03037	0.421493	1.84989	1.65909	2.59761	3.10146	2.75137	2.2429	3.60853	4.81098	2.59407	2.98042	2.05807	3.02522	1.7183	1.74683	1.47349	1.36022	2.1047	2.2871	1.58909	3.00151	1.34696	1.37489	1.17214	1.28434	1.25145
ENSMUSG00000077549	Snord71	0	0	0	0	0	0	0	0	0	0	0	0	0	0	0	0	0	0	0	0	0	0	0	0	0	0	0	0	0	0	0	0	0	0	0	0	0	0	0	0	0	0	0	0	0	0	0	0
ENSMUSG00000027215	Cd82	298.338	289.177	307.499	294.245	302.432	287.483	290.872	301.006	313.992	290.865	311.881	300.718	247.47	257.59	265.519	269.265	324.526	305.071	335.81	282.282	264.776	271.414	286.132	280.43	280.916	274.248	299.621	334.473	300.539	283.411	272.217	304.58	319.4	276.429	304.35	299.856	318.703	314.752	316.365	362.614	376.472	325.067	309.361	318.736	284.367	325.397	308.627	275.55
ENSMUSG00000077545	Gm22018	0	0	0	0	0	0	0	0	0	0	0	0	0	0	0	0	0	0	0	0	0	0	0	0	0	0	0	0	0	0	0	0	0	0	0	0	0	0	0	0	0	0	0	0	0	0	0	0
ENSMUSG00000077547	Gm22019	0	0	0	0	0	0	0	0	0	0	0	0	0	0	0	0	0	0	0	0	0	0	0	0	0	0	0	0	0	0	0	0	0	0	0	0	0	0	0	0	0	0	0	0	0	0	0	0
ENSMUSG00000077546	Gm22020	0	0	0	0	0	0	0	0	0	0	0	0	0	0	0	0	0	0	0	0	0	0	0	0	0	0	0	0	0	0	0	0	0	0	0	0	0	0	0	0	0	0	0	0	0	0	0	0
ENSMUSG00000077541	Gm22021	0	0	0	0	0	0	0	0	0	0	0	0	0	0	0	0	0	0	0	0	0	0	0	0	0	0	0	0	0	0	0	0	0	0	0	0	0	0	0	0	0	0	0	0	0	0	0	0
ENSMUSG00000077543	Gm22022	0	0	0	0	0	0	0	0	0	0	0	0	0	0	0	0	0	0	0	0	0	0	0	0	0	0	0	0	0	0	0	0	0	0	0	0	0	0	0	0	0	0	0	0	0	0	0	0
ENSMUSG00000077542	Gm22023	0	0	0	0	0	0	0	0	0	0	0	0	0	0	0	0	0	0	0	0	0	0	0	0	0	0	0	0	0	0	0	0	0	0	0	0	0	0	0	0	0	0	0	0	0	0	0	0
ENSMUSG00000095108	Gm17467	0	0	0	0	0	0	0	0	0	0	0	0	0	0	0	0	0	0	0	0	0	0	0	0	0	0	0	0	0	0	0	0	0	0	0	0	0	0	0	0	0	0	0	0	0	0	0	0
ENSMUSG00000084682	Gm22024	0	0	0	0	0	0	0	0	0	0	0	0	0	0	0	0	0	0	0	0	0	0	0	0	0	0	0	0	0	0	0	0	0	0	0	0	0	0	0	0	0	0	0	0	0	0	0	0
ENSMUSG00000084683	Gm22025	0	0	0	0	0	0	0	0	0	0	0	0	0	0	0	0	0	0	0	0	0	0	0	0	0	0	0	0	0	0	0	0	0	0	0	0	0	0	0	0	0	0	0	0	0	0	0	0
ENSMUSG00000084684	Gm22026	0	0	0	0	0	0	0	0	0	0	0	0	0	0	0	0	0	0	0	0	0	0	0	0	0	0	0	0	0	0	0	0	0	0	0	0	0	0	0	0	0	0	0	0	0	0	0	0
ENSMUSG00000084686	Gm22027	0	0	0	0	0	0	0	0	0	0	0	0	0	0	0	0	0	0	0	0	0	0	0	0	0	0	0	0	0	0	0	0	0	0	0	0	0	0	0	0	0	0	0	0	0	0	0	0
ENSMUSG00000084688	n-R5s43	0	0	0	0	0	0	0	0	0	0	0	0	0	0	0	0	0	0	0	0	0	0	0	0	0	0	0	0	0	0	0	0	0	0	0	0	0	0	0	0	0	0	0	0	0	0	0	0
ENSMUSG00000006179	Prss16	0.270939	0.230251	0.311628	0.359142	0.182737	0.246263	0.214239	0.47202	0.151236	1.05654	0	0	0	0.17125	0.222528	0.150643	0	0.470847	0.0705773	0	0.625181	0.412191	0.0933496	0	0.654054	0.157297	0.154262	0.129565	0.236729	0.170897	0.181156	0.182635	0.625793	1.27171	0.247112	0.499634	0.740797	0.459648	0.34082	0	0	0.254194	0.218213	0.111103	0.108111	0.253653	0.208984	0.192321
ENSMUSG00000095103	Gm21171	0	0	0	0	0	0	0	0	0	0	0	0	0	0	0	0	0	0	0	0	0	0	0	0	0	0	0	0	0	0	0	0	0	0	0	0	0	0	0	0	0	0	0	0	0	0	0	0
ENSMUSG00000095102	n-R5s167	0	0	0	0	0	0	0	0	0	0	0	0	0	0	0	0	0	0	0	0	0	0	0	0	0	0	0	0	0	0	0	0	0	0	0	0	0	0	0	0	0	0	0	0	0	0	0	0
ENSMUSG00000095105	Edaradd	0.585594	0.601541	0.569648	0.590883	0.580306	0.673679	0.529402	0.508087	0.63121	0.644861	0.513503	0.569817	0.255543	0.664046	0.303081	1.08326	0.547802	0.288781	0.423329	0.386476	0.774535	0.515245	0.861846	0.528704	1.34453	0.566747	0.642839	0.691234	0.424637	0.299325	0.452239	0.87748	0.535785	0.786649	0.322897	0.809872	0.122334	0.412229	0.462056	0.489305	0.421064	1.31139	0.569757	0.580851	0.3373	0.806181	0.537073	0.846349
ENSMUSG00000095104	Esp15	0	0	0	0	0	0	0	0	0	0	0	0	0	0	0	0	0	0	0	0	0	0	0	0	0	0	0	0	0	0	0	0	0	0	0	0	0	0	0	0	0	0	0	0	0	0	0	0
ENSMUSG00000095107	Vmn2r-ps10	0	0	0	0	0	0	0	0	0	0	0	0	0	0	0	0	0	0	0	0	0	0	0	0	0	0	0	0	0	0	0	0	0	0	0	0	0	0	0	0	0	0	0	0	0	0	0	0
ENSMUSG00000098083	Gm8957	0.00797145	0.00604375	0.00989915	0.0159429	0	0.0120875	0	0.0197983	0	0	0	0	0	0	0	0	0	0	0	0	0	0	0	0	0	0	0.120875	0	0	0	0	0	0	0	0	0	0	0	0.197983	0	0	0	0	0	0	0	0	0
ENSMUSG00000098082	Gm20574	0.0712603	0.0691851	0.0733354	0.077817	0.0647035	0.0754542	0.062916	0.0801799	0.066491	0	0	0	0	0.226531	0.278993	0.123636	0	0	0	0	0	0	0.248377	0	0.107348	0	0.272412	0	0.126405	0.451959	0	0	0	0.238251	0	0	0	0	0.111589	0	0	0.225788	0	0	0	0.439122	0	0
ENSMUSG00000098081	Gm26913	0.003157	0	0.006314	0.006314	0	0	0	0.012628	0	0	0	0	0	0	0	0	0	0	0	0	0	0	0	0	0	0	0	0	0	0	0	0	0	0	0	0	0	0.12628	0	0	0	0	0	0	0	0	0	0
ENSMUSG00000098080	Gm5732	0	0	0	0	0	0	0	0	0	0	0	0	0	0	0	0	0	0	0	0	0	0	0	0	0	0	0	0	0	0	0	0	0	0	0	0	0	0	0	0	0	0	0	0	0	0	0	0
ENSMUSG00000098087	Gm17750	2.87379	3.60817	2.13942	2.35862	3.38896	2.7029	4.51345	2.01435	2.26448	8.35418	2.28023	2.86513	2.08509	2.81384	0.578297	8.74061	7.00009	4.58377	5.83322	1.19974	1.06576	1.13334	2.07716	6.70348	3.34993	4.59372	3.67358	2.43476	0.797528	1.87017	1.00488	1.96348	3.02987	2.47311	1.7414	2.6548	2.93157	1.77717	0.697024	2.45543	1.0437	2.36338	2.24466	2.50679	3.0019	1.82757	4.10677	2.16195
ENSMUSG00000026848	Tor1b	25.8212	23.9726	27.6697	25.8725	25.7698	24.2918	23.6535	27.4533	27.8861	26.7927	25.4685	27.8719	19.66	23.0866	19.79	24.4685	26.1197	22.6254	20.6517	25.6551	18.8561	23.7947	23.8919	24.5043	29.304	20.9693	26.4104	26.5948	22.9369	26.6602	24.924	30.8467	24.9621	32.2248	27.0785	27.6716	25.7738	26.3635	28.0281	29.0323	29.366	28.0816	27.7352	26.9531	30.2116	28.5578	26.9244	26.4567
ENSMUSG00000098085	Gm8919	0	0	0	0	0	0	0	0	0	0	0	0	0	0	0	0	0	0	0	0	0	0	0	0	0	0	0	0	0	0	0	0	0	0	0	0	0	0	0	0	0	0	0	0	0	0	0	0
ENSMUSG00000098084	Gm26914	0	0	0	0	0	0	0	0	0	0	0	0	0	0	0	0	0	0	0	0	0	0	0	0	0	0	0	0	0	0	0	0	0	0	0	0	0	0	0	0	0	0	0	0	0	0	0	0
ENSMUSG00000043263	Pyhin1	0.0738941	0.0857662	0.062022	0.0355566	0.112232	0.0313583	0.140174	0.0397549	0.0842892	0.208325	0	0.243441	0.13038	0.0519502	0.031963	0.194764	0.166237	0.175371	0.199309	0	0	0	0.0565603	0.0413546	0.0245321	0.0292904	0.0715412	0.0243107	0.0659941	0	0	0	0	0	0.172236	0	0.061877	0.0869731	0.0764624	0.417904	0	0	0.0406947	0.0672361	0.0752759	0.050165	0.0372617	0.0388072
ENSMUSG00000043262	Uevld	9.39227	9.8963	8.88825	9.35537	9.42918	9.86545	9.92715	8.8453	8.93121	10.884	10.5842	10.9361	9.78548	10.1045	8.40354	8.21677	11.3115	9.66289	9.38248	12.2193	9.71857	11.2396	8.69814	7.80312	8.95993	11.558	9.20833	9.78321	9.46627	10.4442	9.10808	6.60376	7.53453	8.41956	8.67004	8.39416	9.00075	10.0471	10.2308	6.89191	6.48401	9.28355	6.93538	9.80654	9.98539	10.5828	9.05267	9.81692
ENSMUSG00000098089	Gm26915	0.00963588	0	0.0192718	0	0.0192718	0	0	0	0.0385435	0	0	0	0	0	0	0	0	0	0	0	0	0	0	0	0	0	0	0	0	0	0	0	0	0	0	0	0	0	0	0	0	0	0	0.385435	0	0	0	0
ENSMUSG00000098088	Gm26916	0.513134	0.535231	0.491037	0.61395	0.412317	0.680937	0.389525	0.546964	0.43511	0	0	0	0	1.82245	0.563758	1.50904	0	0	0	2.31479	2.08223	0	0	0	0.875789	0	1.10306	0.433497	0	1.81613	0	0	0	0	0.697056	1.16182	0.952416	0.386194	0.456021	0	0	0.934765	0	1.25394	0.592122	0.895167	0.675104	0
ENSMUSG00000043267	Olfr1031	0.0177886	0	0.0355773	0.0355773	0	0	0	0.0711546	0	0	0	0	0	0	0	0	0	0	0	0	0	0	0	0	0	0	0	0	0	0	0	0	0	0.423338	0	0	0.10466	0.0844386	0.0991094	0	0	0	0	0	0	0	0	0
ENSMUSG00000080590	Gm22029	0	0	0	0	0	0	0	0	0	0	0	0	0	0	0	0	0	0	0	0	0	0	0	0	0	0	0	0	0	0	0	0	0	0	0	0	0	0	0	0	0	0	0	0	0	0	0	0
ENSMUSG00000080592	Gm22030	0	0	0	0	0	0	0	0	0	0	0	0	0	0	0	0	0	0	0	0	0	0	0	0	0	0	0	0	0	0	0	0	0	0	0	0	0	0	0	0	0	0	0	0	0	0	0	0
ENSMUSG00000080594	Mir669h	0	0	0	0	0	0	0	0	0	0	0	0	0	0	0	0	0	0	0	0	0	0	0	0	0	0	0	0	0	0	0	0	0	0	0	0	0	0	0	0	0	0	0	0	0	0	0	0
ENSMUSG00000080595	Gm22031	0	0	0	0	0	0	0	0	0	0	0	0	0	0	0	0	0	0	0	0	0	0	0	0	0	0	0	0	0	0	0	0	0	0	0	0	0	0	0	0	0	0	0	0	0	0	0	0
ENSMUSG00000080596	Gm22032	0	0	0	0	0	0	0	0	0	0	0	0	0	0	0	0	0	0	0	0	0	0	0	0	0	0	0	0	0	0	0	0	0	0	0	0	0	0	0	0	0	0	0	0	0	0	0	0
ENSMUSG00000080597	Gm22033	0	0	0	0	0	0	0	0	0	0	0	0	0	0	0	0	0	0	0	0	0	0	0	0	0	0	0	0	0	0	0	0	0	0	0	0	0	0	0	0	0	0	0	0	0	0	0	0
ENSMUSG00000026842	Abl1	24.3297	23.2359	25.4235	23.803	24.8563	23.3702	23.1016	24.2359	26.611	23.3291	19.7194	22.8692	21.8726	22.4822	21.8197	28.8579	24.6376	21.2822	24.1464	27.7388	20.6763	19.7092	24.3165	23.0849	26.8803	20.8867	25.359	24.415	20.6349	21.3039	22.9784	23.1208	27.0069	25.8606	27.6282	25.8799	23.0381	23.0846	22.4578	28.2599	26.8976	33.2831	30.5912	28.508	24.4174	23.0499	24.2076	28.0117
ENSMUSG00000035278	Plekhj1	14.6732	14.6548	14.6916	14.4003	14.946	13.9484	15.3611	14.8522	14.5309	17.1052	14.235	19.714	13.0905	15.5615	13.1237	12.1297	17.2888	16.724	14.6385	10.8051	15.4994	11.9947	17.5238	12.2563	16.2003	14.0253	13.7458	14.8142	12.6195	13.9739	12.87	18.8279	13.8189	16.5167	16.0229	14.725	13.5059	13.5673	14.6935	16.0996	16.0638	13.7596	13.4697	19.2852	13.0005	11.295	15.245	12.4082
ENSMUSG00000068122	Agtr2	0.00289543	0.00579085	0	0.00128807	0.00450278	0.00257614	0.00900556	0	0	0	0	0	0	0	0	0.0593609	0	0.0306947	0	0	0	0	0	0	0.0257614	0	0	0	0	0	0	0	0	0	0	0	0	0	0	0	0	0	0	0	0	0	0	0
ENSMUSG00000034435	Tmem30b	226.581	215.437	237.725	219.979	233.183	208.015	222.859	231.943	243.507	244.077	257.637	244.447	216.871	223.948	209.402	189.571	222.826	197.093	222.716	229.267	206.025	217.434	198.036	199.206	193.118	194.439	216.65	212.776	213.195	249.646	222.474	220.621	202.303	208.604	236.741	231.25	262.521	237.624	247.642	195.597	221.984	261.776	236.666	234.096	284.268	278.551	239.794	227.089
ENSMUSG00000034437	Gm9761	0.359081	0.248275	0.469887	0.346897	0.371265	0.234949	0.2616	0.458844	0.48093	0	0	1.06287	0	0	0	0.573057	0.679014	0.301059	0	0	0	0	0	0.414574	0.746866	0	0	0	1.18805	0	0	0.729229	0.425023	0	0.778744	1.64517	0.272138	0.220051	0.518086	0	0	0	0.835016	0	1.00471	1.01866	1.14568	0.805235
ENSMUSG00000034430	Zxdc	6.70168	6.37862	7.02473	6.33055	7.07281	5.91221	6.84503	6.74888	7.30059	8.34953	8.50395	5.9207	8.30046	8.80771	7.83714	6.15462	4.20857	6.26768	4.0999	7.03434	4.69649	7.84928	7.04142	5.53395	7.97673	5.37388	5.61315	3.79077	4.21214	8.35577	7.28802	4.88874	6.47476	7.36732	5.82965	6.75726	6.02918	7.72323	6.77486	9.72395	8.4661	5.54209	7.20937	6.43698	6.66832	8.6426	6.35537	6.11882
ENSMUSG00000034432	Cops8	41.1067	39.0726	43.1409	38.58	43.6335	36.2077	41.9375	40.9523	45.3295	55.9636	36.9104	52.0011	35.6455	46.9873	38.5776	42.9955	41.9656	36.4027	31.9255	44.1742	32.6088	42.668	41.1232	33.355	36.7099	35.0063	34.4643	28.7056	33.2617	38.9853	32.817	44.3813	34.2064	45.9507	40.2187	38.6974	39.9889	45.1777	49.0993	43.5667	49.241	47.0204	48.8709	43.6169	51.8281	49.6865	33.1784	40.6333
ENSMUSG00000083488	Gm8534	0.0093402	0	0.0186804	0	0.0186804	0	0	0	0.0373608	0	0	0	0	0	0	0	0	0	0	0	0	0	0	0	0	0	0	0	0	0	0	0	0	0	0	0	0	0	0	0	0	0	0	0.373608	0	0	0	0
ENSMUSG00000083487	Gm13888	0	0	0	0	0	0	0	0	0	0	0	0	0	0	0	0	0	0	0	0	0	0	0	0	0	0	0	0	0	0	0	0	0	0	0	0	0	0	0	0	0	0	0	0	0	0	0	0
ENSMUSG00000083486	Gm14521	0	0	0	0	0	0	0	0	0	0	0	0	0	0	0	0	0	0	0	0	0	0	0	0	0	0	0	0	0	0	0	0	0	0	0	0	0	0	0	0	0	0	0	0	0	0	0	0
ENSMUSG00000083485	Gm12308	0.0212265	0.0182596	0.0241934	0.042453	0	0.0365192	0	0.0483868	0	0	0	0	0	0	0	0	0	0	0	0	0	0	0	0	0.365192	0	0	0	0	0	0	0	0	0	0	0.483868	0	0	0	0	0	0	0	0	0	0	0	0
ENSMUSG00000083484	Gm14574	0	0	0	0	0	0	0	0	0	0	0	0	0	0	0	0	0	0	0	0	0	0	0	0	0	0	0	0	0	0	0	0	0	0	0	0	0	0	0	0	0	0	0	0	0	0	0	0
ENSMUSG00000034438	Gbp8	0.057412	0.0680207	0.0468032	0.0604599	0.054364	0.0787859	0.0572555	0.0421339	0.0514725	0	0.142582	0	0	0	0	0.177	0.142485	0.110488	0	0	0	0	0.129468	0.233876	0.112158	0	0.142484	0.104157	0.065716	0	0.207337	0	0	0	0	0.0328032	0	0.12308	0.0581189	0	0	0	0.230668	0	0	0.284057	0	0
ENSMUSG00000083482	Gm14706	0	0	0	0	0	0	0	0	0	0	0	0	0	0	0	0	0	0	0	0	0	0	0	0	0	0	0	0	0	0	0	0	0	0	0	0	0	0	0	0	0	0	0	0	0	0	0	0
ENSMUSG00000083481	Rps8-ps2	0	0	0	0	0	0	0	0	0	0	0	0	0	0	0	0	0	0	0	0	0	0	0	0	0	0	0	0	0	0	0	0	0	0	0	0	0	0	0	0	0	0	0	0	0	0	0	0
ENSMUSG00000074011	Gm7682	0	0	0	0	0	0	0	0	0	0	0	0	0	0	0	0	0	0	0	0	0	0	0	0	0	0	0	0	0	0	0	0	0	0	0	0	0	0	0	0	0	0	0	0	0	0	0	0
ENSMUSG00000102912	Gm20731	0.31049	0.273257	0.347723	0.288234	0.332746	0.289075	0.25744	0.287393	0.408053	0.4816	0	0.163873	0.392339	0.320543	0.39449	0.261727	0.205334	0.0903012	0.264189	0	0.724916	0.578618	0.349384	0.0637808	0.302906	0.18099	0.192488	0.18761	0.310058	0.159944	0.339025	0.278374	0.551095	0.252417	0.173329	0.199054	0.416232	0.268426	0.236037	0.422044	1.22816	0.396699	0.125701	0.415749	0.202321	0.309713	0.345269	0.479802
ENSMUSG00000100628	Gm29648	0	0	0	0	0	0	0	0	0	0	0	0	0	0	0	0	0	0	0	0	0	0	0	0	0	0	0	0	0	0	0	0	0	0	0	0	0	0	0	0	0	0	0	0	0	0	0	0
ENSMUSG00000068129	Cst7	0.00941129	0.0188226	0	0.0131632	0.00565935	0.0263265	0.0113187	0	0	0	0	0	0	0	0	0.113187	0	0	0	0	0	0	0	0.164993	0.0982715	0	0	0	0	0	0	0	0	0	0	0	0	0	0	0	0	0	0	0	0	0	0	0
ENSMUSG00000087908	Gm22034	0	0	0	0	0	0	0	0	0	0	0	0	0	0	0	0	0	0	0	0	0	0	0	0	0	0	0	0	0	0	0	0	0	0	0	0	0	0	0	0	0	0	0	0	0	0	0	0
ENSMUSG00000087909	Gm22035	0	0	0	0	0	0	0	0	0	0	0	0	0	0	0	0	0	0	0	0	0	0	0	0	0	0	0	0	0	0	0	0	0	0	0	0	0	0	0	0	0	0	0	0	0	0	0	0
ENSMUSG00000087904	Gm22036	0	0	0	0	0	0	0	0	0	0	0	0	0	0	0	0	0	0	0	0	0	0	0	0	0	0	0	0	0	0	0	0	0	0	0	0	0	0	0	0	0	0	0	0	0	0	0	0
ENSMUSG00000087905	Gm22037	0.0186029	0.0372058	0	0	0.0372058	0	0.0744116	0	0	0	0	0	0.744116	0	0	0	0	0	0	0	0	0	0	0	0	0	0	0	0	0	0	0	0	0	0	0	0	0	0	0	0	0	0	0	0	0	0	0
ENSMUSG00000087902	Gm22038	0	0	0	0	0	0	0	0	0	0	0	0	0	0	0	0	0	0	0	0	0	0	0	0	0	0	0	0	0	0	0	0	0	0	0	0	0	0	0	0	0	0	0	0	0	0	0	0
ENSMUSG00000087903	Gm22039	0	0	0	0	0	0	0	0	0	0	0	0	0	0	0	0	0	0	0	0	0	0	0	0	0	0	0	0	0	0	0	0	0	0	0	0	0	0	0	0	0	0	0	0	0	0	0	0
ENSMUSG00000053914	Kdm4d	0.0903888	0.0953961	0.0853815	0.0909671	0.0898105	0.108456	0.0823358	0.0734779	0.0972852	0	0	0.275031	0.0474319	0.134474	0	0.0474498	0.16754	0.151431	0	0.173165	0	0.20979	0.0732481	0.138737	0.222322	0	0	0.0816335	0.185668	0	0	0.181682	0	0	0.125748	0.125216	0.0905481	0.112589	0.0989956	0	0	0.172644	0.0683798	0.22622	0.0848383	0	0.125214	0.100556
ENSMUSG00000053916	Nanp	0.564376	0.423057	0.705694	0.514932	0.613819	0.425448	0.420666	0.604417	0.806972	2.13129e-11	0.83307	0.566099	0.680252	0.831003	0.0852505	0.377354	0.177787	0.313084	0.342765	0	0	1.00065	0.605271	0.440784	0.655165	0.470631	0.166425	0.454493	0.461061	0.829174	0	0.770296	0.213385	0.291035	0.70208	0.861721	0.935609	1.03236	0.408507	0.971707	0.441465	0.549963	0.980126	1.26307	0.96363	0.669937	0.498482	0.520322
ENSMUSG00000017723	Wfdc2	173.59	183.471	163.708	167.798	179.381	174.955	191.987	160.641	166.775	228.445	219.007	170.946	141.922	138.945	150.302	164.087	235.093	232.643	238.484	131.842	133.699	154.23	200.117	165.473	216.92	188.783	169.013	232.572	156.903	182.953	145.853	168.047	176.488	142.957	153.069	172.017	136.129	173.969	154.93	191.364	147.255	201.68	165.973	161.845	135.608	180.027	181.991	168.652
ENSMUSG00000017721	Pigt	39.5946	34.4031	44.7861	39.1693	40.0198	33.5978	35.2083	44.7409	44.8314	36.5914	34.5619	36.3986	31.5345	32.0789	30.8725	36.6948	38.3316	34.0963	40.9229	32.6039	23.1259	28.4425	35.5465	36.4246	40.0019	35.6651	34.1704	36.4339	33.5633	48.5476	36.896	50.782	50.9358	43.7291	43.8972	41.2552	44.1337	43.501	43.7313	54.7774	58.4212	46.962	43.4537	45.0964	39.8221	37.9935	41.7887	40.3943
ENSMUSG00000017720	Trp53tg5	0.0867946	0.0853562	0.088233	0.101385	0.0722038	0.131288	0.0394243	0.0714826	0.104983	0	0	0	0.121437	0	0.272806	0	0	0	0	0.569028	0	0.533933	0	0	0.209919	0	0	0	0	0	0	0	0.345285	0	0.161426	0	0.115178	0.0929372	0	0.388038	0	0.220736	0	0	0.281058	0	0.160001	0
ENSMUSG00000017724	Etv4	0.0362881	0.02875	0.0438263	0.0450216	0.0275547	0.0440043	0.0134956	0.0460389	0.0416137	0	0	0	0	0	0.0481961	0.0426332	0	0.0441269	0	0	0	0	0	0.0623379	0	0	0	0.377705	0	0	0	0	0.17956	0	0	0.148319	0	0.13251	0	0.416137	0	0	0	0	0	0	0	0
ENSMUSG00000009356	Lpo	0.478498	0.357541	0.599456	0.40159	0.555406	0.265202	0.44988	0.537979	0.660933	0.370467	0.517553	0.378031	0.133922	0.184824	0.966546	0.201147	1.09495	0.346784	0.304573	0.476053	0.139296	0.148251	0.335506	0.343279	0.145492	0.312776	0.25893	0.288359	0.204075	0.368911	0.390722	0.599114	0.28173	0.517376	1.19024	0.382348	0.191972	0.489988	0.96739	0.973674	0.808694	0.975115	0.579364	0.239382	0.3886	1.35038	0.265239	0.552618
ENSMUSG00000009350	Mpo	0	0	0	0	0	0	0	0	0	0	0	0	0	0	0	0	0	0	0	0	0	0	0	0	0	0	0	0	0	0	0	0	0	0	0	0	0	0	0	0	0	0	0	0	0	0	0	0
ENSMUSG00000015474	Ppt2	33.711	31.5096	35.9124	33.8106	33.6115	31.4806	31.5386	36.1405	35.6844	31.0432	37.8143	31.22	37.1914	30.6445	31.4313	25.5178	31.7933	28.7836	29.9462	29.4404	25.1906	35.0027	35.064	29.5219	32.2031	33.9953	29.4313	29.2787	35.6779	36.7637	35.834	44.5715	34.3592	40.0057	36.2063	31.9398	37.7666	31.4346	32.5238	41.9018	40.8611	33.5869	35.8994	44.9724	35.0644	32.635	34.2696	28.9202
ENSMUSG00000015476	Prrt1	0.771388	0.536873	1.0059	0.814079	0.728696	0.55808	0.515666	1.07008	0.941726	0.383879	0.460661	0.195997	0.720868	0.785963	0.176976	1.12766	0.316137	0.397193	0.59133	0	0	1.63346	0.799994	0.345837	0.916141	0.325022	0.345436	0.579616	0.635294	1.54602	1.6665	0.865963	0.440488	1.51388	1.53716	0.595591	0.77158	1.11171	0.651886	0.672994	0.84008	0.957761	1.25316	0.443676	1.2298	1.35187	0.851504	1.24781
ENSMUSG00000078816	Prkcg	0.870419	0.655746	1.08509	0.812279	0.928559	0.682617	0.628875	0.941941	1.22824	0.353261	0.207777	0.236116	0.721801	1.48009	1.87422	0.417946	0.337482	0.42227	0.23779	1.04071	1.37852	0.841894	0.691555	0.367554	0.535913	0.227863	0.623756	0.385696	0.732707	1.03686	0.919632	1.00225	0.58782	0.666441	0.581901	0.78796	1.43414	1.76224	0.640164	1.01365	2.28565	1.03797	0.81403	0.822076	0.365809	2.31596	1.37989	1.4665
ENSMUSG00000078817	Nlrp12	0	0	0	0	0	0	0	0	0	0	0	0	0	0	0	0	0	0	0	0	0	0	0	0	0	0	0	0	0	0	0	0	0	0	0	0	0	0	0	0	0	0	0	0	0	0	0	0
ENSMUSG00000078815	Cacng6	0	0	0	0	0	0	0	0	0	0	0	0	0	0	0	0	0	0	0	0	0	0	0	0	0	0	0	0	0	0	0	0	0	0	0	0	0	0	0	0	0	0	0	0	0	0	0	0
ENSMUSG00000078812	Eif5a	216.933	220.6	213.266	216.08	217.786	213.807	227.393	218.353	208.178	235.043	251.146	239.526	202.364	184.994	202.531	187.257	265.937	265.085	240.046	182.428	204.131	195.911	213.038	207.55	237.886	206.25	213.961	244.243	232.669	216.547	244.167	236.956	228.184	196.454	215.549	196.226	213.198	218.868	217.384	233.528	226.337	204.045	229.994	216.783	186.033	202.486	193.51	197.189
ENSMUSG00000015478	Rnf5	34.5879	34.7554	34.4203	33.4562	35.7195	33.917	35.5938	32.9954	35.8452	35.8199	35.3479	39.6916	29.6714	32.0209	31.0669	32.2148	37.4766	39.5566	43.0711	32.2365	24.7832	29.7244	33.222	39.6628	38.239	34.7676	33.9256	36.4287	36.1802	32.3426	28.8683	36.4667	31.946	29.9794	32.5655	33.8506	32.2525	36.0336	35.6489	41.4838	42.537	41.0338	34.0123	32.3822	33.4314	34.2446	35.2431	32.4364
ENSMUSG00000078810	Gp6	0.0182124	0.0242325	0.0121924	0.0231458	0.0132791	0.0390588	0.00940615	0.00723274	0.0171521	0	0	0	0	0	0	0.0940615	0	0	0	0	0.390588	0	0	0	0	0	0	0	0	0	0	0	0	0	0	0	0	0.0723274	0	0	0	0.171521	0	0	0	0	0	0
ENSMUSG00000097094	Gm26548	0	0	0	0	0	0	0	0	0	0	0	0	0	0	0	0	0	0	0	0	0	0	0	0	0	0	0	0	0	0	0	0	0	0	0	0	0	0	0	0	0	0	0	0	0	0	0	0
ENSMUSG00000099758	Gm10830	0	0	0	0	0	0	0	0	0	0	0	0	0	0	0	0	0	0	0	0	0	0	0	0	0	0	0	0	0	0	0	0	0	0	0	0	0	0	0	0	0	0	0	0	0	0	0	0
ENSMUSG00000099759	1700030C10Rik	0.682955	0.524224	0.841686	0.720319	0.645592	0.47782	0.570628	0.962817	0.720555	0.867764	1.17241	0	0.258014	0.433557	0.533651	0.648066	0.486483	0.80791	0.498429	0.27896	0.490423	0	0.946208	0.398388	0.102483	0.560513	0.520834	0.958674	0.521719	1.03039	0.688475	0.995052	1.25535	0.91073	0.626506	0.880637	0.844655	1.57011	0.826264	0.966359	0.47518	0.967061	0.595802	0.422657	0.634504	0.523951	0.548215	1.21761
ENSMUSG00000048787	Dcun1d3	4.72269	4.69609	4.74928	4.0325	5.41287	4.07015	5.32203	3.99485	5.50371	13.8498	8.31995	4.18477	4.94778	4.01618	3.92577	4.66439	2.53444	4.13684	2.64035	8.1332	2.50113	3.80132	3.49928	3.03576	5.19491	4.57037	2.15455	2.49589	5.31512	1.55633	3.78339	5.30132	2.61493	4.54261	3.25249	3.43326	4.58055	5.52554	5.35804	4.32061	9.97611	4.28274	6.65956	4.41335	8.87828	5.47939	3.66104	3.1616
ENSMUSG00000099750	Gm18827	0	0	0	0	0	0	0	0	0	0	0	0	0	0	0	0	0	0	0	0	0	0	0	0	0	0	0	0	0	0	0	0	0	0	0	0	0	0	0	0	0	0	0	0	0	0	0	0
ENSMUSG00000099751	1700022A22Rik	0	0	0	0	0	0	0	0	0	0	0	0	0	0	0	0	0	0	0	0	0	0	0	0	0	0	0	0	0	0	0	0	0	0	0	0	0	0	0	0	0	0	0	0	0	0	0	0
ENSMUSG00000099752	Gm29018	0.00543085	0	0.0108617	0	0.0108617	0	0	0	0.0217234	0	0	0	0	0	0	0	0	0	0	0	0	0	0	0	0	0	0	0	0	0	0	0	0	0	0	0	0	0	0	0	0	0	0	0	0	0.217234	0	0
ENSMUSG00000099753	Gm28058	0	0	0	0	0	0	0	0	0	0	0	0	0	0	0	0	0	0	0	0	0	0	0	0	0	0	0	0	0	0	0	0	0	0	0	0	0	0	0	0	0	0	0	0	0	0	0	0
ENSMUSG00000099754	Vmn1r-ps34	0	0	0	0	0	0	0	0	0	0	0	0	0	0	0	0	0	0	0	0	0	0	0	0	0	0	0	0	0	0	0	0	0	0	0	0	0	0	0	0	0	0	0	0	0	0	0	0
ENSMUSG00000099755	Gm21114	0	0	0	0	0	0	0	0	0	0	0	0	0	0	0	0	0	0	0	0	0	0	0	0	0	0	0	0	0	0	0	0	0	0	0	0	0	0	0	0	0	0	0	0	0	0	0	0
ENSMUSG00000099756	Gm28763	0	0	0	0	0	0	0	0	0	0	0	0	0	0	0	0	0	0	0	0	0	0	0	0	0	0	0	0	0	0	0	0	0	0	0	0	0	0	0	0	0	0	0	0	0	0	0	0
ENSMUSG00000099757	BE692007	0.0709828	0.0914943	0.0504713	0.0868786	0.0550869	0.128031	0.0549573	0.045726	0.0552166	0	0	0	0.0221599	0.0408229	0.0251154	0.228833	0.0522325	0.0459082	0.134501	0.315553	0	0.196426	0.0444256	0.0974966	0.404574	0.0460068	0.0735181	0.0572976	0.0450146	0	0.086241	0	0	0.128528	0	0.050636	0.0211975	0.0905695	0.0800878	0	0	0.121035	0.0319627	0.05279	0.0514607	0.0788214	0.0585342	0
ENSMUSG00000098479	Gm27263	0	0	0	0	0	0	0	0	0	0	0	0	0	0	0	0	0	0	0	0	0	0	0	0	0	0	0	0	0	0	0	0	0	0	0	0	0	0	0	0	0	0	0	0	0	0	0	0
ENSMUSG00000050296	Abca12	0	0	0	0	0	0	0	0	0	0	0	0	0	0	0	0	0	0	0	0	0	0	0	0	0	0	0	0	0	0	0	0	0	0	0	0	0	0	0	0	0	0	0	0	0	0	0	0
ENSMUSG00000075165	Olfr1105	0	0	0	0	0	0	0	0	0	0	0	0	0	0	0	0	0	0	0	0	0	0	0	0	0	0	0	0	0	0	0	0	0	0	0	0	0	0	0	0	0	0	0	0	0	0	0	0
ENSMUSG00000050295	Foxc1	4.91337	4.93896	4.88778	4.72108	5.10566	4.71347	5.16444	4.72868	5.04688	5.31251	5.22389	5.14356	7.31324	4.849	5.11029	8.18217	3.3611	4.11589	3.03272	7.17197	2.63884	6.37331	4.05609	5.32561	6.23249	4.37779	4.33949	3.00409	3.61506	4.74992	3.50994	4.86425	3.96032	5.08917	5.35932	5.37489	2.98424	6.21938	5.17537	2.91793	4.41708	6.21333	4.64109	4.82047	5.60402	6.24223	4.95791	5.49784
ENSMUSG00000093509	Obox3-ps3	0	0	0	0	0	0	0	0	0	0	0	0	0	0	0	0	0	0	0	0	0	0	0	0	0	0	0	0	0	0	0	0	0	0	0	0	0	0	0	0	0	0	0	0	0	0	0	0
ENSMUSG00000075164	Olfr1106	0	0	0	0	0	0	0	0	0	0	0	0	0	0	0	0	0	0	0	0	0	0	0	0	0	0	0	0	0	0	0	0	0	0	0	0	0	0	0	0	0	0	0	0	0	0	0	0
ENSMUSG00000093507	Gm20627	1.52387	1.28913	1.75862	1.44552	1.60223	1.23119	1.34706	1.65985	1.8574	0	2.07683	0	0.894769	1.44045	2.22013	1.39319	1.94028	2.08728	1.41772	0	0.971447	0.600606	0.74408	2.03832	1.69742	1.22953	0.515234	1.61355	2.9017	1.70574	1.83042	0.4717	1.71668	1.51041	1.90032	2.93287	0.428736	2.76207	1.33953	1.49378	0.549257	2.24092	2.18606	1.53985	2.80171	2.90928	3.24214	0.699072
ENSMUSG00000093505	Gm20691	0.0706849	0.0313367	0.110033	0.110033	0.0313367	0	0.0626735	0.220066	0	0	0	0	0	0	0.626735	0	0	0	0	0	0	0	0	0	0	0	0	0	0	0	2.20066	0	0	0	0	0	0	0	0	0	0	0	0	0	0	0	0	0
ENSMUSG00000093504	Vmn1r-ps24	0	0	0	0	0	0	0	0	0	0	0	0	0	0	0	0	0	0	0	0	0	0	0	0	0	0	0	0	0	0	0	0	0	0	0	0	0	0	0	0	0	0	0	0	0	0	0	0
ENSMUSG00000093503	Vmn2r-ps4	0	0	0	0	0	0	0	0	0	0	0	0	0	0	0	0	0	0	0	0	0	0	0	0	0	0	0	0	0	0	0	0	0	0	0	0	0	0	0	0	0	0	0	0	0	0	0	0
ENSMUSG00000093502	Gm20700	0.000984703	0.00196941	0	0.00196941	0	0.00393881	0	0	0	0	0	0	0	0	0	0	0	0	0	0	0	0	0	0	0.0393881	0	0	0	0	0	0	0	0	0	0	0	0	0	0	0	0	0	0	0	0	0	0	0
ENSMUSG00000093501	Vmn1r22	0	0	0	0	0	0	0	0	0	0	0	0	0	0	0	0	0	0	0	0	0	0	0	0	0	0	0	0	0	0	0	0	0	0	0	0	0	0	0	0	0	0	0	0	0	0	0	0
ENSMUSG00000050299	Gm9843	31.8461	32.154	31.5382	31.5471	32.1452	31.4148	32.8933	31.6794	31.397	29.8772	34.3234	31.7853	27.7653	28.2056	26.712	25.9691	41.2337	46.7059	36.3555	15.4533	30.9181	25.5705	46.3553	39.9896	36.7238	30.8185	24.5908	34.2555	29.4722	34.1428	22.6892	33.7533	60.9147	24.4458	28.8772	32.3506	21.7826	31.6151	26.2224	36.0228	46.0263	27.4561	29.7759	30.3671	22.2733	30.9366	25.7646	37.2347
ENSMUSG00000075166	Olfr1104	0	0	0	0	0	0	0	0	0	0	0	0	0	0	0	0	0	0	0	0	0	0	0	0	0	0	0	0	0	0	0	0	0	0	0	0	0	0	0	0	0	0	0	0	0	0	0	0
ENSMUSG00000097619	4833422M21Rik	0.139996	0.128616	0.151375	0.142472	0.137519	0.132079	0.125153	0.152865	0.149886	0	0	0.154969	0.206064	0.312312	0.233144	0	0.048535	0	0.296503	0.729757	0	0.182376	0.0825816	0.0603139	0.111879	0	0.0455033	0.0665032	0.0418736	0.453743	0	0.157934	0.231472	0.0795596	0.116609	0.0470506	0.240984	0.126907	0.0743928	0	0.706318	0.0750104	0	0.0982526	0.10176	0.146422	0.0544058	0.170092
ENSMUSG00000097618	Gm26507	0	0	0	0	0	0	0	0	0	0	0	0	0	0	0	0	0	0	0	0	0	0	0	0	0	0	0	0	0	0	0	0	0	0	0	0	0	0	0	0	0	0	0	0	0	0	0	0
ENSMUSG00000097617	Gm10687	0.139522	0.106942	0.172101	0.163838	0.115205	0.120478	0.0934056	0.207197	0.137005	0.229173	0	0	0.0624163	0.114523	0	0.187134	0.14689	0.19392	0	0.58943	0	0	0.125	0	0.162444	0.259114	0.0687919	0	0	0	0	0.39798	0.263781	0.360875	0.082783	0.498383	0.0594994	0.239875	0.168797	0	0.251099	0.227126	0	0	0.36187	0	0.247064	0.171819
ENSMUSG00000075161	Olfr1109	0	0	0	0	0	0	0	0	0	0	0	0	0	0	0	0	0	0	0	0	0	0	0	0	0	0	0	0	0	0	0	0	0	0	0	0	0	0	0	0	0	0	0	0	0	0	0	0
ENSMUSG00000097615	Gm2061	0.00184457	0.00368914	0	0	0.00368914	0	0.00737827	0	0	0	0	0	0	0	0	0	0	0.0737827	0	0	0	0	0	0	0	0	0	0	0	0	0	0	0	0	0	0	0	0	0	0	0	0	0	0	0	0	0	0
ENSMUSG00000097614	Gm26508	2.78015	2.3924	3.16791	2.95924	2.60107	2.61758	2.16722	3.3009	3.03492	1.51205	1.9694	3.60493	2.74814	3.0235	1.78339	2.40213	1.77811	1.70757	1.14296	3.24136	1.71041	2.12349	4.12705	2.30554	3.8726	1.78253	3.2543	2.36171	1.3968	4.27401	4.00337	3.59036	2.80945	2.7792	3.19002	3.99582	2.02918	2.37523	3.96231	3.0941	4.4216	1.99983	2.8711	2.95145	3.10624	2.43683	3.80673	3.2156
ENSMUSG00000097613	Gm17597	0.213729	0.219865	0.207592	0.168514	0.258943	0.203727	0.236003	0.133301	0.281884	0.357958	0.647697	0	0.294106	0.537724	0.11035	0.195485	0.115199	0.101509	0	0	0	0.43185	0.588454	0	0.424289	0.101726	0.107728	0.0840965	0.299131	0.357655	0	0.124667	0.138867	0	0.260403	0.111669	0	0.0751561	0.264589	0.31419	0.394063	0	0	0.234246	0.340615	0.173551	0.258481	0.405139
ENSMUSG00000097612	Gm26509	0.137777	0.142183	0.133372	0.11835	0.157205	0.115532	0.168834	0.121169	0.145575	0.433934	0	0	0.357707	0	0.535827	0.237424	0	0.123447	0	0	0	0	0.715312	0	0.309213	0	0.130793	0	0	0	0	0.454119	0.338909	0	0	0	0.113111	0.091267	0.21428	0	0	0.216742	0	0.285141	0	0.632432	0.157109	0.164331
ENSMUSG00000097611	RP24-152F23,3	0	0	0	0	0	0	0	0	0	0	0	0	0	0	0	0	0	0	0	0	0	0	0	0	0	0	0	0	0	0	0	0	0	0	0	0	0	0	0	0	0	0	0	0	0	0	0	0
ENSMUSG00000075160	Olfr259	0	0	0	0	0	0	0	0	0	0	0	0	0	0	0	0	0	0	0	0	0	0	0	0	0	0	0	0	0	0	0	0	0	0	0	0	0	0	0	0	0	0	0	0	0	0	0	0
ENSMUSG00000075163	Olfr1107	0	0	0	0	0	0	0	0	0	0	0	0	0	0	0	0	0	0	0	0	0	0	0	0	0	0	0	0	0	0	0	0	0	0	0	0	0	0	0	0	0	0	0	0	0	0	0	0
ENSMUSG00000081038	Olfr626-ps1	0	0	0	0	0	0	0	0	0	0	0	0	0	0	0	0	0	0	0	0	0	0	0	0	0	0	0	0	0	0	0	0	0	0	0	0	0	0	0	0	0	0	0	0	0	0	0	0
ENSMUSG00000041138	Nme8	0.00122502	0.00245004	0	0	0.00245004	0	0.00490007	0	0	0	0	0	0	0	0	0	0	0.0490007	0	0	0	0	0	0	0	0	0	0	0	0	0	0	0	0	0	0	0	0	0	0	0	0	0	0	0	0	0	0
ENSMUSG00000041130	Zfp598	25.2137	19.9434	30.484	24.6667	25.7607	18.919	20.9678	30.4144	30.5536	19.7765	18.8975	20.2888	28.1546	22.4533	24.1424	17.376	18.452	19.9323	20.2046	19.5139	24.0259	19.2765	20.1758	18.5676	13.3058	18.1928	17.7993	18.3632	19.9688	33.0694	29.8324	29.8276	32.491	29.46	30.5104	29.1143	33.3674	29.6535	26.8179	34.3604	38.2608	27.1626	35.7787	35.6265	29.7272	27.7351	26.5444	27.4436
ENSMUSG00000041133	Smc1a	29.773	29.9219	29.6241	30.0343	29.5117	30.2981	29.5457	29.7706	29.4776	28.1878	30.4568	27.7773	26.5662	29.0758	26.9605	29.7675	33.1383	27.7575	35.7697	31.1738	28.6546	31.9003	20.342	30.8124	29.1462	32.0138	30.6664	34.5597	33.7114	27.0872	33.1586	28.8648	35.2561	27.6841	32.7297	28.3217	28.6621	27.6437	28.2975	35.0574	33.2919	28.0125	25.6234	30.7765	25.8141	29.0082	29.6626	28.1868
ENSMUSG00000041132	N4bp2l1	2.55149	2.28836	2.81461	2.57346	2.52951	2.27269	2.30403	2.87424	2.75499	2.80701	1.52739	1.80361	2.25573	2.54255	2.32794	3.82367	1.45588	1.8932	2.60328	1.94683	3.42641	1.39351	2.24132	2.61809	2.3045	2.00452	1.97628	3.0757	1.73974	3.9625	2.87702	2.36121	2.61949	2.396	1.8519	2.93432	2.14862	4.27296	3.31835	4.06448	3.06092	3.14754	1.29164	1.39707	2.14381	3.44917	3.32179	2.51627
ENSMUSG00000041135	Ripk2	6.4795	6.3881	6.57089	6.32967	6.62933	6.32965	6.44655	6.32968	6.8121	7.55479	7.1105	6.60852	6.91627	7.47212	7.45566	4.83576	5.30171	7.04991	4.16029	6.24134	6.8496	7.77585	7.04019	6.10833	5.63927	5.81157	6.18416	5.56107	6.08515	4.70267	6.26273	6.31286	7.18847	6.78421	6.40029	6.226	6.59409	6.28428	6.54121	5.67358	5.1557	5.66175	11.3449	7.50138	7.60201	6.79998	5.99091	5.68815
ENSMUSG00000041134	Cyyr1	2.06982	2.18179	1.95784	2.15101	1.98862	2.3733	1.99028	1.92872	1.98696	1.99549	1.72677	1.44452	1.65233	1.5725	2.38727	2.94969	1.6625	2.39736	2.1144	2.7291	2.75626	2.54762	1.63922	3.27033	2.02945	2.07758	2.27307	2.64205	1.76836	2.17806	1.96552	1.64903	1.68082	1.75117	2.41699	2.564	1.5836	1.61045	1.8876	1.24036	1.40245	2.37778	2.21031	1.41005	1.67834	2.43152	2.27693	2.48986
ENSMUSG00000075169	Olfr1098	0	0	0	0	0	0	0	0	0	0	0	0	0	0	0	0	0	0	0	0	0	0	0	0	0	0	0	0	0	0	0	0	0	0	0	0	0	0	0	0	0	0	0	0	0	0	0	0
ENSMUSG00000016921	Srsf6	50.257	45.4586	55.0554	49.6379	50.876	46.9618	43.9553	52.314	57.7968	37.8029	33.0287	37.4029	51.9524	57.4092	51.7764	57.7948	38.0344	34.0248	40.3268	63.0945	53.6986	65.7315	37.8519	50.7005	42.22	45.1673	37.485	41.694	31.9751	58.019	39.1588	55.0939	43.6864	53.9897	57.1592	56.6834	54.8092	50.7327	53.8078	46.1278	46.4454	66.5802	64.3479	74.6361	61.8161	54.1789	60.2826	51.2752
ENSMUSG00000075168	Olfr1099	0	0	0	0	0	0	0	0	0	0	0	0	0	0	0	0	0	0	0	0	0	0	0	0	0	0	0	0	0	0	0	0	0	0	0	0	0	0	0	0	0	0	0	0	0	0	0	0
ENSMUSG00000104884	mmu-mir-5046	0	0	0	0	0	0	0	0	0	0	0	0	0	0	0	0	0	0	0	0	0	0	0	0	0	0	0	0	0	0	0	0	0	0	0	0	0	0	0	0	0	0	0	0	0	0	0	0
ENSMUSG00000088147	Gm24717	0	0	0	0	0	0	0	0	0	0	0	0	0	0	0	0	0	0	0	0	0	0	0	0	0	0	0	0	0	0	0	0	0	0	0	0	0	0	0	0	0	0	0	0	0	0	0	0
ENSMUSG00000100237	Gm28644	0	0	0	0	0	0	0	0	0	0	0	0	0	0	0	0	0	0	0	0	0	0	0	0	0	0	0	0	0	0	0	0	0	0	0	0	0	0	0	0	0	0	0	0	0	0	0	0
ENSMUSG00000064923	Gm22042	0	0	0	0	0	0	0	0	0	0	0	0	0	0	0	0	0	0	0	0	0	0	0	0	0	0	0	0	0	0	0	0	0	0	0	0	0	0	0	0	0	0	0	0	0	0	0	0
ENSMUSG00000014402	Tsg101	52.149	53.2844	51.0136	52.0387	52.2593	52.3164	54.2524	51.761	50.2663	50.608	58.0931	63.3776	51.7131	56.8736	46.8001	46.8494	55.1687	58.3946	54.6458	42.9664	52.3048	49.2268	50.8277	48.7721	56.9343	54.0858	54.6273	53.9927	59.4259	47.208	55.7063	51.742	46.3978	53.9855	54.0205	49.451	51.4447	56.6164	51.0377	45.7869	50.5979	46.7822	54.8158	49.472	52.2288	50.3509	49.9019	47.2053
ENSMUSG00000058603	Rpl28-ps1	10.2088	10.4226	9.99503	10.0871	10.3305	9.38134	11.4638	10.7929	9.19717	5.39825	12.5955	18.121	9.25875	4.80171	11.4359	11.3224	14.3477	15.9439	11.4128	5.24628	12.5056	8.30845	8.42849	4.89687	10.5006	11.1923	9.11276	14.9557	8.66637	15.0403	10.3587	9.11633	16.5851	5.80122	15.0072	6.0825	8.94771	8.69267	12.2971	4.77561	15.4113	13.2607	7.17542	4.65533	6.63672	12.7538	6.5611	11.7514
ENSMUSG00000064927	Gm22043	0.475747	0.314351	0.637142	0.62776	0.323733	0.628702	0	0.626818	0.647466	0	0	0	0	0	0	0	0	0	0	0	0	0	0	0	0	6.28702	0	0	0	0	0	6.26818	0	0	0	0	0	0	0	0	0	0	0	0	6.47466	0	0	0
ENSMUSG00000064926	Gm22044	0	0	0	0	0	0	0	0	0	0	0	0	0	0	0	0	0	0	0	0	0	0	0	0	0	0	0	0	0	0	0	0	0	0	0	0	0	0	0	0	0	0	0	0	0	0	0	0
ENSMUSG00000058607	Rpl31-ps20	0	0	0	0	0	0	0	0	0	0	0	0	0	0	0	0	0	0	0	0	0	0	0	0	0	0	0	0	0	0	0	0	0	0	0	0	0	0	0	0	0	0	0	0	0	0	0	0
ENSMUSG00000090346	Vmn1r5	0.0144639	0.00955655	0.0193712	0.0193712	0.00955655	0	0.0191131	0.0387424	0	0	0	0	0	0.191131	0	0	0	0	0	0	0	0	0	0	0	0	0	0	0	0	0	0	0	0	0	0.119123	0	0.080155	0.188146	0	0	0	0	0	0	0	0	0
ENSMUSG00000064928	Gm22045	0	0	0	0	0	0	0	0	0	0	0	0	0	0	0	0	0	0	0	0	0	0	0	0	0	0	0	0	0	0	0	0	0	0	0	0	0	0	0	0	0	0	0	0	0	0	0	0
ENSMUSG00000090341	Gm17217	0	0	0	0	0	0	0	0	0	0	0	0	0	0	0	0	0	0	0	0	0	0	0	0	0	0	0	0	0	0	0	0	0	0	0	0	0	0	0	0	0	0	0	0	0	0	0	0
ENSMUSG00000090342	Vmn2r46	0	0	0	0	0	0	0	0	0	0	0	0	0	0	0	0	0	0	0	0	0	0	0	0	0	0	0	0	0	0	0	0	0	0	0	0	0	0	0	0	0	0	0	0	0	0	0	0
ENSMUSG00000055401	Fbxo6	37.9305	36.0053	39.8557	36.7942	39.0668	37.0438	34.9668	36.5446	43.1668	34.0187	43.5394	31.7051	20.3267	31.7115	32.6186	33.7543	41.9572	34.3273	45.7095	32.4548	31.64	30.8154	36.6264	36.2133	55.1008	41.8565	34.0313	39.6187	32.0803	27.8414	29.8099	50.3827	36.5428	37.6851	39.2501	39.4554	31.3654	32.9856	40.1271	45.6134	61.1906	55.9174	51.1419	41.4434	38.4431	45.5944	31.3791	27.5591
ENSMUSG00000050431	Olfr730	0	0	0	0	0	0	0	0	0	0	0	0	0	0	0	0	0	0	0	0	0	0	0	0	0	0	0	0	0	0	0	0	0	0	0	0	0	0	0	0	0	0	0	0	0	0	0	0
ENSMUSG00000100235	Gm28557	3.88318	4.21408	3.55228	3.82423	3.94212	4.23331	4.19486	3.41516	3.68939	5.59857	6.15387	4.45155	3.91623	3.84688	3.63034	4.12788	3.20555	3.74868	3.26903	5.76701	3.26384	6.39232	2.92691	4.11761	5.16135	4.60597	3.03143	2.69553	4.3711	4.41411	3.807	2.66902	2.01332	3.85051	2.46624	4.40916	2.9664	4.04415	3.5117	3.91324	2.32397	3.23298	4.0939	3.599	3.5287	4.57723	3.69199	3.76465
ENSMUSG00000050435	Ube2dnl1	0.0469996	0.0720157	0.0219837	0.0524374	0.0415618	0.0895325	0.0544988	0.0153424	0.0286249	0	0	0	0	0	0.544988	0	0	0	0	0.756633	0	0	0	0	0	0	0	0.138692	0	0	0	0	0	0	0	0	0.153424	0	0	0	0	0	0	0	0	0.286249	0	0
ENSMUSG00000055408	Hottip	0.00441173	0.00372132	0.00510215	0.00372132	0.00510215	0.00744263	0	0	0.0102043	0	0	0	0	0	0	0	0	0	0	0	0	0	0	0	0.0744263	0	0	0	0	0	0	0	0	0	0	0	0	0	0	0	0	0	0	0.102043	0	0	0	0
ENSMUSG00000055409	Nell1	0	0	0	0	0	0	0	0	0	0	0	0	0	0	0	0	0	0	0	0	0	0	0	0	0	0	0	0	0	0	0	0	0	0	0	0	0	0	0	0	0	0	0	0	0	0	0	0
ENSMUSG00000050439	Enthd1	0	0	0	0	0	0	0	0	0	0	0	0	0	0	0	0	0	0	0	0	0	0	0	0	0	0	0	0	0	0	0	0	0	0	0	0	0	0	0	0	0	0	0	0	0	0	0	0
ENSMUSG00000101570	Gm28233	0	0	0	0	0	0	0	0	0	0	0	0	0	0	0	0	0	0	0	0	0	0	0	0	0	0	0	0	0	0	0	0	0	0	0	0	0	0	0	0	0	0	0	0	0	0	0	0
ENSMUSG00000051527	Usp29	0.0234883	0.0257852	0.0211915	0.0214035	0.0255732	0.0232346	0.0283357	0.0195724	0.0228106	0.0801501	0	0	0.0650702	0.0399593	0.024584	0	0.0511261	0.0224675	0	0	0	0.0961347	0	0.0318115	0.0377303	0	0.0479749	0.0186948	0	0	0	0	0	0.105867	0	0	0.020749	0	0.0691084	0	0	0	0.189551	0	0	0	0	0
ENSMUSG00000095562	Gm21887	1.05251	1.36942	0.735594	1.12124	0.983776	1.38405	1.35479	0.858426	0.612762	0	0	2.33108	4.99561	1.05411	1.68224	0.289214	1.02814	1.21571	0.951797	2.69412	2.39728	1.2745	0	0.836825	1.8034	1.02342	0.317757	1.04011	2.45308	0	1.13146	0.73604	2.228	0	0	0	2.29356	1.41077	0.784435	1.83821	0	0.532614	1.26441	0.836177	0.338071	0	0.385512	0.406481
ENSMUSG00000051528	Olfr424	0	0	0	0	0	0	0	0	0	0	0	0	0	0	0	0	0	0	0	0	0	0	0	0	0	0	0	0	0	0	0	0	0	0	0	0	0	0	0	0	0	0	0	0	0	0	0	0
ENSMUSG00000103465	Gm37617	0	0	0	0	0	0	0	0	0	0	0	0	0	0	0	0	0	0	0	0	0	0	0	0	0	0	0	0	0	0	0	0	0	0	0	0	0	0	0	0	0	0	0	0	0	0	0	0
ENSMUSG00000103368	Gm36927	0	0	0	0	0	0	0	0	0	0	0	0	0	0	0	0	0	0	0	0	0	0	0	0	0	0	0	0	0	0	0	0	0	0	0	0	0	0	0	0	0	0	0	0	0	0	0	0
ENSMUSG00000040770	Il25	0.0044447	0.0088894	0	0.0088894	0	0.0177788	0	0	0	0	0	0	0	0	0	0	0	0	0	0	0	0	0	0	0	0	0	0.177788	0	0	0	0	0	0	0	0	0	0	0	0	0	0	0	0	0	0	0	0
ENSMUSG00000040771	Oard1	25.2973	25.9412	24.6533	24.7601	25.8344	24.7887	27.0938	24.7316	24.575	25.4923	31.9267	30.7822	18.6333	21.4151	20.6961	30.6288	31.5788	28.3147	31.4701	26.7884	18.2816	22.0192	24.381	23.9613	24.8822	27.9805	23.4186	29.4896	26.6841	20.5576	20.8357	29.9602	28.5982	26.0421	27.5248	26.1562	23.0852	19.1771	25.3793	26.4901	24.1324	18.6246	25.7882	29.3549	24.951	19.6815	24.7833	21.6579
ENSMUSG00000094997	Gm22047	0	0	0	0	0	0	0	0	0	0	0	0	0	0	0	0	0	0	0	0	0	0	0	0	0	0	0	0	0	0	0	0	0	0	0	0	0	0	0	0	0	0	0	0	0	0	0	0
ENSMUSG00000040774	Cept1	72.2066	78.4253	65.988	73.0367	71.3766	80.1088	76.7418	65.9646	66.0114	72.8171	85.4719	75.8381	67.9436	76.4534	68.3337	67.5587	90.5534	73.3333	89.1145	81.2911	77.6522	80.8984	87.9176	67.9207	74.7978	82.8374	78.0172	82.1374	87.6179	79.9095	61.7874	60.8005	41.8969	71.9087	68.7002	60.0377	81.743	65.8322	67.0302	56.2482	55.0407	70.0329	62.3583	73.3346	75.5405	71.6627	71.1432	57.7741
ENSMUSG00000040775	Gm9772	0	0	0	0	0	0	0	0	0	0	0	0	0	0	0	0	0	0	0	0	0	0	0	0	0	0	0	0	0	0	0	0	0	0	0	0	0	0	0	0	0	0	0	0	0	0	0	0
ENSMUSG00000094993	Igkv4-73	0	0	0	0	0	0	0	0	0	0	0	0	0	0	0	0	0	0	0	0	0	0	0	0	0	0	0	0	0	0	0	0	0	0	0	0	0	0	0	0	0	0	0	0	0	0	0	0
ENSMUSG00000094992	Fbxw25	0.0155684	0.0164327	0.014704	0.0168958	0.014241	0.0140285	0.0188369	0.019763	0.00964506	0	0	0	0	0	0	0	0.082418	0	0.105951	0	0	0	0.140285	0	0	0	0	0	0	0	0	0	0.19763	0	0	0	0	0	0	0	0	0	0	0	0	0	0	0.0964506
ENSMUSG00000094999	Gm17412	0	0	0	0	0	0	0	0	0	0	0	0	0	0	0	0	0	0	0	0	0	0	0	0	0	0	0	0	0	0	0	0	0	0	0	0	0	0	0	0	0	0	0	0	0	0	0	0
ENSMUSG00000094998	Gm22050	0	0	0	0	0	0	0	0	0	0	0	0	0	0	0	0	0	0	0	0	0	0	0	0	0	0	0	0	0	0	0	0	0	0	0	0	0	0	0	0	0	0	0	0	0	0	0	0
ENSMUSG00000056174	Col8a2	0.116552	0.130161	0.102944	0.107224	0.12588	0.122702	0.137619	0.0917466	0.114141	0.163721	0.244742	0	0.110773	0.0816262	0.125547	0.088802	0.28721	0.206537	0.0672343	0	0	0	0.133245	0.162455	0.115611	0.0919915	0.245001	0.343703	0.135011	0.162936	0	0.0566856	0	0	0.117354	0.12656	0.254309	0.119553	0.0800686	0.071692	0.0892112	0.161342	0.031955	0.105555	0.257242	0.0788025	0.0877802	0.0609299
ENSMUSG00000103361	Gm36928	0	0	0	0	0	0	0	0	0	0	0	0	0	0	0	0	0	0	0	0	0	0	0	0	0	0	0	0	0	0	0	0	0	0	0	0	0	0	0	0	0	0	0	0	0	0	0	0
ENSMUSG00000103360	Gm38156	0.0121966	0.0156173	0.00877596	0.00525931	0.019134	0.0048766	0.026358	0.00564202	0.0119099	0	0.0975171	0.166063	0	0	0	0	0	0	0	0	0	0	0	0	0	0	0.048766	0	0	0	0	0.0564202	0	0	0	0	0	0	0	0	0	0	0	0	0	0	0.0583171	0.0607818
ENSMUSG00000105806	RP23-131B7,3	0	0	0	0	0	0	0	0	0	0	0	0	0	0	0	0	0	0	0	0	0	0	0	0	0	0	0	0	0	0	0	0	0	0	0	0	0	0	0	0	0	0	0	0	0	0	0	0
ENSMUSG00000105807	RP23-50G20,2	0	0	0	0	0	0	0	0	0	0	0	0	0	0	0	0	0	0	0	0	0	0	0	0	0	0	0	0	0	0	0	0	0	0	0	0	0	0	0	0	0	0	0	0	0	0	0	0
ENSMUSG00000105804	RP23-173N16,4	0.138647	0.255253	0.0220417	0.173961	0.103334	0.312796	0.197709	0.0351257	0.0089578	0.104866	0.0627496	0.427946	0.539766	0.104604	0.289615	0.113823	0.100418	0.14713	0.086176	0.134735	0.827688	0.125845	0.28472	0.499613	0.0246983	0.383359	0.3454	0.0979017	0.404004	0.104398	0	0	0.0796222	0.054897	0.0376298	0	0.0271604	0.0218904	0.0256588	0	0	0	0	0	0	0	0	0.0390708
ENSMUSG00000103362	Tdpoz2	0	0	0	0	0	0	0	0	0	0	0	0	0	0	0	0	0	0	0	0	0	0	0	0	0	0	0	0	0	0	0	0	0	0	0	0	0	0	0	0	0	0	0	0	0	0	0	0
ENSMUSG00000105802	RP24-210N1,3	1.51776	1.34334	1.69217	1.47425	1.56126	1.41524	1.27143	1.53326	1.85108	1.76035	0.798365	0.450542	1.81438	1.10326	1.22284	2.88993	0.852053	0	1.82259	2.26728	2.4994	1.0637	0.483744	2.45662	1.56824	0.627486	0.795981	1.03613	1.35385	0.880468	0.937857	1.38185	2.40729	0.928203	1.60787	0.688277	2.75349	1.57376	2.17355	2.31919	1.94377	0.439736	1.21885	2.89281	3.77939	1.71068	1.91247	1.00027
ENSMUSG00000105803	RP23-103L12,1	0.00188983	0	0.00377967	0.00377967	0	0	0	0.00755933	0	0	0	0	0	0	0	0	0	0	0	0	0	0	0	0	0	0	0	0	0	0	0	0	0	0	0	0.0755933	0	0	0	0	0	0	0	0	0	0	0	0
ENSMUSG00000105800	RP23-135F23,1	0	0	0	0	0	0	0	0	0	0	0	0	0	0	0	0	0	0	0	0	0	0	0	0	0	0	0	0	0	0	0	0	0	0	0	0	0	0	0	0	0	0	0	0	0	0	0	0
ENSMUSG00000105801	RP23-178N8,7	0.00241483	0.00482966	0	0.00482966	0	0.00965932	0	0	0	0	0	0	0	0	0	0	0	0	0	0	0	0	0	0.0965932	0	0	0	0	0	0	0	0	0	0	0	0	0	0	0	0	0	0	0	0	0	0	0	0
ENSMUSG00000057802	Gm10030	0.101736	0.0906773	0.112795	0.124428	0.0790445	0.1232	0.058155	0.125657	0.099934	0.0932137	0	0	0.0504789	0	0.0285977	0.288941	0.0297421	0.0522872	0.0382898	0.479015	0	0.111834	0.151786	0.0370026	0.0877893	0.221763	0.0558088	0.086997	0	0	0	0.0322814	0	0.0975697	0.100283	0.0576659	0.727522	0.116717	0.12453	0.0816425	0.101626	0.137849	0.145609	0.120267	0.0879091	0	0.199991	0.0347095
ENSMUSG00000103365	Gm36929	0	0	0	0	0	0	0	0	0	0	0	0	0	0	0	0	0	0	0	0	0	0	0	0	0	0	0	0	0	0	0	0	0	0	0	0	0	0	0	0	0	0	0	0	0	0	0	0
ENSMUSG00000057801	Olfr135	0	0	0	0	0	0	0	0	0	0	0	0	0	0	0	0	0	0	0	0	0	0	0	0	0	0	0	0	0	0	0	0	0	0	0	0	0	0	0	0	0	0	0	0	0	0	0	0
ENSMUSG00000105808	RP23-37G13,2	0	0	0	0	0	0	0	0	0	0	0	0	0	0	0	0	0	0	0	0	0	0	0	0	0	0	0	0	0	0	0	0	0	0	0	0	0	0	0	0	0	0	0	0	0	0	0	0
ENSMUSG00000057805	1700084M14Rik	0	0	0	0	0	0	0	0	0	0	0	0	0	0	0	0	0	0	0	0	0	0	0	0	0	0	0	0	0	0	0	0	0	0	0	0	0	0	0	0	0	0	0	0	0	0	0	0
ENSMUSG00000012126	Ubxn11	3.43659	2.77205	4.10112	3.40254	3.47064	2.90877	2.63533	3.8963	4.30594	2.33028	1.82848	3.55599	2.14112	2.29796	2.45983	4.77708	2.01996	2.45291	2.48974	2.79168	1.88521	7.10153	4.51772	2.03954	2.58461	2.08521	2.13097	1.98298	1.96823	1.39609	3.67162	5.04658	3.99191	2.44122	3.3097	6.65939	3.16913	4.22666	5.05073	2.49161	7.50371	7.55473	4.9985	3.74138	1.91533	2.86898	3.53215	3.31831
ENSMUSG00000012123	Aim1l	0.43865	0.363948	0.513353	0.381337	0.495963	0.438858	0.289037	0.323817	0.702889	0.667909	1.29289	0	0.0200817	0.232888	0.0227644	0.231845	0.0710077	0.0624051	0.288578	0.636816	0	0.0890178	1.53121	0.482393	0.673535	0.283861	0.246237	0.211785	0.233728	0	0	0.9308	0.180658	0.36321	0.258812	0.458527	0.607301	0.320148	0.118709	0.551461	0.146028	0.490817	0.321571	2.84787	0.47159	0.164643	1.18821	0.608012
ENSMUSG00000025269	Apex2	5.27896	4.41557	6.14236	4.95061	5.60732	4.23914	4.592	5.66208	6.62263	5.36158	5.0936	4.55325	4.4707	5.62597	2.64035	4.68412	5.18467	4.07815	4.22765	5.02649	2.17047	4.84773	4.11997	5.07845	4.8388	4.20073	5.10929	3.05884	3.94064	6.20238	6.20637	6.51384	4.44541	5.68962	6.33394	5.24658	4.82923	5.38088	5.77254	6.58816	7.71953	6.77549	6.66439	8.09772	6.20993	6.13573	6.36075	6.80354
ENSMUSG00000025268	Maged2	19.5336	20.7031	18.3641	19.6743	19.3928	19.9928	21.4134	19.3559	17.3723	25.0459	27.7512	20.0676	10.0538	15.4138	16.7993	23.5766	27.7157	22.7039	25.0065	17.043	22.3419	19.0234	12.4096	22.6063	23.6523	22.4378	19.8661	21.1207	19.427	18.8771	25.1707	22.8674	21.7924	13.5168	17.4423	16.1065	13.4114	19.4239	24.9502	17.5287	21.2796	20.652	13.9559	19.1321	14.2383	13.95	18.1872	15.2066
ENSMUSG00000025266	Gnl3l	13.3777	14.196	12.5594	13.5353	13.2202	14.7342	13.6578	12.3363	12.7826	12.3289	12.6554	15.9764	12.7847	14.9563	10.0369	15.4153	14.6407	12.0754	15.708	16.6173	12.6181	16.9666	12.1755	13.0968	16.4092	15.4795	14.0625	14.1796	15.7374	12.4846	12.9042	12.4018	10.215	15.5609	12.0803	12.5317	11.4785	9.81353	13.8921	14.0558	14.6364	10.8814	13.6145	14.9082	12.7128	10.5393	12.5452	10.4019
ENSMUSG00000025265	Fgd1	1.18715	1.11322	1.26109	1.47636	0.897949	1.32765	0.898785	1.62507	0.897113	0.893241	0.929111	0.456208	0.553727	0.829236	1.31538	1.45814	0.810937	0.967226	0.774648	3.15611	0.601337	0.931674	0.602977	1.40873	0.993697	2.50389	0.922121	1.47136	0.684596	1.43393	4.65111	1.60524	0.886126	1.25535	1.44012	1.68772	0.97646	1.37523	0.939405	0.971426	0.604904	0.437164	1.51251	0.630833	1.03178	0.586947	1.01238	1.32855
ENSMUSG00000025264	Tsr2	19.6351	19.5991	19.6711	18.5731	20.6972	18.0664	21.1318	19.0797	20.2626	26.4775	22.993	23.8444	17.8101	21.6322	15.6653	17.7082	21.3275	22.0485	21.8109	15.4569	15.2756	17.0899	14.3546	17.2522	23.4972	19.671	18.3684	20.1356	19.563	15.274	19.3547	19.685	19.8292	16.55	21.2601	21.7335	20.2279	17.0973	19.7852	19.8468	27.5713	18.2429	21.5605	22.6322	18.587	18.4467	18.8236	18.1165
ENSMUSG00000025262	Fam120c	3.06707	4.08242	2.05172	3.0123	3.12184	3.96217	4.20267	2.06244	2.04101	4.3275	4.28331	4.20303	5.44667	3.5699	2.69072	4.35764	4.06465	4.51001	4.57326	3.39134	3.86371	4.47848	3.85846	3.52649	3.52282	3.60958	4.18093	3.71878	5.4711	1.92218	2.10147	1.24814	2.29025	2.53229	1.41854	2.01002	2.46656	2.31738	2.31755	2.08644	1.12216	0.983	1.84407	1.65919	2.56854	1.73498	2.1931	2.99987
ENSMUSG00000025261	Huwe1	46.8149	51.4989	42.1309	46.2093	47.4206	50.5129	52.4849	41.9057	42.3562	39.5732	54.2401	57.9353	62.909	59.7617	53.6998	54.9074	45.8059	45.9007	50.116	63.7952	56.5616	51.1256	47.4346	47.3885	38.2389	46.9859	51.0217	52.7685	49.8086	43.3814	36.7535	33.8999	43.6877	55.0287	37.2607	45.4887	43.1477	40.3245	40.0839	53.8058	46.2856	37.8792	46.1265	31.2028	33.0241	49.26	38.8814	44.8439
ENSMUSG00000025260	Hsd17b10	71.896	77.0318	66.7601	69.9354	73.8566	73.977	80.0866	65.8937	67.6265	90.281	107.762	82.8104	52.1557	59.0242	71.8386	67.1766	91.5136	85.2826	93.0215	67.7351	67.7006	67.4777	83.8453	74.9545	76.0759	73.2701	65.8972	93.5846	69.2291	75.0475	61.3016	69.4276	73.9026	50.9247	54.1055	57.0422	61.3243	78.9397	76.9218	66.4332	88.0852	75.0922	62.8933	61.4608	50.7401	74.0699	67.2831	69.2206
ENSMUSG00000094330	Gm22051	0	0	0	0	0	0	0	0	0	0	0	0	0	0	0	0	0	0	0	0	0	0	0	0	0	0	0	0	0	0	0	0	0	0	0	0	0	0	0	0	0	0	0	0	0	0	0	0
ENSMUSG00000091123	Gm17181	0	0	0	0	0	0	0	0	0	0	0	0	0	0	0	0	0	0	0	0	0	0	0	0	0	0	0	0	0	0	0	0	0	0	0	0	0	0	0	0	0	0	0	0	0	0	0	0
ENSMUSG00000091122	Gm8247	0	0	0	0	0	0	0	0	0	0	0	0	0	0	0	0	0	0	0	0	0	0	0	0	0	0	0	0	0	0	0	0	0	0	0	0	0	0	0	0	0	0	0	0	0	0	0	0
ENSMUSG00000094337	Gm3286	0	0	0	0	0	0	0	0	0	0	0	0	0	0	0	0	0	0	0	0	0	0	0	0	0	0	0	0	0	0	0	0	0	0	0	0	0	0	0	0	0	0	0	0	0	0	0	0
ENSMUSG00000094336	Gm13693	0	0	0	0	0	0	0	0	0	0	0	0	0	0	0	0	0	0	0	0	0	0	0	0	0	0	0	0	0	0	0	0	0	0	0	0	0	0	0	0	0	0	0	0	0	0	0	0
ENSMUSG00000094338	Hist1h2bl	0.0119425	0.023885	0	0.023885	0	0.04777	0	0	0	0	0	0	0	0	0	0	0	0	0	0	0	0	0	0	0	0	0.4777	0	0	0	0	0	0	0	0	0	0	0	0	0	0	0	0	0	0	0	0	0
ENSMUSG00000088167	Gm23535	0	0	0	0	0	0	0	0	0	0	0	0	0	0	0	0	0	0	0	0	0	0	0	0	0	0	0	0	0	0	0	0	0	0	0	0	0	0	0	0	0	0	0	0	0	0	0	0
ENSMUSG00000091129	Iqcf6	0	0	0	0	0	0	0	0	0	0	0	0	0	0	0	0	0	0	0	0	0	0	0	0	0	0	0	0	0	0	0	0	0	0	0	0	0	0	0	0	0	0	0	0	0	0	0	0
ENSMUSG00000065328	Gm22053	0	0	0	0	0	0	0	0	0	0	0	0	0	0	0	0	0	0	0	0	0	0	0	0	0	0	0	0	0	0	0	0	0	0	0	0	0	0	0	0	0	0	0	0	0	0	0	0
ENSMUSG00000065329	Gm22054	0	0	0	0	0	0	0	0	0	0	0	0	0	0	0	0	0	0	0	0	0	0	0	0	0	0	0	0	0	0	0	0	0	0	0	0	0	0	0	0	0	0	0	0	0	0	0	0
ENSMUSG00000065322	Gm22055	0	0	0	0	0	0	0	0	0	0	0	0	0	0	0	0	0	0	0	0	0	0	0	0	0	0	0	0	0	0	0	0	0	0	0	0	0	0	0	0	0	0	0	0	0	0	0	0
ENSMUSG00000060131	Atp8b4	0.178913	0.174254	0.183571	0.188919	0.168907	0.198224	0.150283	0.179613	0.18753	0.123443	0.221294	0.125883	0.249865	0.0307621	0.132474	0.269485	0.143298	0.15566	0.0506696	0.237825	0.144798	0	0.200781	0.290735	0.261367	0.259879	0.203114	0.129504	0.254241	0.0614064	0.129933	0.277686	0.163425	0.193683	0.267085	0.267009	0.0798612	0.129777	0.226261	0.0781808	0.20164	0.151941	0.0481509	0.115148	0.232585	0.0859469	0.261999	0.160629
ENSMUSG00000065320	Gm22056	0	0	0	0	0	0	0	0	0	0	0	0	0	0	0	0	0	0	0	0	0	0	0	0	0	0	0	0	0	0	0	0	0	0	0	0	0	0	0	0	0	0	0	0	0	0	0	0
ENSMUSG00000065321	Gm22057	0	0	0	0	0	0	0	0	0	0	0	0	0	0	0	0	0	0	0	0	0	0	0	0	0	0	0	0	0	0	0	0	0	0	0	0	0	0	0	0	0	0	0	0	0	0	0	0
ENSMUSG00000065327	Gm22058	0	0	0	0	0	0	0	0	0	0	0	0	0	0	0	0	0	0	0	0	0	0	0	0	0	0	0	0	0	0	0	0	0	0	0	0	0	0	0	0	0	0	0	0	0	0	0	0
ENSMUSG00000047203	Vmn1r54	0	0	0	0	0	0	0	0	0	0	0	0	0	0	0	0	0	0	0	0	0	0	0	0	0	0	0	0	0	0	0	0	0	0	0	0	0	0	0	0	0	0	0	0	0	0	0	0
ENSMUSG00000047205	Dusp18	1.08416	1.01828	1.15004	1.03168	1.13664	0.997434	1.03913	1.06593	1.23415	1.35704	1.21209	1.10687	0.888529	0.674056	0.912534	2.00869	1.12512	0.385278	0.721045	0.867502	1.37554	1.19104	0.667274	1.18858	0.989464	1.29375	0.914179	0.605568	0.881443	0.911943	1.45041	1.12513	1.15694	1.34672	0.534314	1.04627	0.948889	1.0782	1.06052	1.42138	0.915294	1.80586	1.10278	1.66362	1.39164	0.955559	1.36465	1.02288
ENSMUSG00000047207	Olfr1495	0	0	0	0	0	0	0	0	0	0	0	0	0	0	0	0	0	0	0	0	0	0	0	0	0	0	0	0	0	0	0	0	0	0	0	0	0	0	0	0	0	0	0	0	0	0	0	0
ENSMUSG00000002486	Tchp	6.956	6.072	7.83999	6.97383	6.93816	6.38601	5.75798	7.56166	8.11833	3.89746	3.9324	5.96593	5.53491	7.37399	4.79051	9.51281	6.1039	4.05278	6.41515	7.26256	5.37634	6.33932	4.98237	6.40969	7.7195	5.98127	6.48868	7.1664	6.13399	6.12124	4.57058	10.5468	5.42674	8.16224	10.6796	6.81368	4.66138	9.28373	9.35056	7.95514	5.88152	12.3217	8.53324	8.41061	9.6403	7.12977	6.07666	6.58969
ENSMUSG00000097979	Gm4691	1.87381	1.88126	1.86637	1.95173	1.7959	1.89845	1.86406	2.00501	1.72773	1.6756	2.0198	1.37084	2.20056	1.50971	2.06533	1.8291	2.26315	2.18367	1.52288	1.29389	2.27865	1.61642	2.20183	1.6013	1.82613	1.99805	1.81456	2.67527	1.67843	1.33891	1.42347	2.56644	3.11403	1.58674	2.43489	2.08936	2.00527	1.75811	1.73287	2.35273	1.47445	1.16722	2.11307	1.5332	1.80561	1.94857	1.93431	1.64173
ENSMUSG00000102507	Gm21350	0	0	0	0	0	0	0	0	0	0	0	0	0	0	0	0	0	0	0	0	0	0	0	0	0	0	0	0	0	0	0	0	0	0	0	0	0	0	0	0	0	0	0	0	0	0	0	0
ENSMUSG00000097972	Scgb2b15	0	0	0	0	0	0	0	0	0	0	0	0	0	0	0	0	0	0	0	0	0	0	0	0	0	0	0	0	0	0	0	0	0	0	0	0	0	0	0	0	0	0	0	0	0	0	0	0
ENSMUSG00000097973	Gm4929	0.0349667	0.0195462	0.0503873	0.0568823	0.0130512	0.0278562	0.0112361	0.0859083	0.0148663	0	0	0	0	0	0	0.112361	0	0	0	0	0	0	0	0.163795	0	0	0	0	0.114767	0	0.43747	0.143286	0	0	0.149906	0.128421	0	0	0	0	0	0	0	0	0	0	0.148663	0
ENSMUSG00000067780	Pi15	0.0125972	0.0197882	0.00540621	0.0136523	0.011542	0.0202447	0.0193316	0.00705994	0.00375249	0	0	0	0	0	0	0.109465	0	0.0424102	0.0414409	0.0648493	0	0	0	0.0600994	0	0.0283343	0	0.0353051	0.0138588	0	0.0531287	0.0174707	0	0	0	0	0	0	0	0	0	0	0	0	0	0	0	0.0375249
ENSMUSG00000097971	Gm26917	13.9886	8.7062	19.271	17.1961	10.7811	9.12869	8.28371	25.2634	13.2785	12.0714	4.5794	7.8073	4.77445	5.85959	5.25894	16.6802	14.5108	5.62597	5.66908	10.5246	6.8458	4.65656	16.7987	5.8806	11.7508	13.7617	10.5769	5.62659	4.86465	19.9695	11.3635	40.3709	78.9027	26.2944	22.0234	15.851	14.3853	9.11339	14.3604	24.3893	29.0395	11.5361	16.4556	9.74073	2.94918	6.74859	11.3199	6.22513
ENSMUSG00000067786	Nnat	0.753674	0.862549	0.644798	0.635838	0.87151	0.815267	0.90983	0.456408	0.833189	0	0	2.11085	1.88975	2.07393	0.898214	1.18846	0.28269	0.0749501	0.579457	1.00689	1.68703	0	0.434752	0.591442	0.995912	1.24381	0.672052	0.926359	0.594424	0	0.843347	0.685814	0.899695	0	0.127336	0.577676	0.551474	0.443282	0.435455	1.25871	0.909876	0.921475	0.52834	0.680201	0.25174	1.5912	0.698626	0.885602
ENSMUSG00000067787	Blcap	21.158	18.8536	23.4625	21.3705	20.9456	19.036	18.6711	23.7049	23.2201	18.9198	22.3716	20.9732	18.7414	19.0772	19.7236	15.6672	15.637	19.4329	16.1674	17.3729	18.8506	25.0921	23.034	16.9442	18.3366	16.2939	17.3993	18.0783	18.958	28.4111	25.9733	18.0002	22.268	21.8251	23.5819	26.8089	22.9981	24.3287	22.8539	26.5325	21.4025	21.5658	23.6569	24.1632	23.0188	20.9981	24.9255	26.4797
ENSMUSG00000097974	Gm10605	0.315738	0.317992	0.313484	0.348656	0.282821	0.372356	0.263628	0.324955	0.302013	0.562143	0.201872	0.114711	0.213271	0.280401	0.276038	0.396676	0.107686	0.252463	0.231018	0	0	1.21447	0.366402	0.178565	0.3443	0.606332	0.202017	0.341193	0.470284	0.67163	0.237066	0.23371	0.61205	0.235462	0.443957	0.382776	0.232987	0.117365	0.0825447	0.295462	0.122661	0.499172	0.39544	0.217812	0.429501	0.379105	0.120693	0.343608
ENSMUSG00000097975	Gm8079	0	0	0	0	0	0	0	0	0	0	0	0	0	0	0	0	0	0	0	0	0	0	0	0	0	0	0	0	0	0	0	0	0	0	0	0	0	0	0	0	0	0	0	0	0	0	0	0
ENSMUSG00000102505	1600017P15Rik	0.0200793	0.0308811	0.00927757	0.0167043	0.0234544	0.0334085	0.0283537	7.28747e-08	0.0185551	0	0.283537	0	0	0	0	0	0	0	0	0	0	0	0	4.04214e-07	0.334085	0	0	0	0	0	0	0	0	0	0	0	0	7.28747e-07	0	0	0	0	0.18555	0	6.72833e-07	0	0	0
ENSMUSG00000106094	RP23-301O12,1	0	0	0	0	0	0	0	0	0	0	0	0	0	0	0	0	0	0	0	0	0	0	0	0	0	0	0	0	0	0	0	0	0	0	0	0	0	0	0	0	0	0	0	0	0	0	0	0
ENSMUSG00000088169	Gm22059	0	0	0	0	0	0	0	0	0	0	0	0	0	0	0	0	0	0	0	0	0	0	0	0	0	0	0	0	0	0	0	0	0	0	0	0	0	0	0	0	0	0	0	0	0	0	0	0
ENSMUSG00000053279	Aldh1a1	20.1984	22.5449	17.8519	19.479	20.9178	22.0424	23.0474	16.9155	18.7883	31.0417	26.9536	19.3481	12.0664	19.5557	16.1934	16.2892	30.7216	28.1439	30.1602	21.1127	26.2941	19.5229	18.9654	21.0145	17.8445	28.917	19.4836	30.4718	16.7974	18.346	12.967	12.7739	14.4808	19.2101	20.157	19.4813	14.8393	21.0581	15.8416	13.2873	11.8434	24.9046	23.5466	25.5003	15.3634	18.8119	17.0913	22.0023
ENSMUSG00000102503	Gm37370	0.0528867	0.0744277	0.0313456	0.0495148	0.0562585	0.0766988	0.0721567	0.0223307	0.0403604	0.273399	0	0	0.149208	0.136718	0	0.0744972	0.0877445	0	0	0	0	0	0.14936	0	0.0646711	0.154844	0.246421	0	0.151692	0	0	0	0	0	0	0.0850583	0.0710429	0	0.0672057	0	0	0	0	0	0.17294	0.132258	0.0984063	0
ENSMUSG00000102500	Gm37371	0	0	0	0	0	0	0	0	0	0	0	0	0	0	0	0	0	0	0	0	0	0	0	0	0	0	0	0	0	0	0	0	0	0	0	0	0	0	0	0	0	0	0	0	0	0	0	0
ENSMUSG00000099909	Olfr1240	0	0	0	0	0	0	0	0	0	0	0	0	0	0	0	0	0	0	0	0	0	0	0	0	0	0	0	0	0	0	0	0	0	0	0	0	0	0	0	0	0	0	0	0	0	0	0	0
ENSMUSG00000102501	Gm37372	0.0323686	0.0183872	0.0463499	0.0311186	0.0336185	0.0250126	0.0117617	0.0372246	0.0554753	0	0	0	0.0293692	0	0	0.0882478	0	0	0	0	0	0	0.176603	0.0430374	0	0.030486	0	0	0	0	0	0.0375511	0	0	0	0.0670903	0.0561527	0.158402	0.0530498	0.094951	0	0	0	0	0	0.156628	0.0775638	0.121178
ENSMUSG00000068324	Gm10029	0	0	0	0	0	0	0	0	0	0	0	0	0	0	0	0	0	0	0	0	0	0	0	0	0	0	0	0	0	0	0	0	0	0	0	0	0	0	0	0	0	0	0	0	0	0	0	0
ENSMUSG00000068327	Tlx2	0.00429284	0.0059426	0.00264307	0.00264307	0.0059426	0	0.0118852	0.00528614	0	0	0	0	0	0	0	0	0.118852	0	0	0	0	0	0	0	0	0	0	0	0	0	0	0	0	0	0	0	0	0.0528614	0	0	0	0	0	0	0	0	0	0
ENSMUSG00000068323	Slc4a5	3.14073	3.72403	2.55743	3.17223	3.10923	3.92406	3.524	2.42039	2.69446	3.05289	3.27669	2.86731	1.62812	2.41679	2.99085	7.06041	5.30981	3.07016	3.56701	7.059	1.86064	4.85398	2.32124	3.95493	3.60211	2.37716	5.14291	5.55935	2.50925	1.77067	3.62751	1.98923	2.89878	2.1153	2.6716	2.1268	0.790637	2.47765	3.73577	4.00246	1.2079	4.17249	2.11822	1.33316	1.23803	3.28168	3.43451	3.8059
ENSMUSG00000068329	Htra2	15.4093	12.8534	17.9652	14.8785	15.9401	12.3931	13.3137	17.3639	18.5666	14.6783	15.9791	17.2046	10.1683	13.5794	9.16459	14.7913	9.34443	10.9574	17.2697	14.163	9.95455	13.8036	12.0486	12.7295	16.6579	12.28	9.84586	11.4909	10.9567	20.3671	13.2769	18.047	18.1183	18.0901	16.8566	18.8799	15.1407	16.9722	17.8901	16.7192	20.7749	18.8396	21.0377	22.5885	25.738	14.4185	15.713	13.3644
ENSMUSG00000068328	Aup1	112.22	96.3748	128.065	110.801	113.639	90.7844	101.965	130.817	125.313	102.594	108.122	108.711	110.917	95.4837	102.495	85.1348	95.7897	104.494	105.911	91.2303	84.8207	77.7595	95.8344	88.4702	105.466	100.059	81.5539	89.9766	92.6733	120.802	126.364	137.41	140.634	131.305	141.283	132.316	127.913	123.68	126.461	152.622	152.512	117.101	138.436	129.064	115.533	103.127	116.714	115.42
ENSMUSG00000106388	RP23-457N24,12	0	0	0	0	0	0	0	0	0	0	0	0	0	0	0	0	0	0	0	0	0	0	0	0	0	0	0	0	0	0	0	0	0	0	0	0	0	0	0	0	0	0	0	0	0	0	0	0
ENSMUSG00000106389	RP24-273G7,1	0	0	0	0	0	0	0	0	0	0	0	0	0	0	0	0	0	0	0	0	0	0	0	0	0	0	0	0	0	0	0	0	0	0	0	0	0	0	0	0	0	0	0	0	0	0	0	0
ENSMUSG00000106384	RP24-399A15,3	0.00817625	0.0104436	0.00590893	0.0117109	0.00464158	0.011604	0.00928316	0.0118179	0	0	0	0	0.0464053	0	0	0.0464263	0	0	0	0	0	0	0	0.0678741	0	0.0481656	0	0	0	0	0	0	0.065211	0	0	0.0529677	0	0	0	0	0	0	0	0	0	0	0	0
ENSMUSG00000106385	RP23-354G14,3	0.0138219	0.0149312	0.0127127	0.0236663	0.00397765	0.0219071	0.00795529	0.0254254	0	0	0	0	0	0	0.034011	0	0	0	0.0455419	0	0	0.13301	0.0601914	0	0	0	0	0.0258697	0	0	0	0.0767882	0	0.116046	0	0.0342991	0	0	0.0271207	0	0	0	0	0	0	0	0	0
ENSMUSG00000106386	RP24-95O4,2	0.00206918	0.00109348	0.00304489	0.00413836	0	0.00218695	0	0.00608978	0	0	0	0	0	0	0	0	0	0	0	0	0	0	0	0	0.0218695	0	0	0	0	0	0	0.0321671	0	0	0	0.0287307	0	0	0	0	0	0	0	0	0	0	0	0
ENSMUSG00000106387	Igkv4-73	0	0	0	0	0	0	0	0	0	0	0	0	0	0	0	0	0	0	0	0	0	0	0	0	0	0	0	0	0	0	0	0	0	0	0	0	0	0	0	0	0	0	0	0	0	0	0	0
ENSMUSG00000106380	RP24-237I4,3	0.100549	0.116533	0.0845648	0.107638	0.093459	0.107262	0.125803	0.108014	0.0611152	0	0	0.230234	0.184129	0.225252	0.207945	0.245371	0.0722242	0	0.0928724	0	0	0	0.12292	0	0.212996	0.127399	0	0.422159	0.18715	0.224772	0.238496	0	0.172896	0	0.0814003	0.070014	0.292566	0	0	0.197621	0	0	0	0	0.142341	0	0.161969	0
ENSMUSG00000099907	Gm10421	0	0	0	0	0	0	0	0	0	0	0	0	0	0	0	0	0	0	0	0	0	0	0	0	0	0	0	0	0	0	0	0	0	0	0	0	0	0	0	0	0	0	0	0	0	0	0	0
ENSMUSG00000106382	Trav4-1	0	0	0	0	0	0	0	0	0	0	0	0	0	0	0	0	0	0	0	0	0	0	0	0	0	0	0	0	0	0	0	0	0	0	0	0	0	0	0	0	0	0	0	0	0	0	0	0
ENSMUSG00000106383	RP23-231L15,4	2.917	1.90926	3.92473	3.05592	2.77808	1.82343	1.9951	4.28842	3.56105	1.51186	1.29688	1.9854	2.88071	1.83443	3.3869	2.29195	1.52213	1.46125	1.7795	1.11089	2.68532	1.81853	1.76623	2.83373	0.663176	1.70845	1.81481	1.92107	1.91205	6.6761	8.68182	1.49986	4.05584	2.38003	4.83368	2.61575	5.21357	3.16397	3.76354	6.05939	3.07489	1.60457	2.11837	2.52458	1.97715	3.75565	7.05948	4.61194
ENSMUSG00000064493	Snora28	2.37655	1.05577	3.69733	2.3605	2.3926	0	2.11155	4.721	2.67365	0	0	0	0	0	0	21.1155	0	0	0	0	0	0	0	0	0	0	0	0	0	0	0	47.21	0	0	0	0	0	0	0	0	0	0	0	0	26.7365	0	0	0
ENSMUSG00000064492	Gm22060	0	0	0	0	0	0	0	0	0	0	0	0	0	0	0	0	0	0	0	0	0	0	0	0	0	0	0	0	0	0	0	0	0	0	0	0	0	0	0	0	0	0	0	0	0	0	0	0
ENSMUSG00000064491	Gm22061	0	0	0	0	0	0	0	0	0	0	0	0	0	0	0	0	0	0	0	0	0	0	0	0	0	0	0	0	0	0	0	0	0	0	0	0	0	0	0	0	0	0	0	0	0	0	0	0
ENSMUSG00000063442	Gm7117	0.013459	0	0.0269179	0.0269179	0	0	0	0.0538359	0	0	0	0	0	0	0	0	0	0	0	0	0	0	0	0	0	0	0	0	0	0	0	0.538359	0	0	0	0	0	0	0	0	0	0	0	0	0	0	0	0
ENSMUSG00000064497	Gm22062	0	0	0	0	0	0	0	0	0	0	0	0	0	0	0	0	0	0	0	0	0	0	0	0	0	0	0	0	0	0	0	0	0	0	0	0	0	0	0	0	0	0	0	0	0	0	0	0
ENSMUSG00000064496	DQ267101	0	0	0	0	0	0	0	0	0	0	0	0	0	0	0	0	0	0	0	0	0	0	0	0	0	0	0	0	0	0	0	0	0	0	0	0	0	0	0	0	0	0	0	0	0	0	0	0
ENSMUSG00000063447	Ube2d2b	0.0174106	0.0192074	0.0156139	0.0135382	0.0212831	0.00675619	0.0316586	0.0203203	0.0109075	0	0	0	0.183884	0	0.0692234	0	0	0.0634786	0	0	0	0	0	0	0	0	0.0675619	0	0	0	0	0	0.0863319	0	0	0	0.116871	0	0	0	0	0	0	0	0	0	0	0
ENSMUSG00000064494	Gm22063	0	0	0	0	0	0	0	0	0	0	0	0	0	0	0	0	0	0	0	0	0	0	0	0	0	0	0	0	0	0	0	0	0	0	0	0	0	0	0	0	0	0	0	0	0	0	0	0
ENSMUSG00000076946	Mir582	0	0	0	0	0	0	0	0	0	0	0	0	0	0	0	0	0	0	0	0	0	0	0	0	0	0	0	0	0	0	0	0	0	0	0	0	0	0	0	0	0	0	0	0	0	0	0	0
ENSMUSG00000076944	Gm22064	0	0	0	0	0	0	0	0	0	0	0	0	0	0	0	0	0	0	0	0	0	0	0	0	0	0	0	0	0	0	0	0	0	0	0	0	0	0	0	0	0	0	0	0	0	0	0	0
ENSMUSG00000076940	Iglv2	0	0	0	0	0	0	0	0	0	0	0	0	0	0	0	0	0	0	0	0	0	0	0	0	0	0	0	0	0	0	0	0	0	0	0	0	0	0	0	0	0	0	0	0	0	0	0	0
ENSMUSG00000076941	Gm22065	0	0	0	0	0	0	0	0	0	0	0	0	0	0	0	0	0	0	0	0	0	0	0	0	0	0	0	0	0	0	0	0	0	0	0	0	0	0	0	0	0	0	0	0	0	0	0	0
ENSMUSG00000070522	Gm6505	0.143312	0.19739	0.0892342	0.161374	0.125251	0.172306	0.222475	0.150442	0.0280262	0	0.42763	0.719954	0.389961	0	0	0.193153	0	0.201789	0.292263	0	0.80125	0	0.389139	0	0.167749	0	0	0.166256	0.198663	0	0	0.246064	0.280406	0	0	0	0.183776	0.445269	0.348907	0	0	0	0.280262	0	0	0	0	0
ENSMUSG00000076948	Mir467e	0	0	0	0	0	0	0	0	0	0	0	0	0	0	0	0	0	0	0	0	0	0	0	0	0	0	0	0	0	0	0	0	0	0	0	0	0	0	0	0	0	0	0	0	0	0	0	0
ENSMUSG00000076949	Gm22066	0	0	0	0	0	0	0	0	0	0	0	0	0	0	0	0	0	0	0	0	0	0	0	0	0	0	0	0	0	0	0	0	0	0	0	0	0	0	0	0	0	0	0	0	0	0	0	0
ENSMUSG00000100979	Gm29347	0	0	0	0	0	0	0	0	0	0	0	0	0	0	0	0	0	0	0	0	0	0	0	0	0	0	0	0	0	0	0	0	0	0	0	0	0	0	0	0	0	0	0	0	0	0	0	0
ENSMUSG00000100978	Gm20912	0	0	0	0	0	0	0	0	0	0	0	0	0	0	0	0	0	0	0	0	0	0	0	0	0	0	0	0	0	0	0	0	0	0	0	0	0	0	0	0	0	0	0	0	0	0	0	0
ENSMUSG00000066438	Plekhd1	1.54886	1.36061	1.7371	1.4428	1.65492	1.19359	1.52764	1.692	1.78219	2.42052	0.787124	0.929167	1.69959	1.08506	0.813966	1.94581	0.936685	1.33683	3.32164	0.910144	1.06385	0.485736	0.594161	1.16586	1.69918	1.78721	1.61125	1.18514	1.43334	1.17819	1.81756	2.08154	1.88199	1.43045	1.85166	1.62828	1.32378	1.99338	1.73322	2.1176	2.78319	2.29545	1.85985	1.76358	1.52747	1.12088	1.55656	1.65871
ENSMUSG00000100971	Gm28824	0	0	0	0	0	0	0	0	0	0	0	0	0	0	0	0	0	0	0	0	0	0	0	0	0	0	0	0	0	0	0	0	0	0	0	0	0	0	0	0	0	0	0	0	0	0	0	0
ENSMUSG00000100970	Gm29270	0	0	0	0	0	0	0	0	0	0	0	0	0	0	0	0	0	0	0	0	0	0	0	0	0	0	0	0	0	0	0	0	0	0	0	0	0	0	0	0	0	0	0	0	0	0	0	0
ENSMUSG00000100973	Gm29299	0	0	0	0	0	0	0	0	0	0	0	0	0	0	0	0	0	0	0	0	0	0	0	0	0	0	0	0	0	0	0	0	0	0	0	0	0	0	0	0	0	0	0	0	0	0	0	0
ENSMUSG00000100972	Gm28553	0	0	0	0	0	0	0	0	0	0	0	0	0	0	0	0	0	0	0	0	0	0	0	0	0	0	0	0	0	0	0	0	0	0	0	0	0	0	0	0	0	0	0	0	0	0	0	0
ENSMUSG00000100975	Gm28875	2.99039	2.58271	3.39807	3.2539	2.72688	2.63977	2.52565	3.86803	2.9281	1.4202	2.16543	2.18701	2.17239	2.1453	2.42351	2.15166	2.54291	4.49643	3.55166	0.916398	2.43422	3.45225	1.18236	2.2729	3.73739	2.86744	4.08933	3.03065	2.41474	3.56554	6.10674	2.24263	3.69364	4.51943	7.10872	3.80919	2.97762	1.65336	3.00345	2.50019	2.37594	1.79267	5.10936	0.947487	2.27951	3.12767	4.15564	3.81741
ENSMUSG00000100974	Gm28459	0	0	0	0	0	0	0	0	0	0	0	0	0	0	0	0	0	0	0	0	0	0	0	0	0	0	0	0	0	0	0	0	0	0	0	0	0	0	0	0	0	0	0	0	0	0	0	0
ENSMUSG00000100977	Gm29334	0	0	0	0	0	0	0	0	0	0	0	0	0	0	0	0	0	0	0	0	0	0	0	0	0	0	0	0	0	0	0	0	0	0	0	0	0	0	0	0	0	0	0	0	0	0	0	0
ENSMUSG00000100976	Gm29134	0	0	0	0	0	0	0	0	0	0	0	0	0	0	0	0	0	0	0	0	0	0	0	0	0	0	0	0	0	0	0	0	0	0	0	0	0	0	0	0	0	0	0	0	0	0	0	0
ENSMUSG00000092474	Gm20478	0.0299238	0.0495941	0.0102535	0.031841	0.0280066	0.043175	0.0560131	0.020507	0	0	0.237007	0	0	0.196658	0	0	0.126466	0	0	0	0	0	0	0	0	0.111712	0.118214	0.092301	0.109523	0	0	0	0	0	0	0.12259	0	0.0824796	0	0	0	0	0	0	0	0	0	0
ENSMUSG00000092476	Vmn1r-ps65	0	0	0	0	0	0	0	0	0	0	0	0	0	0	0	0	0	0	0	0	0	0	0	0	0	0	0	0	0	0	0	0	0	0	0	0	0	0	0	0	0	0	0	0	0	0	0	0
ENSMUSG00000092477	Gm18808	0	0	0	0	0	0	0	0	0	0	0	0	0	0	0	0	0	0	0	0	0	0	0	0	0	0	0	0	0	0	0	0	0	0	0	0	0	0	0	0	0	0	0	0	0	0	0	0
ENSMUSG00000092470	Gm20518	1.09801	0.815861	1.38016	1.08811	1.10791	0.792695	0.839027	1.38353	1.37679	0.366296	0.467534	0.544713	1.47558	0.729369	1.81643	0.458007	0.280445	0.80514	1.44676	0.489996	2.84153	0.469043	0.341881	1.15857	0.219705	0.46371	0.902739	0.367282	0.672497	2.46495	1.4076	0.248827	2.21215	0.767633	1.24786	1.10408	1.72845	1.6758	0.97795	3.15229	1.90989	1.19218	0.649726	0.772296	0.622096	0.828192	2.13542	1.32421
ENSMUSG00000092471	Cyp21a2-ps	0	0	0	0	0	0	0	0	0	0	0	0	0	0	0	0	0	0	0	0	0	0	0	0	0	0	0	0	0	0	0	0	0	0	0	0	0	0	0	0	0	0	0	0	0	0	0	0
ENSMUSG00000092472	Gm20473	0	0	0	0	0	0	0	0	0	0	0	0	0	0	0	0	0	0	0	0	0	0	0	0	0	0	0	0	0	0	0	0	0	0	0	0	0	0	0	0	0	0	0	0	0	0	0	0
ENSMUSG00000092473	Vmn1r180	0	0	0	0	0	0	0	0	0	0	0	0	0	0	0	0	0	0	0	0	0	0	0	0	0	0	0	0	0	0	0	0	0	0	0	0	0	0	0	0	0	0	0	0	0	0	0	0
ENSMUSG00000019932	Kera	0	0	0	0	0	0	0	0	0	0	0	0	0	0	0	0	0	0	0	0	0	0	0	0	0	0	0	0	0	0	0	0	0	0	0	0	0	0	0	0	0	0	0	0	0	0	0	0
ENSMUSG00000019933	Mrln	0.74195	0.446709	1.03719	0.486031	0.997868	0.28668	0.606737	0.685383	1.389	0	0	0	2.01243	1.08076	1.1111	0.393341	0.46747	0	1.00227	1.82075	0	0	0	0	0.342009	0	0	0	0.704043	0	0	0	1.58118	0.630804	0.540087	0	0.99571	2.21568	0.890366	0	3.21483	0	0.978228	0.829904	2.30676	1.18159	1.57878	1.88051
ENSMUSG00000019935	Slc17a8	0.185321	0.203561	0.167081	0.144758	0.225885	0.146248	0.260875	0.143268	0.190894	0.200623	0.120536	0.162166	0.322691	0.158535	1.04522	0.109137	0.129306	0.113001	0.247534	0.204242	0.537521	0.0953499	0.216515	0.0631041	0.0748444	0.113283	0.0475833	0	0.110038	0.158226	0.210282	0.0825692	0.0778751	0	0.146073	0.0245793	0.144058	0.294069	0.294951	0.527612	0.220157	0	0.0310297	0.260349	0.189514	0.386176	0.14462	0.149484
ENSMUSG00000019936	Epyc	0	0	0	0	0	0	0	0	0	0	0	0	0	0	0	0	0	0	0	0	0	0	0	0	0	0	0	0	0	0	0	0	0	0	0	0	0	0	0	0	0	0	0	0	0	0	0	0
ENSMUSG00000100888	Gm29567	0	0	0	0	0	0	0	0	0	0	0	0	0	0	0	0	0	0	0	0	0	0	0	0	0	0	0	0	0	0	0	0	0	0	0	0	0	0	0	0	0	0	0	0	0	0	0	0
ENSMUSG00000020349	Ppp2ca	30.5026	32.7795	28.2256	30.6934	30.3117	32.9153	32.6437	28.4715	27.9798	31.0394	35.7599	33.9561	30.2712	32.9777	30.1669	29.9787	34.7006	36.4805	31.1058	30.9564	34.1248	30.8966	31.3502	32.3383	34.1896	34.6268	34.4607	31	35.2095	28.4295	27.1203	27.1634	24.7209	33.6916	31.356	29.3119	27.1588	28.1093	27.653	23.1713	20.1327	29.7511	34.7519	33.527	29.677	29.4584	26.5361	26.0453
ENSMUSG00000103779	Gm36931	0.00088464	0	0.00176928	0	0.00176928	0	0	0	0.00353856	0	0	0	0	0	0	0	0	0	0	0	0	0	0	0	0	0	0	0	0	0	0	0	0	0	0	0	0	0	0	0	0	0	0	0	0	0	0	0
ENSMUSG00000064145	Arih2	29.7859	27.7207	31.8511	29.5083	30.0635	27.2097	28.2318	31.807	31.8953	29.5733	19.795	36.4495	31.5213	29.5931	30.3557	20.1193	29.9556	27.765	27.1902	28.5187	28.6738	25.0189	32.2049	29.5018	21.0296	26.294	26.128	24.2399	30.487	33.5291	44.5587	27.6137	32.0454	28.1712	30.2849	23.1667	34.5089	31.1284	33.0629	37.0964	31.721	25.2433	33.6243	35.4871	28.7359	28.0645	37.4351	33.7758
ENSMUSG00000020346	Mgat1	34.9394	31.6895	38.1892	34.3002	35.5786	30.3258	33.0533	38.2746	38.1039	34.0224	32.4024	35.0837	32.9822	41.8972	32.6383	32.1991	25.6428	37.0324	26.6321	34.5728	30.0667	32.8674	35.4817	26.4206	34.4811	29.4457	29.202	22.3898	28.3302	40.6049	41.3113	37.699	39.187	42.5432	36.3843	34.3686	34.8312	39.1292	36.6875	40.5616	43.1536	36.3365	37.5262	43.3628	34.2378	38.7652	36.2766	40.8285
ENSMUSG00000064147	Rab44	0.210925	0.14179	0.28006	0.191867	0.229983	0.151111	0.132469	0.232623	0.327498	0.0864844	0	0	0	0.0431216	0.13265	0.29704	0.351621	0.165048	0.248724	0	0	0.659726	0.0469316	0.102985	0.122156	0.0729048	0.0517729	0.383296	0.0713347	0	0.273312	0.239574	0.196691	0.283132	0.196288	0.427932	0.0447831	0.252842	0.411675	0.227234	0.188533	0.828966	0.413205	0.0557723	0	0.333089	0.376397	0.0643862
ENSMUSG00000070464	Ccl26	0	0	0	0	0	0	0	0	0	0	0	0	0	0	0	0	0	0	0	0	0	0	0	0	0	0	0	0	0	0	0	0	0	0	0	0	0	0	0	0	0	0	0	0	0	0	0	0
ENSMUSG00000064141	Zfp69	1.64545	1.34902	1.94189	1.85069	1.44021	1.38745	1.31058	2.31393	1.56984	0.501612	0.929758	0.950127	1.51624	1.47126	2.22371	1.16023	1.43924	1.43957	1.47408	1.39577	2.62674	1.27821	2.17307	1.20585	1.09763	1.04933	1.06948	0.799935	1.17852	2.42902	1.57108	0.892284	4.52883	2.39372	1.22799	1.29001	1.62726	1.52382	5.65533	0.558888	2.20376	1.57207	0.971673	1.40579	2.86515	1.0474	2.50617	1.10093
ENSMUSG00000064140	Trim38	0.0558465	0.0321474	0.0795455	0.0720685	0.0396245	0.053071	0.0112239	0.091066	0.0680251	0	0	0	0	0	0	0	0	0	0.112239	0	0	0.327669	0	0	0	0	0	0.127562	0.0754787	0	0	0.094589	0	0.142951	0.295539	0.169296	0.141403	0	0.0668819	0	0	0.135055	0	0.177229	0.172105	0	0.195862	0
ENSMUSG00000070461	9230112E08Rik	2.39188	2.0875	2.69627	2.29303	2.49074	1.89662	2.27838	2.68944	2.7031	1.9916	2.72731	3.47934	2.32568	2.86824	2.54856	1.9431	1.02471	2.00241	1.87286	1.09986	2.88688	2.18305	2.78875	1.7172	1.07824	1.50486	1.71025	1.86164	2.13549	3.38991	2.48829	1.87474	3.11338	1.79185	2.56686	2.30816	2.66062	2.87119	3.82938	5.23761	2.68451	2.25651	1.67769	2.04152	2.0835	1.93206	3.94382	2.68196
ENSMUSG00000020340	Cyfip2	23.2283	28.0868	18.3699	22.4059	24.0507	27.5645	28.609	17.2474	19.4923	26.8424	20.0139	28.6622	30.8625	18.4614	24.6843	44.0054	30.4627	32.0512	30.0444	23.2234	20.3661	25.2114	29.1824	32.687	27.3255	30.4956	33.9565	25.1375	28.0596	18.1574	15.0472	13.037	25.1211	13.0343	17.5424	13.5617	16.1258	23.3898	17.4572	18.2192	16.056	20.7859	13.1481	18.232	22.2909	22.7997	26.9018	22.3765
ENSMUSG00000053490	Trim60	2.11117	2.17289	2.04944	2.31413	1.9082	2.52882	1.81696	2.09945	1.99944	2.07055	2.30049	1.81052	1.46868	1.86848	1.51262	2.30971	1.98232	1.02341	1.82279	3.6035	2.03634	2.75652	3.21168	2.34855	3.13445	1.67135	2.03683	2.04777	2.44119	0.981481	0.623428	3.55158	1.28454	2.37399	1.83917	3.4302	2.0427	2.55178	2.3156	1.29542	1.39772	2.8682	1.15538	1.527	1.80919	3.13355	1.24629	2.97464
ENSMUSG00000053499	Gm5444	0	0	0	0	0	0	0	0	0	0	0	0	0	0	0	0	0	0	0	0	0	0	0	0	0	0	0	0	0	0	0	0	0	0	0	0	0	0	0	0	0	0	0	0	0	0	0	0
ENSMUSG00000102643	Gm37547	0	0	0	0	0	0	0	0	0	0	0	0	0	0	0	0	0	0	0	0	0	0	0	0	0	0	0	0	0	0	0	0	0	0	0	0	0	0	0	0	0	0	0	0	0	0	0	0
ENSMUSG00000054728	Phactr1	131.096	112.963	149.229	132.463	129.729	119.017	106.91	145.909	152.548	116.518	89.1748	104.246	52.6026	109.331	77.2981	153.589	153.514	88.3963	124.433	84.8399	103.614	104.386	122.651	107.267	191.668	109.192	114.794	145.502	106.252	103.852	122.521	191.097	131.409	179.2	163.236	242.543	81.6647	98.5828	144.982	151.587	136.845	170.102	255.707	130.696	89.4997	181.371	133.778	141.39
ENSMUSG00000054723	Vmac	17.7488	18.1627	17.3349	17.4388	18.0589	17.1754	19.1501	17.7021	16.9676	25.2412	22.9399	21.2408	11.2017	15.7027	13.1332	19.6675	18.4918	20.0597	23.8223	12.5863	13.9823	17.2309	12.6147	20.6568	26.6581	18.4769	16.4752	17.8431	15.2294	16.2498	17.141	20.2591	18.5828	16.309	17.7753	19.1099	15.9806	15.2389	20.375	21.858	18.21	17.573	15.848	15.3094	14.872	13.1198	15.7353	16.4627
ENSMUSG00000054720	Lrrc8c	2.11955	2.27569	1.96342	2.1156	2.12351	2.38446	2.16691	1.84673	2.08011	1.70343	1.55627	1.73687	1.42177	1.24831	1.55122	3.69003	3.14561	2.81935	2.79625	1.35127	2.59555	1.62148	2.38955	3.20816	2.96937	2.68486	2.51751	2.03175	2.47514	1.69448	1.31787	1.94149	1.56712	2.12195	1.97182	2.72375	1.34813	1.89961	1.88107	2.10557	1.36425	2.14509	2.61758	1.57699	2.54397	2.26487	1.6814	2.21535
ENSMUSG00000054727	1700013H16Rik	0	0	0	0	0	0	0	0	0	0	0	0	0	0	0	0	0	0	0	0	0	0	0	0	0	0	0	0	0	0	0	0	0	0	0	0	0	0	0	0	0	0	0	0	0	0	0	0
ENSMUSG00000079806	Gm21719	0	0	0	0	0	0	0	0	0	0	0	0	0	0	0	0	0	0	0	0	0	0	0	0	0	0	0	0	0	0	0	0	0	0	0	0	0	0	0	0	0	0	0	0	0	0	0	0
ENSMUSG00000102642	A130048G24Rik	0.0121671	0.012196	0.0121382	0.0104054	0.0139287	0.0208108	0.00358111	0	0.0242763	0	0	0	0	0	0	0.0358111	0	0	0	0	0	0	0.0716846	0	0.0621665	0.074257	0	0	0	0	0	0	0	0	0	0	0	0	0	0.115549	0	0	0	0	0	0	0	0
ENSMUSG00000084739	Gm22067	0	0	0	0	0	0	0	0	0	0	0	0	0	0	0	0	0	0	0	0	0	0	0	0	0	0	0	0	0	0	0	0	0	0	0	0	0	0	0	0	0	0	0	0	0	0	0	0
ENSMUSG00000036744	Olfr701	0	0	0	0	0	0	0	0	0	0	0	0	0	0	0	0	0	0	0	0	0	0	0	0	0	0	0	0	0	0	0	0	0	0	0	0	0	0	0	0	0	0	0	0	0	0	0	0
ENSMUSG00000036745	Ttll7	0.682621	0.977684	0.387559	0.607377	0.757866	0.900938	1.05443	0.313815	0.461303	0.467009	1.13638	0.585005	0.425518	1.2913	1.24916	1.74354	1.15875	1.21367	1.27396	1.33278	0.91616	1.17669	0.312868	1.4812	0.470521	0.794285	0.940168	0.852988	0.731721	0.168516	0.490016	0.391984	0.284214	0.0740433	0.422788	0.357234	0.256462	0.383801	0.309092	0.410659	0.0513789	0.478874	0.569971	0.260476	0.704133	0.388872	0.596554	0.426688
ENSMUSG00000096205	Gm22068	0	0	0	0	0	0	0	0	0	0	0	0	0	0	0	0	0	0	0	0	0	0	0	0	0	0	0	0	0	0	0	0	0	0	0	0	0	0	0	0	0	0	0	0	0	0	0	0
ENSMUSG00000099252	Gm27265	0	0	0	0	0	0	0	0	0	0	0	0	0	0	0	0	0	0	0	0	0	0	0	0	0	0	0	0	0	0	0	0	0	0	0	0	0	0	0	0	0	0	0	0	0	0	0	0
ENSMUSG00000099255	Gm27266	0	0	0	0	0	0	0	0	0	0	0	0	0	0	0	0	0	0	0	0	0	0	0	0	0	0	0	0	0	0	0	0	0	0	0	0	0	0	0	0	0	0	0	0	0	0	0	0
ENSMUSG00000096202	Gm22069	0	0	0	0	0	0	0	0	0	0	0	0	0	0	0	0	0	0	0	0	0	0	0	0	0	0	0	0	0	0	0	0	0	0	0	0	0	0	0	0	0	0	0	0	0	0	0	0
ENSMUSG00000096201	Gm10715	0	0	0	0	0	0	0	0	0	0	0	0	0	0	0	0	0	0	0	0	0	0	0	0	0	0	0	0	0	0	0	0	0	0	0	0	0	0	0	0	0	0	0	0	0	0	0	0
ENSMUSG00000036743	Psma8	0.60982	0.718384	0.501257	0.642148	0.577493	0.722099	0.714669	0.562197	0.440317	0.445778	0.937055	0.683019	0.364131	0.779601	1.02814	0.545923	0.999836	0.628512	0.73469	1.14649	0.503935	0.268139	1.21545	0.443127	0.526547	0.629859	0.869665	0.939256	0.678518	0.444538	1.17915	0.387016	0.341882	0.350933	0.563403	0.48462	0.694331	0.793098	0.382995	0	0.244158	0.110423	0.349871	0.28959	0.703747	0.323041	0.320313	0.334112
ENSMUSG00000099259	Mir6922	0	0	0	0	0	0	0	0	0	0	0	0	0	0	0	0	0	0	0	0	0	0	0	0	0	0	0	0	0	0	0	0	0	0	0	0	0	0	0	0	0	0	0	0	0	0	0	0
ENSMUSG00000099258	Mir7047	0	0	0	0	0	0	0	0	0	0	0	0	0	0	0	0	0	0	0	0	0	0	0	0	0	0	0	0	0	0	0	0	0	0	0	0	0	0	0	0	0	0	0	0	0	0	0	0
ENSMUSG00000033510	Otud7a	0.000696045	0.00139209	0	0	0.00139209	0	0.00278418	0	0	0	0	0	0.0278418	0	0	0	0	0	0	0	0	0	0	0	0	0	0	0	0	0	0	0	0	0	0	0	0	0	0	0	0	0	0	0	0	0	0	0
ENSMUSG00000036748	Cuedc2	15.6607	16.3995	14.9219	15.4495	15.8718	16.2208	16.5781	14.6782	15.1655	20.3013	20.7737	16.6728	12.3094	13.3977	13.7476	13.965	18.0772	16.5544	19.9814	13.8224	14.8506	14.5456	14.9296	16.362	18.5355	15.775	18.4046	18.1896	16.7936	15.5077	12.8766	15.8447	16.1247	12.254	15.8946	13.8018	14.1447	14.9511	15.3821	19.1564	19.9921	16.3274	12.8546	12.3259	14.4275	14.5588	13.6233	13.1206
ENSMUSG00000036749	Pramel5	0	0	0	0	0	0	0	0	0	0	0	0	0	0	0	0	0	0	0	0	0	0	0	0	0	0	0	0	0	0	0	0	0	0	0	0	0	0	0	0	0	0	0	0	0	0	0	0
ENSMUSG00000096209	Olfr510	0	0	0	0	0	0	0	0	0	0	0	0	0	0	0	0	0	0	0	0	0	0	0	0	0	0	0	0	0	0	0	0	0	0	0	0	0	0	0	0	0	0	0	0	0	0	0	0
ENSMUSG00000073867	AA474408	1.07513	1.18433	0.965924	1.23733	0.912929	1.41084	0.957826	1.06382	0.868031	0.966961	0.77154	0.548077	1.07704	0.643053	1.15398	0.699745	0.994616	1.26636	1.45689	2.20872	2.54415	1.41835	2.04215	1.19442	1.06286	0.664757	0.868654	1.1285	0.97579	1.1766	1.47232	1.11659	0.938334	1.23745	0.732615	0.831214	1.33577	1.16631	0.630971	0.470568	0.585985	0.688888	0.797628	0.763005	0.574454	1.60419	1.11473	1.20105
ENSMUSG00000102728	Gm37934	0.0329942	0.0203002	0.0456881	0.0456881	0.0203002	0	0.0406005	0.0913762	0	0	0	0	0.406005	0	0	0	0	0	0	0	0	0	0	0	0	0	0	0	0	0	0	0	0	0	0	0.913762	0	0	0	0	0	0	0	0	0	0	0	0
ENSMUSG00000062797	l7Rn6	27.9971	30.5227	25.4714	27.2325	28.7616	30.411	30.6345	24.0541	26.8887	30.3655	39.2695	37.7409	26.4108	26.4604	25.649	26.2336	31.0824	31.1871	31.9461	28.735	31.2795	33.5592	34.6014	24.5418	32.8612	31.9126	27.6191	27.4071	31.5928	28.0587	21.4686	27.2215	17.4741	22.9156	23.6715	21.9523	27.0159	24.1055	26.6573	32.2186	38.5303	22.2429	27.8442	29.0314	27.6237	22.6948	24.9734	16.9308
ENSMUSG00000062794	Zfp599	0.387715	0.338542	0.436889	0.383556	0.391875	0.339715	0.337369	0.427396	0.446381	0.300126	0.29927	0.510299	0.270962	0.548812	0.368356	0.461439	0.223495	0.308733	0.0822024	0.642662	0.225579	0.36013	0.21726	0.0397167	0.777453	0.196889	0.329479	0.140079	0.467901	0.398352	0.105432	0.623722	0.645391	0.209465	0.143558	0.557132	0.492262	0.58467	0.513979	0.788651	0.327293	0.295971	0.390789	0.193687	0.188741	0.770807	0.679866	0.298117
ENSMUSG00000062793	Olfr1158	0	0	0	0	0	0	0	0	0	0	0	0	0	0	0	0	0	0	0	0	0	0	0	0	0	0	0	0	0	0	0	0	0	0	0	0	0	0	0	0	0	0	0	0	0	0	0	0
ENSMUSG00000062791	Gm382	0	0	0	0	0	0	0	0	0	0	0	0	0	0	0	0	0	0	0	0	0	0	0	0	0	0	0	0	0	0	0	0	0	0	0	0	0	0	0	0	0	0	0	0	0	0	0	0
ENSMUSG00000062421	Arf2	22.4375	21.9885	22.8865	21.9777	22.8973	21.8059	22.171	22.1495	23.6235	23.956	25.0099	24.2878	23.4405	24.2459	22.8061	17.1669	20.5812	23.5393	16.6765	22.7782	27.5123	20.1713	22.5899	21.1228	19.9369	23.3586	23.9553	18.2953	18.3388	30.0096	23.566	20.198	22.6631	22.4475	18.6054	18.9434	19.9117	25.2573	19.8926	27.6087	23.3159	17.2057	25.0076	22.9511	20.9921	26.9892	27.824	24.5247
ENSMUSG00000062426	Olfr304	0	0	0	0	0	0	0	0	0	0	0	0	0	0	0	0	0	0	0	0	0	0	0	0	0	0	0	0	0	0	0	0	0	0	0	0	0	0	0	0	0	0	0	0	0	0	0	0
ENSMUSG00000019066	Rab3d	13.5004	13.4178	13.583	13.2613	13.7394	12.4044	14.4312	14.1183	13.0476	16.7737	17.6321	28.7339	8.51976	10.6025	11.0321	12.4451	12.0094	14.2798	12.2837	10.5001	8.17131	10.34	9.81993	13.0682	17.7063	13.9152	13.1735	13.8404	13.5087	11.6554	15.1775	15.4927	17.1902	10.9437	16.3082	15.0234	12.6396	12.5168	14.2358	18.3959	17.9695	11.917	13.5966	11.9306	12.0749	7.90411	12.9033	11.0044
ENSMUSG00000035498	Cdcp1	8.85528	8.94712	8.76344	8.64056	9.07001	8.80794	9.08631	8.47318	9.05371	9.08423	7.4554	9.00855	9.20608	8.6976	7.44431	10.1671	10.5562	9.97198	9.27162	7.70816	8.78517	7.57962	6.24183	9.97299	7.68373	9.34747	10.3798	9.91043	10.4702	8.02	6.59166	8.87344	7.6185	9.78408	7.63984	10.5844	7.93434	9.03082	8.6547	9.4325	10.3609	9.44701	8.94759	8.41073	8.17141	8.35551	9.03132	10.7626
ENSMUSG00000091462	Gm17084	1.78998	1.51913	2.06084	1.17337	2.4066	0.901395	2.13686	1.44535	2.67633	6.21722	1.6344	0.517742	1.73847	0.587235	2.73491	0.516645	1.85334	3.88855	1.68007	0.866245	0.391056	0.228098	0.16189	2.6617	0.526275	1.55487	0.480956	0.408359	1.7345	2.28995	0.179417	1.25315	2.8498	0.278295	4.21865	0.282929	2.01569	0.260697	0.824938	3.90313	4.52559	0.473487	0.927485	4.75221	0.107061	3.19988	1.21069	7.38173
ENSMUSG00000101731	3830432H09Rik	0.0916841	0.0593224	0.124046	0.0712903	0.112078	0.0585976	0.0600473	0.0839831	0.164109	0	0	0	0.0659472	0.0756431	0.23273	0.0411722	0	0.085224	0.0997561	0	0	0.291248	0.164868	0	0.0571982	0	0.0726616	0	0	0.241394	0	0	0.115528	0.12706	0	0.0752143	0.0628459	0.158352	0.0594366	0.424432	0	0.11998	0	0.157373	0.0764586	0.356131	0.174013	0.113197
ENSMUSG00000091460	Gm7808	0.149022	0.235983	0.0620605	0.128469	0.169575	0.256937	0.215028	0	0.124121	1.50984	0	0	0	0	0	0	0	0	0.640441	0	1.75433	0	0	0	0	0.450012	0	0.365028	0	0	0	0	0	0	0	0	0	0	0	0	0	0	1.24121	0	0	0	0	0
ENSMUSG00000101733	Gm29189	0	0	0	0	0	0	0	0	0	0	0	0	0	0	0	0	0	0	0	0	0	0	0	0	0	0	0	0	0	0	0	0	0	0	0	0	0	0	0	0	0	0	0	0	0	0	0	0
ENSMUSG00000091466	Gm17183	0	0	0	0	0	0	0	0	0	0	0	0	0	0	0	0	0	0	0	0	0	0	0	0	0	0	0	0	0	0	0	0	0	0	0	0	0	0	0	0	0	0	0	0	0	0	0	0
ENSMUSG00000101735	Gm18505	0	0	0	0	0	0	0	0	0	0	0	0	0	0	0	0	0	0	0	0	0	0	0	0	0	0	0	0	0	0	0	0	0	0	0	0	0	0	0	0	0	0	0	0	0	0	0	0
ENSMUSG00000101736	Gm29335	0.00721475	0	0.0144295	0.0144295	0	0	0	0.028859	0	0	0	0	0	0	0	0	0	0	0	0	0	0	0	0	0	0	0	0	0	0	0	0	0	0	0	0	0	0	0.28859	0	0	0	0	0	0	0	0	0
ENSMUSG00000101737	Gm28849	0	0	0	0	0	0	0	0	0	0	0	0	0	0	0	0	0	0	0	0	0	0	0	0	0	0	0	0	0	0	0	0	0	0	0	0	0	0	0	0	0	0	0	0	0	0	0	0
ENSMUSG00000101738	Gm29006	0	0	0	0	0	0	0	0	0	0	0	0	0	0	0	0	0	0	0	0	0	0	0	0	0	0	0	0	0	0	0	0	0	0	0	0	0	0	0	0	0	0	0	0	0	0	0	0
ENSMUSG00000101739	Gm5733	0	0	0	0	0	0	0	0	0	0	0	0	0	0	0	0	0	0	0	0	0	0	0	0	0	0	0	0	0	0	0	0	0	0	0	0	0	0	0	0	0	0	0	0	0	0	0	0
ENSMUSG00000055891	Ubl4b	0	0	0	0	0	0	0	0	0	0	0	0	0	0	0	0	0	0	0	0	0	0	0	0	0	0	0	0	0	0	0	0	0	0	0	0	0	0	0	0	0	0	0	0	0	0	0	0
ENSMUSG00000055897	Ppp4r1l-ps	9.4019	8.03867	10.7651	9.4866	9.3172	8.20184	7.87551	10.7714	10.7589	9.27907	6.73362	9.37092	6.60795	8.07803	7.21462	11.065	6.97608	6.49548	6.93432	15.325	9.63551	5.17804	5.50803	9.48208	8.7083	5.8645	7.70317	7.23747	7.3763	10.3165	11.9346	10.7017	14.3683	9.78543	10.9765	10.9208	9.1485	7.85513	11.7061	13.9136	8.85506	9.96995	10.1416	10.0084	10.8706	8.33953	13.4521	9.72209
ENSMUSG00000055895	Oosp2	0.00983762	0	0.0196752	0.00699755	0.0126777	0	0	0.0139951	0.0253554	0	0	0	0	0	0	0	0	0	0	0	0	0	0	0	0	0	0	0	0	0	0	0	0	0	0	0	0	0.139951	0	0	0	0	0	0	0	0	0	0.253554
ENSMUSG00000080507	Gm22071	0	0	0	0	0	0	0	0	0	0	0	0	0	0	0	0	0	0	0	0	0	0	0	0	0	0	0	0	0	0	0	0	0	0	0	0	0	0	0	0	0	0	0	0	0	0	0	0
ENSMUSG00000071738	Cldn34b3	0.00221032	0.00442064	0	0.00442064	0	0.00884127	0	0	0	0	0	0	0	0	0	0	0	0	0	0	0	0	0	0	0.0884127	0	0	0	0	0	0	0	0	0	0	0	0	0	0	0	0	0	0	0	0	0	0	0
ENSMUSG00000060491	4930522H14Rik	0	0	0	0	0	0	0	0	0	0	0	0	0	0	0	0	0	0	0	0	0	0	0	0	0	0	0	0	0	0	0	0	0	0	0	0	0	0	0	0	0	0	0	0	0	0	0	0
ENSMUSG00000060490	Vmn1r218	0	0	0	0	0	0	0	0	0	0	0	0	0	0	0	0	0	0	0	0	0	0	0	0	0	0	0	0	0	0	0	0	0	0	0	0	0	0	0	0	0	0	0	0	0	0	0	0
ENSMUSG00000060499	Rpl10l	0	0	0	0	0	0	0	0	0	0	0	0	0	0	0	0	0	0	0	0	0	0	0	0	0	0	0	0	0	0	0	0	0	0	0	0	0	0	0	0	0	0	0	0	0	0	0	0
ENSMUSG00000097154	Gm26510	0.211953	0.103944	0.319961	0.211683	0.212223	0.0787283	0.12916	0.344637	0.295285	0	0.250752	0	0.113661	0.104332	0.0642079	0.284084	0.200661	0.187878	0.0860218	0	0	0	0	0	0.314025	0.0589831	0.198093	0.158424	0.0577582	0.656546	0.220871	0.65255	0.31998	0.219149	0.0753585	0.206089	0.169	0.568097	0.358727	0.570364	0	0.33145	0.409574	0.435179	0	0.302576	0	0.49348
ENSMUSG00000097155	Gm26511	0.0205314	0.0277274	0.0133354	0.0250484	0.0160144	0.032933	0.0225218	0.0171639	0.00950698	0	0	0	0	0	0	0	0.0630433	0	0.162175	0	0	0.236771	0	0	0.0464891	0	0	0.0460704	0	0	0	0.0683475	0	0.103291	0	0	0	0	0	0	0	0	0	0	0	0.0950698	0	0
ENSMUSG00000097156	Gm3764	0.0124873	0	0.0249747	0.0108892	0.0140855	0	0	0.0217783	0.028171	0	0	0	0	0	0	0	0	0	0	0	0	0	0	0	0	0	0	0	0	0	0	0	0	0	0	0	0.217783	0	0	0	0	0	0	0	0	0	0	0
ENSMUSG00000097157	Gm26512	0.22504	0.288678	0.161401	0.181232	0.268847	0.207284	0.370072	0.155181	0.167622	0.35555	0.35474	1.08837	0.481883	0.236491	0.181886	0.289536	0.151386	0.366027	0.19485	0	0.133673	0.142267	0.128776	0.235311	0.418846	0.366813	0.177485	0.110685	0.358987	0.23602	0.124976	0.205332	0.0900908	0	0.170236	0.146757	0.276336	0.0989904	0.203068	0.207651	0	0.116959	0.138983	0.0765607	0.111867	0.114199	0.0424188	0.353491
ENSMUSG00000097150	Gm26513	0.423742	0.380024	0.46746	0.396737	0.450747	0.438915	0.321133	0.354559	0.58036	0.440015	0.615159	0	0.398054	0.439202	0.22521	0.398409	0.18752	0.206141	0.301623	0.942529	0.49659	0.528502	0.717878	0.349579	0.553304	0.206584	0.307682	0.205619	0.080885	0.292208	0	0.559378	0	0.537957	0.316491	0.136339	0.418208	0.67422	0.610793	0.257039	1.12154	0.796954	0.573938	0.664243	0.36953	0.565734	0.315297	0.219037
ENSMUSG00000097151	Gm26514	0.0524111	0.0834554	0.0213668	0.0440564	0.0607659	0.0671092	0.0998017	0.0210035	0.0217301	0	0.150499	0.17114	0.0908252	0.209136	0.154401	0.113763	0.0267597	0.0470401	0.0344531	0.215541	0	0.100631	0.0455205	0.0332983	0.0592433	0.0235706	0.150655	0.0195695	0.0230626	0	0	0.0290474	0.0317921	0.131692	0	0	0	0.0175037	0	0	0	0.0413396	0.0327506	0	0	0.0807624	0	0.0624482
ENSMUSG00000097152	Gm26515	0.225087	0.179226	0.270948	0.22955	0.220624	0.243629	0.114823	0.21547	0.326425	0	0	0.418565	0.336774	0	0	0.223634	0	0	0.169253	0	0.464234	0	0.898101	0.163006	0.194164	0.232951	0.369631	0	0.114206	0	0	0.570373	0.159365	0.431012	0.149172	0	0.213111	0.42985	0.201821	0.718249	0.451082	0.204082	0.161626	0.268381	0.259895	0.595675	0.29588	0.309379
ENSMUSG00000097153	Oog4	0	0	0	0	0	0	0	0	0	0	0	0	0	0	0	0	0	0	0	0	0	0	0	0	0	0	0	0	0	0	0	0	0	0	0	0	0	0	0	0	0	0	0	0	0	0	0	0
ENSMUSG00000097158	Gm26516	0.494667	0.410668	0.578667	0.531572	0.457763	0.482777	0.338559	0.580367	0.576967	0.276275	0.166206	0	0.829377	0.96714	0.34017	0.451718	0.354703	0	0	0.355411	1.25074	1.33094	0.301893	0.329782	0.196069	0.312984	0.249028	0.194307	0.306618	1.37859	0.585641	0.288156	0.42571	0.870974	0.10005	0.515766	0.574354	0.52108	0.543344	0.484671	0.606461	0	0.76045	0.359989	0.699105	0.400979	0.596712	0.519042
ENSMUSG00000097159	Gm26517	1.22484	1.39764	1.05203	1.22555	1.22413	1.51741	1.27788	0.933686	1.17037	1.01332	1.22157	2.41802	1.57125	0.845402	1.66542	1.10622	0.760418	1.33986	0.83729	2.60831	2.29681	0.81465	1.47964	1.47952	1.52059	1.24682	1.7274	0.872439	1.12795	1.34955	0.358715	0.823105	0.261616	1.06626	1.22726	1.05304	0.790923	0.992393	1.414	0.889274	1.48626	1.84891	0.665627	1.54556	1.17769	0.982063	0.974902	1.14573
ENSMUSG00000080500	Gm22072	0	0	0	0	0	0	0	0	0	0	0	0	0	0	0	0	0	0	0	0	0	0	0	0	0	0	0	0	0	0	0	0	0	0	0	0	0	0	0	0	0	0	0	0	0	0	0	0
ENSMUSG00000031918	Mtmr2	50.2885	52.7696	47.8075	49.8035	50.7735	52.7933	52.7459	46.8137	48.8012	48.8166	54.4208	58.2116	59.1456	57.3375	55.4869	40.0586	49.5137	55.2073	49.2604	60.68	57.8	49.0439	54.9466	53.5271	44.9634	53.6132	52.7368	48.9121	51.7096	41.4541	50.279	48.2531	42.6529	52.4846	43.5844	44.0026	51.3484	46.3989	47.6795	38.3153	47.6707	49.4662	48.9775	57.2933	51.8559	52.5719	48.7624	43.5505
ENSMUSG00000031919	Tmed6	9.12485	10.1825	8.06725	8.38519	9.86452	9.71057	10.6543	7.0598	9.07469	10.2163	10.0168	6.47772	5.62727	10.252	7.96722	12.9266	16.5081	10.819	15.7324	4.3876	11.6162	8.23903	9.90952	7.95767	9.8355	11.259	10.2752	16.3988	7.22717	8.7656	3.6341	11.2132	9.73339	2.56776	5.52383	7.61993	4.9507	6.96623	9.62328	8.12152	7.53344	16.5574	9.06255	6.73251	4.18449	13.4903	8.82386	9.7901
ENSMUSG00000031916	Cog8	12.4137	11.8403	12.9872	11.6392	13.1883	11.6713	12.0093	11.6071	14.3673	14.2964	15.1752	15.6301	10.8874	13.7373	12.5052	12.9696	8.50854	8.57203	7.81087	14.8122	7.24187	16.8332	12.1962	10.7113	14.5867	13.1425	8.96604	8.93719	9.28556	12.6585	6.76926	15.3324	9.51517	13.9391	12.5009	11.5126	10.1103	11.6686	12.0644	14.0226	18.4003	13.2398	14.5261	17.1079	15.2278	15.5134	11.7699	10.3609
ENSMUSG00000031917	Nip7	9.28099	9.87566	8.68631	9.05921	9.50276	9.61729	10.134	8.50114	8.87148	11.6592	13.1047	12.9892	9.68517	9.13986	8.98317	7.94442	10.4098	8.81849	8.60635	10.7011	6.17258	10.8538	12.3454	7.70058	12.0251	10.6786	8.33823	8.11106	9.24644	7.93704	6.64923	10.1411	7.14473	10.591	7.51928	8.61834	9.27742	8.39684	8.73638	8.96326	8.1891	8.98181	9.02216	11.3747	9.69504	8.89886	7.74994	7.9842
ENSMUSG00000031910	Has3	0.888969	0.777362	1.00058	0.935464	0.842473	0.774905	0.779819	1.09602	0.905128	0.653067	0.603079	0.544877	1.22401	1.49436	1.54996	0.859855	0.20815	0.379628	0.281202	0.991313	0.962992	1.12815	0.8362	0.636056	0.887892	0.625392	0.486471	0.512096	0.682486	1.53421	2.07838	0.711151	0.844255	1.1198	0.644035	0.900185	0.998611	1.25089	0.878708	1.24766	1.39929	0.584566	0.439975	0.773428	0.733441	1.19582	0.869355	1.18011
ENSMUSG00000031913	Vps4a	29.0197	28.6504	29.3889	29.0134	29.0259	28.13	29.1709	29.8968	28.881	25.2244	29.1265	29.9204	32.0382	25.9787	29.0776	22.8273	29.511	33.591	34.4135	25.4605	28.892	31.3892	27.9549	29.0509	23.9548	27.3473	27.3591	27.876	32.0154	30.1512	30.8741	29.4433	33.2231	31.3635	28.8188	27.4743	32.2486	26.5081	28.8626	35.3891	30.1702	22.8642	30.6507	25.8874	33.0223	29.5228	30.3834	26.4981
ENSMUSG00000049349	Gm5105	0.328367	0.304666	0.352068	0.279482	0.377252	0.341564	0.267768	0.2174	0.486736	0	0.409126	0.695766	0.185489	0.226905	0.349121	0.123588	0.436538	0.0640325	0.187111	1.16787	0.513365	0.273156	0.123827	0.180561	0.160923	0.385018	0.272594	0.212633	0.125689	0.226421	0	0.394257	0.174185	0.238332	0.082003	0.0705299	0.176829	0.142578	0.668864	0.796277	0.248742	0.67498	0.534662	0.590096	0.215085	0.76788	0.48949	0
ENSMUSG00000038637	Lrrc56	3.411	3.16478	3.65723	3.41095	3.41105	3.18755	3.142	3.63435	3.68011	2.06637	5.39264	4.0836	3.15077	3.3876	3.13023	4.09346	1.89432	2.05344	2.16754	3.39028	4.85309	4.42793	2.45555	2.53825	3.82797	2.29506	2.38418	3.12298	2.58025	3.51688	3.7816	2.77285	4.24245	2.91668	3.37931	3.26512	4.59794	2.9384	4.93231	5.45395	3.37996	4.05691	3.61768	3.47832	3.63222	2.47887	4.96327	3.3654
ENSMUSG00000038633	Degs1	107.946	111.254	104.639	110.38	105.512	111.858	110.649	108.902	100.375	99.2822	119.992	107.755	97.0474	111.147	106.459	96.0076	121.224	133.339	114.237	107.503	102.072	103.957	100.248	113.121	121.086	116.309	116.448	119.608	118.23	85.7888	116.685	123.191	111.599	106.22	120.187	115.673	100.62	112.788	96.273	97.9893	92.6324	103.197	96.8302	103.943	97.61	90.8126	98.3071	108.136
ENSMUSG00000038630	Zkscan16	1.11822	1.66837	0.568066	1.06782	1.16861	1.62988	1.70685	0.505758	0.630374	1.68585	2.01911	1.85271	1.12539	1.61758	0.796238	2.67602	2.31988	1.05637	1.91934	1.16653	1.0241	1.08993	1.4801	1.69958	2.78115	1.09514	1.74822	1.99891	2.21516	0.387441	0.547191	0.449453	0.493351	0.475464	0.326169	0.441757	0.369639	0.487541	1.07957	0.908926	0	0.768186	0.456414	0.33529	0.938787	0.562469	0.371466	0.774001
ENSMUSG00000030359	Pzp	0.0378973	0.0493461	0.0264485	0.0478456	0.027949	0.0681109	0.0305812	0.0275803	0.0253167	0	0.0450903	0.0769252	0.0204068	0	0.0462644	0.0409662	0.0240519	0.0211384	0.030969	0	0.0849884	0	0.163652	0.0299337	0.195556	0.168663	0	0.0175902	0.0207261	0	0	0	0.0285624	0	0.0540447	0.0466335	0.0782146	0.0314675	0.0368798	0.198154	0	0	0	0	0	0	0.026953	0.0280605
ENSMUSG00000030357	Fkbp4	107.47	120.578	94.3612	107.864	107.076	116.439	124.718	99.2892	89.4332	107.011	128.894	132.539	102.112	119.281	118.773	110.132	120.556	149.96	157.92	98.0652	117.896	98.5693	109.315	121.473	127.243	122.738	114.652	122.854	131.584	84.6225	114.158	92.0958	109.876	84.9917	110.257	98.0394	91.1081	107.325	100.419	95.3819	103.531	90.0975	77.5073	90.9888	77.4758	87.4207	90.6962	91.7366
ENSMUSG00000030351	Tspan11	0.0616722	0.0422012	0.0811432	0.0961789	0.0271656	0.0564519	0.0279506	0.135906	0.0263805	0	0	0	0	0.0338558	0.0208283	0.0368274	0.0649622	0.0951487	0.0278835	0	0	0	0	0.053907	0.219416	0.0190707	0	0.0158373	0.256288	0.927421	0	0	0.0257049	0	0.0972984	0.291056	0.0175789	0	0	0.0594772	0	0.0668978	0.0264997	0	0.0213337	0.0326798	0.0242652	0
ENSMUSG00000030350	Prmt8	0.00103153	0	0.00206307	0.00206307	0	0	0	0.00412613	0	0	0	0	0	0	0	0	0	0	0	0	0	0	0	0	0	0	0	0	0	0	0	0	0	0	0	0.0412613	0	0	0	0	0	0	0	0	0	0	0	0
ENSMUSG00000030353	Tead4	5.72139	5.27076	6.17203	5.37729	6.0655	4.90462	5.63689	5.84995	6.49411	5.46397	9.40588	6.79049	5.87835	6.16274	5.34185	3.92117	4.35857	5.07937	3.9665	4.60992	4.98063	7.21528	5.40803	3.76066	6.23906	4.04232	5.43441	3.70743	3.64848	3.73226	5.80032	6.66466	5.53556	7.83476	5.50138	5.14101	6.48711	5.22615	6.57629	6.3076	5.11267	6.03623	8.63006	8.00648	8.70132	6.65306	5.14008	5.18628
ENSMUSG00000030352	Tspan9	128.865	125.465	132.265	127.639	130.091	120.857	130.074	134.421	130.109	132.07	153.949	125.556	138.149	117.949	125.778	109.045	120.173	145.059	133.009	125.523	135.279	106.71	88.3228	115.178	132.545	133.365	117.485	120.418	133.746	104.066	177.299	132.538	149.592	125.552	126.299	133.508	134.822	125.408	135.13	146.317	151.671	127.786	124.164	123.369	143.505	118.776	122.446	135.974
ENSMUSG00000104818	RP24-492O4,8	0.075747	0.0792372	0.0722568	0.0893758	0.0621183	0.118737	0.0397377	0.0600148	0.0844989	0	0	0	0	0	0	0	0.210967	0.18641	0	0	0.740966	0	0	0.259595	0	0.186806	0	0	0	0	0	0	0.258411	0	0	0.204488	0	0.137249	0	0	0	0.327068	0.517921	0	0	0	0	0
ENSMUSG00000089220	Gm22074	0	0	0	0	0	0	0	0	0	0	0	0	0	0	0	0	0	0	0	0	0	0	0	0	0	0	0	0	0	0	0	0	0	0	0	0	0	0	0	0	0	0	0	0	0	0	0	0
ENSMUSG00000104816	RP24-232H5,3	0	0	0	0	0	0	0	0	0	0	0	0	0	0	0	0	0	0	0	0	0	0	0	0	0	0	0	0	0	0	0	0	0	0	0	0	0	0	0	0	0	0	0	0	0	0	0	0
ENSMUSG00000104817	AC134536,1	0	0	0	0	0	0	0	0	0	0	0	0	0	0	0	0	0	0	0	0	0	0	0	0	0	0	0	0	0	0	0	0	0	0	0	0	0	0	0	0	0	0	0	0	0	0	0	0
ENSMUSG00000104814	RP24-161C20,4	1.59068	1.49149	1.68986	1.58444	1.59692	1.50823	1.47475	1.66065	1.71908	0.165194	0.990347	1.51775	2.01905	3.71106	2.94333	2.46909	0.105663	0.418233	0.407832	3.18509	0.559527	2.38189	1.43835	0.918908	2.64976	0.745121	1.78285	0.463391	0.957392	1.64598	1.91905	2.75025	1.32374	1.55862	0.832558	1.69012	0.899544	2.0028	1.98385	1.73725	0.541726	1.95978	2.00528	2.03265	2.44667	1.75309	0.888381	2.46922
ENSMUSG00000104815	Trav5-2	0	0	0	0	0	0	0	0	0	0	0	0	0	0	0	0	0	0	0	0	0	0	0	0	0	0	0	0	0	0	0	0	0	0	0	0	0	0	0	0	0	0	0	0	0	0	0	0
ENSMUSG00000104812	AC114655,1	0	0	0	0	0	0	0	0	0	0	0	0	0	0	0	0	0	0	0	0	0	0	0	0	0	0	0	0	0	0	0	0	0	0	0	0	0	0	0	0	0	0	0	0	0	0	0	0
ENSMUSG00000104813	mmu-mir-451a	0	0	0	0	0	0	0	0	0	0	0	0	0	0	0	0	0	0	0	0	0	0	0	0	0	0	0	0	0	0	0	0	0	0	0	0	0	0	0	0	0	0	0	0	0	0	0	0
ENSMUSG00000104810	RP23-416K11,5	0.008407	0	0.016814	0.016814	0	0	0	0.033628	0	0	0	0	0	0	0	0	0	0	0	0	0	0	0	0	0	0	0	0	0	0	0	0	0	0.225023	0	0	0.111257	0	0	0	0	0	0	0	0	0	0	0
ENSMUSG00000104811	RP23-307D8,9	0	0	0	0	0	0	0	0	0	0	0	0	0	0	0	0	0	0	0	0	0	0	0	0	0	0	0	0	0	0	0	0	0	0	0	0	0	0	0	0	0	0	0	0	0	0	0	0
ENSMUSG00000098332	2310009A05Rik	13.652	15.7888	11.5152	14.4731	12.8309	16.839	14.7387	12.1073	10.923	12.4891	18.6734	16.9327	11.6334	10.5581	12.4708	16.5004	18.1074	18.7282	11.2937	16.179	7.19381	24.0301	11.2292	21.9177	18.609	21.1103	15.9768	15.5756	16.5682	9.68649	11.2015	14.0208	9.56151	13.7582	11.6622	13.1734	10.1299	12.8547	15.0243	9.11825	9.33421	10.7412	9.86113	12.8091	10.8612	11.8191	9.69367	14.4015
ENSMUSG00000073460	Pnldc1	0.271245	0.172326	0.370163	0.266702	0.275788	0.189842	0.154811	0.343563	0.396764	0	0.268436	0	0.486792	0.111664	0.137446	0.182453	0.14321	0.126035	0.092078	0	0.25263	0.268845	0.609329	0.355432	0	0.126305	0.0670733	0.156955	0.0618467	0.445706	0.472904	0.155214	0.342794	0.586426	0.0806994	0.416484	0.232052	0.374205	0.329146	0.979683	0.489604	0.442857	0.350795	0.145179	0.0705604	0.755747	0.240869	0.167498
ENSMUSG00000073468	Sft2d1	29.78	29.0768	30.4831	29.4086	30.1514	28.4182	29.7355	30.399	30.5673	32.8834	28.0733	34.2506	20.7303	32.1611	23.4064	25.0163	35.7787	34.8132	30.2415	34.3125	33.9231	32.0516	27.4599	27.3108	24.7971	30.6043	26.3415	28.8414	18.5394	30.3588	32.7889	30.0254	29.2754	27.4498	31.4561	31.9256	30.6344	28.8217	31.254	25.7236	37.956	32.4938	30.2944	30.18	26.7681	27.8051	32.4376	30.192
ENSMUSG00000089224	Gm22075	0	0	0	0	0	0	0	0	0	0	0	0	0	0	0	0	0	0	0	0	0	0	0	0	0	0	0	0	0	0	0	0	0	0	0	0	0	0	0	0	0	0	0	0	0	0	0	0
ENSMUSG00000049699	Ucn2	0.606092	0.419066	0.793119	0.607386	0.604799	0.289077	0.549054	0.925694	0.660543	0	0.414231	0.351361	1.2224	0.343976	1.48233	0.18755	0	0.778919	0.709774	0.442173	1.1682	0	0.188158	0.136813	0	0.292719	0.310086	0.161363	0.191261	2.05913	1.45968	0.717675	1.0649	0.361544	0.749184	0.535625	0.983331	0.648966	0.676904	1.20604	1.51201	0.512988	0.135432	0	0	0.999014	0.495894	0.906627
ENSMUSG00000049694	BC048671	0	0	0	0	0	0	0	0	0	0	0	0	0	0	0	0	0	0	0	0	0	0	0	0	0	0	0	0	0	0	0	0	0	0	0	0	0	0	0	0	0	0	0	0	0	0	0	0
ENSMUSG00000089226	Gm22076	0	0	0	0	0	0	0	0	0	0	0	0	0	0	0	0	0	0	0	0	0	0	0	0	0	0	0	0	0	0	0	0	0	0	0	0	0	0	0	0	0	0	0	0	0	0	0	0
ENSMUSG00000049690	Nckap5	5.21546	5.99411	4.43682	4.56623	5.8647	5.38251	6.60571	3.74994	5.1237	9.02227	4.28409	5.79662	5.27778	5.1545	6.44522	6.06919	6.40479	10.2938	7.30884	5.59343	6.99151	5.63016	2.991	3.72413	3.48877	7.55832	7.89129	5.23907	4.71746	2.4678	5.87364	1.37443	3.25546	2.01157	3.29093	2.34897	3.43882	7.37885	6.0589	8.79194	8.29574	4.27517	3.68593	4.07601	2.91601	4.86349	5.8879	3.23996
ENSMUSG00000049691	Nkx3-2	0	0	0	0	0	0	0	0	0	0	0	0	0	0	0	0	0	0	0	0	0	0	0	0	0	0	0	0	0	0	0	0	0	0	0	0	0	0	0	0	0	0	0	0	0	0	0	0
ENSMUSG00000049692	Tmem239	0.039758	0.0286728	0.0508432	0.0458374	0.0336786	0.0236146	0.033731	0.0680602	0.0336263	0	0	0	0	0.15118	0.18613	0	0	0	0	0	0	0	0.165255	0	0	0	0	0.0708908	0	0.301683	0	0.105117	0.116667	0	0	0	0.157135	0	0	0	0	0	0	0	0	0	0.108882	0.227381
ENSMUSG00000106683	RP23-468H22,3	5.85294	3.40748	8.29839	6.18447	5.52141	3.44916	3.36581	8.91977	7.677	3.42441	3.14734	0.880193	1.67737	2.59229	3.72859	5.20695	3.36048	2.4793	7.16114	2.21192	9.81389	6.26221	0.95537	3.08847	2.87824	2.23615	1.30123	3.05642	2.68767	11.1999	11.0958	10.5474	16.3111	3.18838	5.43934	8.14269	7.20005	7.09093	8.98214	12.8255	15.3603	3.04307	3.09698	1.15147	3.31425	7.15006	11.0184	6.95401
ENSMUSG00000035329	Fbxo33	16.6107	17.3924	15.829	16.6682	16.5531	16.997	17.7877	16.3394	15.3185	17.6687	16.4106	15.4009	20.8409	10.7214	17.0591	15.1251	19.6357	18.827	26.1875	23.5303	21.8084	12.3034	14.3681	15.554	9.74312	16.821	20.281	20.7444	14.8166	14.4073	12.654	17.806	17.38	10.3089	20.1944	17.8223	17.1965	17.9723	17.6524	12.8616	23.7451	12.4934	14.6924	10.4054	13.3724	14.7852	15.4553	17.4461
ENSMUSG00000035325	Sec31a	58.3736	50.941	65.8063	58.3929	58.3544	51.9772	49.9048	64.8087	66.8039	42.0589	48.9013	60.1073	44.3382	56.9352	49.7785	56.956	49.2091	39.2717	51.4922	52.6953	49.5736	48.4882	43.9187	49.844	58.7052	53.2622	57.962	54.3118	51.011	74.5677	65.4962	62.8799	62.0986	55.9264	63.7382	66.6063	63.4016	67.7749	65.5968	77.2457	73.2934	75.6881	66.03	64.7166	61.9219	71.6358	57.5969	65.4812
ENSMUSG00000026950	Neb	0.15871	0.125421	0.192	0.186113	0.131308	0.173967	0.0768749	0.198258	0.185741	0.01603	0.0201096	0.0343373	0.289442	0.0168326	0.20399	0.00912356	0.109351	0.0280997	0.0414331	0.712626	0	0	0.0729729	0.240793	0.202137	0.0601249	0.169788	0.216293	0.0649402	0.0669938	0	0.361905	0.0610465	0.498539	0.150671	0.426456	0.0821864	0.279271	0.0555133	0	0.694952	0.235414	0.10077	0	0.0747619	0.112371	0.169358	0.0873999
ENSMUSG00000075704	Txnrd2	6.63455	5.6737	7.5954	6.46697	6.80213	5.27807	6.06933	7.65587	7.53493	6.02356	7.78233	6.49464	2.41634	3.0141	4.22239	6.02697	9.90611	5.74064	9.06621	1.62195	5.20673	3.83116	8.27802	6.05197	4.51094	5.13394	7.23405	6.08441	4.82752	7.92251	7.2466	8.0513	7.2056	12.8808	7.49593	6.42686	4.61665	6.76216	7.95032	13.9556	12.3382	4.76447	7.64472	8.52536	5.96726	4.65153	5.5866	6.5656
ENSMUSG00000075707	Dio3	0.0523007	0.0204177	0.0841837	0.0453715	0.0592299	0.0241758	0.0166595	0.0665673	0.1018	0	0	0	0	0	0	0.0496704	0.116925	0	0	0	0	0	0	0	0.0626981	0	0.0547897	0.12427	0	0	0	0.0921497	0	0.287905	0	0.164919	0	0.0555447	0.0651543	0.232525	0.290862	0	0.143176	0	0.0576061	0	0.065542	0.0995597
ENSMUSG00000075706	Gpx4	291.283	316.654	265.912	289.891	292.674	309.905	323.402	269.878	261.946	339.08	436.748	329.177	276.381	225.953	263.08	238.671	376.27	380.534	368.126	244.424	257.68	258.142	325.222	293.025	391.486	345.875	307.256	347.618	328.324	258.501	280.859	315.668	316.572	219.377	267.376	254.227	252.321	262.974	270.902	322.299	342.266	268.059	270.171	252.714	215.389	249.695	246.788	228.609
ENSMUSG00000075701	Vimp	40.7286	43.3884	38.0689	40.3978	41.0595	42.6596	44.1171	38.136	38.0018	38.8576	46.8311	42.7659	46.0286	45.9843	44.8466	39.8054	43.8335	47.1952	45.0232	44.0742	34.3283	38.1158	49.2116	37.2366	46.9602	47.0158	42.6892	37.9576	49.0067	36.8355	34.9623	40.8036	36.5738	40.3606	37.7916	31.509	41.5463	40.7656	40.2117	37.2773	38.3863	41.6087	39.3129	40.0195	43.7217	36.853	36.6999	29.4019
ENSMUSG00000023707	Ogfod2	19.7017	16.4355	22.968	19.112	20.2915	15.2119	17.659	23.012	22.9241	18.5834	21.5597	16.7898	21.8184	16.0923	18.2502	13.2227	16.9875	18.1771	15.1088	17.789	18.3962	14.5396	15.6361	15.203	14.1867	14.8004	13.3405	12.5453	15.6825	30.4356	23.1133	22.0312	25.0567	18.9178	22.5212	20.1464	24.5179	23.6544	19.7254	33.1839	33.1678	18.2133	21.9977	22.6208	22.0159	21.1891	20.3263	21.1392
ENSMUSG00000026956	Uap1l1	13.0821	11.8895	14.2748	14.1583	12.006	13.6315	10.1475	14.685	13.8645	14.094	11.9	6.77951	5.76598	16.4507	7.39132	6.74891	12.1742	11.9646	8.20619	10.3664	14.6363	18.9463	12.9623	13.1944	20.3359	14.1003	11.0723	11.8053	8.89556	11.0498	11.3701	27.9716	12.9254	16.1185	10.7683	16.3948	6.46476	19.9501	13.8367	17.027	15.0312	15.4095	12.5773	15.7137	11.6864	13.3097	10.9526	15.1169
ENSMUSG00000075702	Selm	34.995	36.6873	33.3027	34.3911	35.5988	33.9803	39.3942	34.802	31.8035	45.1821	42.4721	37.8559	32.6114	24.4426	33.7753	36.1298	40.5669	54.2821	46.6241	21.6922	32.9898	22.7677	36.7113	31.3093	48.7101	33.8829	35.9144	36.9891	38.8361	34.2078	37.6248	43.6035	49.808	22.0759	30.425	28.7526	32.4872	32.7594	36.2755	34.4472	40.1262	30.5818	39.315	29.2947	26.2715	23.2634	35.7481	26.9331
ENSMUSG00000026958	Dpp7	17.3605	18.0717	16.6494	17.7046	17.0165	17.9726	18.1707	17.4366	15.8622	18.7472	21.2483	14.2763	15.385	19.2055	15.841	13.5795	25.7657	19.8687	17.7902	15.2108	20.2772	16.442	20.7442	14.9815	17.9526	18.7983	19.1167	22.0175	14.1851	19.2469	19.8918	19.0496	15.7811	14.9941	15.3503	16.5149	14.9438	18.6493	19.9439	15.658	22.2509	17.1715	16.0003	12.6795	12.2559	16.2807	15.3033	12.0782
ENSMUSG00000026959	Grin1	0.313096	0.333452	0.292741	0.279664	0.346529	0.298307	0.368596	0.26102	0.324461	1.85848	0.573265	0	0	0	0.0263812	0.245651	0	0.266602	0.715584	0	1.32876	0.112167	0.522223	0.363843	0.264425	0.0725469	0.154587	0.0873281	0.0771949	0	0	0.549007	0	0.497379	0.697002	0.117369	0.0726777	0.52519	0.151579	0	0.101925	1.42605	0.444252	0	0.0576601	0.0952063	0.688328	0.147325
ENSMUSG00000056812	St8sia3	0	0	0	0	0	0	0	0	0	0	0	0	0	0	0	0	0	0	0	0	0	0	0	0	0	0	0	0	0	0	0	0	0	0	0	0	0	0	0	0	0	0	0	0	0	0	0	0
ENSMUSG00000043068	Fam89a	1.60173	1.45741	1.74605	1.70947	1.49399	1.56779	1.34704	1.85115	1.64094	2.36728	1.42502	0.907466	0.889073	0.740138	1.36678	1.53284	1.90077	0.753267	1.58772	1.5229	1.00515	2.85223	0.808943	2.11985	2.66139	1.34201	0.97838	1.31874	1.06834	1.77238	1.88298	2.16134	2.74041	1.08881	2.0382	2.21108	1.30774	1.48897	1.8196	1.0384	0.975044	4.7044	1.97952	0.771965	0.374643	1.7188	1.70554	1.55812
ENSMUSG00000056815	Gm6812	0	0	0	0	0	0	0	0	0	0	0	0	0	0	0	0	0	0	0	0	0	0	0	0	0	0	0	0	0	0	0	0	0	0	0	0	0	0	0	0	0	0	0	0	0	0	0	0
ENSMUSG00000043061	Tmem18	10.6808	10.1291	11.2326	10.5173	10.8443	9.80651	10.4516	11.2281	11.237	11.6222	11.8657	12.9828	8.49074	10.8028	7.5857	11.1922	12.2686	9.2068	8.49865	7.86023	7.45173	11.6024	7.51149	9.95936	13.2025	11.6709	9.85739	10.6267	8.32236	10.5986	12.1281	12.2519	9.81426	11.2759	12.2154	12.3101	9.66745	10.2192	11.7997	9.11006	11.2158	12.9201	10.4266	10.6712	10.7405	10.5515	12.6123	11.6787
ENSMUSG00000043060	Fscb	0	0	0	0	0	0	0	0	0	0	0	0	0	0	0	0	0	0	0	0	0	0	0	0	0	0	0	0	0	0	0	0	0	0	0	0	0	0	0	0	0	0	0	0	0	0	0	0
ENSMUSG00000043065	Spice1	13.518	12.5013	14.5347	13.5275	13.5085	12.6128	12.3897	14.4421	14.6273	15.1615	16.9011	7.27712	15.4916	9.54508	10.7433	13.9134	10.8614	9.50644	14.4964	7.80937	19.2454	14.7804	14.4025	11.5232	11.8946	9.92024	10.6937	11.2818	14.5767	19.8391	17.7026	11.4395	11.4433	15.1739	13.444	13.1997	14.8684	12.1674	15.1434	14.4328	15.6813	12.4025	14.9833	15.2706	13.9124	13.618	14.74	13.8048
ENSMUSG00000102407	Gm37862	0	0	0	0	0	0	0	0	0	0	0	0	0	0	0	0	0	0	0	0	0	0	0	0	0	0	0	0	0	0	0	0	0	0	0	0	0	0	0	0	0	0	0	0	0	0	0	0
ENSMUSG00000043067	Dpy19l1	4.01224	4.31902	3.70547	4.08697	3.93752	4.50841	4.12962	3.66552	3.74542	3.89933	3.70225	4.25748	4.47932	3.83599	4.21898	3.43579	4.91898	4.92725	3.62081	5.23625	4.38914	4.79917	3.92721	4.52689	3.40688	5.33543	5.00565	4.04383	4.41367	3.78791	3.79464	3.16173	4.18781	3.76628	4.03872	3.83387	2.87328	3.84504	3.3659	2.70682	2.87352	3.28054	3.74492	4.96465	3.82538	3.77163	3.88736	4.44812
ENSMUSG00000043066	Vmn1r66	0	0	0	0	0	0	0	0	0	0	0	0	0	0	0	0	0	0	0	0	0	0	0	0	0	0	0	0	0	0	0	0	0	0	0	0	0	0	0	0	0	0	0	0	0	0	0	0
ENSMUSG00000022257	Laptm4b	116.091	119.271	112.91	117.242	114.939	120.537	118.006	113.947	111.873	113.296	129.367	115.295	101.803	110.424	105.923	106.454	130.348	129.701	137.446	106.719	123.781	114.937	111.339	124.156	108.519	129.036	125.443	142.377	119.061	122.938	116.445	110.663	102.274	106.473	111.356	119.646	111.205	129.237	109.235	107.763	115.378	125.87	105.336	102.333	96.0521	121.358	108.441	119.7
ENSMUSG00000022255	Mtdh	33.8367	35.1307	32.5427	33.7134	33.96	36.1033	34.1581	31.3236	33.7619	24.4449	36.1597	36.515	36.6934	35.5691	29.665	34.5171	39.3384	31.9378	36.741	36.5177	36.0051	27.6826	33.2679	38.7999	32.4463	43.7967	40.7764	34.6316	37.109	27.6798	26.7518	37.9284	32.4891	31.3109	28.9099	30.3706	35.1695	32.0444	30.5811	42.1587	31.3345	31.075	37.1828	35.7041	28.2914	34.2	33.431	30.9844
ENSMUSG00000029286	Enam	0	0	0	0	0	0	0	0	0	0	0	0	0	0	0	0	0	0	0	0	0	0	0	0	0	0	0	0	0	0	0	0	0	0	0	0	0	0	0	0	0	0	0	0	0	0	0	0
ENSMUSG00000022253	Nadk2	52.7329	54.3534	51.1125	52.3714	53.0945	53.8118	54.8949	50.9309	51.2942	42.2776	53.7892	54.6558	64.7155	66.1714	70.9588	39.4801	42.4569	65.1843	49.2592	62.4617	82.5124	55.5817	53.4694	47.4152	37.1731	45.5926	45.4852	46.0339	62.3931	61.5454	58.2388	48.949	40.6237	41.3721	45.6038	49.7758	61.4834	52.3007	49.4164	40.0806	39.6061	46.1174	42.8113	45.019	61.0444	63.0055	59.7962	59.8909
ENSMUSG00000029280	Smr3a	0	0	0	0	0	0	0	0	0	0	0	0	0	0	0	0	0	0	0	0	0	0	0	0	0	0	0	0	0	0	0	0	0	0	0	0	0	0	0	0	0	0	0	0	0	0	0	0
ENSMUSG00000029283	Cdc7	2.81134	2.75696	2.86571	2.66683	2.95585	2.64787	2.86606	2.6858	3.04563	2.31692	2.65806	3.11862	3.73529	6.16168	2.10599	1.68578	3.45866	1.22193	2.19768	4.53012	1.51313	2.78418	3.04534	1.97018	2.184	3.13808	2.25865	1.96719	3.08781	2.84422	1.64555	3.08146	2.39507	2.55073	3.45862	2.62628	1.77022	3.73977	2.74605	3.18663	2.11452	4.50304	2.43866	4.88643	3.54845	1.91059	2.94133	2.0367
ENSMUSG00000029282	Amtn	0	0	0	0	0	0	0	0	0	0	0	0	0	0	0	0	0	0	0	0	0	0	0	0	0	0	0	0	0	0	0	0	0	0	0	0	0	0	0	0	0	0	0	0	0	0	0	0
ENSMUSG00000029288	Ambn	0.00126865	0	0.00253731	0.00253731	0	0	0	0.00507461	0	0	0	0	0	0	0	0	0	0	0	0	0	0	0	0	0	0	0	0	0	0	0	0	0	0	0	0	0	0.0507461	0	0	0	0	0	0	0	0	0	0
ENSMUSG00000031007	Atp6ap2	70.2677	80.0936	60.4418	70.9039	69.6314	79.3553	80.8318	62.4526	58.431	79.0885	73.6122	84.9215	75.6827	69.5791	72.4898	70.6863	98.8295	92.1179	91.3109	81.5672	83.2203	80.2226	75.9213	74.6333	78.3701	75.8545	78.8798	83.53	81.3536	65.7411	74.671	52.61	52.6749	52.2878	70.497	56.1238	66.9177	73.0461	59.9569	49.1096	46.7514	57.9623	49.5004	52.3226	59.979	69.1298	64.899	64.7482
ENSMUSG00000031004	Mki67	0.0932842	0.126868	0.0597001	0.0848455	0.101723	0.103072	0.150664	0.0666187	0.0527816	0.241075	0.0822501	0.140441	0.102319	0.120103	0.0633277	0.214567	0.252262	0.1349	0.1554	0.0442259	0.116316	0.0825364	0.0932705	0.081966	0.129545	0.125534	0.113274	0.168492	0.0755626	0.0685017	0.0724365	0.0476481	0.077982	0.10801	0.0123119	0.0850622	0.0623533	0.0645977	0.0672836	0	0.112401	0.0508157	0.0134199	0.0885902	0.0432206	0.0331115	0.0983105	0.0383612
ENSMUSG00000089628	Gm9727	0.0115343	0	0.0230686	0.0230686	0	0	0	0.0461373	0	0	0	0	0	0	0	0	0	0	0	0	0	0	0	0	0	0	0	0	0	0	0	0	0	0.461373	0	0	0	0	0	0	0	0	0	0	0	0	0	0
ENSMUSG00000096425	Gm24979	0	0	0	0	0	0	0	0	0	0	0	0	0	0	0	0	0	0	0	0	0	0	0	0	0	0	0	0	0	0	0	0	0	0	0	0	0	0	0	0	0	0	0	0	0	0	0	0
ENSMUSG00000028882	Ppp1r8	19.2687	19.1068	19.4307	19.1306	19.4068	19.2347	18.9789	19.0266	19.8348	18.9921	21.3105	15.2505	19.2417	19.6893	19.5159	16.3194	19.9335	19.6423	19.8941	17.0812	18.9815	17.3783	18.6328	16.9744	21.482	20.4061	19.4747	20.8278	21.1079	15.9634	20.2886	20.2388	21.5046	18.9142	18.823	18.8032	18.4534	17.3164	19.9602	21.8409	23.5774	16.7675	19.8982	18.4214	19.2614	21.717	18.7107	18.9676
ENSMUSG00000028883	Sema3a	1.23935	1.43193	1.04676	1.22355	1.25514	1.46722	1.39664	0.979876	1.11365	0.973655	2.34178	1.47281	1.03659	0.9566	1.41567	1.34408	1.3355	1.31798	1.77173	1.78838	1.96204	0.834361	0.795451	1.38151	1.70286	1.99225	1.44111	1.33885	1.43543	0.706589	1.33919	0.935288	0.750746	0.637636	0.9301	0.755512	1.97331	0.902422	0.867967	0.986493	0.873439	1.65607	0.951281	1.18597	1.16029	1.24143	1.26085	0.811133
ENSMUSG00000028884	Rpa2	7.61087	6.97337	8.24837	7.4175	7.80424	6.82981	7.11693	8.00519	8.49155	7.64785	8.80948	8.44393	7.78327	7.16418	5.90305	5.04121	8.07566	6.92964	5.37104	4.78382	9.66857	6.46303	7.99813	5.70759	6.83579	7.00285	7.13061	5.19948	7.50819	6.76102	8.08769	11.2561	7.36112	7.49986	6.72212	7.54821	8.87465	7.61158	8.32958	9.28991	8.82516	8.01859	7.93356	10.2022	10.8312	7.30522	7.64437	8.96134
ENSMUSG00000028885	Smpdl3b	1.0545	1.05719	1.05181	0.964832	1.14417	1.00435	1.11004	0.925312	1.17831	0.370145	1.11021	1.13383	0.804959	1.10905	0.966865	1.91214	1.24378	1.45895	0.990433	0.951704	1.46331	0.667408	0.403145	1.1033	0.960928	1.04435	0.943588	1.12541	1.38038	1.2912	0.391158	1.60547	0.848886	0.776414	0.600259	1.0909	0.72013	0.657968	1.27074	1.62218	2.22698	1.46487	1.45049	0.839885	1.40064	0.893217	0.664004	0.415361
ENSMUSG00000028886	Eya3	12.5598	13.1445	11.9752	12.8118	12.3079	13.3247	12.9643	12.2989	11.6514	9.18638	11.6345	18.4847	13.109	9.21128	11.1583	14.5494	14.8501	12.3614	15.0979	10.6442	11.9284	13.1647	11.3308	12.3134	14.3892	13.5716	14.5075	15.9613	15.4358	12.7766	13.0077	10.6864	12.6679	13.2172	12.4604	13.2719	11.357	10.7061	12.8378	14.6744	11.876	10.9194	10.5503	12.7281	10.9642	11.6837	11.7068	11.5301
ENSMUSG00000088218	Gm22078	0	0	0	0	0	0	0	0	0	0	0	0	0	0	0	0	0	0	0	0	0	0	0	0	0	0	0	0	0	0	0	0	0	0	0	0	0	0	0	0	0	0	0	0	0	0	0	0
ENSMUSG00000088217	Gm22079	0	0	0	0	0	0	0	0	0	0	0	0	0	0	0	0	0	0	0	0	0	0	0	0	0	0	0	0	0	0	0	0	0	0	0	0	0	0	0	0	0	0	0	0	0	0	0	0
ENSMUSG00000028889	Yrdc	28.475	25.4185	31.5316	27.3932	29.5568	24.2285	26.6084	30.5579	32.5052	21.2343	20.3586	26.6582	32.4019	35.7735	34.7283	19.7418	26.2625	25.9185	23.0065	21.4556	34.9605	22.067	32.4347	22.7066	25.3081	24.8744	19.8581	17.107	21.5134	38.4401	31.0835	35.2764	28.3286	28.941	28.0742	20.6309	31.1144	31.2846	32.4053	39.7703	40.2988	32.2072	41.6447	35.4627	27.0181	24.8966	32.9382	28.7249
ENSMUSG00000034636	Zyg11b	8.94004	11.3159	6.5642	8.8142	9.06589	11.3366	11.2952	6.29181	6.8366	11.5278	10.5651	12.4876	11.1595	12.1329	10.649	11.6033	10.7863	11.941	10.0993	12.2855	12.3306	12.8079	10.5823	10.8018	10.5128	12.0341	10.6172	9.5784	11.8153	5.81246	6.10484	6.35552	5.30463	7.1982	6.35534	6.35314	6.5334	6.74129	6.15925	5.67703	4.57329	6.8919	7.12949	7.2869	6.84557	6.92814	7.08566	8.1465
ENSMUSG00000088212	Gm22082	0	0	0	0	0	0	0	0	0	0	0	0	0	0	0	0	0	0	0	0	0	0	0	0	0	0	0	0	0	0	0	0	0	0	0	0	0	0	0	0	0	0	0	0	0	0	0	0
ENSMUSG00000034634	Ly6d	0.593916	0.736831	0.451001	0.492846	0.694986	0.57396	0.899701	0.411732	0.49027	1.75747	0.355884	1.20129	0.324081	0	0.181347	1.60872	0.949691	0.67091	1.94762	0	1.33512	0.710148	0.323675	0	0.838185	0.840421	0.531345	0.830705	0.330005	0	0	0.410047	0.463664	0.30987	0.862939	0.184108	1.22526	0.370934	0.290502	0	0	1.17739	0.932275	0.776331	0	0.28575	0.639869	0.223547
ENSMUSG00000048562	Sp8	0	0	0	0	0	0	0	0	0	0	0	0	0	0	0	0	0	0	0	0	0	0	0	0	0	0	0	0	0	0	0	0	0	0	0	0	0	0	0	0	0	0	0	0	0	0	0	0
ENSMUSG00000102410	Gm36935	0	0	0	0	0	0	0	0	0	0	0	0	0	0	0	0	0	0	0	0	0	0	0	0	0	0	0	0	0	0	0	0	0	0	0	0	0	0	0	0	0	0	0	0	0	0	0	0
ENSMUSG00000102411	Gm36936	2.20329	3.26017	1.1464	2.32906	2.07751	3.6085	2.91184	1.04962	1.24319	2.50677	2.21239	2.55818	4.36558	4.14733	4.90121	3.11678	1.81244	1.8161	1.68159	4.23871	5.80519	5.8615	4.08761	3.98237	1.55477	2.30286	3.32025	2.49601	2.43569	1.18257	1.39187	0.731664	1.20486	0.691079	0.853408	0.898942	1.16244	1.3779	1.00149	1.38712	0.432137	1.23755	1.03198	1.62052	0.830595	1.14457	1.65356	1.8212
ENSMUSG00000102412	Cd28	0	0	0	0	0	0	0	0	0	0	0	0	0	0	0	0	0	0	0	0	0	0	0	0	0	0	0	0	0	0	0	0	0	0	0	0	0	0	0	0	0	0	0	0	0	0	0	0
ENSMUSG00000102413	Gm36937	0	0	0	0	0	0	0	0	0	0	0	0	0	0	0	0	0	0	0	0	0	0	0	0	0	0	0	0	0	0	0	0	0	0	0	0	0	0	0	0	0	0	0	0	0	0	0	0
ENSMUSG00000102414	Gm36938	0.00107588	0.00215175	0	0	0.00215175	0	0.0043035	0	0	0	0	0	0	0	0	0	0.043035	0	0	0	0	0	0	0	0	0	0	0	0	0	0	0	0	0	0	0	0	0	0	0	0	0	0	0	0	0	0	0
ENSMUSG00000102415	A430110C17Rik	0.0124709	0.0166416	0.00830033	0.012985	0.0119569	0.0182563	0.0150268	0.00771373	0.00888692	0	0	0.0831765	0	0	0	0.044231	0	0.0228606	0	0	0	0	0	0	0.0767791	0.0229097	0	0.038043	0.0448312	0	0	0	0.0308976	0	0.029226	0	0	0.0170137	0	0	0.0888692	0	0	0	0	0	0	0
ENSMUSG00000102416	4933424G06Rik	0	0	0	0	0	0	0	0	0	0	0	0	0	0	0	0	0	0	0	0	0	0	0	0	0	0	0	0	0	0	0	0	0	0	0	0	0	0	0	0	0	0	0	0	0	0	0	0
ENSMUSG00000102417	Gm36939	0	0	0	0	0	0	0	0	0	0	0	0	0	0	0	0	0	0	0	0	0	0	0	0	0	0	0	0	0	0	0	0	0	0	0	0	0	0	0	0	0	0	0	0	0	0	0	0
ENSMUSG00000102418	Sh2d1b1	0.0235206	0.0396271	0.00741407	0.0269133	0.0201279	0.048859	0.0303952	0.00496752	0.00986062	0	0	0	0	0	0.0879994	0.116754	0	0.040271	0.0589275	0	0	0.172089	0	0.0569159	0.0337804	0	0.0858742	0.100428	0.0395026	0	0	0.0496752	0	0	0	0	0	0	0	0	0	0	0	0	0.0451199	0	0	0.0534863
ENSMUSG00000102419	Gm36940	0.00946888	0.0104719	0.0084659	0.0131104	0.0058274	0.00928891	0.0116548	0.0169318	0	0	0	0	0	0	0	0	0.116548	0	0	0	0	0	0	0	0	0	0	0.0425893	0.0502998	0	0	0	0	0	0.131236	0	0	0.0380821	0	0	0	0	0	0	0	0	0	0
ENSMUSG00000102727	Gm37938	0	0	0	0	0	0	0	0	0	0	0	0	0	0	0	0	0	0	0	0	0	0	0	0	0	0	0	0	0	0	0	0	0	0	0	0	0	0	0	0	0	0	0	0	0	0	0	0
ENSMUSG00000029420	Rimbp2	0.00259237	0.00518474	0	0.00111545	0.00406929	0.0022309	0.00813858	0	0	0	0.052053	0	0	0	0.0293328	0	0	0	0	0	0	0	0	0	0	0	0	0.022309	0	0	0	0	0	0	0	0	0	0	0	0	0	0	0	0	0	0	0	0
ENSMUSG00000029423	Piwil1	0	0	0	0	0	0	0	0	0	0	0	0	0	0	0	0	0	0	0	0	0	0	0	0	0	0	0	0	0	0	0	0	0	0	0	0	0	0	0	0	0	0	0	0	0	0	0	0
ENSMUSG00000029422	Rsrc2	57.4016	58.5339	56.2693	57.6608	57.1424	59.3417	57.7262	55.9799	56.5587	53.0881	57.8128	56.9607	66.217	57.2051	58.9032	64.6135	55.9762	53.0775	53.4075	64.5694	53.0725	61.2802	51.1059	53.8741	57.4762	60.7672	57.6496	69.3239	64.2976	54.0235	52.2665	49.6794	57.2031	53.7567	61.6586	60.5734	59.9076	48.7724	61.958	47.3826	45.5786	56.7399	58.6814	62.4832	56.6675	69.5471	64.3107	52.2686
ENSMUSG00000029427	Zcchc8	36.8434	33.9483	39.7385	35.2144	38.4724	34.1665	33.7301	36.2624	43.2147	35.6589	26.8625	32.1676	37.9881	49.3079	36.1742	32.0901	32.1159	23.7662	31.1696	53.2271	25.7451	43.3811	30.4938	30.1664	27.1425	30.803	38.3425	30.5563	31.8073	43.1343	32.4431	34.5575	33.686	35.9232	34.878	31.8036	37.6794	41.8907	36.6281	40.8849	43.7395	38.0082	45.2715	52.7421	55.1416	48.974	39.9732	33.2691
ENSMUSG00000029426	Scarb2	31.921	36.2815	27.5605	32.7776	31.0645	36.7697	35.7933	28.7855	26.3356	38.1945	28.0979	25.2523	34.1485	31.8741	32.5796	34.7012	47.2771	44.7252	41.0828	33.5448	36.7184	32.0408	27.3101	37.0217	37.3988	39.8005	40.4491	42.2281	41.1849	26.5854	33.5218	26.2089	27.6617	31.0247	31.8563	33.0612	30.3022	24.8443	22.788	26.4938	25.8283	24.171	25.1406	24.2027	27.0742	22.9633	27.8364	30.294
ENSMUSG00000029428	Stx2	12.542	10.8694	14.2146	12.5308	12.5532	11.176	10.5627	13.8856	14.5436	13.3795	12.6306	17.4897	8.86077	7.37505	9.56607	7.87226	8.46228	11.7399	8.25135	13.5781	9.82249	11.791	9.22743	15.0491	7.60102	12.0176	11.4836	11.4371	9.75295	12.1228	20.4042	13.8864	17.3857	10.8892	12.5906	12.0339	13.5253	13.0191	12.9991	14.6956	14.8604	21.2911	10.8342	17.952	13.7833	12.2086	11.2082	15.2177
ENSMUSG00000035582	Gdpd4	0.00557685	0.00503146	0.00612224	0.00642451	0.00472919	0.00629273	0.0037702	0.00655629	0.00568818	0	0	0	0	0	0	0	0.037702	0	0	0	0	0	0	0	0	0	0.0353617	0.0275656	0	0	0	0.0409097	0	0	0	0	0	0.0246532	0	0	0	0	0	0	0	0.0568818	0	0
ENSMUSG00000035580	Kcnh8	0.0156504	0.0168194	0.0144814	0.00761758	0.0236833	0.00699942	0.0266395	0.00823574	0.0207272	0	0	0	0.06438	0.117263	0.0507672	0	0	0	0.0339845	0	0	0	0	0	0	0	0.0699942	0	0	0.0823574	0	0	0	0	0	0	0	0	0	0	0	0.12233	0	0	0	0	0.0849416	0
ENSMUSG00000035585	Tsen34	40.8809	41.3007	40.4611	39.3739	42.388	39.1964	43.4051	39.5514	41.3709	48.7824	48.0634	49.1892	31.6469	37.8834	35.1925	40.6375	44.8587	50.4811	47.316	38.8753	28.2148	34.5801	30.4565	48.4815	51.7246	40.1566	39.279	39.9479	40.2472	39.5154	38.9987	46.6417	43.4156	28.0362	40.2739	36.2454	41.9894	41.3401	39.0576	55.0654	45.263	41.2054	39.3872	36.9745	35.7324	34.4192	44.7146	43.6252
ENSMUSG00000025701	Alox5	0.238207	0.285513	0.190901	0.226644	0.249769	0.276134	0.294891	0.177155	0.204647	0.685847	0.380532	0	0.248679	0.315905	0.396274	0.43192	0	0.311901	0.177857	0	1.05282	0	0	0.403802	0.261345	0.515676	0.399847	0.100341	0.0275074	0	0.727126	0.219826	0.189748	0	0.410809	0.0626033	0.111962	0	0.0494721	0.377259	0	0.211686	0	0.282203	0.0636353	0.485611	0.0724051	0.343717
ENSMUSG00000025702	March8	44.5943	46.1576	43.031	44.3064	44.8823	45.6197	46.6955	42.993	43.069	52.4459	44.5307	42.7142	41.9087	43.5753	44.9059	46.4257	49.5572	52.3982	48.4933	42.0294	41.5891	41.5924	39.2285	49.4347	46.8338	52.5005	51.6704	41.3382	49.9799	36.9022	41.621	41.8208	45.5119	41.5542	45.2123	47.5652	41.6079	44.9165	43.2183	41.3166	41.0913	42.864	40.3377	35.1014	41.4119	39.7708	48.0848	47.2032
ENSMUSG00000034987	Hrh2	0.0043492	0.00355374	0.00514466	0.00380166	0.00489674	0.00357967	0.0035278	0.00402364	0.00626568	0	0	0	0	0	0	0.035278	0	0	0	0	0	0	0	0	0	0	0	0	0.0357967	0	0	0	0	0	0	0.0402364	0	0	0	0	0	0	0	0	0	0	0	0
ENSMUSG00000034981	Parm1	14.0095	14.8449	13.174	13.4858	14.5331	14.4753	15.2146	12.4964	13.8517	15.0296	14.9725	15.8247	12.8363	14.845	13.8059	15.2428	15.9953	16.3965	17.197	12.6023	12.9353	13.6007	11.3586	14.9112	18.3216	14.9078	15.1779	15.8359	15.1013	13.8472	11.6481	10.4289	11.483	12.6302	13.2334	12.2804	12.3364	14.847	12.2294	12.0037	13.3401	14.77	13.1403	14.3012	12.655	15.2001	13.9714	13.6127
ENSMUSG00000021635	Rad17	12.9498	13.7811	12.1185	13.3138	12.5858	14.1075	13.4547	12.52	11.7169	11.6176	16.715	13.2187	17.2153	11.4683	11.3975	11.6035	15.2734	13.1903	12.8477	10.8112	8.58769	15.7138	17.2755	12.9938	13.9111	13.5567	15.8174	15.665	16.7427	13.7393	12.9611	10.2753	11.0784	12.5207	13.5813	13.152	12.2501	13.2493	12.393	8.94741	9.91444	9.88921	12.2213	10.5325	15.8228	13.1296	12.6723	11.6086
ENSMUSG00000021636	Marveld2	12.0041	11.4498	12.5584	12.001	12.0072	11.3264	11.5732	12.6756	12.4412	11.0483	12.275	13.4553	11.7346	8.47824	10.362	10.9877	12.7572	10.8711	13.7623	7.7159	11.599	12.7362	10.0609	10.0985	11.9357	10.858	13.724	12.2309	12.3049	10.628	9.01452	11.4422	16.9859	15.8671	12.5781	13.4123	10.8735	12.474	13.4807	13.8837	10.7925	10.7777	11.7946	11.7683	12.5867	13.9965	13.6253	11.9428
ENSMUSG00000021631	Mrps36-ps1	0	0	0	0	0	0	0	0	0	0	0	0	0	0	0	0	0	0	0	0	0	0	0	0	0	0	0	0	0	0	0	0	0	0	0	0	0	0	0	0	0	0	0	0	0	0	0	0
ENSMUSG00000021638	Ocln	12.1553	12.7298	11.5807	12.4608	11.8498	13.3511	12.1086	11.5704	11.591	11.9757	10.6457	13.6421	8.28642	10.2419	13.128	13.2094	15.2716	10.8629	13.8219	13.2625	13.3173	10.5976	15.0589	15.0657	11.6981	12.155	13.7431	15.2054	13.4076	15.1098	11.9865	11.7659	11.6865	9.56585	9.25721	11.622	10.3072	13.4432	10.9601	10.1003	10.1272	10.2788	13.6703	11.5611	9.99503	13.204	11.8818	12.9535
ENSMUSG00000021639	Gtf2h2	13.9256	13.7316	14.1195	14.2286	13.6225	14.8976	12.5656	13.5596	14.6794	11.4794	10.1326	13.7923	8.74401	15.0967	11.8582	17.7049	14.2813	7.54774	15.019	12.1655	19.2222	13.3743	13.6508	15.8842	17.5569	14.0779	11.6497	13.8306	17.5637	14.8338	13.6376	12.7119	12.2768	14.2868	16.3307	14.0213	9.03091	11.4738	16.9928	12.875	11.8586	19.7355	20.1996	10.064	16.0595	11.4036	14.8852	14.5154
ENSMUSG00000098072	Gm26995	0	0	0	0	0	0	0	0	0	0	0	0	0	0	0	0	0	0	0	0	0	0	0	0	0	0	0	0	0	0	0	0	0	0	0	0	0	0	0	0	0	0	0	0	0	0	0	0
ENSMUSG00000032673	Prorsd1	10.1842	10.3958	9.97261	10.4005	9.96788	10.783	10.0086	10.018	9.9272	12.249	11.3973	13.9357	6.49302	13.4606	7.23078	10.694	10.5609	8.38834	5.676	12.6031	6.62072	15.9148	11.5033	10.7503	14.0112	11.5737	9.35541	6.73605	8.76106	10.1585	7.28765	10.0365	4.22553	15.0652	11.6372	11.6776	7.41445	10.8658	11.8117	8.59072	5.96082	12.2768	10.4941	9.8199	10.6392	9.30167	11.769	8.81801
ENSMUSG00000032586	Traip	0.791567	0.780522	0.802611	0.886249	0.696884	1.04069	0.520354	0.731808	0.873415	0.26833	0.968186	0.547878	0.58182	0.431304	0.614811	0.78832	0.407276	0.113078	0.482533	3.68219	0.720089	0.322207	1.0762	1.54202	1.6289	0.648465	0.0974772	0.282036	0.407321	0.26724	0.141545	0.665166	0.434792	0.655523	0.89337	0.352672	2.29816	1.26265	0.346961	1.58598	0.383204	0.476563	0.485712	1.6835	1.41199	0.884839	0.778487	0.341932
ENSMUSG00000032584	Mst1r	0.714679	0.567981	0.861376	0.693092	0.736265	0.594824	0.541138	0.79136	0.931391	0.299606	0.0447776	0.611475	0.925019	0.8027	0.482889	0.444692	0.238719	0.713859	0.847648	0.19243	0.675196	0.538977	1.01557	0.386231	0.369972	0.378454	0.448532	1.24853	0.694353	0.446964	0.394293	0.337084	0.368929	0.793979	0.749475	2.42016	0.465159	1.66288	0.274681	2.37298	0.571248	2.19039	0.308751	0.386182	0.914624	0.396715	0.654737	0.606314
ENSMUSG00000032582	Rbm6	36.3775	34.3586	38.3964	36.8668	35.8881	35.0667	33.6504	38.667	38.1258	31.2062	32.7661	34.0154	38.4903	31.3569	31.0599	36.5012	33.495	32.5477	35.0656	37.8756	34.0312	37.2372	28.9317	37.6628	34.5164	36.4466	31.9043	37.2589	34.8025	35.2931	44.992	35.0919	40.0611	39.937	43.1596	39.5785	35.0868	38.1849	35.2849	37.5236	35.6188	35.9306	35.922	39.9158	44.9004	40.8614	39.7461	34.5049
ENSMUSG00000032583	Mon1a	10.0787	9.65856	10.4989	9.91249	10.245	9.09	10.2271	10.735	10.2628	10.6381	9.55933	7.47979	11.5333	9.61189	9.87116	9.23867	10.0528	13.0174	11.2687	9.27028	7.26948	7.80267	12.8527	8.91918	7.72958	9.72338	8.42559	9.74258	9.1646	11.8128	8.97216	10.2689	9.02	10.6492	12.5067	10.4165	13.208	10.3134	10.182	12.401	11.7788	9.45302	10.6896	11.2154	11.5895	9.72361	9.47446	8.4603
ENSMUSG00000032580	Rbm5	63.013	57.4603	68.5656	60.9577	65.0682	58.0463	56.8743	63.8691	73.262	54.5242	60.3458	65.0454	60.9759	72.5479	70.086	64.2946	40.707	40.3783	39.8383	72.7807	61.1926	67.8126	55.6401	57.6587	61.7408	57.0741	53.1571	45.2422	48.1646	61.1154	54.3559	69.6862	56.5757	71.865	58.892	71.1098	58.4498	62.5949	74.0464	59.7972	57.1454	77.4094	90.8508	92.7232	79.6669	76.7608	70.4333	62.6244
ENSMUSG00000074158	9830147E19Rik	3.48646	3.92908	3.04384	3.8087	3.16422	4.4145	3.44365	3.20289	2.88479	2.90195	3.84994	3.99499	3.40052	2.52672	2.64316	4.18104	4.59826	2.45266	3.88727	5.18887	4.52176	2.95776	3.84743	4.04907	4.78689	4.45632	4.62703	4.88541	4.8245	2.81572	3.2143	2.85909	2.71602	3.18472	3.58033	4.01363	3.1494	2.87646	3.61923	1.46103	0.948303	3.59198	2.6188	2.05673	3.73741	3.75256	2.88563	4.16392
ENSMUSG00000032589	Bsn	0.166692	0.125733	0.20765	0.167077	0.166306	0.132536	0.11893	0.201618	0.213682	0.139523	0.0558815	0.132358	0.0643816	0.116237	0.099462	0.228553	0.133421	0.0847242	0.134762	0.119785	0.105676	0.103701	0.0756053	0.171659	0.262994	0.104646	0.168199	0.110882	0.102211	0.0860742	0.294382	0.172117	0.176053	0.203558	0.2001	0.360651	0.123115	0.26212	0.138011	0.303098	0.259232	0.234265	0.272129	0.139082	0.122165	0.290876	0.2084	0.173118
ENSMUSG00000098073	Gm8048	0	0	0	0	0	0	0	0	0	0	0	0	0	0	0	0	0	0	0	0	0	0	0	0	0	0	0	0	0	0	0	0	0	0	0	0	0	0	0	0	0	0	0	0	0	0	0	0
ENSMUSG00000086192	Gm13609	0.686656	0.706886	0.666426	0.692776	0.680536	0.570476	0.843296	0.815076	0.517775	0.798071	0.488103	0	0.44563	1.2072	1.24007	1.1016	1.56338	0.922242	0.666664	0	0	0.97178	0	0.639337	0.574095	0.231051	1.69625	1.13798	0.454264	0.802468	0.860364	0.841741	0	1.27224	0.891995	1.0102	1.25709	1.01562	0.199045	0.702978	0	0.808685	0.640169	0.535012	0.770881	0	0	0.923423
ENSMUSG00000042002	Foxn4	0.00124868	0	0.00249736	0.00249736	0	0	0	0.00499472	0	0	0	0	0	0	0	0	0	0	0	0	0	0	0	0	0	0	0	0	0	0	0	0	0	0	0	0	0	0.0499472	0	0	0	0	0	0	0	0	0	0
ENSMUSG00000045055	Rpsa-ps2	1.0179	1.08912	0.946685	0.92008	1.11573	1.23958	0.938663	0.600581	1.29279	0	1.20411	2.01508	0.275432	0	1.52585	0.814218	2.57159	0.569821	0.410534	1.2655	3.37504	1.19629	1.09712	0.392939	0.94318	1.14215	0.596538	0.701084	1.68595	0.986699	0	0.690858	0.802352	0.522107	0.736487	0.623082	0.773537	0.62536	0.24533	0	3.30778	0	2.76649	1.32523	1.26828	1.44721	1.44607	0.380879
ENSMUSG00000045052	Prlhr	0.0129253	0.0173177	0.00853291	0.0198515	0.0059991	0.0346355	0	0.00506762	0.0119982	0	0	0	0	0	0	0	0	0	0	0	0.273692	0	0	0	0	0	0.0726627	0	0	0	0	0	0	0	0	0	0	0.0506762	0	0	0	0.119982	0	0	0	0	0	0
ENSMUSG00000045053	Kcng3	0.126314	0.195314	0.0573143	0.141779	0.110849	0.24911	0.141518	0.0344485	0.0801801	0.213737	0.127903	0.109032	0.260583	0.266511	0.06559	0.116002	0.034114	0.0899708	0.131738	0.274619	0.241008	0.384759	0.928566	0.0848609	0.327225	0.0300547	0.0320008	0.0997761	0.0882338	0.106394	0	0	0	0.0559476	0.0383524	0.033071	0.11072	0	0	0.0936124	0	0.105417	0.125268	0.137986	0.0672219	0.102944	0.0382335	0.0796414
ENSMUSG00000086193	Gm11508	0.0375897	0.0751795	0	0.0751795	0	0.150359	0	0	0	0	0	0	0	0	0	0	0	0	0	0	0	1.50359	0	0	0	0	0	0	0	0	0	0	0	0	0	0	0	0	0	0	0	0	0	0	0	0	0	0
ENSMUSG00000086195	Gm6152	0	0	0	0	0	0	0	0	0	0	0	0	0	0	0	0	0	0	0	0	0	0	0	0	0	0	0	0	0	0	0	0	0	0	0	0	0	0	0	0	0	0	0	0	0	0	0	0
ENSMUSG00000030880	Polr3e	14.2864	15.0689	13.5039	14.1185	14.4542	15.0039	15.1339	13.2332	13.7746	11.1494	14.0608	11.2869	21.6231	19.8115	17.5211	19.2765	10.7495	13.9136	11.9464	24.556	12.3768	26.3458	13.1002	14.4741	21.1742	9.98655	9.53445	9.24954	9.24125	12.7649	11.251	11.1653	11.0872	12.0629	18.9901	11.6911	16.8851	12.904	13.5299	12.4077	14.2826	16.6889	10.4397	12.0538	23.4478	13.6213	11.4771	11.3884
ENSMUSG00000098071	Gm26996	0.00493376	0.00566157	0.00420596	0.00876937	0.00109815	0.00912683	0.0021963	0.00841192	0	0	0	0	0	0	0	0.021963	0	0	0	0	0.0912683	0	0	0	0	0	0	0	0	0	0	0.0841192	0	0	0	0	0	0	0	0	0	0	0	0	0	0	0	0
ENSMUSG00000017309	Cd300lg	11.5121	11.7352	11.289	11.0378	11.9864	11.3795	12.0908	10.6961	11.8819	11.8129	10.3282	7.88748	8.61441	9.72878	10.4732	18.6585	13.8426	16.1969	13.3651	9.19362	9.91799	9.16956	7.75432	16.8529	14.7907	12.6054	10.7078	13.5829	9.22009	11.9635	9.43143	10.9684	11.4993	7.50048	13.042	12.8906	11.3846	9.26073	9.02038	12.8013	13.6875	16.3046	14.7728	12.2263	11.3954	8.45831	10.6013	11.9108
ENSMUSG00000087296	Gm12130	0	0	0	0	0	0	0	0	0	0	0	0	0	0	0	0	0	0	0	0	0	0	0	0	0	0	0	0	0	0	0	0	0	0	0	0	0	0	0	0	0	0	0	0	0	0	0	0
ENSMUSG00000087297	Gm15494	0.485334	0.352538	0.618129	0.600243	0.370425	0.562587	0.14249	0.637898	0.59836	0	0	0	0.68635	0	0.738547	0	0	0	0	0	2.72794	2.89793	0	0	0	0	0	0	0	0	2.59626	0	0	3.78272	0	0	0	0	0	0	0	3.27829e-29	0	3.32057	0	0	2.66303	0
ENSMUSG00000087294	Gm13556	0.0192291	0	0.0384582	0	0.0384582	0	0	0	0.0769163	0	0	0	0	0	0	0	0	0	0	0	0	0	0	0	0	0	0	0	0	0	0	0	0	0	0	0	0	0	0	0	0	0	0	0.769163	0	0	0	0
ENSMUSG00000026751	Nr5a1	0.0354329	0.0388419	0.0320239	0.0217	0.0491658	0.0208588	0.056825	0.0225412	0.0415066	0	0.146711	0	0	0	0.318312	0	0	0.103227	0	0	0.138167	0	0	0	0	0	0.0366879	0	0.0337335	0	0	0.0424443	0	0	0	0.113813	0.0317347	0.03742	0	0	0	0	0.143717	0	0	0.204429	0	0.0669195
ENSMUSG00000087292	Gm13832	0.0455611	0.0911221	0	0.0911221	0	0.182244	0	0	0	0	0	0	0	0	0	0	0	0	0	0	0	0	0	1.31913	0	0	0.503313	0	0	0	0	0	0	0	0	0	0	0	0	0	0	0	0	0	0	0	0	0
ENSMUSG00000087293	Gm14341	0.0218462	0.0161337	0.0275586	0.0161337	0.0275586	0.0322675	0	0	0.0551171	0	0	0	0	0	0	0	0	0	0	0	0	0	0	0	0.322675	0	0	0	0	0	0	0	0	0	0	0	0	0	0	0	0	0	0	0	0.216424	0	0	0
ENSMUSG00000087290	Gm15866	0.0473129	0.0529923	0.0416335	0.06176	0.0328657	0.0402531	0.0657315	0.083267	0	0	0	0	0	0	0	0	0.500873	0.156442	0	0	0	0	0	0	0.107781	0.129404	0.165346	0	0	0	0.483467	0	0.17741	0	0	0.171793	0	0	0	0	0	0	0	0	0	0	0	0
ENSMUSG00000087291	Gm11946	2.63609	2.1456	3.12657	2.55983	2.71235	2.11975	2.17146	2.99991	3.25324	2.88489	1.89393	3.49701	1.71679	1.84668	1.16403	3.3353	1.7614	1.57296	2.04158	1.74067	1.52725	3.03602	1.81749	2.2584	2.53217	2.19043	1.46011	2.46795	2.16702	1.79812	3.34213	4.16249	2.69894	3.21449	3.80773	3.49388	2.4568	2.54646	2.47804	3.87402	4.44613	3.07577	4.70801	3.62065	2.8788	2.39498	2.78482	2.6568
ENSMUSG00000033985	Tesk2	2.40991	2.24009	2.57972	2.50528	2.31453	2.48872	1.99146	2.52184	2.6376	2.85928	1.28126	2.61188	1.74024	1.7351	2.13064	2.12611	1.92343	1.61496	1.89173	3.56841	1.60457	3.51266	1.57443	3.43643	1.80938	3.08494	2.32719	1.93945	2.02976	1.65005	2.67564	3.23408	2.54958	2.61081	3.03185	2.07957	2.58471	1.83607	2.96609	1.58286	2.9696	3.21325	2.53912	2.67887	2.65494	2.46731	3.6101	2.17695
ENSMUSG00000033987	Dnah17	0.299908	0.19911	0.400707	0.292859	0.306958	0.203174	0.195047	0.382543	0.41887	0.175797	0.226861	0.118111	0.199321	0.311789	0.262544	0.212096	0.101455	0.192183	0.15031	0.0892434	0.583355	0.249953	0.278882	0.0833863	0.128174	0.170769	0.0903123	0.129453	0.228211	0.435442	0.563803	0.363662	0.327366	0.46591	0.290652	0.30428	0.23918	0.526988	0.308149	0.284067	0.529367	0.524244	0.384227	0.46188	0.47545	0.365462	0.359868	0.289723
ENSMUSG00000033981	Gria2	0.113991	0.14897	0.0790128	0.116189	0.111794	0.169793	0.128147	0.0625842	0.0954414	0.188217	0.063974	0	0.111486	0.188008	0.115347	0.204479	0.12049	0.0577353	0.231733	0.373559	0.451953	0.160278	0.0561648	0.220181	0.130362	0.0531156	0.0515505	0.131417	0.0693536	0.0886348	0.0351671	0.0305909	0	0.0637096	0.0555811	0.0581367	0.0878347	0.109682	0.0965049	0.0292755	0.0363795	0.0164469	0.332545	0.0667553	0.0535109	0.163997	0.0596612	0.115601
ENSMUSG00000033983	Coil	2.95389	2.5967	3.31107	2.95256	2.95521	2.82172	2.37168	3.08341	3.53874	2.29138	3.08714	1.94392	2.92636	3.37275	1.45734	2.72371	3.06722	1.4107	1.43631	1.97343	2.3673	3.25503	3.49401	2.01374	3.25969	3.77962	2.03982	3.50442	2.53012	2.61275	4.1197	2.86746	1.97186	4.81191	3.42756	3.22732	2.46021	2.43753	2.89779	2.89986	2.8967	3.6766	3.41188	3.96169	3.60299	4.58138	3.9564	3.40741
ENSMUSG00000087299	Gm12953	1.8323	1.98489	1.67971	1.68058	1.98401	1.96026	2.00952	1.4009	1.95851	1.73661	2.81266	2.96737	2.08089	1.74522	1.61255	3.01977	1.50113	1.65688	0.962095	2.23898	1.97861	1.40323	3.51728	2.5434	1.9322	2.49061	1.39991	0.957479	1.14092	0.580223	2.47842	0.607679	0.457881	0.918438	1.91784	2.18259	1.51319	1.34373	2.00899	2.03598	4.49734	1.45387	1.15121	1.91706	0.924961	2.25845	0.632113	2.42898
ENSMUSG00000088969	Gm22085	0	0	0	0	0	0	0	0	0	0	0	0	0	0	0	0	0	0	0	0	0	0	0	0	0	0	0	0	0	0	0	0	0	0	0	0	0	0	0	0	0	0	0	0	0	0	0	0
ENSMUSG00000030887	Pdzd9	0.633236	0.744279	0.522193	0.602054	0.664418	0.677043	0.811514	0.527065	0.517321	0.469695	1.21211	1.79737	0.703753	0.821582	0.45088	0.895041	0.225833	0.861332	0.677546	0.753593	0.531111	0.565193	0.320209	1.12073	0.887949	0.730384	0.846041	0.494978	0.520243	1.16937	0.31057	0.0815768	0.540889	0.153933	0.848587	0.544522	0.365877	0.736318	0.519012	0	0.321633	0.465603	0	0.190973	1.26107	0.569577	0.337646	0.660413
ENSMUSG00000088964	Gm22087	0	0	0	0	0	0	0	0	0	0	0	0	0	0	0	0	0	0	0	0	0	0	0	0	0	0	0	0	0	0	0	0	0	0	0	0	0	0	0	0	0	0	0	0	0	0	0	0
ENSMUSG00000088966	Gm22088	0	0	0	0	0	0	0	0	0	0	0	0	0	0	0	0	0	0	0	0	0	0	0	0	0	0	0	0	0	0	0	0	0	0	0	0	0	0	0	0	0	0	0	0	0	0	0	0
ENSMUSG00000088961	Gm22089	0	0	0	0	0	0	0	0	0	0	0	0	0	0	0	0	0	0	0	0	0	0	0	0	0	0	0	0	0	0	0	0	0	0	0	0	0	0	0	0	0	0	0	0	0	0	0	0
ENSMUSG00000088960	Gm22090	0	0	0	0	0	0	0	0	0	0	0	0	0	0	0	0	0	0	0	0	0	0	0	0	0	0	0	0	0	0	0	0	0	0	0	0	0	0	0	0	0	0	0	0	0	0	0	0
ENSMUSG00000107330	Ppp2r5b	0	0	0	0	0	0	0	0	0	0	0	0	0	0	0	0	0	0	0	0	0	0	0	0	0	0	0	0	0	0	0	0	0	0	0	0	0	0	0	0	0	0	0	0	0	0	0	0
ENSMUSG00000059218	Gm13084	0	0	0	0	0	0	0	0	0	0	0	0	0	0	0	0	0	0	0	0	0	0	0	0	0	0	0	0	0	0	0	0	0	0	0	0	0	0	0	0	0	0	0	0	0	0	0	0
ENSMUSG00000086527	Gm15856	0.0747462	0.0346114	0.114881	0.107051	0.0424415	0.0692228	0	0.144879	0.084883	0	0	0	0	0	0	0	0	0	0	0	0	0	0.186826	0.135852	0.0808376	0.193762	0	0	0.0949506	0.340776	0	0.11877	0.264307	0.179498	0	0.106368	0.355057	0	0.0840156	0	0	0.339569	0.134473	0	0	0	0.246191	0.128597
ENSMUSG00000044098	Rsbn1	6.81358	8.0558	5.57136	6.45501	7.17216	7.86635	8.24526	5.04367	6.09905	7.29177	10.091	9.69923	10.6025	10.1635	8.98869	7.54983	5.32813	7.4931	5.24484	10.4664	7.4327	8.73231	10.0936	6.98754	6.26002	7.96897	6.83997	5.98734	7.89462	4.54322	6.26458	2.85604	5.09601	4.94587	4.34017	4.18052	5.52865	6.05289	6.62871	5.59819	4.85847	6.05202	5.60492	5.63721	5.7247	7.18356	6.95255	6.7472
ENSMUSG00000086525	Gm15281	0	0	0	0	0	0	0	0	0	0	0	0	0	0	0	0	0	0	0	0	0	0	0	0	0	0	0	0	0	0	0	0	0	0	0	0	0	0	0	0	0	0	0	0	0	0	0	0
ENSMUSG00000086524	Pabpc1l2a-ps	0	0	0	0	0	0	0	0	0	0	0	0	0	0	0	0	0	0	0	0	0	0	0	0	0	0	0	0	0	0	0	0	0	0	0	0	0	0	0	0	0	0	0	0	0	0	0	0
ENSMUSG00000086523	Gm13499	0	0	0	0	0	0	0	0	0	0	0	0	0	0	0	0	0	0	0	0	0	0	0	0	0	0	0	0	0	0	0	0	0	0	0	0	0	0	0	0	0	0	0	0	0	0	0	0
ENSMUSG00000086522	Gm4473	0.0484843	0.0386966	0.058272	0.0365513	0.0604174	0.016465	0.0609283	0.0566376	0.0599064	0	0.419697	0	0	0	0	0.189586	0	0	0	0	0	0	0	0	0.16465	0	0	0	0	0	0	0	0.275004	0	0	0	0	0.291372	0	0	0	0.347394	0	0	0	0	0.25167	0
ENSMUSG00000086521	Olfr1343-ps1	0	0	0	0	0	0	0	0	0	0	0	0	0	0	0	0	0	0	0	0	0	0	0	0	0	0	0	0	0	0	0	0	0	0	0	0	0	0	0	0	0	0	0	0	0	0	0	0
ENSMUSG00000106924	RP24-258B22,1	0.769063	0.899152	0.638973	1.04147	0.49666	1.26763	0.530677	0.815305	0.462642	0	0	0	1.11653	0.977931	1.21085	0.540305	0.644831	0	0.816327	2.48157	0	2.37645	2.20878	2.32313	0	0.578033	1.77696	0.931344	0	1.9491	0	0.685759	0.850165	0	0	1.24908	1.53388	0.414863	1.4702	1.69788	0	1.00526	0	0	0	1.92328	0	0
ENSMUSG00000044092	C130050O18Rik	0.442488	0.256316	0.62866	0.487611	0.397366	0.352203	0.160429	0.623018	0.634302	0.249028	0	0.254444	0.0671657	0.37349	0.111777	0.27167	0	0.0681674	0.208552	0.32029	0.281722	0.899346	0.593661	0.297187	0.353332	0.0683138	0.225961	0.137152	0.345064	0	0.791212	1.58974	0.860645	0.13192	0.180117	0.22548	0.518508	0.861742	1.07082	0.601836	1.64826	0.986976	0.184021	0.486064	0.638051	0.605993	0.625867	0.226305
ENSMUSG00000086529	Acss2os	0.0129479	0	0.0258959	0.0258959	0	0	0	0.0517918	0	0	0	0	0	0	0	0	0	0	0	0	0	0	0	0	0	0	0	0	0	0	0	0	0	0	0	0	0	0.154553	0.363365	0	0	0	0	0	0	0	0	0
ENSMUSG00000086528	Gm15731	0.0283189	0.0270608	0.029577	0.024079	0.0325588	0.0344724	0.0196492	0.0136856	0.0454684	0	0	0	0.045601	0	0.051573	0.045624	0.0536936	0	0	0	0	0.201723	0	0	0	0	0.0503298	0	0.0926716	0	0	0.0582298	0	0	0	0	0.0435327	0.0350935	0	0	0	0.0829912	0.0657426	0	0	0.0809844	0	0.0627404
ENSMUSG00000107331	RP23-153H17,5	2.2827	1.8241	2.7413	2.05756	2.50784	1.73119	1.91702	2.38394	3.09867	2.96658	1.39041	1.0112	2.16393	2.80463	3.45309	2.1586	0.953831	1.58716	0.68077	2.9694	1.12049	2.78198	1.98482	0.65621	1.48358	2.43262	1.48715	0.928583	1.46706	1.97524	4.54954	1.72093	1.91342	3.81458	1.31682	2.46565	1.88641	2.00568	2.19108	3.18176	1.44996	4.09935	2.59745	3.66129	2.08899	3.35354	4.39878	3.10451
ENSMUSG00000102520	Gm36941	0	0	0	0	0	0	0	0	0	0	0	0	0	0	0	0	0	0	0	0	0	0	0	0	0	0	0	0	0	0	0	0	0	0	0	0	0	0	0	0	0	0	0	0	0	0	0	0
ENSMUSG00000106928	RP23-26P10,1	1.92696	1.54453	2.30939	2.02126	1.83265	1.62467	1.46439	2.41786	2.20092	1.47639	2.57237	0.958811	2.32998	1.13852	1.93678	0.656041	1.02917	1.05582	1.49003	1.20739	1.3629	2.57867	1.60509	2.29222	0.537795	1.73829	2.49316	0.877793	1.55343	2.27246	3.39851	1.53523	3.06485	2.03889	2.02598	2.61896	2.78258	2.07468	2.36642	4.35102	2.63789	1.06027	2.04734	0.95454	1.5633	1.4232	3.46073	2.50394
ENSMUSG00000075284	Wipf1	3.81227	3.71714	3.90741	4.02651	3.59804	3.95523	3.47905	4.09778	3.71704	3.43828	2.53272	2.97387	2.93775	3.06341	3.01705	3.99509	5.01959	4.08001	3.73269	4.64781	3.53824	3.71147	3.30321	3.81843	3.74842	4.9944	3.7076	4.48712	3.59563	3.3374	4.41011	3.52719	4.27466	3.85129	4.36463	4.14764	5.00219	4.91029	3.15242	3.96071	4.92961	3.89502	2.72033	3.24214	4.04728	3.35387	4.13305	4.04346
ENSMUSG00000075286	Gm1968	0.0140873	0.0281745	0	0.0281745	0	0.0563491	0	0	0	0	0	0	0	0	0	0	0	0	0	0	0	0	0	0	0	0	0.563491	0	0	0	0	0	0	0	0	0	0	0	0	0	0	0	0	0	0	0	0	0
ENSMUSG00000075288	Gm6913	0	0	0	0	0	0	0	0	0	0	0	0	0	0	0	0	0	0	0	0	0	0	0	0	0	0	0	0	0	0	0	0	0	0	0	0	0	0	0	0	0	0	0	0	0	0	0	0
ENSMUSG00000075289	Carns1	0.516723	0.460651	0.572794	0.510396	0.52305	0.433538	0.487764	0.587254	0.558335	0.717502	0.375493	0.457435	0.46134	0.313047	0.165085	1.02177	0.486435	0.326963	0.552575	0.230442	0.30328	0	0.389404	0.462818	0.823494	0.730947	0.483246	0.418493	0.493254	0.714141	0.661418	0.372696	0.612093	0.704039	0.514516	0.582522	0.39478	0.636326	0.680011	0.942624	0.782154	0.48626	0.525311	0.173544	0.45106	0.259065	0.577205	0.86816
ENSMUSG00000090660	Gm17030	0	0	0	0	0	0	0	0	0	0	0	0	0	0	0	0	0	0	0	0	0	0	0	0	0	0	0	0	0	0	0	0	0	0	0	0	0	0	0	0	0	0	0	0	0	0	0	0
ENSMUSG00000105043	Igkv1-108	0	0	0	0	0	0	0	0	0	0	0	0	0	0	0	0	0	0	0	0	0	0	0	0	0	0	0	0	0	0	0	0	0	0	0	0	0	0	0	0	0	0	0	0	0	0	0	0
ENSMUSG00000024941	Scyl1	29.3802	28.396	30.3644	29.5189	29.2415	28.2122	28.5798	30.8256	29.9033	27.9945	29.6548	28.8518	27.8344	26.0809	28.3697	27.6015	29.2592	30.3797	29.7711	26.7611	28.1645	24.8409	23.3165	30.4545	30.9141	30.0566	28.7586	28.6381	30.2171	31.4538	29.5387	33.8451	34.4926	27.4525	32.321	29.6887	31.9517	27.6563	29.8554	32.382	36.5945	31.2563	33.2302	31.7472	30.0447	25.3931	26.2768	25.6288
ENSMUSG00000024940	Ltbp3	19.8317	18.4882	21.1751	20.4073	19.2561	19.0204	17.956	21.7941	20.5561	14.1898	16.4346	14.2635	16.968	16.0074	16.7393	25.2167	19.6108	18.5846	21.5453	18.837	17.3635	15.5499	15.7584	21.8506	17.5249	17.5189	21.7363	26.7386	17.3261	16.5509	21.7292	24.2051	24.1786	18.8934	25.2145	25.7263	20.524	20.5895	20.3295	22.4734	24.4044	24.1739	19.6814	17.6272	21.1119	15.1247	21.7572	20.0483
ENSMUSG00000024943	Smc5	5.59082	6.38229	4.79934	5.66946	5.51217	6.4238	6.34078	4.91512	4.68357	6.25363	4.90934	6.18965	5.43767	5.13366	5.41408	8.14323	8.4423	6.71461	6.76959	6.37859	6.97546	5.43962	3.25758	6.95785	6.28876	7.02162	7.4102	7.97577	6.53256	3.59889	5.61435	4.77412	3.61766	5.25877	5.7288	5.2478	5.28336	4.948	5.07944	3.86536	3.73887	4.10526	4.87859	3.5931	4.31268	6.10526	4.64244	5.78968
ENSMUSG00000024942	Capn1	64.4653	63.5611	65.3695	64.9335	63.997	62.0361	65.086	67.831	62.9081	68.3357	78.7477	63.2168	51.0104	56.1632	54.8059	59.2992	70.173	69.7082	79.4002	54.2637	53.2706	52.7649	52.6679	68.8026	72.7578	70.1421	64.6837	69.7075	61.3004	62.5603	67.8826	71.1441	72.0776	64.1792	70.4285	70.1426	63.6977	69.1465	67.0504	72.5257	80.106	62.7407	59.6837	56.5473	53.3511	64.0617	57.5481	62.3427
ENSMUSG00000024944	Arl2	27.4605	26.675	28.2459	26.5209	28.4	25.6713	27.6788	27.3705	29.1212	29.6194	37.003	25.8846	17.4459	20.6123	25.4564	24.9193	32.422	32.6257	30.7993	20.6012	19.0983	19.735	23.5655	27.6768	30.5786	29.4674	26.8094	32.2209	26.9597	31.1948	26.8717	32.4233	32.2778	21.3396	25.5046	22.9983	20.8845	28.8688	31.3415	32.1933	32.9529	33.1518	29.5363	27.5452	22.0025	26.7819	28.7672	29.7067
ENSMUSG00000024947	Men1	15.5424	14.4273	16.6574	15.4213	15.6634	14.5348	14.3199	16.3078	17.007	12.6632	19.3372	17.0427	16.5029	12.2103	15.2489	13.4458	10.844	14.46	11.4437	14.589	13.11	16.5354	15.9736	12.5712	13.3209	16.6641	14.1079	12.6587	15.8171	17.5462	14.4766	16.9136	16.4262	14.5664	16.1611	16.5651	18.602	17.681	14.14	20.2554	19.9747	16.3162	15.671	16.6305	18.5194	15.6595	15.045	16.508
ENSMUSG00000074220	Zfp382	0.819976	0.981597	0.658355	0.83859	0.801362	0.996711	0.966482	0.680469	0.636241	0.817385	0.858602	0.834793	1.55667	0.61305	1.59979	1.05614	0.392619	1.09398	0.841793	1.051	0.461823	0.982946	1.44767	1.13726	0.54049	0.754379	0.490474	1.63332	1.46775	0.407447	0.864324	0.843211	0.893355	0.643222	0.0737171	0.253744	0.31847	1.47863	1.02857	0.512795	0.223694	1.70083	0.0801353	0.383735	0.965993	0.794448	0.66081	0.644287
ENSMUSG00000024949	Sf1	87.9704	81.8862	94.0545	85.0467	90.894	80.4918	83.2807	89.6017	98.5074	64.6021	61.8848	76.1446	106.624	121.52	100.234	94.056	71.7218	64.7025	71.317	105.56	75.2179	76.8851	73.4903	73.9055	88.1892	81.5377	75.1756	76.0787	78.8776	75.8816	75.5912	107.245	81.0979	106.389	99.2631	87.5826	82.1865	92.3403	88.4396	82.7549	106.929	109.094	136.681	122.828	104.538	100.287	69.6621	79.5854
ENSMUSG00000024948	Map4k2	34.375	26.6632	42.0868	35.4285	33.3215	27.4735	25.8528	43.3834	40.7901	32.0776	21.9073	24.1265	28.0945	32.2652	26.6788	31.2009	16.786	21.2064	24.1851	33.228	36.2187	31.6505	27.8914	27.743	32.0392	23.7267	21.6312	18.2874	22.3192	61.6029	40.4008	42.9101	42.6808	41.7549	48.3594	47.3728	37.8535	33.4848	37.4139	56.8826	46.0326	41.7058	39.2129	43.349	40.2911	25.6453	37.4738	39.5658
ENSMUSG00000090667	Gm765	0	0	0	0	0	0	0	0	0	0	0	0	0	0	0	0	0	0	0	0	0	0	0	0	0	0	0	0	0	0	0	0	0	0	0	0	0	0	0	0	0	0	0	0	0	0	0	0
ENSMUSG00000098132	Rassf10	3.60588	3.46404	3.74773	3.03373	4.17804	2.91786	4.01022	3.14959	4.34586	5.63099	7.351	5.22246	4.60364	4.18698	6.59729	3.75028	0.653541	1.5512	0.554857	5.7878	1.83456	4.79141	2.6683	2.03234	5.20811	2.27422	2.85088	0.621246	1.10976	4.28067	2.05021	3.83005	2.72019	4.18121	1.50599	3.70634	1.59092	2.82091	4.80944	3.49749	4.94305	6.65535	4.43961	3.17154	3.83121	6.50829	2.34383	2.25029
ENSMUSG00000102522	Gm37782	0	0	0	0	0	0	0	0	0	0	0	0	0	0	0	0	0	0	0	0	0	0	0	0	0	0	0	0	0	0	0	0	0	0	0	0	0	0	0	0	0	0	0	0	0	0	0	0
ENSMUSG00000079614	Seh1l	28.344	30.41	26.278	28.525	28.163	30.3966	30.4234	26.6533	25.9027	30.8368	27.7667	29.3828	30.2131	28.7786	28.761	27.0616	35.0477	34.6074	31.7782	30.597	27.7681	30.5308	29.0101	28.4445	28.9049	34.367	30.8981	33.9881	29.4578	29.9884	28.8531	20.4812	20.1242	28.821	31.6205	25.6003	27.3062	28.6142	25.1236	17.918	18.9794	27.5012	28.9034	23.318	29.8903	29.7494	26.9749	28.3961
ENSMUSG00000059534	Uqcr10	175.77	189.485	162.056	167.357	184.184	173.173	205.798	161.541	162.57	231.571	254.031	186.069	149.585	145.047	154.525	209.123	228.927	253.63	245.469	129.67	173.599	126.99	174.441	198.745	208.973	202.544	166.224	186.453	164.09	155.371	149.452	154.604	226.861	143.886	168.048	129.057	179.959	149.556	158.615	207.665	184.893	153.166	147.893	171.392	139.545	149.019	160.299	162.844
ENSMUSG00000102245	Gm37713	0	0	0	0	0	0	0	0	0	0	0	0	0	0	0	0	0	0	0	0	0	0	0	0	0	0	0	0	0	0	0	0	0	0	0	0	0	0	0	0	0	0	0	0	0	0	0	0
ENSMUSG00000087432	Gm15123	0	0	0	0	0	0	0	0	0	0	0	0	0	0	0	0	0	0	0	0	0	0	0	0	0	0	0	0	0	0	0	0	0	0	0	0	0	0	0	0	0	0	0	0	0	0	0	0
ENSMUSG00000087433	Gm14167	0.359541	0.387211	0.331871	0.542427	0.176654	0.570314	0.204107	0.51454	0.149201	1.25558	0	0	0	0	0	0	0.415958	0.369533	0	0	0	0	0	1.51708	0.913782	0.74098	0.769376	0.301824	1.4601	1.27051	0	1.78238	0	0	0.479229	0.806164	0	0.807116	0	0	0	0	1.02386	0	0	0	0.468151	0
ENSMUSG00000051727	Kctd14	0.625616	0.629586	0.621645	0.590402	0.660829	0.704621	0.554551	0.476183	0.767107	0.995598	0.281757	0.998619	0	0.488892	0.0997662	1.20389	0.751537	0.274157	0.451295	0.201412	0	1.92547	0.770405	1.3776	0.776077	0.309124	0.680724	0.914128	0.0912736	0.322256	0	0.797702	0.503743	0.410642	0.620466	0.707835	0.243763	0.597876	0.557544	0.285655	0	0.803952	0.797442	0.63173	0.246852	0.653865	0.821167	1.65341
ENSMUSG00000051726	Kcnf1	0.073808	0.104923	0.0426933	0.0843865	0.0632295	0.119596	0.0902491	0.0491767	0.0362098	0.0737766	0.0882071	0.150489	0.0598795	0.0735562	0.0452529	0.160034	0.117627	0.103377	0.0302917	0.094769	0.0831298	0.265435	0.0400174	0.0878386	0.15626	0.0621597	0.198694	0.086027	0.121632	0.0734143	0	0.0255395	0.0558698	0.0771922	0.0528601	0.0684193	0.0381934	0.046169	0.0541094	0.129216	0	0	0.0287908	0	0.115888	0	0.0527258	0
ENSMUSG00000051721	BC068281	2.30803	2.3475	2.26855	2.31478	2.30127	2.45996	2.23503	2.1696	2.36751	2.42758	1.86123	2.85628	2.28926	3.67607	2.46463	2.26715	1.76471	1.02114	1.7223	2.72847	0.842593	3.90766	2.96655	1.77766	3.00445	2.57443	2.75617	1.2308	2.81082	2.62818	1.77793	1.73942	1.51983	3.12113	1.81884	2.56698	2.11447	2.29959	2.10964	1.79806	3.73519	2.72492	1.38838	2.75352	2.70531	2.43166	1.27585	2.1597
ENSMUSG00000087437	Gm13112	0	0	0	0	0	0	0	0	0	0	0	0	0	0	0	0	0	0	0	0	0	0	0	0	0	0	0	0	0	0	0	0	0	0	0	0	0	0	0	0	0	0	0	0	0	0	0	0
ENSMUSG00000051723	Rpl31-ps13	0.0834305	0.0928615	0.0739995	0.114638	0.0522231	0.13316	0.052563	0.0961158	0.0518832	0	0	0	0	0	0	0	0.52563	0	0	0	0	0	0	0	0.384219	0	0.484429	0	0.462952	0	0	0.561104	0	0	0	0	0	0	0.400054	0	0	0	0	0	0.518832	0	0	0
ENSMUSG00000087435	Gm16323	0.541375	0.412064	0.670686	0.612566	0.470184	0.384397	0.439731	0.840735	0.500637	0	0.530016	0	0.242144	1.74593	0.538137	0.478256	0	0.501066	0.361758	0	0.991519	1.05447	0.482676	0.346677	0.207718	0.25107	0.262927	0	0.246913	3.48146	0	0.608925	0	1.38055	0.64671	0.548498	0.909274	0.183697	0.648235	0	0	0.439277	0.695416	1.74553	0.837203	0	0.954303	0.334642
ENSMUSG00000043843	Tmem145	0.0577833	0.0389514	0.0766152	0.0771734	0.0383931	0.0643128	0.01359	0.0900341	0.0631962	0	0	0	0	0	0.0490799	0	0	0	0.08682	0	0.491873	0	0	0	0.0497786	0	0	0.101476	0	0.443684	0	0	0	0	0.0760618	0.138743	0	0.132317	0.109535	0	0	0.313122	0	0	0.141085	0	0.0756924	0
ENSMUSG00000090666	Gm17567	0	0	0	0	0	0	0	0	0	0	0	0	0	0	0	0	0	0	0	0	0	0	0	0	0	0	0	0	0	0	0	0	0	0	0	0	0	0	0	0	0	0	0	0	0	0	0	0
ENSMUSG00000079610	Ankrd39	4.71383	4.17404	5.25362	4.56663	4.86104	4.12424	4.22384	5.00902	5.49823	4.18806	6.14875	3.04136	4.03129	3.35508	3.24233	5.5762	2.82761	6.05249	3.77528	2.02131	2.57332	2.94076	5.98339	3.8435	6.691	3.55839	4.42195	3.32094	5.8878	4.51643	6.29947	4.34255	5.17754	7.57719	4.14869	4.96621	3.88639	4.12548	5.05021	6.96153	6.94487	6.81775	5.48971	4.68518	4.44974	2.71451	7.20502	5.35017
ENSMUSG00000051729	Gm5087	0	0	0	0	0	0	0	0	0	0	0	0	0	0	0	0	0	0	0	0	0	0	0	0	0	0	0	0	0	0	0	0	0	0	0	0	0	0	0	0	0	0	0	0	0	0	0	0
ENSMUSG00000051728	4930563D23Rik	0.380214	0.372562	0.387867	0.38801	0.372419	0.368888	0.376235	0.407131	0.368603	0.542414	0.16244	0	0.662113	0.202994	0.457982	0.773312	0.433269	0.304797	0.223031	0.348533	0.306004	0.814179	0.368579	0.807885	0.159814	0.0763627	0.243772	0.190048	0.373708	0.810343	0	0.141012	0.567758	0.923452	0.682349	0.21001	0.14057	0.396572	0.199246	0.712864	0.59228	0	0.106081	0	0.426896	0.261445	0.339952	0.657791
ENSMUSG00000080808	Gm12608	0.0117583	0.0113348	0.0121817	0.0193999	0.00411662	0.0226697	0	0.0161302	0.00823324	0	0	0	0	0	0	0	0	0	0	0	0	0	0	0	0.10381	0.062086	0	0	0.0608009	0	0	0	0	0.115313	0	0	0	0.045989	0	0	0	0	0	0	0	0	0	0.0823324
ENSMUSG00000080809	Olfr1273-ps	0.0058933	0	0.0117866	0.0117866	0	0	0	0.0235732	0	0	0	0	0	0	0	0	0	0	0	0	0	0	0	0	0	0	0	0	0	0	0	0	0	0.235732	0	0	0	0	0	0	0	0	0	0	0	0	0	0
ENSMUSG00000080802	Gm13804	0	0	0	0	0	0	0	0	0	0	0	0	0	0	0	0	0	0	0	0	0	0	0	0	0	0	0	0	0	0	0	0	0	0	0	0	0	0	0	0	0	0	0	0	0	0	0	0
ENSMUSG00000080803	Gm12683	0	0	0	0	0	0	0	0	0	0	0	0	0	0	0	0	0	0	0	0	0	0	0	0	0	0	0	0	0	0	0	0	0	0	0	0	0	0	0	0	0	0	0	0	0	0	0	0
ENSMUSG00000080800	Gm11582	0	0	0	0	0	0	0	0	0	0	0	0	0	0	0	0	0	0	0	0	0	0	0	0	0	0	0	0	0	0	0	0	0	0	0	0	0	0	0	0	0	0	0	0	0	0	0	0
ENSMUSG00000080801	Gm13310	0	0	0	0	0	0	0	0	0	0	0	0	0	0	0	0	0	0	0	0	0	0	0	0	0	0	0	0	0	0	0	0	0	0	0	0	0	0	0	0	0	0	0	0	0	0	0	0
ENSMUSG00000080806	Gm13005	0.187567	0.116298	0.258835	0.247456	0.127677	0.232597	0	0.262316	0.255354	0	0	0	0	0	0	0	0	0	0	1.04036	0	0	0.448686	0.645432	0	0	0	0.191491	0	0.810129	0	0	0	0.428153	0.600523	0	0.211524	0.170896	0.401932	0.709655	0	0	0.323197	0	0.518904	0.395258	0.295697	0.31083
ENSMUSG00000080807	Gm13117	0	0	0	0	0	0	0	0	0	0	0	0	0	0	0	0	0	0	0	0	0	0	0	0	0	0	0	0	0	0	0	0	0	0	0	0	0	0	0	0	0	0	0	0	0	0	0	0
ENSMUSG00000080805	Gm11219	0	0	0	0	0	0	0	0	0	0	0	0	0	0	0	0	0	0	0	0	0	0	0	0	0	0	0	0	0	0	0	0	0	0	0	0	0	0	0	0	0	0	0	0	0	0	0	0
ENSMUSG00000005615	Pcyt1a	15.4971	16.5455	14.4488	15.5755	15.4188	16.5445	16.5466	14.6065	14.291	18.8449	16.1333	17.1018	14.1994	15.69	13.9085	15.9793	18.2323	17.5343	17.8418	16.7741	15.2127	16.0692	15.5841	15.8236	15.6607	16.7624	19.4538	16.7861	17.3185	13.492	14.6049	13.7871	15.001	15.9178	14.4226	15.66	14.1125	14.8901	14.1767	11.8879	13.5731	13.7899	13.6812	14.6439	16.3175	13.207	14.526	15.3394
ENSMUSG00000106595	AL590388,2	0	0	0	0	0	0	0	0	0	0	0	0	0	0	0	0	0	0	0	0	0	0	0	0	0	0	0	0	0	0	0	0	0	0	0	0	0	0	0	0	0	0	0	0	0	0	0	0
ENSMUSG00000005610	Eif4g2	229.216	253.616	204.816	230.022	228.41	253.089	254.144	206.955	202.677	240.625	237.686	238.712	258.998	251.317	256.757	216.533	269.754	303.229	267.829	238.813	300.557	272.409	251.629	265.499	194.742	251.735	245.474	260.292	249.737	213.457	231.88	167.098	198.945	216.809	205.64	199.847	217.626	217.162	201.089	177.762	161.46	177.429	213.883	224.079	207.725	217.175	210.366	219.648
ENSMUSG00000005611	Mrvi1	0.375052	0.543026	0.207077	0.446802	0.303301	0.643379	0.442673	0.250225	0.16393	0.13442	0	0.342718	0.693738	0.0670022	0.103052	1.76943	0.489259	0.357774	0.469338	0	2.23097	0.0805895	0.109342	0.90301	0.624392	1.6392	0.18099	0.203733	0.461559	0	0.212271	0.0232623	0.569377	0.407272	0.0962781	0.2285	0.51163	0.112145	0.341514	0.176565	0.146412	0.099295	0.104889	0.0432963	0.0844411	0.129351	0.218757	0.539363
ENSMUSG00000090665	Gad1-ps	0	0	0	0	0	0	0	0	0	0	0	0	0	0	0	0	0	0	0	0	0	0	0	0	0	0	0	0	0	0	0	0	0	0	0	0	0	0	0	0	0	0	0	0	0	0	0	0
ENSMUSG00000103341	1700051O22Rik	0.274932	0.30519	0.244675	0.235534	0.314331	0.241812	0.368568	0.229256	0.260095	0.727711	0.44409	0	0	1.10014	0.225857	0.200546	0.474283	0.209609	0.303445	0	0.831906	0	0.80866	0	0.174176	0.21007	0.220656	0.172648	0	0	0	0.255459	0.291656	0.386107	0.270098	0	0.572669	0.15413	0.362436	0.640639	0	0	0.291104	0	0.233747	0.356306	0.799466	0.279683
ENSMUSG00000102524	Ighv1-2	0	0	0	0	0	0	0	0	0	0	0	0	0	0	0	0	0	0	0	0	0	0	0	0	0	0	0	0	0	0	0	0	0	0	0	0	0	0	0	0	0	0	0	0	0	0	0	0
ENSMUSG00000102247	Gm37715	0.0292817	0	0.0585635	0.0585635	0	0	0	0.117127	0	0	0	0	0	0	0	0	0	0	0	0	0	0	0	0	0	0	0	0	0	0	0	0	0	0	0	0	1.17127	0	0	0	0	0	0	0	0	0	0	0
ENSMUSG00000040576	Wbscr28	0.00263087	0.00526175	0	0.00526175	0	0.0105235	0	0	0	0	0	0	0	0	0	0	0	0	0	0	0	0	0	0	0.105235	0	0	0	0	0	0	0	0	0	0	0	0	0	0	0	0	0	0	0	0	0	0	0
ENSMUSG00000040570	Rundc3b	0.106837	0.120103	0.0935714	0.115045	0.098629	0.133255	0.10695	0.0968351	0.0903077	0	0.118447	0.201977	0.0262991	0.295752	0.0606686	0.0790405	0.123959	0.0817233	0.0816365	0.124765	0.446002	0.237319	0	0	0.0914694	0.191098	0.0872202	0.15468	0	0.0966665	0	0.201805	0.0368428	0.205777	0.0696653	0.122445	0.102796	0.0839372	0.0484166	0.174992	0	0.143637	0.15552	0	0.0305322	0.0952901	0.0347305	0.221621
ENSMUSG00000051098	Mblac2	3.28597	3.01836	3.55357	3.29031	3.28162	2.9657	3.07103	3.61493	3.49222	3.21249	4.4469	4.30692	3.42946	2.24266	2.28086	3.13718	2.66494	2.65137	2.33751	2.12251	2.27617	5.06539	2.78979	2.58688	3.26315	3.43097	2.85751	2.46275	2.80187	4.01976	4.83524	2.89251	2.47127	2.40179	4.08122	4.11652	4.30173	3.63928	3.38998	2.41172	3.60229	2.35264	2.11472	2.72355	4.81839	3.75614	4.06961	4.16938
ENSMUSG00000051095	Olfr986	0.00236968	0.00473935	0	0.00473935	0	0.00947871	0	0	0	0	0	0	0	0	0	0	0	0	0	0	0	0	0	0	0.0947871	0	0	0	0	0	0	0	0	0	0	0	0	0	0	0	0	0	0	0	0	0	0	0
ENSMUSG00000082523	Gm12667	0	0	0	0	0	0	0	0	0	0	0	0	0	0	0	0	0	0	0	0	0	0	0	0	0	0	0	0	0	0	0	0	0	0	0	0	0	0	0	0	0	0	0	0	0	0	0	0
ENSMUSG00000082520	Gm13349	0.0144892	0	0.0289784	0.0289784	0	0	0	0.0579568	0	0	0	0	0	0	0	0	0	0	0	0	0	0	0	0	0	0	0	0	0	0	0	0	0.579568	0	0	0	0	0	0	0	0	0	0	0	0	0	0	0
ENSMUSG00000082527	Gm8200	0.100732	0.064192	0.137271	0.201463	0	0.128384	0	0.274542	0	0	0	0	0	0	0	0	0	0	0	0	0	0	0	0	1.28384	0	0	0	0	0	0	0	0	0	0	0	2.74542	0	0	0	0	0	0	0	0	0	0	0
ENSMUSG00000082526	Gm14067	0	0	0	0	0	0	0	0	0	0	0	0	0	0	0	0	0	0	0	0	0	0	0	0	0	0	0	0	0	0	0	0	0	0	0	0	0	0	0	0	0	0	0	0	0	0	0	0
ENSMUSG00000041343	Ankrd42	2.63712	3.01776	2.25649	2.70106	2.57319	3.0183	3.01721	2.38382	2.12917	3.25073	3.03795	2.04907	2.43058	1.88459	2.81984	4.98602	3.38823	3.38422	2.94091	2.3384	3.22658	1.87273	3.18974	3.5766	3.19316	2.56232	2.85167	3.74486	3.62691	1.68127	2.46895	2.88464	1.90424	2.17995	2.79574	2.25219	2.48603	2.22696	2.95821	2.16363	2.83961	2.56609	2.64257	0.924659	2.94453	2.00447	1.94097	1.69744
ENSMUSG00000081975	Gm12482	0	0	0	0	0	0	0	0	0	0	0	0	0	0	0	0	0	0	0	0	0	0	0	0	0	0	0	0	0	0	0	0	0	0	0	0	0	0	0	0	0	0	0	0	0	0	0	0
ENSMUSG00000046932	Vmn1r193	0	0	0	0	0	0	0	0	0	0	0	0	0	0	0	0	0	0	0	0	0	0	0	0	0	0	0	0	0	0	0	0	0	0	0	0	0	0	0	0	0	0	0	0	0	0	0	0
ENSMUSG00000082528	Gm15182	0	0	0	0	0	0	0	0	0	0	0	0	0	0	0	0	0	0	0	0	0	0	0	0	0	0	0	0	0	0	0	0	0	0	0	0	0	0	0	0	0	0	0	0	0	0	0	0
ENSMUSG00000046934	Csl	0.0133078	0.0150134	0.0116023	0.0107906	0.0158251	0.00756919	0.0224577	0.014012	0.00919254	0	0.114261	0	0	0	0.0585297	0.0517859	0	0	0	0	0	0	0	0.0756919	0	0	0	0	0	0	0	0	0	0	0	0	0	0	0.14012	0	0	0	0	0	0	0.0919254	0	0
ENSMUSG00000098136	Gm8513	0	0	0	0	0	0	0	0	0	0	0	0	0	0	0	0	0	0	0	0	0	0	0	0	0	0	0	0	0	0	0	0	0	0	0	0	0	0	0	0	0	0	0	0	0	0	0	0
ENSMUSG00000102526	Gm37785	0.0715238	0.0927734	0.0502741	0.0798897	0.0631579	0.105229	0.0803177	0.0545502	0.0459981	0	0	0	0.164999	0.151691	0.0466704	0.206413	0	0.170896	0.0625071	0.390618	0	0	0.0826555	0	0.179165	0.128447	0.045544	0.14204	0.0838222	0	0	0.0526918	0.11584	0.159261	0.109331	0	0.0393936	0.031755	0.0372297	0.133159	0	0	0.0594746	0.0983408	0.09573	0.0732763	0	0
ENSMUSG00000107332	CR974439,2	0	0	0	0	0	0	0	0	0	0	0	0	0	0	0	0	0	0	0	0	0	0	0	0	0	0	0	0	0	0	0	0	0	0	0	0	0	0	0	0	0	0	0	0	0	0	0	0
ENSMUSG00000026548	Slamf9	0.343348	0.431025	0.255671	0.401462	0.285234	0.489421	0.372628	0.313503	0.19784	0.592847	0.17844	0.909047	0.323868	0	0	0.969805	0.0952051	0.167687	0.489384	0.762773	0	0.714304	0.162072	0.825822	0.420954	0.58816	0.534594	0.55623	0.329299	0.591822	0.628762	0.515505	0.343161	0.311633	0.107463	0.0922899	0.0770603	0.248595	0.218735	0	0	0.589083	0	0	0.0938251	0.143484	0.6407	0.22298
ENSMUSG00000107333	RP23-49O22,2	0	0	0	0	0	0	0	0	0	0	0	0	0	0	0	0	0	0	0	0	0	0	0	0	0	0	0	0	0	0	0	0	0	0	0	0	0	0	0	0	0	0	0	0	0	0	0	0
ENSMUSG00000026542	Apcs	0	0	0	0	0	0	0	0	0	0	0	0	0	0	0	0	0	0	0	0	0	0	0	0	0	0	0	0	0	0	0	0	0	0	0	0	0	0	0	0	0	0	0	0	0	0	0	0
ENSMUSG00000026547	Tagln2	56.9305	50.6147	63.2464	57.737	56.1241	50.5625	50.6668	64.9114	61.5814	54.1235	60.2578	53.0074	37.1782	39.3268	43.4997	50.6036	60.1049	56.1289	52.437	41.0314	42.1898	34.1944	44.8793	46.8405	72.1246	56.3918	51.2266	62.7331	54.0139	59.187	63.9268	81.6567	74.1139	57.9373	77.5707	66.9494	54.3772	57.4893	55.9056	62.4515	93.7961	73.3245	69.8711	53.5597	43.8486	54.0916	47.8266	59.3203
ENSMUSG00000026546	Cfap45	0.22262	0.298499	0.14674	0.133414	0.311826	0.118166	0.478832	0.148661	0.144819	0	0.800322	1.35364	0.0531561	0.675635	0.0320905	0.383333	0.732806	0.757335	0	0	0	0	0	0.1969	0.470955	0.352219	0	0.161585	0	0.298945	0	0.523544	0.0747753	0.102519	0	0.413298	0	0	0.0735311	0	0	0.709955	0.158338	0	0.127431	0.283076	0.0748213	0
ENSMUSG00000026544	Dusp23	3.11213	2.95936	3.26489	3.09675	3.12751	2.78899	3.12972	3.4045	3.12529	4.64779	4.11153	4.19119	2.46192	3.28124	2.52459	1.56444	1.75489	3.94009	2.81955	3.51704	1.23764	2.96327	2.09104	3.1546	3.29823	3.32915	3.12134	2.37132	2.8063	3.0012	3.47695	2.56625	4.00116	3.87834	2.77181	3.57245	3.4811	3.66664	3.62911	3.1175	4.80068	3.39277	3.00981	1.95902	2.85351	2.24839	3.149	3.80038
ENSMUSG00000059395	Nkapl	1.3073	1.25888	1.35573	1.26841	1.34619	1.29931	1.21844	1.23752	1.47394	1.04907	1.5771	2.14405	1.43064	1.44242	0.968525	1.35745	0.757277	0.592616	0.865295	1.34943	0.29674	2.21041	2.72121	0.939021	2.10869	1.18777	0.787787	0.737554	0.654473	0.78506	0	2.37003	0.807284	2.06642	0.949063	1.63132	1.15831	1.31867	1.289	0.920095	0.863128	1.82181	1.13381	1.87813	1.82421	2.15622	0.754893	1.47716
ENSMUSG00000059397	Olfr54	0	0	0	0	0	0	0	0	0	0	0	0	0	0	0	0	0	0	0	0	0	0	0	0	0	0	0	0	0	0	0	0	0	0	0	0	0	0	0	0	0	0	0	0	0	0	0	0
ENSMUSG00000080558	Gm22091	0	0	0	0	0	0	0	0	0	0	0	0	0	0	0	0	0	0	0	0	0	0	0	0	0	0	0	0	0	0	0	0	0	0	0	0	0	0	0	0	0	0	0	0	0	0	0	0
ENSMUSG00000107336	RP24-544J6,5	1.29255	1.00498	1.58013	1.23046	1.35465	1.09573	0.914225	1.36519	1.79507	1.22695	0.741214	1.67426	0.449032	1.43469	0.630985	0.894537	1.05471	0.697365	0.338506	1.05328	0.464234	0.987875	1.7962	0.326013	2.32997	1.04828	0.985684	0.48106	1.48468	0.817875	1.74139	1.28334	0.637461	3.01708	1.0442	1.15018	0.959001	1.89134	1.11001	1.07737	1.80433	2.85715	0.969754	0.536762	1.29947	2.97837	0.887639	2.9391
ENSMUSG00000107337	RP24-266G11,4	0	0	0	0	0	0	0	0	0	0	0	0	0	0	0	0	0	0	0	0	0	0	0	0	0	0	0	0	0	0	0	0	0	0	0	0	0	0	0	0	0	0	0	0	0	0	0	0
ENSMUSG00000107334	RP23-316P20,1	0	0	0	0	0	0	0	0	0	0	0	0	0	0	0	0	0	0	0	0	0	0	0	0	0	0	0	0	0	0	0	0	0	0	0	0	0	0	0	0	0	0	0	0	0	0	0	0
ENSMUSG00000090779	Gm17110	0.608832	0.826511	0.391153	0.655857	0.561807	0.852656	0.800366	0.459058	0.323249	0.595011	0.723142	0	0.823242	1.79434	0.736891	0.817162	0.578926	1.19297	0.741976	1.53446	1.35634	0	0.328862	0.237715	0.993457	0.341574	0.899631	1.82853	1.00599	0	0	0.20828	1.1783	0.629585	0.219228	0.935259	0.622351	0.502442	0.295134	0	0	0.598143	0.236807	0.788906	0	0.87091	0.216709	0.227158
ENSMUSG00000107335	RP23-38B15,1	0.271174	0.178478	0.363871	0.279599	0.26275	0.185395	0.171562	0.373803	0.353939	0.119596	0.0715966	0.122033	0.194518	0.417635	0.110128	0.0973937	0.267348	0.167899	0.147472	0.307354	0	0.143566	0.259907	0.0949829	0.140891	0.269215	0.143284	0.363012	0.131736	0.238174	0.504475	0.663061	0.454598	0.187884	0.128847	0.333223	0.309843	0.449525	0.468396	0	0.522059	0.354087	0.467514	0.386312	0.18815	0.576214	0.342454	0.356729
ENSMUSG00000031425	Plp1	3.12231	2.75202	3.49261	3.17227	3.07236	2.78245	2.72158	3.56208	3.42314	1.72139	2.26062	2.07369	4.13319	2.77496	3.07787	4.57507	1.86171	1.36664	3.37067	1.84782	2.42769	2.58384	2.29944	3.5804	2.80893	2.91408	2.53446	3.18103	3.64685	1.89605	3.17904	4.37381	2.97386	3.95631	5.19084	4.42568	3.40511	2.5805	3.63958	4.66071	3.71819	4.08111	3.1929	2.52824	4.33679	1.96301	4.05743	2.30775
ENSMUSG00000098134	Rnf113a2	10.155	9.52994	10.78	9.75432	10.5556	8.84448	10.2154	10.6642	10.8959	7.27428	13.4478	8.29271	14.7432	13.2403	8.72051	12.5442	7.46868	8.54718	7.87511	5.39893	5.06693	6.23414	14.907	6.56516	18.5378	8.40219	7.37097	6.93202	9.02963	7.81851	4.30023	12.3619	7.94962	12.8107	11.7849	13.1959	11.2553	12.6538	12.5108	5.39922	9.05993	9.21714	13.3478	14.7447	13.9332	11.2697	9.43295	12.8761
ENSMUSG00000100108	Gm28100	0.0139158	0.0115529	0.0162786	0.0115529	0.0162786	0.0231059	0	0	0.0325572	0	0	0	0	0	0	0	0	0	0	0	0	0	0	0	0	0	0	0	0.231059	0	0	0	0	0	0	0	0	0	0	0	0	0	0.325572	0	0	0	0	0
ENSMUSG00000095809	Olfr1290	0	0	0	0	0	0	0	0	0	0	0	0	0	0	0	0	0	0	0	0	0	0	0	0	0	0	0	0	0	0	0	0	0	0	0	0	0	0	0	0	0	0	0	0	0	0	0	0
ENSMUSG00000101397	Mug-ps1	0	0	0	0	0	0	0	0	0	0	0	0	0	0	0	0	0	0	0	0	0	0	0	0	0	0	0	0	0	0	0	0	0	0	0	0	0	0	0	0	0	0	0	0	0	0	0	0
ENSMUSG00000003617	Cp	49.0916	51.2604	46.9228	47.4173	50.7659	51.6232	50.8975	43.2113	50.6342	40.4518	47.1321	43.9023	47.1612	53.5403	48.3688	47.871	59.4694	58.4002	62.6781	62.2367	58.3907	51.2063	45.1943	46.8288	34.2425	48.4004	47.5381	70.5427	51.652	35.8444	52.0155	42.9043	32.3909	43.8966	40.5672	46.8006	47.4073	42.3267	47.9599	49.288	47.1188	56.9577	37.5316	45.9756	45.5002	55.4515	46.1395	63.4302
ENSMUSG00000095802	Gm7415	0	0	0	0	0	0	0	0	0	0	0	0	0	0	0	0	0	0	0	0	0	0	0	0	0	0	0	0	0	0	0	0	0	0	0	0	0	0	0	0	0	0	0	0	0	0	0	0
ENSMUSG00000095803	Gm20796	0	0	0	0	0	0	0	0	0	0	0	0	0	0	0	0	0	0	0	0	0	0	0	0	0	0	0	0	0	0	0	0	0	0	0	0	0	0	0	0	0	0	0	0	0	0	0	0
ENSMUSG00000095804	Olfr824	0	0	0	0	0	0	0	0	0	0	0	0	0	0	0	0	0	0	0	0	0	0	0	0	0	0	0	0	0	0	0	0	0	0	0	0	0	0	0	0	0	0	0	0	0	0	0	0
ENSMUSG00000095805	Gm22092	0	0	0	0	0	0	0	0	0	0	0	0	0	0	0	0	0	0	0	0	0	0	0	0	0	0	0	0	0	0	0	0	0	0	0	0	0	0	0	0	0	0	0	0	0	0	0	0
ENSMUSG00000095806	Gm5728	0	0	0	0	0	0	0	0	0	0	0	0	0	0	0	0	0	0	0	0	0	0	0	0	0	0	0	0	0	0	0	0	0	0	0	0	0	0	0	0	0	0	0	0	0	0	0	0
ENSMUSG00000095807	Gm21405	0	0	0	0	0	0	0	0	0	0	0	0	0	0	0	0	0	0	0	0	0	0	0	0	0	0	0	0	0	0	0	0	0	0	0	0	0	0	0	0	0	0	0	0	0	0	0	0
ENSMUSG00000007107	Atp1a4	0.00266651	0.00533301	0	0.00275988	0.00257313	0.00551976	0.00514627	0	0	0	0	0	0	0.0514627	0	0	0	0	0	0	0	0	0	0	0.0243016	0	0.030896	0	0	0	0	0	0	0	0	0	0	0	0	0	0	0	0	0	0	0	0	0
ENSMUSG00000083347	Gm13913	0	0	0	0	0	0	0	0	0	0	0	0	0	0	0	0	0	0	0	0	0	0	0	0	0	0	0	0	0	0	0	0	0	0	0	0	0	0	0	0	0	0	0	0	0	0	0	0
ENSMUSG00000098328	Gm27271	0.377614	0.755228	0	0.208018	0.547209	0.416037	1.09442	0	0	0	0	0	4.40531	6.53887	0	0	0	0	0	0	0	0	0	0	0	0	4.16037	0	0	0	0	0	0	0	0	0	0	0	0	0	0	0	0	0	0	0	0	0
ENSMUSG00000098329	Mir6966	0	0	0	0	0	0	0	0	0	0	0	0	0	0	0	0	0	0	0	0	0	0	0	0	0	0	0	0	0	0	0	0	0	0	0	0	0	0	0	0	0	0	0	0	0	0	0	0
ENSMUSG00000098326	Dlx6os1	0	0	0	0	0	0	0	0	0	0	0	0	0	0	0	0	0	0	0	0	0	0	0	0	0	0	0	0	0	0	0	0	0	0	0	0	0	0	0	0	0	0	0	0	0	0	0	0
ENSMUSG00000098327	Mir7087	0	0	0	0	0	0	0	0	0	0	0	0	0	0	0	0	0	0	0	0	0	0	0	0	0	0	0	0	0	0	0	0	0	0	0	0	0	0	0	0	0	0	0	0	0	0	0	0
ENSMUSG00000098324	mmu-mir-673	0	0	0	0	0	0	0	0	0	0	0	0	0	0	0	0	0	0	0	0	0	0	0	0	0	0	0	0	0	0	0	0	0	0	0	0	0	0	0	0	0	0	0	0	0	0	0	0
ENSMUSG00000098325	Mir7048	0	0	0	0	0	0	0	0	0	0	0	0	0	0	0	0	0	0	0	0	0	0	0	0	0	0	0	0	0	0	0	0	0	0	0	0	0	0	0	0	0	0	0	0	0	0	0	0
ENSMUSG00000098322	5830468F06Rik	0.158664	0.201411	0.115917	0.188367	0.128961	0.314598	0.0882242	0.0621364	0.169698	0	0.218447	0	0.198394	0.362689	0	0	0	0.102712	0	0.932309	0	0.873853	0.19847	0.144248	0.171714	0.102931	0.217988	0	0.504471	0	0	0.252266	0	0.190627	0	0	0	0	0.178471	0	0	0.180376	0.142858	0	0.229758	0.175595	0.261537	0
ENSMUSG00000098323	Gm27275	0	0	0	0	0	0	0	0	0	0	0	0	0	0	0	0	0	0	0	0	0	0	0	0	0	0	0	0	0	0	0	0	0	0	0	0	0	0	0	0	0	0	0	0	0	0	0	0
ENSMUSG00000098320	Vis1	0	0	0	0	0	0	0	0	0	0	0	0	0	0	0	0	0	0	0	0	0	0	0	0	0	0	0	0	0	0	0	0	0	0	0	0	0	0	0	0	0	0	0	0	0	0	0	0
ENSMUSG00000098321	mmu-mir-431	0	0	0	0	0	0	0	0	0	0	0	0	0	0	0	0	0	0	0	0	0	0	0	0	0	0	0	0	0	0	0	0	0	0	0	0	0	0	0	0	0	0	0	0	0	0	0	0
ENSMUSG00000084275	Gm5396	0	0	0	0	0	0	0	0	0	0	0	0	0	0	0	0	0	0	0	0	0	0	0	0	0	0	0	0	0	0	0	0	0	0	0	0	0	0	0	0	0	0	0	0	0	0	0	0
ENSMUSG00000084274	Gm12504	0.674354	0.624273	0.724436	0.758272	0.590437	0.904831	0.343715	0.611712	0.83716	0.329909	0.395562	0.505182	0.134407	0.49409	0.101347	0.313791	0.316528	0.37122	0.475112	0	0.558713	0.198202	0.448828	0.943597	0.389103	3.54182	0.197806	1.56316	1.20708	0.328717	0.348411	1.70253	0.314714	0.259393	0.237526	0.592999	0.562734	1.36582	0.404278	2.0779	0	0.407693	1.00642	1.43144	0.103962	1.06818	0.876924	0.246561
ENSMUSG00000084277	Gm11702	0	0	0	0	0	0	0	0	0	0	0	0	0	0	0	0	0	0	0	0	0	0	0	0	0	0	0	0	0	0	0	0	0	0	0	0	0	0	0	0	0	0	0	0	0	0	0	0
ENSMUSG00000084276	Gm8317	0	0	0	0	0	0	0	0	0	0	0	0	0	0	0	0	0	0	0	0	0	0	0	0	0	0	0	0	0	0	0	0	0	0	0	0	0	0	0	0	0	0	0	0	0	0	0	0
ENSMUSG00000084271	Gm14846	0	0	0	0	0	0	0	0	0	0	0	0	0	0	0	0	0	0	0	0	0	0	0	0	0	0	0	0	0	0	0	0	0	0	0	0	0	0	0	0	0	0	0	0	0	0	0	0
ENSMUSG00000084270	Gm15177	0	0	0	0	0	0	0	0	0	0	0	0	0	0	0	0	0	0	0	0	0	0	0	0	0	0	0	0	0	0	0	0	0	0	0	0	0	0	0	0	0	0	0	0	0	0	0	0
ENSMUSG00000084273	Gm12628	0	0	0	0	0	0	0	0	0	0	0	0	0	0	0	0	0	0	0	0	0	0	0	0	0	0	0	0	0	0	0	0	0	0	0	0	0	0	0	0	0	0	0	0	0	0	0	0
ENSMUSG00000084272	Gm13224	0	0	0	0	0	0	0	0	0	0	0	0	0	0	0	0	0	0	0	0	0	0	0	0	0	0	0	0	0	0	0	0	0	0	0	0	0	0	0	0	0	0	0	0	0	0	0	0
ENSMUSG00000084279	Gm13232	0	0	0	0	0	0	0	0	0	0	0	0	0	0	0	0	0	0	0	0	0	0	0	0	0	0	0	0	0	0	0	0	0	0	0	0	0	0	0	0	0	0	0	0	0	0	0	0
ENSMUSG00000046402	Rbp1	0.987035	1.01252	0.961548	1.02318	0.95089	1.01384	1.0112	1.03252	0.890578	0.959514	0.821043	0.979241	0.892444	0.615598	0.631308	1.489	0.91977	1.73317	1.07092	0.880788	1.08266	0.82303	0.521632	1.63331	1.16318	1.31232	0.903546	1.02461	0.79335	1.22872	1.8802	1.18788	1.40887	0.789878	1.0347	1.01902	0.603914	0.601326	0.570672	0.6005	0.898099	1.42137	0.643423	0.354546	0.819936	0.85894	1.57099	0.613818
ENSMUSG00000089609	Gm22095	0	0	0	0	0	0	0	0	0	0	0	0	0	0	0	0	0	0	0	0	0	0	0	0	0	0	0	0	0	0	0	0	0	0	0	0	0	0	0	0	0	0	0	0	0	0	0	0
ENSMUSG00000086229	Gm4887	0.0621937	0.075049	0.0493384	0.0808049	0.0435826	0.0780475	0.0720506	0.0835622	0.0151146	0	0	0	0.104964	0.383555	0	0	0.123307	0.10868	0	0.492887	0	0	0	0	0.0908156	0	0	0.0900013	0.106771	0.382656	0	0.133405	0	0	0.13944	0	0.0996944	0.080427	0	0	0	0	0.151146	0	0	0	0	0
ENSMUSG00000096140	Ankrd66	0.0169608	0	0.0339216	0.0154735	0.0184481	0	0	0.030947	0.0368963	0	0	0	0	0	0	0	0	0	0	0	0	0	0	0	0	0	0	0	0	0	0	0	0	0.30947	0	0	0	0	0	0.258253	0	0	0	0	0	0	0	0.11071
ENSMUSG00000107125	RP24-351O18,7	0.010381	0.00979763	0.0109643	0.0159059	0.0048561	0.0158169	0.00377836	0.0159949	0.00593383	0	0	0	0	0	0.0377836	0	0	0	0	0.158169	0	0	0	0	0	0	0	0	0	0	0.129816	0	0	0	0	0	0	0	0.0301325	0	0	0	0	0	0	0	0	0
ENSMUSG00000002059	Rab34	8.59159	8.9621	8.22109	8.58148	8.60171	9.12607	8.79813	8.03688	8.40529	8.31436	9.30648	9.83235	6.08899	6.74659	7.47271	11.1686	11.0194	11.0213	7.01054	11.2737	8.38088	13.1076	8.8322	9.02051	9.19266	8.96427	7.39323	8.35674	6.73894	6.57697	8.54887	9.87385	9.73422	8.66482	7.07565	7.60526	6.70914	7.4522	8.12781	11.4087	5.91064	14.7738	7.50829	11.2033	7.37215	4.48671	7.77208	6.40616
ENSMUSG00000002058	Unc119	8.39568	8.60274	8.18862	8.23243	8.55893	8.37799	8.82749	8.08687	8.29037	5.60131	11.0869	10.4385	7.30477	8.76618	10.1236	5.2664	8.69763	11.8845	9.10509	6.01839	8.87901	9.15795	9.10133	8.10816	7.53031	10.2649	7.70232	7.9338	9.08373	9.47765	7.8176	7.42305	9.35224	5.13128	8.27285	8.98629	8.34906	8.03002	8.02863	11.285	12.1249	9.34994	8.04051	7.81646	9.07521	5.82825	7.45827	5.89453
ENSMUSG00000002057	Foxn1	0.00628633	0.0106353	0.00193735	0.0125727	0	0.0212706	0	0.00387471	0	0	0	0	0	0	0	0	0	0	0	0	0	0	0	0.0444069	0.105381	0.0629183	0	0	0	0	0	0.0387471	0	0	0	0	0	0	0	0	0	0	0	0	0	0	0	0
ENSMUSG00000096144	B020004C17Rik	0.00999223	0.0115967	0.00838775	0.00304967	0.0169348	0.00609933	0.0170941	0	0.0167755	0	0	0	0	0.0766319	0.0943088	0	0	0	0	0	0	0	0	0.0609933	0	0	0	0	0	0	0	0	0	0	0	0	0	0	0	0	0.167755	0	0	0	0	0	0	0
ENSMUSG00000002055	Spag5	21.8126	20.2582	23.3669	21.2748	22.3503	20.0612	20.4552	22.4885	24.2453	22.3951	23.0834	18.0451	33.3458	15.3469	31.883	8.40174	16.7152	16.6463	18.6898	17.3179	39.111	19.788	25.8004	23.5112	3.12032	20.4305	18.0968	16.5995	16.836	22.026	29.3524	18.2403	28.557	18.1787	11.6509	19.0447	37.2024	21.7608	18.872	23.7977	18.5614	21.1319	36.9355	31.8337	25.9127	23.7311	15.9865	20.5324
ENSMUSG00000002052	Supt6	32.6224	32.3715	32.8733	32.8286	32.4162	32.6449	32.0981	33.0123	32.7343	27.6822	31.9822	32.8984	32.3548	34.9076	31.8476	30.4469	33.0452	29.9461	35.87	30.2191	32.6388	31.0521	29.353	31.785	34.3683	32.7198	36.2639	34.5674	33.4819	30.5412	31.3124	34.1828	33.1093	35.6041	34.0861	32.2534	35.0206	32.3565	31.6569	29.6107	41.626	31.8525	34.6701	33.4837	32.4396	31.4765	30.6689	32.1887
ENSMUSG00000088554	Gm22097	0	0	0	0	0	0	0	0	0	0	0	0	0	0	0	0	0	0	0	0	0	0	0	0	0	0	0	0	0	0	0	0	0	0	0	0	0	0	0	0	0	0	0	0	0	0	0	0
ENSMUSG00000088555	Gm22098	0	0	0	0	0	0	0	0	0	0	0	0	0	0	0	0	0	0	0	0	0	0	0	0	0	0	0	0	0	0	0	0	0	0	0	0	0	0	0	0	0	0	0	0	0	0	0	0
ENSMUSG00000083728	Gm13854	0.00421535	0	0.0084307	0	0.0084307	0	0	0	0.0168614	0	0	0	0	0	0	0	0	0	0	0	0	0	0	0	0	0	0	0	0	0	0	0	0	0	0	0	0	0	0	0	0	0	0	0	0	0	0	0.168614
ENSMUSG00000083729	Sh3d2c-ps1	0	0	0	0	0	0	0	0	0	0	0	0	0	0	0	0	0	0	0	0	0	0	0	0	0	0	0	0	0	0	0	0	0	0	0	0	0	0	0	0	0	0	0	0	0	0	0	0
ENSMUSG00000088550	Gm22099	0	0	0	0	0	0	0	0	0	0	0	0	0	0	0	0	0	0	0	0	0	0	0	0	0	0	0	0	0	0	0	0	0	0	0	0	0	0	0	0	0	0	0	0	0	0	0	0
ENSMUSG00000088551	Gm22100	0	0	0	0	0	0	0	0	0	0	0	0	0	0	0	0	0	0	0	0	0	0	0	0	0	0	0	0	0	0	0	0	0	0	0	0	0	0	0	0	0	0	0	0	0	0	0	0
ENSMUSG00000088552	Mir1957a	0	0	0	0	0	0	0	0	0	0	0	0	0	0	0	0	0	0	0	0	0	0	0	0	0	0	0	0	0	0	0	0	0	0	0	0	0	0	0	0	0	0	0	0	0	0	0	0
ENSMUSG00000088553	Gm22101	0	0	0	0	0	0	0	0	0	0	0	0	0	0	0	0	0	0	0	0	0	0	0	0	0	0	0	0	0	0	0	0	0	0	0	0	0	0	0	0	0	0	0	0	0	0	0	0
ENSMUSG00000083722	Adgrd2-ps	0	0	0	0	0	0	0	0	0	0	0	0	0	0	0	0	0	0	0	0	0	0	0	0	0	0	0	0	0	0	0	0	0	0	0	0	0	0	0	0	0	0	0	0	0	0	0	0
ENSMUSG00000083723	Rpl23a-ps14	0.0115295	0	0.023059	0.023059	0	0	0	0.0461179	0	0	0	0	0	0	0	0	0	0	0	0	0	0	0	0	0	0	0	0	0	0	0	0.461179	0	0	0	0	0	0	0	0	0	0	0	0	0	0	0	0
ENSMUSG00000083720	Gm12901	0.0233234	0	0.0466468	0.0466468	0	0	0	0.0932935	0	0	0	0	0	0	0	0	0	0	0	0	0	0	0	0	0	0	0	0	0	0	0	0	0	0	0.690648	0	0.242287	0	0	0	0	0	0	0	0	0	0	0
ENSMUSG00000083721	Gm7700	0	0	0	0	0	0	0	0	0	0	0	0	0	0	0	0	0	0	0	0	0	0	0	0	0	0	0	0	0	0	0	0	0	0	0	0	0	0	0	0	0	0	0	0	0	0	0	0
ENSMUSG00000046062	Ppp1r15b	23.8263	23.1072	24.5454	23.2852	24.3674	23.1414	23.073	23.429	25.6618	24.4876	23.9595	22.8329	26.1473	29.4198	26.264	20.6832	18.3396	22.7858	15.8101	26.7358	20.6323	26.3344	31.7511	22.6085	23.1359	19.6236	21.2871	17.3935	21.9116	25.9215	20.813	20.4676	19.4946	26.7312	22.4718	23.7711	22.588	26.9803	25.0505	21.5721	20.6885	23.4835	30.341	28.1173	27.6541	31.0696	25.3851	24.0778
ENSMUSG00000088559	Mir1981	0	0	0	0	0	0	0	0	0	0	0	0	0	0	0	0	0	0	0	0	0	0	0	0	0	0	0	0	0	0	0	0	0	0	0	0	0	0	0	0	0	0	0	0	0	0	0	0
ENSMUSG00000083725	Gm11865	0.0788239	0.148358	0.0092902	0.0688881	0.0887597	0.137776	0.158939	0	0.0185804	0	0.296328	0	0.269534	0	0	0.402112	0	0.418549	0.202867	0	0	0	0.808162	0	0	0	0.295277	0	0.274324	0	0	0	0	0	0	0	0	0	0	0	0	0	0	0	0	0	0	0.185804
ENSMUSG00000097386	9130213A22Rik	0.707935	0.629314	0.786557	0.724125	0.691746	0.68622	0.572408	0.762029	0.811084	0.480943	1.01153	0	0.262102	0.36057	0.739733	0.916601	0.616755	0.54287	0.792973	0.927812	0.271948	0.289398	1.31216	0.382551	1.13668	0.408025	0.433199	0.901164	0.799267	0.479726	1.01831	1.50373	0.738811	0.505011	0.695336	0.523144	0.624466	0.704945	0.826813	1.05435	1.58152	0.476856	1.03873	0.469096	1.29151	0.348685	0.259352	0.541172
ENSMUSG00000016356	Col20a1	0.968326	0.639963	1.29669	0.943455	0.993196	0.701098	0.578827	1.18581	1.40757	0.184254	0.407221	0.172926	0.401314	0.464906	0.870299	1.42533	0.617367	0.395653	0.848999	0.874923	1.65087	0.915257	0.747096	0.572311	0.199542	0.368216	0.583861	0.805892	0.293014	1.14586	1.07384	0.557699	1.8989	1.45584	0.727214	1.97416	0.636463	1.36188	1.02627	1.11359	1.01682	2.87374	2.22783	0.929216	0.694348	0.979278	1.18684	2.03436
ENSMUSG00000081388	Gm11801	0	0	0	0	0	0	0	0	0	0	0	0	0	0	0	0	0	0	0	0	0	0	0	0	0	0	0	0	0	0	0	0	0	0	0	0	0	0	0	0	0	0	0	0	0	0	0	0
ENSMUSG00000081389	Gm13368	0	0	0	0	0	0	0	0	0	0	0	0	0	0	0	0	0	0	0	0	0	0	0	0	0	0	0	0	0	0	0	0	0	0	0	0	0	0	0	0	0	0	0	0	0	0	0	0
ENSMUSG00000080459	Mir669g	0	0	0	0	0	0	0	0	0	0	0	0	0	0	0	0	0	0	0	0	0	0	0	0	0	0	0	0	0	0	0	0	0	0	0	0	0	0	0	0	0	0	0	0	0	0	0	0
ENSMUSG00000081382	Rpl18-ps1	0.0913319	0.0781227	0.104541	0.0819919	0.100672	0.0376557	0.11859	0.126328	0.082754	0	0	0	0	0	0	0.519934	0	0.272713	0.393249	0	0	0	0	0.376557	0	0	0	0	0	0	1.01625	0	0	0	0	0	0.247031	0	0	0.82754	0	0	0	0	0	0	0	0
ENSMUSG00000081383	Gm5742	0	0	0	0	0	0	0	0	0	0	0	0	0	0	0	0	0	0	0	0	0	0	0	0	0	0	0	0	0	0	0	0	0	0	0	0	0	0	0	0	0	0	0	0	0	0	0	0
ENSMUSG00000081381	Gm5752	0	0	0	0	0	0	0	0	0	0	0	0	0	0	0	0	0	0	0	0	0	0	0	0	0	0	0	0	0	0	0	0	0	0	0	0	0	0	0	0	0	0	0	0	0	0	0	0
ENSMUSG00000081386	Gm15160	0	0	0	0	0	0	0	0	0	0	0	0	0	0	0	0	0	0	0	0	0	0	0	0	0	0	0	0	0	0	0	0	0	0	0	0	0	0	0	0	0	0	0	0	0	0	0	0
ENSMUSG00000081384	Gm12752	0.0189104	0.0378209	0	0	0.0378209	0	0.0756417	0	0	0	0	0.538378	0	0	0	0	0	0	0.218039	0	0	0	0	0	0	0	0	0	0	0	0	0	0	0	0	0	0	0	0	0	0	0	0	0	0	0	0	0
ENSMUSG00000106597	mmu-mir-7021	0	0	0	0	0	0	0	0	0	0	0	0	0	0	0	0	0	0	0	0	0	0	0	0	0	0	0	0	0	0	0	0	0	0	0	0	0	0	0	0	0	0	0	0	0	0	0	0
ENSMUSG00000094478	Igkv3-3	0	0	0	0	0	0	0	0	0	0	0	0	0	0	0	0	0	0	0	0	0	0	0	0	0	0	0	0	0	0	0	0	0	0	0	0	0	0	0	0	0	0	0	0	0	0	0	0
ENSMUSG00000064302	Clasp1	12.2699	13.7972	10.7426	12.3232	12.2166	14.3636	13.2309	10.2828	11.2024	10.3228	14.165	18.5198	11.5237	11.7265	11.9299	13.4079	15.0351	13.0444	12.6335	12.5404	15.2313	13.6639	11.6507	13.1023	14.5568	12.481	16.5103	18.6608	15.2387	9.99024	9.52033	8.59177	10.3969	11.3111	8.35626	10.205	11.452	11.0587	11.9459	10.6927	11.0331	9.77104	10.495	15.0031	11.7899	11.3641	10.9723	10.2753
ENSMUSG00000064307	Lrrc51	21.4592	23.0488	19.8696	22.3522	20.5662	23.5557	22.5418	21.1486	18.5905	17.5608	28.5786	22.2495	21.0376	20.9835	22.4868	17.7282	21.9512	24.7406	28.1014	24.6398	25.984	23.7666	31.9752	19.6572	25.8476	22.2772	18.7215	21.5306	21.1573	21.6648	23.305	20.1168	23.8717	13.5145	18.2987	17.1631	20.1013	25.8771	27.5732	26.1779	25.4906	12.7286	18.7771	12.7782	14.3077	20.6174	18.9862	20.7086
ENSMUSG00000064308	2410137M14Rik	0.0148293	0	0.0296586	0.0095386	0.02012	0	0	0.0190772	0.04024	0	0	0	0	0	0	0	0	0	0	0	0	0	0	0	0	0	0	0	0	0	0	0	0	0	0	0.190772	0	0	0	0	0	0	0	0.4024	0	0	0	0
ENSMUSG00000083178	Gm12187	0.0034025	0	0.006805	0	0.006805	0	0	0	0.01361	0	0	0	0	0	0	0	0	0	0	0	0	0	0	0	0	0	0	0	0	0	0	0	0	0	0	0	0	0	0	0	0	0	0	0	0	0.1361	0	0
ENSMUSG00000080380	Gm22102	0	0	0	0	0	0	0	0	0	0	0	0	0	0	0	0	0	0	0	0	0	0	0	0	0	0	0	0	0	0	0	0	0	0	0	0	0	0	0	0	0	0	0	0	0	0	0	0
ENSMUSG00000080383	Gm22103	0	0	0	0	0	0	0	0	0	0	0	0	0	0	0	0	0	0	0	0	0	0	0	0	0	0	0	0	0	0	0	0	0	0	0	0	0	0	0	0	0	0	0	0	0	0	0	0
ENSMUSG00000080384	Gm22105	0	0	0	0	0	0	0	0	0	0	0	0	0	0	0	0	0	0	0	0	0	0	0	0	0	0	0	0	0	0	0	0	0	0	0	0	0	0	0	0	0	0	0	0	0	0	0	0
ENSMUSG00000094679	Gm21721	0	0	0	0	0	0	0	0	0	0	0	0	0	0	0	0	0	0	0	0	0	0	0	0	0	0	0	0	0	0	0	0	0	0	0	0	0	0	0	0	0	0	0	0	0	0	0	0
ENSMUSG00000101858	Gm28144	0	0	0	0	0	0	0	0	0	0	0	0	0	0	0	0	0	0	0	0	0	0	0	0	0	0	0	0	0	0	0	0	0	0	0	0	0	0	0	0	0	0	0	0	0	0	0	0
ENSMUSG00000078139	AK157302	0.48854	0.492448	0.484633	0.547677	0.429404	0.502209	0.482686	0.593144	0.376121	0.193682	0.528617	1.10248	0.412841	0.109547	0.397262	0.475253	0.556447	0.603145	0.447587	0.270999	0.993928	0.23286	0.690152	0.341354	0.257744	0.725839	0.513791	0.515448	0.479975	0.638659	0.6142	0.739358	0.407278	0.685227	0.470289	0.612782	0.170538	0.857356	0.735754	1.95883e-07	0.23394	0.637471	1.03029	0.274448	0.203123	0.410346	0.31503	0.243842
ENSMUSG00000084493	Gm22106	0	0	0	0	0	0	0	0	0	0	0	0	0	0	0	0	0	0	0	0	0	0	0	0	0	0	0	0	0	0	0	0	0	0	0	0	0	0	0	0	0	0	0	0	0	0	0	0
ENSMUSG00000084492	n-R5s157	0	0	0	0	0	0	0	0	0	0	0	0	0	0	0	0	0	0	0	0	0	0	0	0	0	0	0	0	0	0	0	0	0	0	0	0	0	0	0	0	0	0	0	0	0	0	0	0
ENSMUSG00000084497	Gm22107	69232	138464	0	138464	0	276928	0	0	0	0	0	0	0	0	0	0	0	0	0	0	2769280	0	0	0	0	0	0	0	0	0	0	0	0	0	0	0	0	0	0	0	0	0	0	0	0	0	0	0
ENSMUSG00000084496	Gm22514	0	0	0	0	0	0	0	0	0	0	0	0	0	0	0	0	0	0	0	0	0	0	0	0	0	0	0	0	0	0	0	0	0	0	0	0	0	0	0	0	0	0	0	0	0	0	0	0
ENSMUSG00000078131	Krtap1-3	0	0	0	0	0	0	0	0	0	0	0	0	0	0	0	0	0	0	0	0	0	0	0	0	0	0	0	0	0	0	0	0	0	0	0	0	0	0	0	0	0	0	0	0	0	0	0	0
ENSMUSG00000078130	Gm11555	0	0	0	0	0	0	0	0	0	0	0	0	0	0	0	0	0	0	0	0	0	0	0	0	0	0	0	0	0	0	0	0	0	0	0	0	0	0	0	0	0	0	0	0	0	0	0	0
ENSMUSG00000095374	Gm22110	0	0	0	0	0	0	0	0	0	0	0	0	0	0	0	0	0	0	0	0	0	0	0	0	0	0	0	0	0	0	0	0	0	0	0	0	0	0	0	0	0	0	0	0	0	0	0	0
ENSMUSG00000078132	Gm11939	0	0	0	0	0	0	0	0	0	0	0	0	0	0	0	0	0	0	0	0	0	0	0	0	0	0	0	0	0	0	0	0	0	0	0	0	0	0	0	0	0	0	0	0	0	0	0	0
ENSMUSG00000095372	Gm22111	0	0	0	0	0	0	0	0	0	0	0	0	0	0	0	0	0	0	0	0	0	0	0	0	0	0	0	0	0	0	0	0	0	0	0	0	0	0	0	0	0	0	0	0	0	0	0	0
ENSMUSG00000078134	Gm12355	0.117163	0.108227	0.126098	0.148576	0.0857486	0.118819	0.0976359	0.178334	0.0738614	0	0.178753	0.303544	0	0	0	0.0809587	0	0.167982	0.245121	0	0	0	0	0.236361	0.281128	0.168342	0.267765	0.0696506	0.16494	0.296428	0	0	0.229182	0.312178	0.215305	0.184904	0.0771951	0.249031	0.219118	0	0	0	0	0.193673	0	0	0	0.111687
ENSMUSG00000078137	Ankrd63	0.0066925	0.00559336	0.00779165	0.00689082	0.00649419	0.00169413	0.00949258	0.0120875	0.00349579	0.0726464	0	0	0	0	0.0222794	0	0	0	0	0	0	0	0	0	0	0	0	0.0169413	0	0	0	0	0.0275043	0.0380039	0	0	0.0376074	0	0.0177596	0	0	0	0	0	0	0.0349579	0	0
ENSMUSG00000095371	Gm9611	0	0	0	0	0	0	0	0	0	0	0	0	0	0	0	0	0	0	0	0	0	0	0	0	0	0	0	0	0	0	0	0	0	0	0	0	0	0	0	0	0	0	0	0	0	0	0	0
ENSMUSG00000082899	Gm12379	0	0	0	0	0	0	0	0	0	0	0	0	0	0	0	0	0	0	0	0	0	0	0	0	0	0	0	0	0	0	0	0	0	0	0	0	0	0	0	0	0	0	0	0	0	0	0	0
ENSMUSG00000082898	Gm12041	0	0	0	0	0	0	0	0	0	0	0	0	0	0	0	0	0	0	0	0	0	0	0	0	0	0	0	0	0	0	0	0	0	0	0	0	0	0	0	0	0	0	0	0	0	0	0	0
ENSMUSG00000082893	Gm11383	0	0	0	0	0	0	0	0	0	0	0	0	0	0	0	0	0	0	0	0	0	0	0	0	0	0	0	0	0	0	0	0	0	0	0	0	0	0	0	0	0	0	0	0	0	0	0	0
ENSMUSG00000082892	Olfr1027-ps1	0	0	0	0	0	0	0	0	0	0	0	0	0	0	0	0	0	0	0	0	0	0	0	0	0	0	0	0	0	0	0	0	0	0	0	0	0	0	0	0	0	0	0	0	0	0	0	0
ENSMUSG00000082891	Gm12881	0	0	0	0	0	0	0	0	0	0	0	0	0	0	0	0	0	0	0	0	0	0	0	0	0	0	0	0	0	0	0	0	0	0	0	0	0	0	0	0	0	0	0	0	0	0	0	0
ENSMUSG00000082890	Gm15014	0	0	0	0	0	0	0	0	0	0	0	0	0	0	0	0	0	0	0	0	0	0	0	0	0	0	0	0	0	0	0	0	0	0	0	0	0	0	0	0	0	0	0	0	0	0	0	0
ENSMUSG00000082897	Gm11982	0	0	0	0	0	0	0	0	0	0	0	0	0	0	0	0	0	0	0	0	0	0	0	0	0	0	0	0	0	0	0	0	0	0	0	0	0	0	0	0	0	0	0	0	0	0	0	0
ENSMUSG00000082896	Gm5844	0.953046	1.02418	0.88191	0.994497	0.911595	0.99913	1.04923	0.989864	0.773957	1.68205	0.907645	0.858591	0.593989	1.42758	1.18852	0.502857	1.0222	0.99379	1.3151	1.08107	0.569764	0.808488	1.46472	1.20303	1.07137	0.995922	1.2103	0.983072	0.603562	0.838027	1.42125	0.641795	0.513607	1.32262	1.09012	0.938779	1.04685	1.05489	1.0307	1.17931	0.735549	1.08103	0.988094	0.435797	0.689143	0.730303	0.784051	0.628651
ENSMUSG00000082895	Rpsa-ps9	0.120124	0.158104	0.0821434	0.0990997	0.141148	0.175965	0.140243	0.0222344	0.142052	0.471703	0	0	0	0	0.582866	0	0.152368	0	0.195498	0.607683	0	0	0.259545	0	0	0	0.426855	0.333445	0.132122	0	0	0	0	0	0	0	0.123047	0.099297	0	0	0	0.235954	0.37371	0	0	0.229389	0.17102	0.178972
ENSMUSG00000082894	Gm6480	0.123657	0.151849	0.0954645	0.121346	0.125967	0.177422	0.126275	0.0652713	0.125658	0.197949	0.118793	0.202145	0.21536	0.296613	0.0608455	0.107675	0.0633744	0	0	0.76351	0	0.238011	0.323544	0.157367	0.0934657	0	0.0593821	0.138936	0	0	0	0	0.15149	0	0	0.184306	0.102723	0.165636	0.0485581	0	0	0.293918	0.388039	0	0	0	0.21316	0.0740902
ENSMUSG00000014195	Dnajc7	76.0179	70.8411	81.1947	75.0739	76.9618	69.7307	71.9514	80.4172	81.9722	65.9187	67.2301	76.1557	78.8244	75.8731	74.0137	74.8538	70.2964	65.0214	71.3272	64.7808	82.7303	70.9008	59.8253	78.9453	63.6839	65.5859	68.0448	77.303	65.507	80.7592	84.0329	73.068	87.6421	78.4348	84.3341	84.2679	73.1227	78.7057	79.8042	83.6282	75.4856	79.0887	79.773	88.601	70.8964	73.6442	91.1956	84.8597
ENSMUSG00000094670	Gm22006	0	0	0	0	0	0	0	0	0	0	0	0	0	0	0	0	0	0	0	0	0	0	0	0	0	0	0	0	0	0	0	0	0	0	0	0	0	0	0	0	0	0	0	0	0	0	0	0
ENSMUSG00000099495	Gm20800	0	0	0	0	0	0	0	0	0	0	0	0	0	0	0	0	0	0	0	0	0	0	0	0	0	0	0	0	0	0	0	0	0	0	0	0	0	0	0	0	0	0	0	0	0	0	0	0
ENSMUSG00000099494	Gm28197	0	0	0	0	0	0	0	0	0	0	0	0	0	0	0	0	0	0	0	0	0	0	0	0	0	0	0	0	0	0	0	0	0	0	0	0	0	0	0	0	0	0	0	0	0	0	0	0
ENSMUSG00000099493	Gm21753	0	0	0	0	0	0	0	0	0	0	0	0	0	0	0	0	0	0	0	0	0	0	0	0	0	0	0	0	0	0	0	0	0	0	0	0	0	0	0	0	0	0	0	0	0	0	0	0
ENSMUSG00000099492	Gm5525	0.0240374	0.0237639	0.024311	0.0113615	0.0367133	0	0.0475278	0.022723	0.0258989	0.296681	0.178597	0	0	0	0	0	0	0	0	0	0	0	0	0	0	0	0	0	0	0	0	0	0	0	0	0	0.154255	0	0.0729754	0	0	0.1474	0	0	0	0	0	0.111589
ENSMUSG00000099491	4930533D04Rik	0.0340242	0.026595	0.0414535	0.0254052	0.0426433	0.0258347	0.0273553	0.0249757	0.0579313	0	0	0	0	0.273553	0	0	0	0	0	0	0	0	0	0	0.129753	0	0	0.128594	0	0	0	0	0	0	0	0	0	0.114856	0.134901	0	0	0	0	0	0.17387	0	0.198017	0.207426
ENSMUSG00000099490	Gm18802	0	0	0	0	0	0	0	0	0	0	0	0	0	0	0	0	0	0	0	0	0	0	0	0	0	0	0	0	0	0	0	0	0	0	0	0	0	0	0	0	0	0	0	0	0	0	0	0
ENSMUSG00000014198	Zfp385c	0.0507029	0.0194553	0.0819505	0.0754974	0.0259084	0.00712422	0.0317864	0.143871	0.0200304	0	0.0784963	0	0.106646	0	0	0	0	0.132722	0	0	0	0	0.0712422	0	0	0	0	0	0	0	0.138274	0.547514	0.601035	0	0.0471	0.0405932	0	0	0.0641891	0	0	0	0	0	0.0412575	0	0.0469348	0.0488984
ENSMUSG00000099499	Gm28787	0	0	0	0	0	0	0	0	0	0	0	0	0	0	0	0	0	0	0	0	0	0	0	0	0	0	0	0	0	0	0	0	0	0	0	0	0	0	0	0	0	0	0	0	0	0	0	0
ENSMUSG00000099498	Gm29283	0	0	0	0	0	0	0	0	0	0	0	0	0	0	0	0	0	0	0	0	0	0	0	0	0	0	0	0	0	0	0	0	0	0	0	0	0	0	0	0	0	0	0	0	0	0	0	0
ENSMUSG00000091821	Srsx	0	0	0	0	0	0	0	0	0	0	0	0	0	0	0	0	0	0	0	0	0	0	0	0	0	0	0	0	0	0	0	0	0	0	0	0	0	0	0	0	0	0	0	0	0	0	0	0
ENSMUSG00000099202	Mir7017	0	0	0	0	0	0	0	0	0	0	0	0	0	0	0	0	0	0	0	0	0	0	0	0	0	0	0	0	0	0	0	0	0	0	0	0	0	0	0	0	0	0	0	0	0	0	0	0
ENSMUSG00000098554	mmu-mir-185	0	0	0	0	0	0	0	0	0	0	0	0	0	0	0	0	0	0	0	0	0	0	0	0	0	0	0	0	0	0	0	0	0	0	0	0	0	0	0	0	0	0	0	0	0	0	0	0
ENSMUSG00000086233	Gm11816	0	0	0	0	0	0	0	0	0	0	0	0	0	0	0	0	0	0	0	0	0	0	0	0	0	0	0	0	0	0	0	0	0	0	0	0	0	0	0	0	0	0	0	0	0	0	0	0
ENSMUSG00000001508	Sgca	0.0475015	0.0563562	0.0386469	0.0907431	0.00426004	0.112712	0	0.0687738	0.00852009	0	0	0	0	0	0	0	0	0	0	0	0	0	0	0.304565	0.182233	0.228903	0.230809	0.180613	0	0	0	0	0.305761	0.141536	0	0.240441	0	0	0	0	0	0	0	0	0.0852009	0	0	0
ENSMUSG00000098557	Kctd12	10.1262	11.2083	9.04404	10.3516	9.90074	11.8056	10.6109	8.89753	9.19054	7.12292	13.5105	9.70951	13.0948	8.60455	10.8728	16.2083	11.5119	7.59172	7.88248	8.93583	15.1296	17.7961	7.82167	9.72968	13.3872	13.2463	11.4539	9.13247	11.4233	7.37442	14.066	7.48177	9.78949	8.51255	8.91509	10.8488	9.5178	5.78427	6.68514	5.36361	4.97959	8.72004	4.31976	3.43056	15.7142	14.4875	8.05734	14.5262
ENSMUSG00000001504	Irx2	18.7735	18.398	19.149	18.6005	18.9465	16.9049	19.8911	20.2962	18.0019	11.8247	21.296	26.7919	21.3217	18.5661	23.7785	28.7238	13.1734	23.1515	10.2835	13.2439	15.8028	29.5589	16.4259	18.1809	17.6723	16.494	15.9779	12.8599	12.8324	26.131	14.349	11.8527	20.3585	18.4687	23.6804	17.5439	23.6667	25.9479	20.9627	16.3474	13.3482	14.6076	10.2992	25.6358	23.9367	17.9436	21.6668	22.1751
ENSMUSG00000001506	Col1a1	0.525857	0.775862	0.275852	0.521879	0.529835	0.725102	0.826621	0.318655	0.233048	1.6956	0.212186	0.42247	0.384049	0.235977	0.822756	2.05336	0.604391	0.936616	0.898806	0.22805	0.133333	0.425741	1.68339	0.915902	0.61486	0.830587	1.08003	0.786539	0.552588	0.235526	0.124582	0.245781	1.5893	0.0619052	0.233047	0.201158	0.153153	0.197467	0.144633	0.15547	0.0644459	0.233095	0.207754	0.114334	0.13009	0.227759	0.507068	0.548267
ENSMUSG00000001507	Itga3	135.223	106.077	164.368	136.159	134.286	103.946	108.209	168.373	160.363	101.667	94.5104	102.052	119.296	108.286	109.968	96.9706	125.952	95.3261	128.059	95.1307	100.816	93.4922	128.503	97.7385	105.986	92.8094	97.4653	118.225	109.29	179.063	167.434	180.948	156.418	192.778	162.142	203.005	148.52	145.785	147.637	207.158	193.718	128.586	202.414	165.24	134.32	161.778	134.284	148.605
ENSMUSG00000092066	1700121N20Rik	0	0	0	0	0	0	0	0	0	0	0	0	0	0	0	0	0	0	0	0	0	0	0	0	0	0	0	0	0	0	0	0	0	0	0	0	0	0	0	0	0	0	0	0	0	0	0	0
ENSMUSG00000019261	Map1s	7.06938	5.55316	8.5856	6.99854	7.14022	5.62149	5.48484	8.3756	8.79561	4.94052	4.73081	6.38486	5.68201	6.46186	5.18875	7.0019	5.60795	4.06741	4.78231	6.48903	5.07603	5.27066	6.49944	5.10024	8.71519	4.50847	4.56996	5.9969	3.98896	8.63522	6.48148	11.0683	7.54725	7.52993	8.55127	7.91691	7.70676	9.07658	9.24227	8.46326	9.70136	9.91037	11.0259	9.71189	8.1498	8.56702	7.85654	7.32378
ENSMUSG00000092060	Bend4	0.224321	0.274253	0.17439	0.246085	0.202557	0.310574	0.237932	0.181596	0.167183	0.239823	0.312095	0.293444	0.181499	0.167317	0.176461	0.311981	0.305672	0.213855	0.177171	0.308004	0.270075	0.172451	0.337947	0.342579	0.319725	0.266518	0.413447	0.424852	0.25014	0.238557	0.201846	0.0995734	0.0906096	0.200645	0.257428	0.222255	0.186163	0.110006	0.208878	0	0.0521603	0.140243	0.325307	0.061715	0.376448	0.299895	0.0513632	0.249523
ENSMUSG00000096779	Gm22112	0	0	0	0	0	0	0	0	0	0	0	0	0	0	0	0	0	0	0	0	0	0	0	0	0	0	0	0	0	0	0	0	0	0	0	0	0	0	0	0	0	0	0	0	0	0	0	0
ENSMUSG00000096777	Gm21723	0	0	0	0	0	0	0	0	0	0	0	0	0	0	0	0	0	0	0	0	0	0	0	0	0	0	0	0	0	0	0	0	0	0	0	0	0	0	0	0	0	0	0	0	0	0	0	0
ENSMUSG00000096776	Vmn1r186	0	0	0	0	0	0	0	0	0	0	0	0	0	0	0	0	0	0	0	0	0	0	0	0	0	0	0	0	0	0	0	0	0	0	0	0	0	0	0	0	0	0	0	0	0	0	0	0
ENSMUSG00000096775	Gm5796	0.00142546	0.00285092	0	0.00285092	0	0.00570184	0	0	0	0	0	0	0	0	0	0	0	0	0	0	0	0	0	0	0	0	0	0	0.0570184	0	0	0	0	0	0	0	0	0	0	0	0	0	0	0	0	0	0	0
ENSMUSG00000096774	Gm22113	0	0	0	0	0	0	0	0	0	0	0	0	0	0	0	0	0	0	0	0	0	0	0	0	0	0	0	0	0	0	0	0	0	0	0	0	0	0	0	0	0	0	0	0	0	0	0	0
ENSMUSG00000096773	Olfr675	0	0	0	0	0	0	0	0	0	0	0	0	0	0	0	0	0	0	0	0	0	0	0	0	0	0	0	0	0	0	0	0	0	0	0	0	0	0	0	0	0	0	0	0	0	0	0	0
ENSMUSG00000096772	Gm22114	0	0	0	0	0	0	0	0	0	0	0	0	0	0	0	0	0	0	0	0	0	0	0	0	0	0	0	0	0	0	0	0	0	0	0	0	0	0	0	0	0	0	0	0	0	0	0	0
ENSMUSG00000096771	Gm22115	0	0	0	0	0	0	0	0	0	0	0	0	0	0	0	0	0	0	0	0	0	0	0	0	0	0	0	0	0	0	0	0	0	0	0	0	0	0	0	0	0	0	0	0	0	0	0	0
ENSMUSG00000096770	Amy2a4	0	0	0	0	0	0	0	0	0	0	0	0	0	0	0	0	0	0	0	0	0	0	0	0	0	0	0	0	0	0	0	0	0	0	0	0	0	0	0	0	0	0	0	0	0	0	0	0
ENSMUSG00000017550	Atad5	0.937564	0.923499	0.951629	0.998892	0.876236	1.03367	0.813326	0.964113	0.939145	1.66782	0.693102	0.930585	1.12657	0.655304	0.383015	1.04971	0.835757	0.282975	0.508423	0.995284	0.261678	1.39293	1.67941	0.877007	1.33285	1.21763	0.764412	1.02748	0.788034	1.6537	0.326348	1.09855	1.14362	0.971508	0.832194	1.15327	0.901505	0.758918	0.80152	0.610098	0.675466	1.02957	0.724995	0.998982	1.31345	0.670655	1.2723	0.904445
ENSMUSG00000101537	Gm29571	0	0	0	0	0	0	0	0	0	0	0	0	0	0	0	0	0	0	0	0	0	0	0	0	0	0	0	0	0	0	0	0	0	0	0	0	0	0	0	0	0	0	0	0	0	0	0	0
ENSMUSG00000101534	Gm29306	0	0	0	0	0	0	0	0	0	0	0	0	0	0	0	0	0	0	0	0	0	0	0	0	0	0	0	0	0	0	0	0	0	0	0	0	0	0	0	0	0	0	0	0	0	0	0	0
ENSMUSG00000101535	Gm29383	0	0	0	0	0	0	0	0	0	0	0	0	0	0	0	0	0	0	0	0	0	0	0	0	0	0	0	0	0	0	0	0	0	0	0	0	0	0	0	0	0	0	0	0	0	0	0	0
ENSMUSG00000101532	Zbed4-ps1	0	0	0	0	0	0	0	0	0	0	0	0	0	0	0	0	0	0	0	0	0	0	0	0	0	0	0	0	0	0	0	0	0	0	0	0	0	0	0	0	0	0	0	0	0	0	0	0
ENSMUSG00000101533	Gm29393	0	0	0	0	0	0	0	0	0	0	0	0	0	0	0	0	0	0	0	0	0	0	0	0	0	0	0	0	0	0	0	0	0	0	0	0	0	0	0	0	0	0	0	0	0	0	0	0
ENSMUSG00000101530	Gm29259	0	0	0	0	0	0	0	0	0	0	0	0	0	0	0	0	0	0	0	0	0	0	0	0	0	0	0	0	0	0	0	0	0	0	0	0	0	0	0	0	0	0	0	0	0	0	0	0
ENSMUSG00000101531	Gm29672	0	0	0	0	0	0	0	0	0	0	0	0	0	0	0	0	0	0	0	0	0	0	0	0	0	0	0	0	0	0	0	0	0	0	0	0	0	0	0	0	0	0	0	0	0	0	0	0
ENSMUSG00000101538	Gm29029	0	0	0	0	0	0	0	0	0	0	0	0	0	0	0	0	0	0	0	0	0	0	0	0	0	0	0	0	0	0	0	0	0	0	0	0	0	0	0	0	0	0	0	0	0	0	0	0
ENSMUSG00000101539	Gm28252	0	0	0	0	0	0	0	0	0	0	0	0	0	0	0	0	0	0	0	0	0	0	0	0	0	0	0	0	0	0	0	0	0	0	0	0	0	0	0	0	0	0	0	0	0	0	0	0
ENSMUSG00000029007	Agtrap	11.5387	11.159	11.9184	11.4094	11.668	10.6065	11.7115	12.2123	11.6245	11.7523	13.7446	11.7156	7.95403	9.85549	9.04061	14.1055	14.0885	12.0589	12.7991	7.09163	7.82769	7.0544	11.0193	10.2843	15.7415	12.31	11.5931	13.2524	9.89076	9.58125	12.2873	14.5522	13.0632	12.4407	13.2793	14.2087	9.45157	10.2154	13.0436	15.9858	14.558	11.3215	10.5528	7.92461	10.1978	9.0266	12.1917	11.2033
ENSMUSG00000030768	Disp1	3.30221	3.21848	3.38593	3.28645	3.31796	3.02401	3.41296	3.54889	3.22297	2.41447	2.66484	3.31287	2.33926	2.61907	2.00727	4.12915	5.75676	3.28823	5.59764	1.09132	3.40952	1.38213	1.48493	3.23344	3.83497	3.59637	4.59266	4.66437	2.95041	2.36533	3.25703	3.22261	4.04189	4.64228	5.82871	4.12786	2.97789	1.92332	3.102	3.23714	4.27409	3.09642	5.46951	2.4651	2.89089	3.23494	2.59939	2.43968
ENSMUSG00000029005	Draxin	0.0498414	0.0384064	0.0612764	0.0605737	0.039109	0.0486223	0.0281904	0.0725252	0.0500276	0	0	0	0.0916353	0	0.0415573	0.0551094	0	0.0379686	0.0556339	0	0	0.0812512	0.0734908	0.0806678	0.0637742	0.0951256	0.020274	0.0157996	0.0558394	0.0674203	0.142671	0.117267	0.0256433	0.0708867	0.0485329	0.0418843	0.0526109	0.0423973	0.115938	0.0593354	0.147611	0.0333691	0.0528729	0	0.0851311	0.0326018	0.0242073	0
ENSMUSG00000029004	Kmt2e	30.2463	30.2143	30.2784	30.7628	29.7299	31.808	28.6205	29.7177	30.8392	26.6354	24.488	31.9711	30.9186	38.3882	31.121	32.5009	26.4717	23.386	20.3244	28.6174	34.8365	34.8752	36.5151	35.3388	28.6207	31.7675	31.9502	26.5033	29.0552	25.1815	30.6109	29.6777	33.6476	38.3024	27.9246	31.3332	23.8457	25.7697	30.8836	30.6222	28.5478	25.6181	33.7731	32.4564	33.1532	30.4816	29.552	34.0725
ENSMUSG00000029003	Mad2l2	18.678	17.3782	19.9778	17.6721	19.684	16.0121	18.7443	19.332	20.6236	20.5005	19.1938	24.9124	18.5785	20.6356	16.4921	15.2105	18.2742	14.6861	18.9594	16.0674	11.5599	15.3923	14.7736	16.6529	18.9677	18.5592	15.4846	14.4098	18.2538	19.1248	19.4069	23.4391	21.2687	19.2467	19.1716	21.094	19.6188	14.2431	16.7068	21.5147	22.2858	22.043	24.4089	24.3549	22.9187	18.3101	21.1604	12.6155
ENSMUSG00000010021	Kif19a	0.514028	0.527189	0.500868	0.585076	0.442981	0.684214	0.370163	0.485937	0.515798	0	0.821287	0.387841	0.326131	0.102001	0.853981	0.164598	0.435037	0.525003	0.0857536	0.268817	0.368189	0.611336	0.969757	1.56893	0.61898	0.362977	0.436386	0.995873	0.640895	0.407175	0.522647	0.514451	0.808178	0.7343	0.221128	1.07617	0.158983	0.136881	0.27946	0.859712	0.534711	0.6135	1.01461	0.132521	0.311966	0.625292	0.515415	0.349175
ENSMUSG00000097231	Gm26852	0.559812	0.356485	0.763138	0.590208	0.529415	0.361676	0.351294	0.818739	0.707537	0.183239	0.255493	0.0622867	0.611085	0.487081	0.805311	0.364239	0.194688	0.273732	0.275782	0.156904	0.619238	0.146464	0.662309	0.412023	0.186803	0.360046	0.456827	0.213596	0.402553	0.668456	1.41438	0.951233	0.947206	0.766681	0.590401	0.773827	0.900957	0.636872	0.53738	1.23013	0.399085	0.781874	1.02446	0.511365	0.383612	0.763958	0.872634	0.72666
ENSMUSG00000010025	Aldh3a2	37.6919	39.421	35.9629	37.2465	38.1374	38.7752	40.0667	35.7178	36.208	39.3119	43.4039	47.4993	34.9226	37.5525	34.1696	40.3937	42.5548	39.894	40.9652	33.3192	34.1655	37.4558	35.4003	40.9308	46.2649	38.6539	40.1842	42.1695	39.2075	36.1324	36.5534	34.1338	33.7193	33.3084	38.6423	34.8143	36.5187	34.4817	38.8736	38.2964	35.712	38.4587	34.9066	37.6292	39.534	32.7101	32.3529	32.1779
ENSMUSG00000029001	Fbxo44	10.5305	9.76717	11.2938	9.85074	11.2102	9.53226	10.0021	10.1692	12.4183	12.2615	11.0019	16.2254	7.44036	7.42983	8.04328	12.7807	9.33095	8.09849	7.40834	10.2587	7.85079	5.59467	10.2384	11.8814	14.3543	11.3823	7.64611	8.30405	7.81189	10.9037	7.39605	12.3695	12.3287	8.60269	9.26775	10.139	9.10809	9.66252	11.9141	12.8589	17.8186	16.5883	14.722	13.992	10.7129	11.387	8.6293	7.45582
ENSMUSG00000097233	Gm17552	0.149521	0.119795	0.179248	0.150072	0.148971	0.140915	0.0986757	0.159228	0.199267	0	0.0549592	0	0.0746341	0.0916356	0.0281891	0.249251	0.146583	0.0773079	0.264197	0	0.103574	0.220472	0.0997428	0.291794	0.281236	0.103299	0.137528	0.171506	0	0.0914566	0	0.477302	0.209066	0.240438	0.131795	0.0284205	0.11896	0.115049	0.179795	0.402386	0.100172	0.452919	0.322932	0	0.173303	0.132713	0.197129	0.0342122
ENSMUSG00000101288	Gm28342	0	0	0	0	0	0	0	0	0	0	0	0	0	0	0	0	0	0	0	0	0	0	0	0	0	0	0	0	0	0	0	0	0	0	0	0	0	0	0	0	0	0	0	0	0	0	0	0
ENSMUSG00000089416	Gm22116	0	0	0	0	0	0	0	0	0	0	0	0	0	0	0	0	0	0	0	0	0	0	0	0	0	0	0	0	0	0	0	0	0	0	0	0	0	0	0	0	0	0	0	0	0	0	0	0
ENSMUSG00000097232	Gm26854	0.035062	0.0262309	0.043893	0.0418159	0.028308	0.0524619	0	0.0311699	0.056616	0	0	0	0	0	0	0	0	0	0	0	0	0	0.347419	0	0	0	0	0	0.1772	0	0	0	0	0	0	0	0	0	0.311699	0	0	0.315976	0.250184	0	0	0	0	0
ENSMUSG00000021506	Pitx1	0.0297628	0.0121791	0.0473465	0.0501034	0.00942219	0.0169165	0.00744179	0.0832904	0.0114026	0	0	0	0	0.0744179	0	0	0	0	0	0	0	0	0	0	0.169165	0	0	0	0	0	0.157388	0	0	0.375034	0	0.269325	0	0.0311567	0	0	0	0	0.0583515	0	0	0	0	0.0556745
ENSMUSG00000101280	Gm8600	0	0	0	0	0	0	0	0	0	0	0	0	0	0	0	0	0	0	0	0	0	0	0	0	0	0	0	0	0	0	0	0	0	0	0	0	0	0	0	0	0	0	0	0	0	0	0	0
ENSMUSG00000097235	Gm17250	0	0	0	0	0	0	0	0	0	0	0	0	0	0	0	0	0	0	0	0	0	0	0	0	0	0	0	0	0	0	0	0	0	0	0	0	0	0	0	0	0	0	0	0	0	0	0	0
ENSMUSG00000101282	Gm28152	0	0	0	0	0	0	0	0	0	0	0	0	0	0	0	0	0	0	0	0	0	0	0	0	0	0	0	0	0	0	0	0	0	0	0	0	0	0	0	0	0	0	0	0	0	0	0	0
ENSMUSG00000086237	Gm15591	0.293502	0.319435	0.26757	0.279364	0.307641	0.252218	0.386651	0.306509	0.228631	2.1989	0.447358	0	0.816216	0	0	0.40404	0	0	0	0	0	0.891285	0.814304	0.293347	0.175456	0	0	0.347792	0	0	0	0.257332	0	1.16682	0.54421	0	0.57654	0.155228	0.364957	0	0	0.740823	0.586498	0	0.235475	0.358928	0	0
ENSMUSG00000101284	Gm28811	0	0	0	0	0	0	0	0	0	0	0	0	0	0	0	0	0	0	0	0	0	0	0	0	0	0	0	0	0	0	0	0	0	0	0	0	0	0	0	0	0	0	0	0	0	0	0	0
ENSMUSG00000101285	Gm28600	0	0	0	0	0	0	0	0	0	0	0	0	0	0	0	0	0	0	0	0	0	0	0	0	0	0	0	0	0	0	0	0	0	0	0	0	0	0	0	0	0	0	0	0	0	0	0	0
ENSMUSG00000101286	Gm21317	0	0	0	0	0	0	0	0	0	0	0	0	0	0	0	0	0	0	0	0	0	0	0	0	0	0	0	0	0	0	0	0	0	0	0	0	0	0	0	0	0	0	0	0	0	0	0	0
ENSMUSG00000030761	Myo7a	4.48081	3.52739	5.43424	4.30939	4.65224	3.86452	3.19025	4.75425	6.11423	1.96912	3.13263	2.50251	2.50992	2.75938	3.64451	4.28892	2.88807	2.66295	5.54452	1.7903	2.34379	2.28093	2.83951	4.22793	4.60665	6.12098	4.91573	5.67163	3.84776	3.50703	5.04619	4.44725	5.24738	5.90262	4.38327	5.19824	3.75117	5.51923	4.54014	10.1217	12.9054	4.87863	6.03375	3.51155	4.18993	4.52367	5.61119	3.47025
ENSMUSG00000079773	AC087559,2	0	0	0	0	0	0	0	0	0	0	0	0	0	0	0	0	0	0	0	0	0	0	0	0	0	0	0	0	0	0	0	0	0	0	0	0	0	0	0	0	0	0	0	0	0	0	0	0
ENSMUSG00000079774	AC087559,3	0	0	0	0	0	0	0	0	0	0	0	0	0	0	0	0	0	0	0	0	0	0	0	0	0	0	0	0	0	0	0	0	0	0	0	0	0	0	0	0	0	0	0	0	0	0	0	0
ENSMUSG00000097237	Gm26519	0	0	0	0	0	0	0	0	0	0	0	0	0	0	0	0	0	0	0	0	0	0	0	0	0	0	0	0	0	0	0	0	0	0	0	0	0	0	0	0	0	0	0	0	0	0	0	0
ENSMUSG00000065950	Gm5908	0.176869	0.0832305	0.270507	0.136434	0.217304	0.132543	0.033918	0.140325	0.400689	0	0	0	0.33918	0	0	0	0	0	0	0	0	0	0	0	0	0	0	0.28666	1.03877	0	0	0.846633	0	0	0	0	0	0.255556	0.301063	1.05522	1.35605	0.614224	0	0	0.389607	0.591794	0	0
ENSMUSG00000009739	Pou6f1	18.987	13.8252	24.1489	19.4187	18.5554	13.7112	13.9392	25.1261	23.1717	12.2985	18.5126	13.5741	14.3719	11.027	12.791	14.4034	13.7276	15.3835	13.3024	10.4906	17.0613	11.2275	13.6296	13.1449	16.5286	13.603	14.5087	13.7848	13.1328	19.0311	28.1198	30.1796	26.2891	25.6269	28.145	28.9315	22.5824	20.1641	22.1918	30.7583	30.4172	24.5132	27.7099	20.9341	21.6455	14.8833	21.4433	21.252
ENSMUSG00000065952	C330021F23Rik	1.02275	1.15596	0.889539	0.948149	1.09735	0.972111	1.33981	0.924187	0.854891	1.43511	1.41133	3.5227	0.454478	1.56674	0.465406	1.69215	0.969784	0.661603	1.21879	2.43017	1.08453	1.74454	0	1.08946	1.62465	0.603771	0.217522	0.334483	0.591982	0.72068	0	1.34746	0.696077	1.85022	0.675728	0.986028	0.469728	1.32124	1.17471	0.630612	0.908828	1.44527	0.570493	0.304062	0.912835	0.565194	0.430658	1.53555
ENSMUSG00000065954	Tacc1	19.8529	19.7894	19.9164	20.1741	19.5317	20.2926	19.2861	20.0556	19.7772	17.0259	16.5182	16.992	17.4873	20.3299	21.1607	22.5198	21.2151	21.798	17.8143	24.4586	18.9499	19.9087	14.6327	21.0407	18.873	22.04	23.8797	19.3282	19.8146	16.2014	21.7486	19.2654	21.9617	18.4192	20.5639	21.7794	22.1365	18.579	19.9011	19.0218	17.3169	22.6366	16.6371	19.062	26.6728	15.8176	18.5559	20.3167
ENSMUSG00000065956	Gm14850	0	0	0	0	0	0	0	0	0	0	0	0	0	0	0	0	0	0	0	0	0	0	0	0	0	0	0	0	0	0	0	0	0	0	0	0	0	0	0	0	0	0	0	0	0	0	0	0
ENSMUSG00000081812	Gm4789	0	0	0	0	0	0	0	0	0	0	0	0	0	0	0	0	0	0	0	0	0	0	0	0	0	0	0	0	0	0	0	0	0	0	0	0	0	0	0	0	0	0	0	0	0	0	0	0
ENSMUSG00000081813	Gm12806	0	0	0	0	0	0	0	0	0	0	0	0	0	0	0	0	0	0	0	0	0	0	0	0	0	0	0	0	0	0	0	0	0	0	0	0	0	0	0	0	0	0	0	0	0	0	0	0
ENSMUSG00000081810	Gm11878	0.194502	0.192242	0.196762	0.178913	0.210091	0.152586	0.231897	0.205239	0.188285	1.42823	0.890744	0	0	0	0	0	0	0	0	0	0	0	0	0	0	0	0	0.689368	0.836494	0	0	0	0	0.768498	0	0.921679	0	0	0.362213	0	0	0	1.17119	0	0	0.711665	0	0
ENSMUSG00000081811	Gm12713	0	0	0	0	0	0	0	0	0	0	0	0	0	0	0	0	0	0	0	0	0	0	0	0	0	0	0	0	0	0	0	0	0	0	0	0	0	0	0	0	0	0	0	0	0	0	0	0
ENSMUSG00000081816	Gm15528	0.018506	0.00577725	0.0312347	0.0117831	0.0252289	0.0115545	0	0.0120117	0.0504577	0	0	0	0	0	0	0	0	0	0	0	0	0	0	0	0.115545	0	0	0	0	0	0	0	0	0	0	0	0	0	0.120117	0	0	0	0	0.320127	0	0	0	0.18445
ENSMUSG00000081817	Gm13590	0.00330372	0.00282767	0.00377977	0.00282767	0.00377977	0.00565535	0	0	0.00755955	0	0	0	0	0	0	0	0	0	0	0	0	0	0	0	0.0565535	0	0	0	0	0	0	0	0	0	0	0	0	0	0	0	0	0	0	0	0.0755955	0	0	0
ENSMUSG00000081814	Gm14695	0	0	0	0	0	0	0	0	0	0	0	0	0	0	0	0	0	0	0	0	0	0	0	0	0	0	0	0	0	0	0	0	0	0	0	0	0	0	0	0	0	0	0	0	0	0	0	0
ENSMUSG00000097425	Vmn1r181	0	0	0	0	0	0	0	0	0	0	0	0	0	0	0	0	0	0	0	0	0	0	0	0	0	0	0	0	0	0	0	0	0	0	0	0	0	0	0	0	0	0	0	0	0	0	0	0
ENSMUSG00000097426	Gm8941	0.0150136	0.0300272	0	0	0.0300272	0	0.0600544	0	0	0	0	0.473857	0	0	0	0.126687	0	0	0	0	0	0	0	0	0	0	0	0	0	0	0	0	0	0	0	0	0	0	0	0	0	0	0	0	0	0	0	0
ENSMUSG00000081819	Gm12722	0	0	0	0	0	0	0	0	0	0	0	0	0	0	0	0	0	0	0	0	0	0	0	0	0	0	0	0	0	0	0	0	0	0	0	0	0	0	0	0	0	0	0	0	0	0	0	0
ENSMUSG00000097420	Gm17575	0	0	0	0	0	0	0	0	0	0	0	0	0	0	0	0	0	0	0	0	0	0	0	0	0	0	0	0	0	0	0	0	0	0	0	0	0	0	0	0	0	0	0	0	0	0	0	0
ENSMUSG00000097421	D630011A20Rik	0	0	0	0	0	0	0	0	0	0	0	0	0	0	0	0	0	0	0	0	0	0	0	0	0	0	0	0	0	0	0	0	0	0	0	0	0	0	0	0	0	0	0	0	0	0	0	0
ENSMUSG00000097422	Gm26521	0.546415	0.4196	0.673229	0.562052	0.530777	0.469021	0.370179	0.655084	0.691375	0.332479	0.398659	1.01825	0.632152	0.58094	0.153208	0.271067	0.106336	0.1403	0.0684039	0.42737	0.187694	0.998759	0.723752	0.396316	0.627436	0.0937337	0.348866	0.427476	0.45881	0.993853	0.351139	0.74959	0.3172	0.609982	0.478785	0.721583	1.12079	0.556007	0.651906	0.874131	0.363451	0.739601	0.325492	0.538323	0.419105	0.882116	0.536423	0.869742
ENSMUSG00000097423	Gm26522	0	0	0	0	0	0	0	0	0	0	0	0	0	0	0	0	0	0	0	0	0	0	0	0	0	0	0	0	0	0	0	0	0	0	0	0	0	0	0	0	0	0	0	0	0	0	0	0
ENSMUSG00000105477	AC151286,1	0	0	0	0	0	0	0	0	0	0	0	0	0	0	0	0	0	0	0	0	0	0	0	0	0	0	0	0	0	0	0	0	0	0	0	0	0	0	0	0	0	0	0	0	0	0	0	0
ENSMUSG00000054966	Lmntd1	0.00498167	0.00219317	0.00777017	0.00297377	0.00698957	0	0.00438634	0.00594754	0.00959281	0	0	0	0	0	0	0	0	0.0438634	0	0	0	0	0	0	0	0	0	0	0	0	0	0	0.0594754	0	0	0	0	0	0	0	0	0	0.0959281	0	0	0	0	0
ENSMUSG00000077092	Mir742	0	0	0	0	0	0	0	0	0	0	0	0	0	0	0	0	0	0	0	0	0	0	0	0	0	0	0	0	0	0	0	0	0	0	0	0	0	0	0	0	0	0	0	0	0	0	0	0
ENSMUSG00000105475	RP23-373G12,2	0	0	0	0	0	0	0	0	0	0	0	0	0	0	0	0	0	0	0	0	0	0	0	0	0	0	0	0	0	0	0	0	0	0	0	0	0	0	0	0	0	0	0	0	0	0	0	0
ENSMUSG00000105474	RP23-379D24,2	0	0	0	0	0	0	0	0	0	0	0	0	0	0	0	0	0	0	0	0	0	0	0	0	0	0	0	0	0	0	0	0	0	0	0	0	0	0	0	0	0	0	0	0	0	0	0	0
ENSMUSG00000041308	Sntb2	7.89892	12.4677	3.33013	7.53412	8.26372	12.3866	12.5488	2.68166	3.97861	13.9396	12.4541	11.8482	16.1949	16.096	19.6334	7.1477	8.68735	12.2166	7.27046	17.3922	16.1604	16.5274	16.5163	9.47539	6.9014	11.2301	10.8852	8.67033	10.107	3.18905	1.34999	2.63497	1.94241	2.72456	2.4116	2.52655	2.94497	3.97787	3.11462	2.38545	2.53172	4.85499	4.44044	6.30075	4.10326	4.58842	2.94925	4.47178
ENSMUSG00000041309	Nkx6-2	0.696592	0.646197	0.746986	0.708849	0.684334	0.598541	0.693854	0.819158	0.674815	0.782271	0.469422	0.798835	0.585055	0.976779	0.540999	0.478681	0.751287	0.991517	0.563691	0.502875	0.883797	0.70541	0.745792	0.777347	0.692519	0.717631	0.46932	0.274513	0.216206	0.779788	0.620219	1.22176	0.748188	0.61547	0.282068	1.03176	1.31928	0.613629	0.959417	1.37145	1.07008	1.35499	0.30667	0.507437	0.493531	0.283239	0.491348	0.585523
ENSMUSG00000098484	Gm27280	0	0	0	0	0	0	0	0	0	0	0	0	0	0	0	0	0	0	0	0	0	0	0	0	0	0	0	0	0	0	0	0	0	0	0	0	0	0	0	0	0	0	0	0	0	0	0	0
ENSMUSG00000041303	Gtf3c3	6.85559	7.16427	6.54691	7.00928	6.7019	7.51892	6.80961	6.49964	6.59418	9.55348	5.95648	8.58597	6.94373	5.65997	5.49572	7.24616	7.9308	5.17355	5.55025	6.25059	6.35318	6.85447	8.09265	7.78559	9.48827	8.20657	7.789	7.6194	6.74947	6.14848	5.93729	6.89826	4.50473	8.80858	6.61377	7.64532	5.93769	5.81627	6.68604	4.59926	4.376	6.6964	7.71658	6.89366	7.76508	6.97706	6.9278	7.15517
ENSMUSG00000041301	Cftr	0.05419	0.0786842	0.0296957	0.0309555	0.0774245	0.0307571	0.126611	0.0311539	0.0282376	0.166734	0	0.516788	0.137504	0.027686	0.0340752	0.0451892	0.0177037	0.286889	0.0335441	0	0	0	0.0903803	0.0440987	0.0576807	0.0467916	0	0.0381065	0.0305132	0	0	0.174765	0	0	0.0596736	0	0.0287588	0.0347671	0.0135743	0	0	0	0	0	0.0174417	0	0.0595415	0.151995
ENSMUSG00000000365	Rnf17	0.0677618	0.0823445	0.053179	0.0604768	0.0750467	0.077986	0.0867031	0.0429677	0.0633904	0.136931	0.0818435	0	0.0185187	0.102383	0.0629867	0.167055	0.174625	0.0383656	0.0843225	0.175886	0	0	0	0.0815097	0.112771	0.134568	0.122914	0.0957876	0.0564236	0	0.0720808	0.0236983	0.0259123	0	0.0490408	0.042322	0.0354402	0.11424	0.0669423	0.119909	0	0.101154	0.0267128	0.176438	0.0430104	0	0.0244603	0.0763895
ENSMUSG00000093338	Mir3090	0	0	0	0	0	0	0	0	0	0	0	0	0	0	0	0	0	0	0	0	0	0	0	0	0	0	0	0	0	0	0	0	0	0	0	0	0	0	0	0	0	0	0	0	0	0	0	0
ENSMUSG00000089418	Gm22016	0	0	0	0	0	0	0	0	0	0	0	0	0	0	0	0	0	0	0	0	0	0	0	0	0	0	0	0	0	0	0	0	0	0	0	0	0	0	0	0	0	0	0	0	0	0	0	0
ENSMUSG00000093334	Gm22118	0	0	0	0	0	0	0	0	0	0	0	0	0	0	0	0	0	0	0	0	0	0	0	0	0	0	0	0	0	0	0	0	0	0	0	0	0	0	0	0	0	0	0	0	0	0	0	0
ENSMUSG00000093335	Gm22119	0	0	0	0	0	0	0	0	0	0	0	0	0	0	0	0	0	0	0	0	0	0	0	0	0	0	0	0	0	0	0	0	0	0	0	0	0	0	0	0	0	0	0	0	0	0	0	0
ENSMUSG00000093336	Mir1954	0	0	0	0	0	0	0	0	0	0	0	0	0	0	0	0	0	0	0	0	0	0	0	0	0	0	0	0	0	0	0	0	0	0	0	0	0	0	0	0	0	0	0	0	0	0	0	0
ENSMUSG00000105470	RP23-120C8,7	0	0	0	0	0	0	0	0	0	0	0	0	0	0	0	0	0	0	0	0	0	0	0	0	0	0	0	0	0	0	0	0	0	0	0	0	0	0	0	0	0	0	0	0	0	0	0	0
ENSMUSG00000093331	Gm22120	0	0	0	0	0	0	0	0	0	0	0	0	0	0	0	0	0	0	0	0	0	0	0	0	0	0	0	0	0	0	0	0	0	0	0	0	0	0	0	0	0	0	0	0	0	0	0	0
ENSMUSG00000086234	Usp46os2	2.32042	2.24222	2.39862	2.25162	2.38923	2.13078	2.35367	2.37245	2.4248	4.92256	2.51024	1.68603	2.28431	1.24122	1.27514	1.58598	4.02279	3.32287	0.685553	1.05943	0	1.99866	3.19954	1.972	3.34788	2.37801	2.24322	2.53715	2.5719	2.47523	0	3.17514	1.32583	2.61632	1.52995	3.89894	3.01784	2.61266	3.07261	4.33599	3.67426	0.415923	3.29375	2.20209	1.85034	2.01333	1.50629	1.26682
ENSMUSG00000102782	Gm37625	0.0905119	0.0830889	0.097935	0.0902295	0.0907944	0.0914719	0.074706	0.0889872	0.106883	0	0	0.0739176	0.0980354	0.252906	0.0889091	0.0393022	0.0924401	0.10155	0	0.0930984	0.244989	0.0869171	0.157242	0.0287632	0.0852785	0.0610612	0.0867505	0.0507051	0.0199136	0.144239	0.0763138	0.0752666	0.0548794	0.189575	0.0259626	0.112018	0.0375195	0.120944	0.0531541	0.190408	0.0789579	0.107097	0	0.0934079	0.159378	0.104628	0.0258972	0.134802
ENSMUSG00000022015	Tnfsf11	0.00203352	0	0.00406704	0	0.00406704	0	0	0	0.00813408	0	0	0	0	0	0	0	0	0	0	0	0	0	0	0	0	0	0	0	0	0	0	0	0	0	0	0	0	0	0	0	0	0.0813408	0	0	0	0	0	0
ENSMUSG00000022014	Epsti1	2.74161	2.59644	2.88678	2.84943	2.63379	2.72426	2.46863	2.97461	2.79895	1.59935	2.27968	2.24579	1.74019	1.79755	2.52071	2.6645	2.94444	3.62682	3.26727	2.57045	3.16242	1.68274	1.52532	2.78141	2.59603	3.95087	3.65851	2.99364	2.32117	3.78638	2.32507	2.8816	2.90747	1.94028	2.89217	2.93146	2.90499	3.69456	3.48213	3.32981	2.62579	4.05718	2.57918	1.816	0.819994	5.04445	2.08124	1.87087
ENSMUSG00000022016	Akap11	8.94182	10.6928	7.1908	9.11229	8.77136	11.1108	10.2749	7.11382	7.26779	12.1862	9.06091	11.9271	7.97989	8.74006	7.68026	13.0535	13.1149	9.89743	9.10901	10.6529	9.41526	9.76239	10.0133	11.7695	12.2517	11.0962	13.0843	11.578	11.484	5.96542	8.06547	6.44178	4.91389	8.89874	7.49016	8.45049	6.17414	7.53875	7.19933	5.60474	5.68497	6.81826	8.50653	6.63668	7.14751	7.57274	6.89141	9.13205
ENSMUSG00000022010	Tsc22d1	130.751	131.41	130.092	131.51	129.992	132.413	130.407	130.607	129.578	141.318	122.616	115.95	93.5397	122.201	92.8921	155.209	191.813	134.161	134.369	99.069	98.5761	114.419	139.018	109.913	206.764	160.46	132.692	146.532	116.687	129.956	112.804	117.689	126.603	150.336	149.271	132.306	90.091	158.727	138.285	111.141	86.7292	123.332	153.903	110.743	110.308	149.585	156.292	161.831
ENSMUSG00000022013	Dnajc15	30.5946	32.6364	28.5528	30.4731	30.716	32.29	32.9828	28.6563	28.4492	32.9633	36.3485	32.398	21.4479	31.4254	22.6272	32.0633	41.7713	38.7435	40.04	29.8665	27.2425	28.1248	26.8506	37.317	39.7566	40.8479	28.055	33.2513	31.5874	28.1692	29.395	35.4332	27.4798	26.4054	25.9916	32.0806	24.2584	26.1224	31.2272	34.5687	32.0606	27.2575	37.2748	26.19	22.9575	27.4524	27.6959	23.9582
ENSMUSG00000022012	Enox1	0.0207476	0.0202092	0.0212861	0.0148532	0.0266421	0.01005	0.0303683	0.0196564	0.0229158	0	0	0.104481	0.0277411	0	0	0.0277883	0	0.143673	0	0	0	0	0	0	0	0.0287963	0	0.0717038	0	0	0	0	0.0388716	0	0	0.0316877	0.079571	0.021377	0.0250568	0	0	0.050502	0.080017	0	0	0	0	0
ENSMUSG00000022019	Tdrd3	9.48683	10.1025	8.87114	9.64275	9.33091	9.96751	10.2375	9.31798	8.4243	11.1377	11.7564	9.57209	9.53058	8.91374	7.82722	9.89436	11.6479	12.2605	9.83472	8.76744	10.592	10.9043	8.23072	11.3807	8.48268	10.023	9.08944	9.95383	12.251	9.06889	11.7743	6.81083	9.92001	10.1538	10.4582	9.45729	10.7011	7.3468	7.4886	9.56537	9.02139	5.03636	7.319	8.41215	10.2083	7.35518	9.61564	9.02407
ENSMUSG00000022018	Rgcc	28.7789	31.8807	25.6772	27.9011	29.6568	33.0458	30.7156	22.7564	28.598	23.9102	31.929	20.3238	33.8669	28.505	27.8621	50.623	32.3291	26.971	30.8357	29.636	20.5022	33.265	37.9507	41.7376	48.4564	36.5529	30.7415	26.2424	25.3731	23.0192	17.3115	26.1336	22.9366	22.8416	19.2959	26.9619	31.7613	17.4657	19.8363	23.38	34.3859	37.656	32.8565	28.4854	49.6668	18.857	14.873	17.9542
ENSMUSG00000055610	Olfr307	0	0	0	0	0	0	0	0	0	0	0	0	0	0	0	0	0	0	0	0	0	0	0	0	0	0	0	0	0	0	0	0	0	0	0	0	0	0	0	0	0	0	0	0	0	0	0	0
ENSMUSG00000055612	Cdca7	1.22568	1.24061	1.21076	1.30088	1.15049	1.35525	1.12596	1.24651	1.17502	0.90555	0.904246	0.925481	1.325	1.82878	1.66897	1.40843	1.20584	0.466621	0.620666	1.35754	0.721511	1.97173	2.15628	0.916737	3.05944	0.680182	0.556579	1.00898	1.12356	0.60124	2.18549	1.41261	0.632716	1.67288	1.24851	1.05234	1.36323	1.22402	1.07204	1.3299	1.59145	1.11833	1.6715	0.585917	1.56837	0.72998	0.690255	1.73607
ENSMUSG00000020528	Prpsap2	22.088	23.7053	20.4707	22.3829	21.7932	23.1878	24.2229	21.578	19.3635	26.9043	26.0167	23.4256	19.5075	23.8797	19.497	26.7993	26.7398	26.6267	22.8319	14.4076	24.5249	24.2128	14.7135	25.878	28.4245	28.2954	26.1259	22.7277	22.5678	25.6139	24.8925	18.8518	18.386	23.3598	24.0385	20.2018	20.5395	17.3627	22.5338	18.5084	26.7293	16.969	21.6172	12.6401	19.3513	16.3425	20.0668	18.6508
ENSMUSG00000020527	Myo19	5.639	5.14749	6.13051	5.52842	5.74958	4.96454	5.33044	6.0923	6.16873	4.15107	4.48022	5.81613	5.61702	5.53364	4.58491	8.95218	4.49124	4.552	5.126	4.78657	5.69746	4.48371	5.41282	7.97225	4.58144	4.80415	4.27337	3.90195	3.73165	5.63921	7.28587	5.52272	8.53627	5.18872	5.82807	6.06445	5.01379	5.96544	5.87841	10.059	8.13458	4.48309	6.29512	4.46602	6.02348	5.47315	5.81765	6.18701
ENSMUSG00000020526	Znhit3	10.5482	10.6607	10.4358	10.1679	10.9286	9.45205	11.8693	10.8837	9.98792	18.7683	11.3887	16.4508	10.727	10.4562	9.94133	8.4584	11.8304	11.182	9.48987	9.65003	3.2418	6.40571	11.9808	7.46695	14.2774	11.5509	10.3316	10.5162	9.09908	11.0148	11.8466	11.921	11.9243	10.6362	11.8065	10.101	9.41457	10.0996	10.072	10.41	8.81384	8.17955	7.51718	9.10266	14.7251	12.4249	10.3027	10.4768
ENSMUSG00000020525	Ppm1d	30.7653	32.1108	29.4198	27.0179	34.5127	28.1536	36.068	25.8822	32.9574	31.6756	51.3717	32.5974	44.7296	39.6321	49.5957	17.0154	24.3655	38.1695	31.5275	27.8836	38.8784	25.0753	37.0544	31.3541	12.1365	29.476	29.4611	24.0073	26.209	25.2096	22.6232	22.0407	24.5972	24.9629	22.3088	24.2948	38.8709	29.4598	24.4546	35.1316	43.4216	23.5399	52.0712	29.6361	28.1094	45.6698	19.9114	22.6496
ENSMUSG00000020524	Gria1	0.000460152	0.000920305	0	0.000920305	0	0.00184061	0	0	0	0	0	0	0	0	0	0	0	0	0	0	0	0	0	0	0	0.0184061	0	0	0	0	0	0	0	0	0	0	0	0	0	0	0	0	0	0	0	0	0	0
ENSMUSG00000020523	Fam114a2	48.6522	50.1807	47.1236	48.5266	48.7777	49.6332	50.7281	47.42	46.8273	50.1121	49.2031	59.2569	57.2035	52.6668	45.8867	43.3817	47.3569	50.2398	51.9739	40.7367	52.9896	52.5402	52.2243	51.9011	45.2418	46.8212	47.4007	51.8939	54.583	54.2888	50.0845	44.5215	46.3675	50.5311	48.5119	46.9562	43.2029	45.0751	44.6606	52.7338	52.4146	35.439	55.3613	53.6095	52.1458	39.8683	39.0525	41.8612
ENSMUSG00000020522	Mfap3	18.9741	20.4933	17.455	19.0237	18.9246	20.7761	20.2105	17.2714	17.6386	22.045	18.7655	23.9534	20.9865	20.997	19.8393	19.5067	19.6597	18.0682	18.2837	20.3935	22.4293	24.1502	19.8642	20.0169	20.4672	21.4947	19.6856	19.7776	19.4815	19.0307	18.2054	13.1927	14.6332	16.5828	16.2099	18.6611	18.4307	18.8016	18.9655	16.0111	14.3025	14.1246	16.2982	19.5074	19.5072	19.5657	20.9124	17.4227
ENSMUSG00000020521	Rnft1	16.2076	16.6598	15.7553	16.4121	16.003	16.2277	17.092	16.5965	14.9141	16.5689	14.7004	17.3739	12.3354	18.4451	11.3445	19.8387	22.4189	18.4145	19.4798	15.2053	12.2867	19.9307	12.7309	13.646	20.6959	20.1912	13.9991	18.9487	14.6424	17.3213	15.9844	15.7779	10.6118	22.7212	20.5414	18.2066	13.6053	14.5886	16.6069	18.3749	9.75345	21.9258	16.2536	16.7831	16.0852	12.8353	12.3083	12.1358
ENSMUSG00000020520	Galnt10	6.56578	6.25303	6.87853	6.6063	6.52526	6.19828	6.30779	7.01433	6.74274	5.83934	6.47123	5.21999	5.89172	5.15079	6.1663	5.88461	6.99746	7.39335	8.06309	5.23656	5.99829	5.21179	6.13762	6.1755	5.6184	6.2984	7.43441	6.96131	6.91052	4.77965	7.22151	6.76587	8.09121	6.9577	7.80976	7.95829	7.49495	6.3862	6.67814	6.69719	8.8613	6.99552	7.12903	5.47353	5.55781	7.08808	6.60461	6.74291
ENSMUSG00000091866	Gm6257	0.0138566	0.0187934	0.0089198	0.0089198	0.0187934	0	0.0375869	0.0178396	0	0	0	0	0	0.228664	0	0	0.147205	0	0	0	0	0	0	0	0	0	0	0	0	0	0	0	0.178396	0	0	0	0	0	0	0	0	0	0	0	0	0	0	0
ENSMUSG00000091867	Cyp2a22	0	0	0	0	0	0	0	0	0	0	0	0	0	0	0	0	0	0	0	0	0	0	0	0	0	0	0	0	0	0	0	0	0	0	0	0	0	0	0	0	0	0	0	0	0	0	0	0
ENSMUSG00000091864	Gm17102	0.395821	0.435024	0.356618	0.45077	0.340873	0.562326	0.307723	0.339215	0.374022	0.458403	0.277358	0	0.630466	0	0.141574	0.501931	0.296016	0.391628	0.379853	0	1.04179	1.1084	0.504212	0.182819	0.435808	0.261642	0.691181	0.755838	0.641568	0.458678	0.488737	0	0	0.241804	0.167645	0.860818	0.239094	0.482339	0.453033	0.805359	0	0	0.36299	0.603246	0.291789	0.222843	0.830586	0.17381
ENSMUSG00000091692	4930433I11Rik	0	0	0	0	0	0	0	0	0	0	0	0	0	0	0	0	0	0	0	0	0	0	0	0	0	0	0	0	0	0	0	0	0	0	0	0	0	0	0	0	0	0	0	0	0	0	0	0
ENSMUSG00000094814	Gm21973	0.0174916	0.0349779	5.29935e-06	0.0225038	0.0124794	0.0450076	0.0249482	4.57943e-13	1.05987e-05	5.13167e-57	0.000427873	0	5.08401e-37	0	0.249054	6.15849e-26	0	1.48145e-136	0	0	0	0	0	0.450076	0	6.24849e-24	1.15317e-28	4.08888e-235	2.21158e-52	0	0	0	0	0	0	3.54966e-77	0	4.57943e-12	5.30868e-64	0	0	2.52204e-29	0.000105987	0	0	0	0	6.2415e-34
ENSMUSG00000091863	Cldn34a	0	0	0	0	0	0	0	0	0	0	0	0	0	0	0	0	0	0	0	0	0	0	0	0	0	0	0	0	0	0	0	0	0	0	0	0	0	0	0	0	0	0	0	0	0	0	0	0
ENSMUSG00000094817	Cphx3	0	0	0	0	0	0	0	0	0	0	0	0	0	0	0	0	0	0	0	0	0	0	0	0	0	0	0	0	0	0	0	0	0	0	0	0	0	0	0	0	0	0	0	0	0	0	0	0
ENSMUSG00000094818	Gm15308	0	0	0	0	0	0	0	0	0	0	0	0	0	0	0	0	0	0	0	0	0	0	0	0	0	0	0	0	0	0	0	0	0	0	0	0	0	0	0	0	0	0	0	0	0	0	0	0
ENSMUSG00000094819	Olfr53	0	0	0	0	0	0	0	0	0	0	0	0	0	0	0	0	0	0	0	0	0	0	0	0	0	0	0	0	0	0	0	0	0	0	0	0	0	0	0	0	0	0	0	0	0	0	0	0
ENSMUSG00000104401	Gm20750	0.000622675	0	0.00124535	0.00124535	0	0	0	0.0024907	0	0	0	0	0	0	0	0	0	0	0	0	0	0	0	0	0	0	0	0	0	0	0	0	0	0	0	0	0	0	0.024907	0	0	0	0	0	0	0	0	0
ENSMUSG00000028759	Hp1bp3	89.8443	88.2289	91.4598	89.8726	89.8161	88.9266	87.5311	90.8186	92.101	85.6692	87.5319	97.8849	82.0418	88.2132	82.3247	92.2538	84.629	80.1862	94.5764	101.855	96.2521	90.969	76.9711	83.7557	85.4075	91.5625	82.7793	95.0096	84.7043	90.9509	92.1766	90.6526	108.487	85.2263	95.957	82.5301	89.3548	83.1592	89.6918	95.9624	95.8535	84.8683	92.0753	104.348	88.1833	85.2489	90.2149	94.9226
ENSMUSG00000052062	Pard3b	2.55076	3.23044	1.87107	2.47567	2.62584	3.11693	3.34396	1.83441	1.90772	3.01017	3.61855	2.31718	3.43765	2.81109	2.9881	3.60284	3.60249	4.87875	3.17274	4.01621	3.31005	2.66908	1.92328	3.94588	2.85519	2.97983	2.90675	2.98457	3.57848	1.87171	1.96112	1.40934	2.43533	1.28331	1.7348	1.34683	2.2193	2.27278	1.8096	1.67063	1.4445	2.32444	1.91342	1.81339	2.26339	1.22321	1.9709	2.22844
ENSMUSG00000099526	Gm29313	0	0	0	0	0	0	0	0	0	0	0	0	0	0	0	0	0	0	0	0	0	0	0	0	0	0	0	0	0	0	0	0	0	0	0	0	0	0	0	0	0	0	0	0	0	0	0	0
ENSMUSG00000013643	Lypd8	0.0182956	0.0318223	0.0047689	0.0146268	0.0219644	0.0197158	0.0439288	0.0095378	0	0	0	0	0.100379	0	0.338909	0	0	0	0	0	0	0	0	0	0.0868739	0	0.110284	0	0	0	0	0	0	0	0	0	0.095378	0	0	0	0	0	0	0	0	0	0	0
ENSMUSG00000013646	Sh3bp5l	11.4927	11.1444	11.841	11.1063	11.8791	10.7083	11.5805	11.5043	12.1776	13.8039	12.6231	13.0024	11.4621	13.3047	10.8144	11.135	10.6942	10.8858	8.07966	10.9858	9.75682	10.8442	13.2119	11.6449	12.2073	11.0009	10.4665	8.11419	8.85098	12.1845	6.94562	12.884	10.2725	14.6898	10.5885	11.9508	11.7599	10.163	13.6048	13.3654	10.0571	13.8363	9.2975	15.5396	12.6445	13.5216	11.2345	13.2072
ENSMUSG00000076505	Igkv1-131	0	0	0	0	0	0	0	0	0	0	0	0	0	0	0	0	0	0	0	0	0	0	0	0	0	0	0	0	0	0	0	0	0	0	0	0	0	0	0	0	0	0	0	0	0	0	0	0
ENSMUSG00000104400	Gm38010	0.000974948	0.0019499	0	0.0019499	0	0.00389979	0	0	0	0	0	0	0	0	0	0	0	0	0	0	0	0	0	0	0	0	0.0389979	0	0	0	0	0	0	0	0	0	0	0	0	0	0	0	0	0	0	0	0	0
ENSMUSG00000057612	Vmn1r37	0	0	0	0	0	0	0	0	0	0	0	0	0	0	0	0	0	0	0	0	0	0	0	0	0	0	0	0	0	0	0	0	0	0	0	0	0	0	0	0	0	0	0	0	0	0	0	0
ENSMUSG00000028756	Pink1	55.98	57.1395	54.8206	54.7801	57.18	54.6654	59.6135	54.8948	54.7464	76.7174	60.8309	50.9974	43.4449	48.8219	58.3809	59.922	63.8515	64.3969	68.7715	48.5241	48.049	51.7113	52.2666	69.1147	55.7693	53.0542	53.4179	61.6428	53.104	53.3614	61.8708	56.432	61.5516	42.0428	57.5402	45.0581	53.5097	51.6829	65.8986	60.8224	57.8533	59.306	50.3427	58.7499	45.813	46.802	55.8958	57.8554
ENSMUSG00000057615	Ldoc1	0	0	0	0	0	0	0	0	0	0	0	0	0	0	0	0	0	0	0	0	0	0	0	0	0	0	0	0	0	0	0	0	0	0	0	0	0	0	0	0	0	0	0	0	0	0	0	0
ENSMUSG00000057614	Gnai1	12.8133	14.6501	10.9766	13.4235	12.2032	15.8357	13.4644	11.0112	10.942	13.0884	10.5831	11.8315	10.0504	8.70511	12.474	15.986	19.649	17.7908	14.4858	15.3423	16.4442	12.2648	10.5399	20.15	12.577	17.9905	19.1177	19.1375	14.793	8.45921	13.8001	8.1149	9.6843	9.67861	13.8087	12.3316	10.6178	13.3043	10.3126	6.73857	5.51189	14.2173	10.0963	8.23083	13.5805	14.3249	11.0523	13.053
ENSMUSG00000028718	Stil	0.296898	0.339592	0.254203	0.249574	0.344221	0.287368	0.391817	0.211781	0.296626	0.337214	0.278753	0.789579	0.432521	0.89116	0.367791	0.126441	0.217677	0.168005	0.309024	0.975621	0	0.0798497	0.397579	0.33841	0.393262	0.442292	0.0199246	0.0803218	0.146416	0.19886	0.363565	0.118092	0.151277	0.104542	0.119297	0.144146	0.344903	0.389125	0.183998	0	0.755856	0.262512	0.135497	0.300456	0.230205	0.41676	0.261838	0.346906
ENSMUSG00000028719	Cmpk1	35.9889	40.6944	31.2834	35.413	36.5649	39.9562	41.4326	30.8697	31.6972	49.2273	41.025	43.6783	39.3248	36.6883	28.7143	40.2576	45.1419	44.058	46.2104	42.9809	44.7092	32.4231	40.8137	43.1341	37.4779	44.8309	33.2158	36.0744	43.902	27.6124	28.0233	30.8764	21.8762	36.5454	29.8723	29.1687	30.6926	35.8266	38.2033	26.8136	20.4615	30.9692	38.836	36.5746	29.5873	39.4828	31.7575	29.4613
ENSMUSG00000101277	Gm20847	0	0	0	0	0	0	0	0	0	0	0	0	0	0	0	0	0	0	0	0	0	0	0	0	0	0	0	0	0	0	0	0	0	0	0	0	0	0	0	0	0	0	0	0	0	0	0	0
ENSMUSG00000087994	Gm25055	0	0	0	0	0	0	0	0	0	0	0	0	0	0	0	0	0	0	0	0	0	0	0	0	0	0	0	0	0	0	0	0	0	0	0	0	0	0	0	0	0	0	0	0	0	0	0	0
ENSMUSG00000028710	Atpaf1	11.8645	11.4475	12.2815	12.2013	11.5277	11.4348	11.4603	12.9678	11.5952	15.6751	13.574	10.4251	11.4767	7.2245	8.27832	13.5272	12.2421	11.1719	11.0083	7.81462	7.70252	12.2029	9.43795	14.7874	11.8052	13.2833	13.817	12.6177	10.879	13.5724	17.7089	14.2457	11.465	15.5607	14.4428	10.3512	11.6804	11.5586	9.09239	12.3949	9.0153	9.98567	13.281	10.4674	11.9877	10.2647	10.5748	12.9333
ENSMUSG00000028750	Pla2g2c	0.0372745	0.0246306	0.0499185	0.0219111	0.052638	0.0233167	0.0259446	0.0205056	0.0793314	0	0	0	0	0	0	0.162856	0	0	0.0965898	0	0	0	0	0.0932016	0.139965	0	0	0	0	0	0	0	0.0899588	0	0	0	0	0	0.115097	0.52143	0	0	0	0	0.0740264	0	0.0842362	0
ENSMUSG00000028712	Cyp4a31	3.22657	2.79859	3.65455	2.98966	3.46348	2.98238	2.6148	2.99693	4.31216	4.5114	1.68789	2.651	2.02495	0.762524	1.0792	4.61915	3.1346	5.04889	0.628438	1.99034	0.862175	1.28462	4.76921	2.95386	1.84581	3.99317	3.78094	6.23496	2.1087	1.82634	3.08397	0.635706	1.04823	2.04359	3.38688	3.51769	4.0691	3.22371	7.1341	3.32608	4.42721	13.2664	3.55916	5.02264	4.17046	1.26931	3.94783	2.06725
ENSMUSG00000028713	Cyp4b1	8.68657	8.86981	8.50332	9.34846	8.02468	8.99489	8.74474	9.70203	7.30461	8.6568	11.246	9.06503	5.29989	7.98328	6.03111	10.4002	9.09453	8.5722	11.0984	5.83326	12.0351	6.70333	7.14233	7.47301	17.8417	9.63675	8.13218	8.09141	7.05978	7.95828	12.0549	11.8914	10.9447	9.40679	9.8075	10.7749	7.39108	6.80493	9.98578	11.0612	5.75091	8.6145	6.08097	2.94335	6.57028	6.533	7.49574	10.3726
ENSMUSG00000028715	Cyp4a14	1.58924	1.30364	1.87483	1.5064	1.67208	1.51828	1.089	1.49451	2.25515	1.7548	1.20351	1.79105	0.674651	1.02172	0.853227	1.27108	0.467388	1.67218	0.180429	1.50352	0.495097	2.45894	3.92732	1.56839	0.206865	1.15339	1.18986	1.91334	0.766088	1.60231	0.46302	1.233	0.835655	1.45578	1.41991	1.81239	2.23642	1.55826	2.32836	2.43455	1.16974	8.30669	2.63217	1.22987	1.84209	1.6216	1.41456	0.982688
ENSMUSG00000025544	Tm9sf2	91.0992	97.0573	85.1411	92.0824	90.116	97.8936	96.221	86.2713	84.011	95.0396	98.9315	96.1446	92.6584	84.8738	87.3671	92.7097	101.033	104.738	108.714	98.2923	103.136	93.7716	88.7639	102.907	86.2844	103.431	96.0831	106.098	100.169	89.5332	93.1344	78.4872	78.252	77.6069	92.1226	77.4222	93.5584	97.3854	85.2104	69.9173	84.4977	82.1156	76.7147	84.3631	85.9801	89.2818	85.4466	87.9061
ENSMUSG00000025545	Clybl	10.8848	12.1544	9.61529	10.4662	11.3034	11.5799	12.7289	9.35263	9.87795	10.4536	15.2651	13.6033	10.7387	8.08439	14.3444	14.5168	11.5044	14.2585	14.5198	12.6366	8.61218	9.54591	7.27973	14.8806	13.2027	12.0423	14.7646	12.2664	10.5676	8.22432	8.06849	8.8182	12.0006	6.83008	8.85244	9.77041	8.65029	11.1631	11.1484	10.2842	10.0978	10.7104	11.2276	9.3075	8.72922	9.20504	10.6206	8.11004
ENSMUSG00000102168	Gm36943	0	0	0	0	0	0	0	0	0	0	0	0	0	0	0	0	0	0	0	0	0	0	0	0	0	0	0	0	0	0	0	0	0	0	0	0	0	0	0	0	0	0	0	0	0	0	0	0
ENSMUSG00000102169	Gm9113	0	0	0	0	0	0	0	0	0	0	0	0	0	0	0	0	0	0	0	0	0	0	0	0	0	0	0	0	0	0	0	0	0	0	0	0	0	0	0	0	0	0	0	0	0	0	0	0
ENSMUSG00000102160	Gm36944	0	0	0	0	0	0	0	0	0	0	0	0	0	0	0	0	0	0	0	0	0	0	0	0	0	0	0	0	0	0	0	0	0	0	0	0	0	0	0	0	0	0	0	0	0	0	0	0
ENSMUSG00000102161	RP23-146J17,3	0	0	0	0	0	0	0	0	0	0	0	0	0	0	0	0	0	0	0	0	0	0	0	0	0	0	0	0	0	0	0	0	0	0	0	0	0	0	0	0	0	0	0	0	0	0	0	0
ENSMUSG00000102162	Gm2367	0.00690465	0	0.0138093	0.0138093	0	0	0	0.0276186	0	0	0	0	0	0	0	0	0	0	0	0	0	0	0	0	0	0	0	0	0	0	0	0	0	0	0	0	0	0	0.276186	0	0	0	0	0	0	0	0	0
ENSMUSG00000102163	Gm36945	0	0	0	0	0	0	0	0	0	0	0	0	0	0	0	0	0	0	0	0	0	0	0	0	0	0	0	0	0	0	0	0	0	0	0	0	0	0	0	0	0	0	0	0	0	0	0	0
ENSMUSG00000102164	Gm36946	0	0	0	0	0	0	0	0	0	0	0	0	0	0	0	0	0	0	0	0	0	0	0	0	0	0	0	0	0	0	0	0	0	0	0	0	0	0	0	0	0	0	0	0	0	0	0	0
ENSMUSG00000102165	RP24-410B18,4	0	0	0	0	0	0	0	0	0	0	0	0	0	0	0	0	0	0	0	0	0	0	0	0	0	0	0	0	0	0	0	0	0	0	0	0	0	0	0	0	0	0	0	0	0	0	0	0
ENSMUSG00000102166	Gm36947	0	0	0	0	0	0	0	0	0	0	0	0	0	0	0	0	0	0	0	0	0	0	0	0	0	0	0	0	0	0	0	0	0	0	0	0	0	0	0	0	0	0	0	0	0	0	0	0
ENSMUSG00000087990	Gm25058	0	0	0	0	0	0	0	0	0	0	0	0	0	0	0	0	0	0	0	0	0	0	0	0	0	0	0	0	0	0	0	0	0	0	0	0	0	0	0	0	0	0	0	0	0	0	0	0
ENSMUSG00000039176	Polg	27.2496	23.9984	30.5009	26.3861	28.1132	23.7755	24.2213	28.9966	32.0051	28.4305	25.4422	20.9499	24.7283	33.0399	22.7751	20.5803	18.5724	19.838	27.8565	37.1171	26.9914	29.2269	24.8996	21.3182	24.8737	18.0343	19.8116	14.6099	20.8726	30.9096	31.1359	25.4616	27.0076	32.0313	28.3017	25.7941	27.6269	30.5514	31.1462	42.2863	35.9122	26.4256	30.297	37.1954	29.1146	23.4157	28.3519	28.0831
ENSMUSG00000052397	Ezr	125.288	120.599	129.977	121.712	128.865	117.518	123.68	125.906	134.049	125.072	130.326	132.949	113.541	116.836	109.736	123.162	132.507	119.593	133.082	120.968	119.288	112.863	106.168	125.239	123.748	116.459	110.327	129.719	110.403	127.472	113.767	127.754	127.606	122.58	120.091	123.458	123.487	142.556	130.284	115.939	146.639	144.2	151.843	134.159	122.838	154.812	132.4	125.236
ENSMUSG00000052396	Mogat2	0.255265	0.186332	0.324199	0.243348	0.267182	0.184508	0.188155	0.302189	0.346208	0.21091	0	0.215411	0.286987	0.210733	0.12969	0.486953	0.135105	0.118887	0.0868763	0	0	0	0.114963	0.714371	0.298857	0.119142	0.126574	0.296167	0.175004	0.420575	0	0.0732247	0.323177	0.954714	0.228335	0.458399	0.109477	0.350474	0.103512	0.184904	0.230935	0.31332	0.496379	1.24024	0.538437	0	0.151483	0
ENSMUSG00000087993	Mir1982	0	0	0	0	0	0	0	0	0	0	0	0	0	0	0	0	0	0	0	0	0	0	0	0	0	0	0	0	0	0	0	0	0	0	0	0	0	0	0	0	0	0	0	0	0	0	0	0
ENSMUSG00000052392	Acot4	0.25334	0.33278	0.1739	0.266134	0.240545	0.344218	0.321342	0.188051	0.159748	0.946749	0.378293	0.4832	0.181632	0.236286	0.0969314	0.257234	0.237009	0.266255	0.129827	0	0.178119	0.189564	0.515067	0.573278	0.520984	0.533625	0.378372	0.553167	0	0	0	0.0547197	0	0	0.17034	0.874336	0.163637	0.230842	0.386639	0.138273	0	0.588667	0.0617695	0	0.0994215	0.152198	0.11311	0.117883
ENSMUSG00000078554	Fam229a	0.888966	0.750433	1.0275	0.839139	0.938793	0.737672	0.763195	0.940606	1.11439	0.860332	0.490454	1.76933	0.96351	0	0.535382	0.459274	0.562936	0.23168	1.75905	0	2.85839	0	1.40685	0.321185	0.826591	0	0.523159	1.19494	0.245602	0	4.32259	0.3029	1.04678	0.915641	0.643268	0.272794	0.647183	1.03998	0.214927	3.03307	1.92994	0	0	0.578774	0.555189	1.69104	0.949343	1.60605
ENSMUSG00000039178	Tbc1d19	12.7229	12.9708	12.475	13.4873	11.9586	12.9303	13.0114	14.0442	10.9058	16.7412	14.2544	9.88933	7.08939	12.7529	8.94419	17.4363	14.7446	10.4683	17.7929	10.2879	19.9857	10.6291	4.48647	17.7741	13.8777	18.1475	11.8421	12.9805	9.29196	9.01017	13.0986	15.1423	12.099	12.5701	24.1493	18.5725	10.015	12.6499	13.1352	13.7144	5.63546	9.71877	15.8433	7.73223	10.7558	10.6024	10.5759	11.2044
ENSMUSG00000023873	1700010I14Rik	1.27018	1.03901	1.50135	1.32139	1.21897	0.961428	1.1166	1.68135	1.32135	0.716352	1.5874	1.30128	1.23616	1.41137	0.558338	1.09786	1.31226	1.0556	0.889348	0.307087	0.810091	0.728021	0.521152	1.44488	1.28653	1.26181	1.2109	1.20691	0.836901	1.48219	1.28029	1.83684	2.24019	1.80011	2.14678	1.78354	1.17887	1.23271	1.83194	1.59222	1.54629	1.19939	1.50353	1.17859	0.984378	1.74355	1.22049	1.07289
ENSMUSG00000092889	Gm22121	0	0	0	0	0	0	0	0	0	0	0	0	0	0	0	0	0	0	0	0	0	0	0	0	0	0	0	0	0	0	0	0	0	0	0	0	0	0	0	0	0	0	0	0	0	0	0	0
ENSMUSG00000092888	Gm22122	0	0	0	0	0	0	0	0	0	0	0	0	0	0	0	0	0	0	0	0	0	0	0	0	0	0	0	0	0	0	0	0	0	0	0	0	0	0	0	0	0	0	0	0	0	0	0	0
ENSMUSG00000104402	Gm38012	0.00520215	0.00518946	0.00521485	0.00167493	0.00872938	0.00334986	0.00702906	0	0.0104297	0	0	0	0.0322719	0	0	0	0.0380187	0	0	0	0	0	0	0	0	0.0334986	0	0	0	0	0	0	0	0	0	0	0	0	0	0.104297	0	0	0	0	0	0	0	0
ENSMUSG00000092880	Mir3471-1	0	0	0	0	0	0	0	0	0	0	0	0	0	0	0	0	0	0	0	0	0	0	0	0	0	0	0	0	0	0	0	0	0	0	0	0	0	0	0	0	0	0	0	0	0	0	0	0
ENSMUSG00000092885	Gm22123	0	0	0	0	0	0	0	0	0	0	0	0	0	0	0	0	0	0	0	0	0	0	0	0	0	0	0	0	0	0	0	0	0	0	0	0	0	0	0	0	0	0	0	0	0	0	0	0
ENSMUSG00000092887	Snord53	0	0	0	0	0	0	0	0	0	0	0	0	0	0	0	0	0	0	0	0	0	0	0	0	0	0	0	0	0	0	0	0	0	0	0	0	0	0	0	0	0	0	0	0	0	0	0	0
ENSMUSG00000067627	Gm10217	0	0	0	0	0	0	0	0	0	0	0	0	0	0	0	0	0	0	0	0	0	0	0	0	0	0	0	0	0	0	0	0	0	0	0	0	0	0	0	0	0	0	0	0	0	0	0	0
ENSMUSG00000067629	Syngap1	2.5009	2.15204	2.84976	2.5613	2.4405	2.46051	1.84356	2.66209	3.03743	1.84389	0.949331	1.37369	1.75338	1.66843	3.71321	3.28789	1.08531	1.57993	1.18054	1.94465	4.21817	2.31745	2.44489	2.89807	1.70305	1.38462	2.94907	2.87859	1.86658	2.77746	1.88228	3.48332	3.23206	4.1835	3.22397	2.33348	1.3211	2.09251	2.09127	4.62256	2.37233	3.47398	4.79112	2.21072	2.87747	1.62252	2.91222	3.327
ENSMUSG00000025090	Ccdc172	0	0	0	0	0	0	0	0	0	0	0	0	0	0	0	0	0	0	0	0	0	0	0	0	0	0	0	0	0	0	0	0	0	0	0	0	0	0	0	0	0	0	0	0	0	0	0	0
ENSMUSG00000025091	Pnliprp2	0.012113	0	0.024226	0.024226	0	0	0	0.048452	0	0	0	0	0	0	0	0	0	0	0	0	0	0	0	0	0	0	0	0	0	0.48452	0	0	0	0	0	0	0	0	0	0	0	0	0	0	0	0	0	0
ENSMUSG00000025092	Hspa12a	3.73544	3.48732	3.98356	3.77485	3.69602	3.52347	3.45117	4.02624	3.94088	3.43152	3.99126	3.06191	2.50197	2.13787	2.70558	4.80026	3.57432	3.93048	4.37648	2.43988	2.48496	2.49794	2.4917	4.10924	4.29596	4.38614	4.23473	4.17145	4.12271	3.65791	4.38586	4.98362	4.10244	3.26894	4.51914	5.16923	2.77504	3.29689	4.10329	4.23887	3.87031	3.59017	3.80038	2.76243	3.82929	3.27207	3.74259	4.44243
ENSMUSG00000103444	Gm17836	0	0	0	0	0	0	0	0	0	0	0	0	0	0	0	0	0	0	0	0	0	0	0	0	0	0	0	0	0	0	0	0	0	0	0	0	0	0	0	0	0	0	0	0	0	0	0	0
ENSMUSG00000021737	Psmd6	40.5808	40.9425	40.2191	40.6189	40.5427	39.708	42.177	41.5297	38.9084	43.7973	46.354	52.1562	39.1916	40.0359	38.0385	35.8514	42.073	38.7713	45.5004	36.6664	38.7061	39.9461	40.2818	38.4408	43.6146	43.0423	37.1367	41.4774	37.7679	45.6428	34.3355	44.9308	42.347	42.3665	42.6524	43.5176	41.285	38.1764	40.0431	36.4757	32.2894	40.8016	36.2954	43.204	37.0254	42.5575	43.6388	37.1867
ENSMUSG00000065178	Gm22126	0	0	0	0	0	0	0	0	0	0	0	0	0	0	0	0	0	0	0	0	0	0	0	0	0	0	0	0	0	0	0	0	0	0	0	0	0	0	0	0	0	0	0	0	0	0	0	0
ENSMUSG00000021731	Mrps30	12.191	12.8009	11.581	12.3989	11.983	13.1914	12.4105	11.6065	11.5555	13.1426	10.769	15.3799	10.1569	15.6454	9.84972	13.0113	12.6398	11.3952	12.1147	11.6781	12.4304	14.9534	14.7332	13.4948	14.3444	13.7846	11.8376	12.4804	12.1773	9.53388	9.61255	13.0328	10.7357	14.8035	12.6953	12.253	10.5487	11.7581	11.0912	10.4769	10.7384	12.4379	12.9485	12.5848	13.6635	11.4337	10.6518	10.3064
ENSMUSG00000021730	Hcn1	0.00278678	0	0.00557356	0.00131434	0.00425923	0	0	0.00262867	0.00851846	0	0	0	0	0	0	0	0	0	0	0	0	0	0	0	0	0	0	0	0	0	0	0	0	0	0	0	0.0262867	0	0	0	0	0	0	0	0	0.048879	0.0363056	0
ENSMUSG00000021733	Slc4a7	12.706	14.8308	10.5813	12.7332	12.6789	15.048	14.6136	10.4185	10.7441	12.9903	14.7848	15.0754	23.5138	21.4906	16.7392	9.07512	11.754	11.8351	8.87744	21.9614	11.5966	21.7419	23.8062	10.2512	10.8869	11.3569	13.6759	9.69867	15.5041	15.7879	10.6851	5.55669	5.42523	9.45941	8.04381	7.89324	15.875	15.7071	9.75128	5.70746	6.32399	7.27558	9.74199	9.51483	14.1745	14.947	10.9781	12.127
ENSMUSG00000021732	Fgf10	0.00394123	0.00411734	0.00376511	0.0023436	0.00553886	0.0046872	0.00354749	0	0.00753023	0	0	0	0	0	0	0	0	0	0.0354749	0	0	0	0.046872	0	0	0	0	0	0	0	0	0	0	0	0	0	0	0	0	0	0	0	0.0337231	0	0	0.0415792	0	0
ENSMUSG00000065173	Gm22127	0	0	0	0	0	0	0	0	0	0	0	0	0	0	0	0	0	0	0	0	0	0	0	0	0	0	0	0	0	0	0	0	0	0	0	0	0	0	0	0	0	0	0	0	0	0	0	0
ENSMUSG00000021738	Atxn7	9.75525	9.96945	9.54104	9.61398	9.89652	9.68325	10.2557	9.54471	9.53738	7.30258	10.3416	9.58101	14.2718	11.0445	12.5242	8.85686	8.93336	11.381	8.31964	9.77242	13.4004	11.0186	7.36207	9.84684	7.07438	9.1416	10.4172	8.03407	10.7649	11.4299	13.111	6.53773	9.14778	7.10289	8.67939	8.75502	12.4198	8.94345	9.32017	9.34493	7.33792	6.58478	7.7058	9.79522	10.9972	10.1923	11.5232	10.8544
ENSMUSG00000103440	Gm37131	0	0	0	0	0	0	0	0	0	0	0	0	0	0	0	0	0	0	0	0	0	0	0	0	0	0	0	0	0	0	0	0	0	0	0	0	0	0	0	0	0	0	0	0	0	0	0	0
ENSMUSG00000035873	Pawr	11.9573	12.4283	11.4863	12.0117	11.9029	12.7615	12.0952	11.262	11.7106	8.60314	11.5576	16.7355	10.0871	8.90204	9.82342	11.4227	16.0706	16.2763	11.4733	10.5349	13.1937	8.86784	11.6094	14.9829	14.1233	15.2122	12.6601	14.14	12.2905	9.39384	12.3464	13.0125	9.48966	12.573	13.8185	12.5903	9.99332	11.9141	7.48833	11.6721	11.2117	12.6761	13.0133	9.17273	12.4747	12.5618	10.6639	10.9673
ENSMUSG00000090191	9230105E05Rik	0	0	0	0	0	0	0	0	0	0	0	0	0	0	0	0	0	0	0	0	0	0	0	0	0	0	0	0	0	0	0	0	0	0	0	0	0	0	0	0	0	0	0	0	0	0	0	0
ENSMUSG00000106269	RP23-443N7,6	0.619239	0.570756	0.667722	0.606377	0.632101	0.540059	0.601453	0.672695	0.662749	0	0.39297	0	0.179056	2.59812	1.40059	0.887822	0	0.555971	0	0.832825	0.736703	2.35096	0.357505	0.774331	0	0	0.195437	0.152828	0	0.647777	0	0.678749	1.02744	0.68391	0	0.203304	1.18297	1.50105	0.801747	0.568016	0	0	0.257455	1.28765	0.620409	1.57716	0.47118	0.247118
ENSMUSG00000106268	RP24-434E24,5	0.01148	0.0054663	0.0174937	0	0.02296	0	0.0109326	0	0.0349874	0	0	0	0.109326	0	0	0	0	0	0	0	0	0	0	0	0	0	0	0	0	0	0	0	0	0	0	0	0	0	0	0.349874	0	0	0	0	0	0	0	0
ENSMUSG00000035877	Zhx3	11.7706	13.5558	9.98543	11.4794	12.0618	14.4391	12.6724	8.51972	11.4511	7.83404	9.96473	9.24516	10.7031	13.1437	16.3119	17.8012	11.2804	15.9048	14.5347	16.1021	14.4528	12.4709	9.80488	20.3229	13.1244	13.9652	19.8435	10.1086	14.1962	8.99088	6.43245	8.58811	9.09059	7.08808	5.90693	8.69558	9.48507	11.3378	9.5817	8.72234	10.239	13.6948	8.39957	15.0678	16.3276	12.5688	11.711	8.44655
ENSMUSG00000020033	4930463O16Rik	0	0	0	0	0	0	0	0	0	0	0	0	0	0	0	0	0	0	0	0	0	0	0	0	0	0	0	0	0	0	0	0	0	0	0	0	0	0	0	0	0	0	0	0	0	0	0	0
ENSMUSG00000035875	AI182371	0.750865	0.81008	0.691651	0.876052	0.625679	1.06776	0.5524	0.684345	0.698958	1.52706	0.943022	0	0.806569	0.409525	0.516141	0.408352	0.379303	0.211637	0.322393	1.22904	0.819461	0.918493	1.61745	1.28282	1.77536	0.683311	0.486056	0.553319	1.31228	0.710128	0.231119	0.52085	1.96747	0.692899	0.32693	0.712588	0.440973	0.52135	0.71914	0	1.77323	0.802878	0.637081	1.0798	0.552741	0.345858	0.900966	0.163706
ENSMUSG00000106263	RP23-381C14,2	0	0	0	0	0	0	0	0	0	0	0	0	0	0	0	0	0	0	0	0	0	0	0	0	0	0	0	0	0	0	0	0	0	0	0	0	0	0	0	0	0	0	0	0	0	0	0	0
ENSMUSG00000106262	RP23-49O17,4	0.19798	0.275736	0.120224	0.175118	0.220842	0.246082	0.305391	0.104154	0.136293	0.441723	0.0882225	0	0.639373	0.44091	0.723478	0.399961	0.0941257	0.165557	0.0605595	0.567715	0.166175	0.353707	0.240226	0.175469	0.312446	0.124434	0.220628	0.137613	0.162402	0	0	0.204202	0.0560993	0.0771502	0.158865	0.0456236	0.114501	0.276891	0.108207	0	0.482537	0	0.172853	0	0.139114	0.141985	0.158264	0.0549732
ENSMUSG00000106261	RP24-492O4,9	0.0221983	0.0300842	0.0143125	0	0.0443967	0	0.0601684	0	0.0286249	0	0	0.601684	0	0	0	0	0	0	0	0	0	0	0	0	0	0	0	0	0	0	0	0	0	0	0	0	0	0	0	0	0	0	0	0	0	0.286249	0	0
ENSMUSG00000035878	Hykk	1.1842	1.40428	0.964127	1.22722	1.14118	1.51009	1.29847	0.944363	0.98389	2.57336	0.948443	2.2295	0.714859	0.56865	0.71699	1.7465	1.52273	1.25557	0.708092	1.09128	1.01048	0.992778	0.812076	1.78616	2.32317	2.25077	1.89888	1.77304	1.16222	0.686477	0.944262	0.769674	0.705034	1.15484	0.84799	1.22259	0.803535	0.791442	1.51779	1.46898	0.654178	1.04332	0.862757	0.444509	0.909341	0.948602	0.943	1.13797
ENSMUSG00000106267	RP24-441G10,1	0	0	0	0	0	0	0	0	0	0	0	0	0	0	0	0	0	0	0	0	0	0	0	0	0	0	0	0	0	0	0	0	0	0	0	0	0	0	0	0	0	0	0	0	0	0	0	0
ENSMUSG00000106266	RP24-232N19,1	0	0	0	0	0	0	0	0	0	0	0	0	0	0	0	0	0	0	0	0	0	0	0	0	0	0	0	0	0	0	0	0	0	0	0	0	0	0	0	0	0	0	0	0	0	0	0	0
ENSMUSG00000106265	RP23-201E13,1	0.00123883	0.00247766	0	0.00247766	0	0.00495532	0	0	0	0	0	0	0	0	0	0	0	0	0	0	0	0	0	0	0	0	0	0	0.0495532	0	0	0	0	0	0	0	0	0	0	0	0	0	0	0	0	0	0	0
ENSMUSG00000106264	mmu-mir-7646	0	0	0	0	0	0	0	0	0	0	0	0	0	0	0	0	0	0	0	0	0	0	0	0	0	0	0	0	0	0	0	0	0	0	0	0	0	0	0	0	0	0	0	0	0	0	0	0
ENSMUSG00000090192	Gm16556	0	0	0	0	0	0	0	0	0	0	0	0	0	0	0	0	0	0	0	0	0	0	0	0	0	0	0	0	0	0	0	0	0	0	0	0	0	0	0	0	0	0	0	0	0	0	0	0
ENSMUSG00000008090	Fgfrl1	11.8611	10.744	12.9782	11.8762	11.846	11.1942	10.2938	12.5582	13.3982	14.3869	11.6975	13.0223	8.82776	10.8502	10.1873	9.11447	8.52287	8.99836	7.32995	12.3485	9.86121	17.1875	12.0118	9.5116	10.851	10.3356	11.0888	9.69546	9.05075	15.8495	6.15925	16.5536	11.9838	12.5579	13.9917	13.7969	10.9794	12.7765	10.9332	9.39694	14.5327	18.2069	16.3538	14.6909	10.9704	12.1605	14.6883	12.2519
ENSMUSG00000090194	Gm16161	1.18665	0.64409	1.72921	1.42118	0.952117	1.04598	0.242201	1.79638	1.66203	0	1.67709	0	0	0	0	0.744919	0	0	0	6.77552	0	0	0	0	0.650217	0.806334	0	0.642138	1.58558	0	8.80448	0.943161	2.44883	0	0	1.72975	2.11051	0.572459	1.35464	2.32682	6.19149	2.78493	1.09917	0	0.883438	1.32587	2.00861	0
ENSMUSG00000064677	Gm22809	0	0	0	0	0	0	0	0	0	0	0	0	0	0	0	0	0	0	0	0	0	0	0	0	0	0	0	0	0	0	0	0	0	0	0	0	0	0	0	0	0	0	0	0	0	0	0	0
ENSMUSG00000103449	Gm37134	0	0	0	0	0	0	0	0	0	0	0	0	0	0	0	0	0	0	0	0	0	0	0	0	0	0	0	0	0	0	0	0	0	0	0	0	0	0	0	0	0	0	0	0	0	0	0	0
ENSMUSG00000086725	A630052C17Rik	2.2769	2.29943	2.25436	2.11307	2.44072	2.21692	2.38194	2.00922	2.49949	2.34103	3.50888	2.21919	3.22489	3.50618	2.82537	1.40878	1.92535	1.55243	1.30734	2.14942	2.26561	3.01395	3.54915	1.92681	2.564	1.69719	1.60422	1.36818	2.03072	3.33236	1.05964	1.74003	1.53164	1.84074	1.38467	1.81462	2.34153	2.34202	2.70499	1.75855	2.742	2.56258	2.3574	3.03249	2.3187	2.8233	2.45815	2.43721
ENSMUSG00000086724	Gm12833	0	0	0	0	0	0	0	0	0	0	0	0	0	0	0	0	0	0	0	0	0	0	0	0	0	0	0	0	0	0	0	0	0	0	0	0	0	0	0	0	0	0	0	0	0	0	0	0
ENSMUSG00000086727	4931428L18Rik	0.111203	0.0908538	0.131553	0.144741	0.0776663	0.0935144	0.0881933	0.195967	0.0671393	0	0.48647	0	0	0	0	0	0	0.22883	0.166633	0	0	0	0	0.160494	0.0955778	0.229319	0.242612	0.0947212	0.11242	0	0.428584	0	0.156836	0.886663	0	0	0.104909	0.0846396	0.298037	0	0	0.200904	0.318219	0	0	0	0	0.15227
ENSMUSG00000086726	Gm9458	0	0	0	0	0	0	0	0	0	0	0	0	0	0	0	0	0	0	0	0	0	0	0	0	0	0	0	0	0	0	0	0	0	0	0	0	0	0	0	0	0	0	0	0	0	0	0	0
ENSMUSG00000086721	Gm13750	0.0863386	0.149348	0.0233293	0.109497	0.0631804	0.172335	0.126361	0.0466587	0	0	0.694285	0	0	0.569324	0	0	0	0	0	1.4541	0	0	0	0	0	0	0	0.269246	0	0	0	0	0.466587	0	0	0	0	0	0	0	0	0	0	0	0	0	0	0
ENSMUSG00000086720	Plxna4os3	0	0	0	0	0	0	0	0	0	0	0	0	0	0	0	0	0	0	0	0	0	0	0	0	0	0	0	0	0	0	0	0	0	0	0	0	0	0	0	0	0	0	0	0	0	0	0	0
ENSMUSG00000086722	Gm15499	0	0	0	0	0	0	0	0	0	0	0	0	0	0	0	0	0	0	0	0	0	0	0	0	0	0	0	0	0	0	0	0	0	0	0	0	0	0	0	0	0	0	0	0	0	0	0	0
ENSMUSG00000086729	Gm15589	0	0	0	0	0	0	0	0	0	0	0	0	0	0	0	0	0	0	0	0	0	0	0	0	0	0	0	0	0	0	0	0	0	0	0	0	0	0	0	0	0	0	0	0	0	0	0	0
ENSMUSG00000086728	Man2c1os	1.00141	0.88181	1.12101	1.02392	0.9789	0.959642	0.803977	1.0882	1.15382	0.195232	0.774059	1.22836	1.16568	0.585059	1.63331	0.911011	0.312496	0.764775	0.469792	1.40018	1.14251	2.67078	0.825901	0.715677	0.598688	0.562165	0.454762	0.521344	0.704413	3.4689	0.529401	1.03089	0.819764	0.760649	0.720488	0.181761	1.5401	0.599021	1.23101	1.32401	2.17558	0.536503	0.45921	2.2707	1.3705	1.14371	1.45835	0.552811
ENSMUSG00000022837	Iqcb1	7.13167	7.29446	6.96887	7.10157	7.16176	7.58201	7.00692	6.62114	7.31661	5.42728	7.07265	5.50564	7.42193	8.61228	5.99434	7.89643	8.96063	6.17799	7.00001	9.20543	4.51996	7.27479	7.40344	8.34155	10.2989	7.92335	6.80099	8.30709	5.7446	9.2984	3.01066	9.38491	5.21041	7.54806	6.23172	6.80019	5.49649	5.87976	7.35076	6.97278	7.12882	8.478	10.907	5.81181	6.35057	7.22534	6.28344	8.21813
ENSMUSG00000022836	Mylk	36.1437	36.2357	36.0517	35.5466	36.7408	35.8691	36.6023	35.224	36.8794	30.4463	29.9139	24.6425	32.7063	40.0651	42.8697	44.3104	36.5479	37.7936	46.7273	38.6149	35.2808	31.5629	22.0552	39.6597	37.9482	37.8411	34.4957	44.0573	37.175	29.671	31.3835	34.304	38.3587	32.6048	38.3868	40.3684	35.2649	33.2834	38.615	37.8742	36.3372	41.7001	33.6246	38.0975	35.5239	34.0406	36.1008	34.3618
ENSMUSG00000076755	Tcrg-V1	0	0	0	0	0	0	0	0	0	0	0	0	0	0	0	0	0	0	0	0	0	0	0	0	0	0	0	0	0	0	0	0	0	0	0	0	0	0	0	0	0	0	0	0	0	0	0	0
ENSMUSG00000076754	Trgv2	0	0	0	0	0	0	0	0	0	0	0	0	0	0	0	0	0	0	0	0	0	0	0	0	0	0	0	0	0	0	0	0	0	0	0	0	0	0	0	0	0	0	0	0	0	0	0	0
ENSMUSG00000022833	Ccdc14	1.03343	0.927167	1.13969	1.10024	0.966619	0.930261	0.924073	1.27021	1.00916	1.2114	0.931447	1.32392	0.890056	0.906013	0.583955	1.2908	1.15933	0.339666	0.604146	0.666956	0.585152	1.24558	1.03302	1.33949	1.18144	0.948245	0.64749	0.989107	0.666129	1.72238	1.27611	1.07863	1.01675	1.5395	1.24077	1.36472	0.963325	1.33606	1.16387	0.303132	1.03746	0.852861	0.810794	1.33922	1.11501	0.958021	1.08268	1.38501
ENSMUSG00000022832	Ropn1	0	0	0	0	0	0	0	0	0	0	0	0	0	0	0	0	0	0	0	0	0	0	0	0	0	0	0	0	0	0	0	0	0	0	0	0	0	0	0	0	0	0	0	0	0	0	0	0
ENSMUSG00000022831	Hcls1	1.17191	1.22055	1.12327	1.25018	1.09363	1.30277	1.13833	1.1976	1.04894	1.4726	0.993775	0.940046	0.839729	0.459612	1.30104	1.00095	1.64937	1.08832	1.63781	1.41989	1.45541	1.06042	0.902185	2.00884	1.08822	1.73599	1.43533	1.46377	0.457633	0.550382	2.88648	1.3413	2.09672	0.482634	0.618562	1.19919	1.01398	1.15483	0.631929	1.12941	0	2.00326	0.865573	0.83593	0.174144	1.68802	1.15806	1.03276
ENSMUSG00000076750	Tcrg-V3	0	0	0	0	0	0	0	0	0	0	0	0	0	0	0	0	0	0	0	0	0	0	0	0	0	0	0	0	0	0	0	0	0	0	0	0	0	0	0	0	0	0	0	0	0	0	0	0
ENSMUSG00000076759	Trav2	0	0	0	0	0	0	0	0	0	0	0	0	0	0	0	0	0	0	0	0	0	0	0	0	0	0	0	0	0	0	0	0	0	0	0	0	0	0	0	0	0	0	0	0	0	0	0	0
ENSMUSG00000022838	Eaf2	1.70785	1.54748	1.86823	1.8745	1.5412	1.55784	1.53711	2.19116	1.54529	1.80082	0.652368	3.05108	1.86321	1.26379	1.33929	1.39992	1.84872	0.682149	1.4698	1.85834	1.22273	0.825136	2.84725	2.03981	0.919841	1.51482	1.87973	1.47588	0.994902	1.99282	2.30542	2.89707	1.50095	2.27385	1.94144	1.46166	2.99904	2.6918	1.84752	0.610506	1.09192	2.0031	2.75788	1.51583	0.910492	2.28228	1.42491	1.01775
ENSMUSG00000039824	Myl6b	2.8083	2.90835	2.70824	2.90172	2.71487	2.92346	2.89325	2.87999	2.5365	3.55316	4.29109	2.42392	2.49083	2.57143	2.67933	2.80541	3.43457	1.90619	2.77656	1.52496	1.79196	2.38331	3.68263	3.14647	3.46615	2.24737	3.56707	3.89928	3.52539	3.15737	1.6802	3.85294	3.38025	3.1195	2.87773	3.45263	2.6736	2.07402	2.53166	2.77302	3.91686	2.36273	2.33903	2.84758	2.63296	2.10758	1.42734	2.83514
ENSMUSG00000039826	Trub2	7.34266	6.51797	8.16735	6.92536	7.75996	6.55064	6.48529	7.30007	9.03463	8.62246	7.8315	7.65704	5.48675	7.40729	5.1116	8.45649	5.693	4.75827	3.8285	6.49175	4.79371	8.99568	7.84536	6.07945	9.96697	6.18468	5.24363	6.12816	3.77701	6.04576	4.05635	13.0421	3.76055	7.6142	7.00936	9.60652	3.93139	8.37774	9.55678	3.76778	14.3848	12.8886	8.1585	9.76283	10.6468	10.8	7.03216	6.58303
ENSMUSG00000102564	Gm37035	0.00313057	0	0.00626115	0.00626115	0	0	0	0.0125223	0	0	0	0	0	0	0	0	0	0	0	0	0	0	0	0	0	0	0	0	0	0	0	0.0596123	0.0656106	0	0	0	0	0	0	0	0	0	0	0	0	0	0	0
ENSMUSG00000086098	Gm14291	0.096698	0.0738715	0.119524	0.121927	0.0714694	0.0775172	0.0702257	0.166336	0.072713	0	0	0	0	0	0.164256	0.145657	0.171901	0	0.220443	0	0	0	0	0.212025	0	0.152044	0.160406	0.250697	0	0.532017	0	0.371337	0.209184	0.280614	0	0	0.138713	0	0.131494	0	0	0.266303	0	0	0	0.258702	0	0.202125
ENSMUSG00000086097	Gm16250	0	0	0	0	0	0	0	0	0	0	0	0	0	0	0	0	0	0	0	0	0	0	0	0	0	0	0	0	0	0	0	0	0	0	0	0	0	0	0	0	0	0	0	0	0	0	0	0
ENSMUSG00000086096	Gm12688	0	0	0	0	0	0	0	0	0	0	0	0	0	0	0	0	0	0	0	0	0	0	0	0	0	0	0	0	0	0	0	0	0	0	0	0	0	0	0	0	0	0	0	0	0	0	0	0
ENSMUSG00000086095	Gm15328	0.0253058	0.0222359	0.0283758	0.0258329	0.0247788	0.0100179	0.0344539	0.0416479	0.0151036	0	0	0.123725	0.032871	0.12098	0	0.0329156	0	0.0340472	0	0	0	0	0	0	0	0	0	0	0.100179	0	0.127872	0.0420168	0	0.126995	0	0.0375396	0.0314145	0.0506409	0	0	0	0	0.0474019	0	0	0.058422	0	0.0452124
ENSMUSG00000039828	Wdr70	8.31704	7.82583	8.80824	8.45424	8.17983	7.95481	7.69686	8.95367	8.66281	6.1771	8.12813	9.10916	8.57748	5.99676	7.01136	7.50858	8.3429	7.2905	8.82661	4.41133	6.20011	9.27898	3.26889	8.93181	8.46066	9.38669	9.00314	9.42747	11.179	9.57505	6.52493	9.16641	8.58185	9.08529	10.1337	7.82166	10.4127	8.64528	9.58986	8.12056	11.6316	7.88998	7.1238	8.2258	9.14	7.86441	9.84505	6.67051
ENSMUSG00000086092	Gm15323	0.0144901	0.0153226	0.0136577	0.0289802	0	0.0306451	0	0.0273153	0	0	0	0	0	0	0	0	0	0	0	0	0	0	0	0	0	0	0	0.306451	0	0	0	0	0	0	0	0	0	0.273153	0	0	0	0	0	0	0	0	0	0
ENSMUSG00000086090	Gm12531	6.3765	4.61389	8.1391	6.77695	5.97604	4.7497	4.47808	8.8042	7.47401	4.71118	6.56088	6.0733	6.35124	5.97237	4.42232	1.31248	4.28179	3.11038	1.98482	6.09887	8.15677	5.7813	1.99428	4.73949	4.56276	4.15728	3.60317	2.2608	6.14228	14.2868	11.5647	7.09496	3.44034	6.93884	9.85099	8.67602	8.71952	8.56616	8.90366	8.32441	8.0194	4.23782	4.78945	9.66823	9.98499	8.16771	7.88443	6.47687
ENSMUSG00000051671	Coa6	21.4336	23.7869	19.0803	21.1539	21.7132	23.0139	24.5599	19.294	18.8666	28.4136	30.7077	34.3701	15.8636	20.5558	15.8272	22.7737	32.2248	22.4363	22.4258	18.3152	18.1247	22.0358	23.2196	23.3763	32.2372	28.1865	18.0335	24.7004	21.9093	17.6549	12.7691	17.6937	14.146	26.1411	26.7611	23.9178	17.3766	16.9047	19.5755	13.9898	13.2398	25.6799	16.9451	23.3227	25.0525	16.0695	17.1616	16.466
ENSMUSG00000095101	Gm13285	0.013665	0.00310342	0.0242265	0.0221722	0.0051577	0.00620684	0	0.0381376	0.0103154	0	0	0	0	0	0	0	0	0	0	0	0	0	0	0	0.0620684	0	0	0	0	0.261889	0	0	0	0	0	0	0	0.0549873	0.0644997	0	0	0	0.103154	0	0	0	0	0
ENSMUSG00000070348	Ccnd1	6.77686	8.85862	4.6951	6.70273	6.85099	8.53772	9.17952	4.86774	4.52247	12.116	3.02482	6.17853	4.46933	3.09234	2.80993	32.1966	10.7766	9.68472	7.44631	5.51549	3.11887	7.66927	5.07513	17.0425	9.05288	10.6732	11.4243	9.08782	6.71772	5.34967	4.82527	3.1719	11.0377	2.39675	4.19155	2.98069	4.17507	7.04829	3.50055	5.35118	3.94422	7.14887	3.50242	3.38537	3.4492	5.02613	6.31164	5.22262
ENSMUSG00000020069	Hnrnph3	176.132	142.447	209.817	168.004	184.26	137.91	146.984	198.097	221.536	135.949	166.152	144.112	211.575	165.987	194.191	109.085	112.285	113.601	116.906	153.754	170.432	148.009	155.279	124.707	102.196	112.671	126.776	117.68	167.595	223.64	185.622	173.928	141.649	250.166	205.892	214.628	226.079	181.723	177.647	171.633	179.817	219.112	272.235	271.878	256.178	217.735	214.377	173.107
ENSMUSG00000084689	n-R5s18	0	0	0	0	0	0	0	0	0	0	0	0	0	0	0	0	0	0	0	0	0	0	0	0	0	0	0	0	0	0	0	0	0	0	0	0	0	0	0	0	0	0	0	0	0	0	0	0
ENSMUSG00000020062	Slc5a8	0.637198	0.813524	0.460872	0.71922	0.555177	0.971442	0.655607	0.466998	0.454746	1.65425	0.474563	1.14718	0.357921	0.164911	0.243489	0.574026	0.527368	1.16789	0.244473	0.0849932	0.894557	0.714089	1.1841	1.05033	1.71259	1.76489	0.633533	1.00285	0.672485	0.329189	0.208977	0.137416	0.275425	0.380721	0.30804	0.736201	0.993261	0.52442	0.776326	0.289716	0.144141	1.10787	0.542114	0.170502	0.561129	0.541211	0.496403	0.344493
ENSMUSG00000020063	Sirt1	15.219	16.7951	13.643	14.9769	15.4611	16.396	17.1942	13.5579	13.7281	16.4398	15.2337	12.4428	20.5697	18.4226	23.5097	14.6936	17.1678	19.4133	14.0491	19.4715	19.1558	18.2836	16.6771	17.3468	10.4861	13.6047	17.5386	15.3573	16.0385	13.2242	15.294	11.1235	10.7182	12.2244	15.5927	15.2403	15.6332	14.2828	12.2454	9.98458	5.64795	12.3993	14.2294	12.7259	17.8852	19.2614	13.6946	15.2906
ENSMUSG00000020061	Mybpc1	0.336394	0.453783	0.219005	0.3209	0.351889	0.486319	0.421248	0.155481	0.28253	0.512668	0	0.799337	0.163412	0.287619	0.685771	0.308013	0.35917	0.901204	0.195288	0.244288	0.591966	0.617999	0.306397	0.864417	0.291274	0.976867	0.0284592	0.810756	0.130764	0.0946239	0.420836	0.331104	0.107567	0	0.197614	0.0863133	0	0.125292	0.191459	0.174534	0	0.421651	0.631622	0.690535	0.0597786	0.0961281	0.186998	0.10284
ENSMUSG00000063632	Sox11	0.0868278	0.0567081	0.116947	0.105869	0.0677866	0.0578425	0.0555737	0.153895	0.0799995	0.0418935	0.0750571	0.0427129	0.124505	0	0.0256817	0.0908026	0.0800704	0.0234499	0.0515642	0	0.0471718	0.200834	0	0.0997167	0.0591056	0.0587508	0.0375851	0.0292858	0.0459753	0.125006	0.308477	0.0434779	0.0949204	0.0219016	0.194776	0.194059	0.0866977	0.244512	0.225125	0.0366779	0.0455891	0.082443	0	0	0.0262943	0.120859	0.194385	0.233407
ENSMUSG00000020067	Mypn	0	0	0	0	0	0	0	0	0	0	0	0	0	0	0	0	0	0	0	0	0	0	0	0	0	0	0	0	0	0	0	0	0	0	0	0	0	0	0	0	0	0	0	0	0	0	0	0
ENSMUSG00000020064	Herc4	10.053	10.7622	9.34375	10.2414	9.86455	11.1769	10.3474	9.30587	9.38165	9.82373	8.94529	11.2845	8.64914	12.3561	8.7151	11.4747	11.1244	10.051	11.0505	10.6875	10.5739	11.5726	9.55795	12.6469	11.272	12.7089	11.8417	10.8812	10.0261	7.83965	8.67091	8.82624	7.98543	10.6523	10.4075	10.4559	9.41799	8.84596	9.95677	8.52641	6.17425	10.6867	9.60664	11.9867	10.2368	9.16017	9.61907	8.23686
ENSMUSG00000070345	Hsf5	0.0564274	0.0549772	0.0578776	0.066998	0.0458568	0.0616608	0.0482936	0.0723352	0.0434201	0	0.051085	0	0.0693676	0	0.157225	0.023169	0.0272498	0.119756	0.0350836	0	0.0962785	0.102472	0.0463545	0.101721	0.0603277	0.0480053	0.0511371	0.0398554	0.0704565	0.0850188	0.0899841	0.147895	0.0971309	0	0.0612433	0.0792506	0.0884663	0.0534721	0.0208906	0.0748153	0	0.0420972	0	0	0.0268473	0	0.122151	0.127187
ENSMUSG00000030968	Pdilt	0.156389	0.239144	0.0736342	0.137527	0.17525	0.203014	0.275273	0.0720409	0.0752275	0.345255	0	0	0	0	0	1.92377	0.386557	0.0971529	0	0	0	0.207455	0	0.891752	0.24437	0.292084	0.258799	0.0403614	0.0953172	0	0	0.0598846	0.329568	0	0.0621691	0.107066	0.0895389	0.0721821	0	0.302589	0	0.0853567	0	0	0.108826	0	0.0619072	0.193596
ENSMUSG00000090907	C030017D09Rik	0.00669493	0.00637875	0.0070111	0.0070111	0.00637875	0	0.0127575	0.0140222	0	0	0	0	0	0	0	0	0	0.127575	0	0	0	0	0	0	0	0	0	0	0	0	0	0	0	0	0	0.140222	0	0	0	0	0	0	0	0	0	0	0	0
ENSMUSG00000030963	Umod	108.39	179.692	37.0871	95.0823	121.697	154.566	204.819	35.5988	38.5754	227.979	29.7459	80.0775	75.5084	22.5645	31.5352	1121.94	98.7979	190.555	169.487	65.8932	51.5263	97.6071	45.2394	542.261	200.661	209.653	126.283	47.8832	158.65	35.9122	19.8057	30.122	66.1477	26.7867	27.3138	26.6911	36.8823	38.4055	47.9214	34.9559	36.3163	41.6752	26.0182	37.0911	63.7964	17.5248	50.5031	61.3985
ENSMUSG00000030960	Mettl10	16.2021	17.4853	14.9188	16.6844	15.7197	17.6987	17.272	15.6701	14.1675	15.2303	15.082	23.0562	16.2452	12.9657	13.0758	22.0641	22.0506	18.0284	14.9215	14.8256	16.9964	14.5821	19.1064	19.7536	23.9141	16.755	15.9832	16.2829	18.7873	14.2558	15.7726	14.743	17.5663	21.4421	15.3675	15.4586	12.7624	13.9774	15.355	15.4392	11.3227	12.6799	16.982	16.0027	15.8279	12.5265	12.0854	16.6668
ENSMUSG00000030966	Trim21	6.32591	5.83406	6.81777	6.36298	6.28884	5.78365	5.88447	6.94231	6.69322	5.90879	7.55143	6.43909	4.33413	5.14881	3.9077	8.15754	6.92701	5.47571	4.99445	5.20474	3.48154	6.90093	4.75807	4.77274	7.589	6.54535	6.45376	6.3581	5.77228	6.81465	6.06305	5.23713	7.10677	9.16813	9.07714	7.76695	5.1113	5.29292	7.78509	5.72213	6.70248	8.8342	5.29213	6.43812	5.79951	7.74317	8.2434	6.36154
ENSMUSG00000030967	Zranb1	15.2309	15.4072	15.0547	15.4422	15.0196	15.7584	15.0561	15.1261	14.9832	14.1818	16.6682	14.3043	16.6346	12.924	14.5078	16.6941	15.9998	15.8106	12.8355	16.9151	16.0323	14.868	18.6888	16.0304	10.9334	17.0443	16.7285	14.8428	15.5	17.6535	18.0258	12.0726	15.9795	13.5442	16.2238	13.369	15.1879	15.8246	13.3805	13.5713	12.6192	13.5658	13.3408	15.6684	16.8138	15.7955	17.87	16.4973
ENSMUSG00000030965	Fam175b	21.1222	21.6117	20.6326	20.6516	21.5928	21.2767	21.9468	20.0265	21.2387	22.5483	25.1817	22.8879	25.7639	26.9976	22.1557	18.2914	17.2477	20.5969	17.7972	23.0974	24.1373	19.6726	24.1008	22.2843	17.7059	22.0119	18.5622	20.7242	20.4699	19.5005	20.3834	18.4875	18.1256	19.7489	22.0862	16.9051	20.3417	22.8894	21.797	17.2944	18.5376	18.2504	22.0495	25.0562	24.4683	24.7057	21.4075	19.853
ENSMUSG00000082394	Gm4596	0.0093027	0.0186054	0	0.0186054	0	0.0372108	0	0	0	0	0	0	0	0	0	0	0	0	0	0	0	0	0	0	0	0	0.372108	0	0	0	0	0	0	0	0	0	0	0	0	0	0	0	0	0	0	0	0	0
ENSMUSG00000070699	Sars2	3.94415	2.99929	4.88901	3.91803	3.97027	3.03067	2.96791	4.80539	4.97263	2.34279	3.16313	2.99048	2.60165	3.80288	2.22028	4.08832	2.74996	2.58448	3.13515	2.51006	2.42625	2.81678	3.40345	3.41445	4.05577	2.64513	3.45528	3.15146	2.4281	4.47607	3.09574	6.16605	6.4232	4.71048	4.43488	5.21049	3.24186	4.16549	6.12968	4.44956	5.12749	5.70045	5.12784	6.4586	4.68045	4.33551	4.06414	5.6259
ENSMUSG00000048304	Slitrk3	0	0	0	0	0	0	0	0	0	0	0	0	0	0	0	0	0	0	0	0	0	0	0	0	0	0	0	0	0	0	0	0	0	0	0	0	0	0	0	0	0	0	0	0	0	0	0	0
ENSMUSG00000004105	Angptl2	13.8187	14.8822	12.7552	13.716	13.9214	15.5147	14.2497	11.9172	13.5931	13.7311	9.57369	11.4	10.5665	7.34163	11.6175	16.5266	21.3546	21.0254	19.3596	10.5306	12.115	11.7104	10.2156	19.3804	14.3363	19.3689	14.7639	25.2895	17.4366	12.8157	10.646	11.6797	18.3879	8.83088	16.4146	10.9687	12.6063	9.5545	7.26819	12.3877	8.7783	30.1567	14.5546	17.2519	13.1359	9.7835	9.4785	12.4396
ENSMUSG00000070697	Utp3	22.3813	21.6068	23.1559	21.696	23.0667	21.3702	21.8434	22.0217	24.29	21.1673	27.8091	28.5149	23.6337	25.109	19.9608	20.9583	17.5948	18.6356	15.0504	23.0338	12.6245	24.0703	24.2358	18.5002	29.0212	23.5417	18.644	17.8116	22.2191	22.7353	20.1876	23.5921	20.3538	26.6186	22.6906	20.8145	20.6552	21.0375	21.5321	24.2714	22.4307	24.7853	25.7508	27.365	22.4075	27.539	21.4851	20.9308
ENSMUSG00000070690	5830473C10Rik	0.191427	0.164296	0.218557	0.214355	0.168499	0.189838	0.138754	0.238871	0.198243	0.477114	0	0	0	0	0.27453	0.216066	0.101707	0.134213	0.183914	0.28699	0.252293	0.19107	0.259583	0.252743	0.20789	0.0630678	0	0.209229	0.175514	0.3169	0.614416	0.386086	0.121309	0.0833525	0.171701	0.197192	0.0579369	0.166198	0.273621	0.139369	0.695229	0.235789	0.249046	0	0.15032	0	0.240233	0.118826
ENSMUSG00000070691	Runx3	0.0308046	0.0283573	0.0332519	0.024936	0.0366732	0.0164043	0.0403104	0.0334677	0.033036	0.0917114	0	0	0.109667	0	0	0.0995129	0.0645415	0	0.0376713	0	0	0	0	0	0	0.0257759	0.0274539	0.0855915	0.0252216	0	0.0966265	0	0.15431	0	0	0	0	0.0613089	0.022432	0	0	0	0	0	0	0	0.0327929	0.102446
ENSMUSG00000070692	Rps12-ps10	0.471949	0.470568	0.47333	0.569698	0.374199	0.677354	0.263782	0.462043	0.484616	0	0	0	0	0.729791	0.450774	0	0	0.8498	0.607459	1.85922	0	1.76876	0.816595	0	0.34943	0.426214	0.440884	0.69234	0.420097	0	0	1.02139	0.612362	0.771789	0	0.925688	0	0.925419	0.363781	2.53923	0	0.743831	0	0.993419	0	0	0	0.569682
ENSMUSG00000004100	Ppan	14.5111	12.7552	16.267	13.7891	15.2331	11.5985	13.9119	15.9797	16.5542	17.5341	9.27324	14.292	18.023	23.8033	17.6768	13.5392	9.10097	7.50845	8.36809	13.5901	13.8656	10.501	17.4243	8.15645	15.8926	9.70489	9.60633	8.97677	8.2667	14.2089	13.5003	22.3173	16.5214	16.1455	15.3562	17.4822	15.626	13.8123	14.8266	17.417	18.0361	17.8058	19.4514	16.8496	14.8978	18.5702	15.4435	17.2009
ENSMUSG00000096434	Gm22129	0	0	0	0	0	0	0	0	0	0	0	0	0	0	0	0	0	0	0	0	0	0	0	0	0	0	0	0	0	0	0	0	0	0	0	0	0	0	0	0	0	0	0	0	0	0	0	0
ENSMUSG00000096435	Gm9049	0	0	0	0	0	0	0	0	0	0	0	0	0	0	0	0	0	0	0	0	0	0	0	0	0	0	0	0	0	0	0	0	0	0	0	0	0	0	0	0	0	0	0	0	0	0	0	0
ENSMUSG00000096436	Olfr1437	0	0	0	0	0	0	0	0	0	0	0	0	0	0	0	0	0	0	0	0	0	0	0	0	0	0	0	0	0	0	0	0	0	0	0	0	0	0	0	0	0	0	0	0	0	0	0	0
ENSMUSG00000096437	Rps12-ps16	0	0	0	0	0	0	0	0	0	0	0	0	0	0	0	0	0	0	0	0	0	0	0	0	0	0	0	0	0	0	0	0	0	0	0	0	0	0	0	0	0	0	0	0	0	0	0	0
ENSMUSG00000096430	Gm22130	0	0	0	0	0	0	0	0	0	0	0	0	0	0	0	0	0	0	0	0	0	0	0	0	0	0	0	0	0	0	0	0	0	0	0	0	0	0	0	0	0	0	0	0	0	0	0	0
ENSMUSG00000096431	Gm22131	0	0	0	0	0	0	0	0	0	0	0	0	0	0	0	0	0	0	0	0	0	0	0	0	0	0	0	0	0	0	0	0	0	0	0	0	0	0	0	0	0	0	0	0	0	0	0	0
ENSMUSG00000096432	Gm22132	0	0	0	0	0	0	0	0	0	0	0	0	0	0	0	0	0	0	0	0	0	0	0	0	0	0	0	0	0	0	0	0	0	0	0	0	0	0	0	0	0	0	0	0	0	0	0	0
ENSMUSG00000096433	Gm4944	4.68187	4.98423	4.3795	4.73651	4.62723	5.13643	4.83204	4.33659	4.42242	5.86066	6.48767	5.682	4.97173	5.69875	3.395	6.31691	4.22195	2.21003	3.47567	4.55408	3.42402	5.81356	6.59294	4.1923	7.67906	4.91723	4.48172	4.64007	5.06933	4.46382	3.65684	3.25601	1.47922	5.18554	5.72796	5.45721	3.70812	5.47854	4.95262	1.33059	1.02471	5.38137	3.8116	4.94219	6.09151	5.22253	5.7394	5.11375
ENSMUSG00000033703	Fuk	9.48697	8.04989	10.9241	9.32999	9.64395	7.86887	8.23091	10.7911	11.057	9.10016	8.94256	8.14633	6.71317	8.47373	7.94832	7.93487	8.6219	7.57871	8.84932	8.35082	7.53659	7.79852	7.66113	9.62087	8.11138	7.1513	6.92169	8.66649	6.86988	11.4611	9.7839	11.0303	12.0442	10.3515	10.1898	11.0008	11.8301	8.81726	11.4021	13.8263	13.2621	11.352	9.60977	12.2802	12.2019	9.16512	9.62932	10.3039
ENSMUSG00000033701	Acbd6	28.539	30.5257	26.5522	28.1465	28.9315	29.4203	31.6312	26.8727	26.2318	36.8736	37.299	27.1844	27.6016	28.8954	22.7233	28.3115	33.3623	38.9365	35.1242	26.4007	36.5636	26.7041	19.229	24.9722	31.1084	30.767	32.9869	35.6088	29.8622	22.1334	23.1256	29.2367	27.5508	29.8449	35.5009	27.9464	22.5776	26.8767	23.9335	34.0684	43.4308	19.6053	25.3454	22.3453	27.2277	16.8954	24.1705	26.1952
ENSMUSG00000033707	Lrrc24	5.84097	5.09449	6.58745	5.6326	6.04934	5.04706	5.14192	6.21814	6.95675	4.6144	6.63245	6.41519	3.16142	4.73522	3.7086	7.84957	4.89084	3.81147	5.60001	3.82604	3.80561	3.53556	4.94323	5.2348	7.25068	5.20372	5.54437	6.02584	5.10076	5.95151	6.06829	9.40256	4.9888	6.56282	5.90961	7.18657	4.32351	4.80938	6.97839	6.71694	9.092	6.70551	8.03006	7.31113	6.61316	5.20602	5.17011	6.24892
ENSMUSG00000033706	Smyd5	9.77755	8.39801	11.1571	9.66399	9.89111	8.06147	8.73454	11.2665	11.0477	11.1324	10.2094	10.6424	6.74437	9.37092	5.05147	8.5243	9.46663	7.23369	8.96986	7.45176	5.46958	5.75097	9.96163	6.62955	10.4781	9.01202	8.75754	8.67232	8.43123	12.2883	9.79468	15.5662	8.61484	12.8922	11.2738	12.2778	7.34955	11.2168	11.3909	11.5864	14.5851	11.4789	13.9947	10.2832	9.25454	10.2085	8.69378	11.1291
ENSMUSG00000033705	Stard9	5.52702	5.27726	5.77677	5.42891	5.62512	5.58524	4.96927	5.27258	6.28097	3.72049	3.93488	2.63229	5.73931	6.01647	6.04153	6.3234	3.78349	4.32391	7.17693	6.21512	8.21666	5.30211	3.16931	6.04771	6.65891	4.84699	5.11529	5.04059	5.23975	4.39498	3.39962	7.32708	5.87901	5.363	5.87205	5.41469	4.49779	4.8722	5.7054	5.08292	5.56905	8.51411	5.8735	10.0584	6.2579	5.23119	6.16733	4.72282
ENSMUSG00000037469	Papl	0	0	0	0	0	0	0	0	0	0	0	0	0	0	0	0	0	0	0	0	0	0	0	0	0	0	0	0	0	0	0	0	0	0	0	0	0	0	0	0	0	0	0	0	0	0	0	0
ENSMUSG00000037466	4930427A07Rik	0.704652	0.603611	0.805693	0.644901	0.764404	0.62007	0.587153	0.669732	0.941655	0.807507	0.330894	0.938731	0.397853	1.22202	0.390788	0.418032	0.631399	0.431537	0.30277	1.06746	0.620316	1.00417	1.33006	0.356523	0.258249	0.290649	0.495749	0.341106	0.436413	0.817556	0.474252	0.775515	0.490644	0.232731	0.919329	0.630398	0.619778	0.523995	1.21312	1.5966	1.4968	0.685023	0.647258	0.597263	2.04265	0.720556	0.581903	0.686556
ENSMUSG00000037465	Klf10	9.38954	8.77931	9.99976	9.15282	9.62625	8.92575	8.63287	9.37989	10.6196	9.23469	14.1748	6.64423	12.3233	18.4861	6.105	9.48046	2.7221	4.91958	2.23844	13.8439	4.54013	12.3643	17.3666	4.51326	16.0669	6.79561	4.64527	4.03578	5.08576	13.557	8.11497	10.1738	7.10969	5.76567	7.0574	10.8487	7.63733	13.2756	10.2587	4.97844	5.55545	11.6837	5.87746	13.4606	11.8455	17.9106	13.1361	12.4475
ENSMUSG00000037463	Fbxo27	0.179088	0.0845331	0.273643	0.211998	0.146177	0.112617	0.0564493	0.311379	0.235906	0	0	0	0.101618	0	0	0.207959	0.122384	0.0538311	0.0787012	0	0	0	0	0.227963	0.502474	0.0539465	0.0573368	0.178789	0.10566	1.16211	0.201967	0.0663368	0.365582	0.100215	0.20676	0.486666	0.0991953	0.245867	0.179095	0.167561	0.41814	0	0.299751	0.123965	0.1808	0.184566	0.841283	0.14299
ENSMUSG00000037461	Ints7	9.18062	8.64335	9.7179	8.69648	9.66477	8.22396	9.06274	9.169	10.2668	7.63762	7.56964	11.2625	8.80669	11.7748	9.25111	9.1934	8.72716	7.56436	8.84014	9.03086	7.78828	8.39709	8.01244	9.43696	8.65079	8.44388	7.94346	8.14814	6.38769	8.28754	9.0117	10.1267	8.60736	9.93202	10.9757	8.97002	8.68742	8.309	8.78255	11.1017	11.1638	7.90604	11.7519	11.218	8.99937	11.2287	10.5798	8.91874
ENSMUSG00000104138	Gm36949	0	0	0	0	0	0	0	0	0	0	0	0	0	0	0	0	0	0	0	0	0	0	0	0	0	0	0	0	0	0	0	0	0	0	0	0	0	0	0	0	0	0	0	0	0	0	0	0
ENSMUSG00000104131	Gm36950	0	0	0	0	0	0	0	0	0	0	0	0	0	0	0	0	0	0	0	0	0	0	0	0	0	0	0	0	0	0	0	0	0	0	0	0	0	0	0	0	0	0	0	0	0	0	0	0
ENSMUSG00000104130	Gm36951	0	0	0	0	0	0	0	0	0	0	0	0	0	0	0	0	0	0	0	0	0	0	0	0	0	0	0	0	0	0	0	0	0	0	0	0	0	0	0	0	0	0	0	0	0	0	0	0
ENSMUSG00000104133	4921511E07Rik	0	0	0	0	0	0	0	0	0	0	0	0	0	0	0	0	0	0	0	0	0	0	0	0	0	0	0	0	0	0	0	0	0	0	0	0	0	0	0	0	0	0	0	0	0	0	0	0
ENSMUSG00000104132	Gm36952	0	0	0	0	0	0	0	0	0	0	0	0	0	0	0	0	0	0	0	0	0	0	0	0	0	0	0	0	0	0	0	0	0	0	0	0	0	0	0	0	0	0	0	0	0	0	0	0
ENSMUSG00000104135	Gm36953	0.149023	0.0921392	0.205906	0.179626	0.118419	0.0768813	0.107397	0.282371	0.129442	0	0	0	0	0	0	0	1.07397	0	0	0	0	0	0	0	0	0	0	0.768813	0	0	0	1.12704	0	1.69667	0	0	0	0	0	0	0	0	0	0	0	0	0	1.29442
ENSMUSG00000104134	Gm2328	0	0	0	0	0	0	0	0	0	0	0	0	0	0	0	0	0	0	0	0	0	0	0	0	0	0	0	0	0	0	0	0	0	0	0	0	0	0	0	0	0	0	0	0	0	0	0	0
ENSMUSG00000104137	Gm36954	0	0	0	0	0	0	0	0	0	0	0	0	0	0	0	0	0	0	0	0	0	0	0	0	0	0	0	0	0	0	0	0	0	0	0	0	0	0	0	0	0	0	0	0	0	0	0	0
ENSMUSG00000078880	Gm14308	2.16942	1.70691	2.63194	2.09327	2.24557	1.50569	1.90813	2.68086	2.58301	1.30361	2.77759	4.01254	1.2657	2.29528	2.02017	1.43429	0.84716	1.49713	1.62779	2.52244	1.48767	0.791238	1.444	1.82416	0.467098	1.31277	1.57862	1.2345	2.39437	2.61607	4.19606	2.51283	2.33509	0.345265	2.16812	2.46343	4.43635	3.30674	2.42862	5.1612	2.90157	1.97009	1.03989	2.1673	1.87939	1.91097	4.04418	2.49555
ENSMUSG00000098480	Mir6387	0	0	0	0	0	0	0	0	0	0	0	0	0	0	0	0	0	0	0	0	0	0	0	0	0	0	0	0	0	0	0	0	0	0	0	0	0	0	0	0	0	0	0	0	0	0	0	0
ENSMUSG00000077851	Mir876	0	0	0	0	0	0	0	0	0	0	0	0	0	0	0	0	0	0	0	0	0	0	0	0	0	0	0	0	0	0	0	0	0	0	0	0	0	0	0	0	0	0	0	0	0	0	0	0
ENSMUSG00000027927	Lelp1	0	0	0	0	0	0	0	0	0	0	0	0	0	0	0	0	0	0	0	0	0	0	0	0	0	0	0	0	0	0	0	0	0	0	0	0	0	0	0	0	0	0	0	0	0	0	0	0
ENSMUSG00000027925	Sprr2j-ps	0	0	0	0	0	0	0	0	0	0	0	0	0	0	0	0	0	0	0	0	0	0	0	0	0	0	0	0	0	0	0	0	0	0	0	0	0	0	0	0	0	0	0	0	0	0	0	0
ENSMUSG00000027923	Lce1b	0	0	0	0	0	0	0	0	0	0	0	0	0	0	0	0	0	0	0	0	0	0	0	0	0	0	0	0	0	0	0	0	0	0	0	0	0	0	0	0	0	0	0	0	0	0	0	0
ENSMUSG00000031709	Tbc1d9	12.0814	11.7017	12.4612	12.4861	11.6767	12.2319	11.1714	12.7403	12.182	10.0282	7.14005	13.6529	8.07619	10.3701	7.79283	13.7799	14.0615	11.8856	14.9272	11.1999	14.995	6.65977	6.74849	18.4557	13.3136	10.5118	14.1756	13.4959	12.7637	9.57732	12.4797	14.7238	11.1662	19.1319	14.6289	15.3421	9.10982	8.17684	13.0667	15.947	11.4587	14.9549	18.6412	10.178	10.0547	8.16743	10.4027	12.1086
ENSMUSG00000031708	Tecr	137.606	125.91	149.301	137.685	137.526	125.449	126.371	149.921	148.681	127.213	131.175	135.723	122.971	120.387	117.893	111.128	122.229	121.602	153.392	117.345	125.901	110.892	120.454	118.683	134.398	115.371	136.774	137.082	137.586	158.056	144.616	164.248	168.066	122.172	139.169	143.475	148.193	159.388	151.83	183.933	199.716	146.859	135.363	141.37	134.04	144.121	144.011	128.67
ENSMUSG00000031706	Rfx1	7.23327	5.58877	8.87778	7.16578	7.30077	5.76101	5.41652	8.57054	9.18501	5.19268	3.91978	4.42831	5.34564	6.70605	5.84921	8.26549	5.21365	4.10517	5.13925	7.43626	5.66057	5.10568	5.12733	5.81164	7.15389	6.45801	5.01939	5.46095	4.3764	9.14994	7.08387	10.4048	7.90447	9.22067	8.3304	8.68706	8.02229	7.5132	9.38871	10.6612	10.1131	10.2357	9.77075	10.21	9.22988	8.40019	7.60773	7.92133
ENSMUSG00000031701	Dnaja2	59.6423	64.0939	55.1906	59.4326	59.852	63.8327	64.3552	55.0325	55.3488	57.3756	60.3148	72.0808	56.0448	62.7231	60.9039	61.584	74.4904	67.3248	70.7096	56.6902	60.2666	54.6497	62.7779	64.8136	65.4419	71.2017	66.3445	72.3552	63.7857	55.4871	55.1406	53.7767	43.6959	58.6986	59.8701	53.6956	55.2716	60.528	54.1607	42.2243	51.3581	58.9066	67.7548	61.6384	48.8759	60.214	55.5096	54.0723
ENSMUSG00000031700	Gpt2	3.13587	3.23124	3.04051	3.18913	3.08261	3.37022	3.09226	3.00805	3.07297	8.00133	1.91321	3.30697	2.65462	3.04199	2.40437	2.57771	2.92816	2.35984	1.73439	6.60288	1.21813	4.43223	4.39414	2.3169	2.64564	3.73393	3.31641	1.94729	3.09464	4.34889	2.4668	3.00942	1.79495	4.34995	2.06968	2.2966	3.03136	2.56996	4.14286	2.557	1.28462	3.34807	3.31395	3.45008	5.76282	3.58817	3.21465	1.69641
ENSMUSG00000031703	Itfg1	39.3827	45.2014	33.564	40.7331	38.0324	46.3765	44.0263	35.0897	32.0384	45.754	46.6354	38.3911	41.1271	36.5234	35.4297	40.0623	47.6381	55.1995	53.5026	41.0685	41.4664	44.1329	46.3268	46.009	47.4625	50.5679	46.1276	50.3529	50.2502	35.866	36.3976	29.4409	30.2808	34.8103	39.5921	35.1325	37.3244	37.1567	34.8953	28.1862	29.1519	27.1533	32.9142	28.9861	37.0845	30.3265	35.4919	33.4998
ENSMUSG00000098086	1700120C18Rik	0.00604197	0.0120839	0	0	0.0120839	0	0.0241679	0	0	0	0	0	0.113784	0	0.127895	0	0	0	0	0	0	0	0	0	0	0	0	0	0	0	0	0	0	0	0	0	0	0	0	0	0	0	0	0	0	0	0	0
ENSMUSG00000003458	Ncstn	56.2348	51.0103	61.4593	55.3873	57.0824	50.1821	51.8386	60.5924	62.3263	44.0837	46.5869	51.5438	48.9964	52.9125	54.3175	50.0381	57.7938	50.2633	61.8498	51.6363	53.0484	47.2713	47.3172	50.917	47.3404	48.1	47.6884	61.7389	46.7632	59.445	62.303	63.3166	69.3006	55.3569	57.5369	59.5979	56.9468	59.2388	62.8818	62.4717	60.7243	68.7802	65.7063	65.2304	60.2451	62.095	61.234	61.4338
ENSMUSG00000023008	Fmnl3	36.1938	32.9419	39.4456	35.5756	36.8119	32.0446	33.8392	39.1067	39.7845	34.9665	33.7953	35.7644	32.7744	32.5247	32.2659	36.6066	32.7082	34.3778	32.6084	36.039	33.3122	32.5642	27.949	35.2453	33.0789	31.5312	28.9406	30.1906	31.5947	38.6317	32.9061	45.5503	41.5364	40.4543	43.384	40.2722	34.7756	37.5854	35.9708	44.0281	42.2059	46.643	44.591	37.9804	37.2137	38.2521	33.4302	39.9145
ENSMUSG00000023004	Tuba1b	114.141	123.457	104.824	107.598	120.683	113.173	133.741	102.022	107.626	144.638	161.801	155.721	93.9879	144.297	106.995	104.668	134.369	147.212	143.72	112.821	86.0544	88.3869	107.411	101.27	162.129	137.824	112.911	106.33	116.597	98.7546	81.9465	116.964	109.038	102.382	109.978	89.1863	100.552	109.053	102.364	96.8111	112.886	132.964	119.128	143.583	114.113	82.4824	93.8226	93.2426
ENSMUSG00000023007	Prpf40b	33.9576	27.863	40.0523	34.1173	33.798	28.6638	27.0621	39.5708	40.5338	23.6446	21.4654	32.4056	31.2813	33.6255	21.0342	33.4474	20.4613	27.3497	25.9063	23.7223	27.7267	33.0276	23.9482	32.7999	33.1691	30.4351	22.1381	32.4569	27.2144	45.4069	26.6099	50.8142	37.7697	33.9017	38.4443	47.6038	34.2682	40.6094	40.2796	41.2359	48.2748	44.6359	35.2137	46.9693	49.2328	33.1303	42.2204	33.4985
ENSMUSG00000071561	BC100530	0	0	0	0	0	0	0	0	0	0	0	0	0	0	0	0	0	0	0	0	0	0	0	0	0	0	0	0	0	0	0	0	0	0	0	0	0	0	0	0	0	0	0	0	0	0	0	0
ENSMUSG00000023000	Dhh	0.815983	0.74717	0.884797	0.844574	0.787393	0.86647	0.62787	0.822678	0.946917	1.08546	0.371733	0.791413	0.463082	0.541796	0.523896	1.05324	0.545338	0.392425	0.510314	0.996527	1.22524	1.11769	0.506125	0.862455	1.02391	0.742838	0.836598	0.797253	0.556063	0.308967	1.14597	0.699039	0.768554	1.30022	1.33901	0.768959	0.402011	0.810159	0.683888	0.815301	0.508323	1.83891	1.51743	0.903307	0.781573	1.04692	0.555737	0.752917
ENSMUSG00000003452	Bicd1	3.43644	4.24209	2.63079	3.16528	3.7076	3.90781	4.57636	2.42274	2.83884	3.83809	5.25113	4.40027	3.45113	4.45541	3.58598	6.01999	5.10635	4.25426	5.40099	1.81552	5.21584	2.88492	3.51173	4.14014	4.66849	3.38028	5.09	4.04929	4.32193	2.03738	2.25138	3.18852	1.51479	2.69403	2.30294	3.95585	2.27589	1.77188	2.23479	3.73632	3.16158	2.50608	3.6765	2.91221	2.9739	2.22606	1.90414	3.08479
ENSMUSG00000071562	Stfa1	0	0	0	0	0	0	0	0	0	0	0	0	0	0	0	0	0	0	0	0	0	0	0	0	0	0	0	0	0	0	0	0	0	0	0	0	0	0	0	0	0	0	0	0	0	0	0	0
ENSMUSG00000026032	Ndufb3	51.7561	56.8022	46.7101	50.8013	52.711	54.9266	58.6777	46.6759	46.7443	56.7327	69.5782	66.8806	51.9001	47.028	45.1196	54.8138	66.5465	70.4404	57.7375	40.9575	49.759	48.8097	45.7339	65.48	65.9884	63.4337	51.7806	56.0182	61.305	44.9161	46.1336	48.0302	66.7959	38.9957	41.7426	39.7361	41.0704	47.0381	52.3007	53.8704	54.7576	38.7393	39.4715	39.0549	41.1397	51.1697	49.746	43.2576
ENSMUSG00000026031	Cflar	51.612	53.3413	49.8826	49.9638	53.2601	51.4805	55.2022	48.4472	51.318	53.9733	51.4343	49.5788	56.4676	70.8021	76.7999	42.6399	45.9149	60.9433	43.4681	57.7744	77.7206	42.4346	50.0333	54.1777	42.8912	47.6187	51.0493	41.7295	49.3754	54.6232	47.7905	40.937	43.0559	51.6146	45.7523	43.3145	52.4887	55.6166	49.2789	51.5192	56.5186	47.2627	51.5341	51.2794	37.981	53.2153	46.5836	58.6821
ENSMUSG00000026037	Orc2	15.4975	16.0891	14.9059	15.3926	15.6024	16.5424	15.6358	14.2428	15.5689	15.3081	17.749	16.2765	14.2481	13.6905	11.5639	13.6376	18.7432	16.541	18.6002	11.2262	20.833	12.3642	21.2449	16.0852	17.6837	16.7719	15.4069	16.4585	17.3494	11.9975	12.8487	15.0007	13.7143	17.4121	15.2159	14.7308	14.7641	12.9437	13.8003	13.0016	17.5221	11.7794	16.6645	13.5049	16.4423	16.1049	15.955	17.0977
ENSMUSG00000026036	Nif3l1	11.2359	11.0901	11.3817	11.7145	10.7573	11.9534	10.2269	11.4757	11.2878	10.5721	12.9755	11.674	10.5768	9.17531	7.42924	10.7701	11.6502	8.48308	8.96238	10.3052	10.4045	11.5124	13.2621	11.3934	13.5904	12.1968	12.9226	11.16	12.7865	12.0673	10.527	11.7249	12.4273	11.5548	12.505	10.7507	10.5506	10.6465	12.0028	12.3289	12.4004	8.858	11.8141	14.1688	11.3145	9.66548	10.4861	9.76563
ENSMUSG00000026035	Ppil3	21.1382	22.7246	19.5518	21.7026	20.5737	23.3625	22.0866	20.0427	19.0608	18.5548	27.8387	29.7539	15.8221	20.2192	17.584	20.5008	25.4178	19.763	25.4122	27.8153	17.9629	13.3815	22.4922	17.5016	32.8773	35.2447	21.8444	20.9431	23.562	32.2744	12.4832	24.088	21.6788	24.263	19.3836	22.5749	14.2042	14.0221	15.4548	12.3786	18.7481	24.2478	14.6416	20.531	21.7411	20.8285	20.0337	20.6866
ENSMUSG00000026034	Clk1	128.134	115.74	140.528	129.799	126.47	119.551	111.93	140.046	141.01	88.5922	112.987	97.788	124.751	99.9191	143.214	118.432	120.981	98.8632	113.768	114.418	147.218	121.739	96.374	138.161	83.836	104.453	125.139	141.028	123.143	130.984	141.462	128.772	130.887	137.313	159.147	158.249	151.9	121.472	140.278	116.389	124.775	153.432	145.937	146.305	147.607	141.399	127.731	149.888
ENSMUSG00000026039	Sgol2a	0.135957	0.147884	0.12403	0.132973	0.138941	0.136555	0.159212	0.129391	0.11867	0.0714604	0.0854317	0.437282	0.231975	0.334798	0.0219152	0.232501	0.136711	0.0400488	0	0.0917922	0	0.171393	0.271305	0.056719	0.218609	0.200675	0.106915	0.149978	0.0981669	0.142214	0	0.148419	0.0541052	0.14953	0.230374	0.132533	0.0733942	0.223586	0.139753	0	0	0.140788	0.111538	0.184186	0.224482	0.17193	0.178732	0.106324
ENSMUSG00000087331	1810021B22Rik	2.81534	2.9259	2.70478	2.65924	2.97144	2.6631	3.1887	2.65537	2.75419	6.70343	4.5173	3.38445	1.71201	2.65815	3.3632	3.77729	1.68306	3.01626	1.07183	0	0	2.40596	5.39005	2.96701	4.3607	2.64802	4.052	1.498	3.30924	2.88131	2.08575	3.04742	2.14983	1.3623	1.76101	3.09071	3.01165	3.98417	3.17958	5.59996	2.94642	5.89248	2.03347	0.463722	1.74932	1.36123	4.30644	2.84352
ENSMUSG00000087330	Bloodlinc	0	0	0	0	0	0	0	0	0	0	0	0	0	0	0	0	0	0	0	0	0	0	0	0	0	0	0	0	0	0	0	0	0	0	0	0	0	0	0	0	0	0	0	0	0	0	0	0
ENSMUSG00000034285	Nipsnap1	10.2381	10.3863	10.0898	10.0207	10.4555	9.81416	10.9585	10.2271	9.95243	11.4939	11.2625	11.5579	5.95206	9.49926	10.2539	12.9605	14.7655	12.2465	9.5932	7.64527	8.74257	8.68381	7.98188	9.53521	14.2903	11.9745	11.6641	10.0611	7.56291	11.5215	6.56612	12.6344	10.2305	7.66875	10.773	9.4533	8.95293	8.42316	16.0477	11.4159	12.9595	9.43451	10.9081	10.1571	6.69308	9.30189	9.85932	7.92778
ENSMUSG00000000957	Mmp14	0.771336	1.17057	0.372098	0.732122	0.81055	1.01928	1.32187	0.444963	0.299233	2.48982	0.840015	0.429341	0.456547	0.559811	0.516692	3.33313	1.88204	1.61564	1.09563	1.2615	0	0.842319	0.228724	1.83804	1.37691	1.83992	1.00884	1.25542	0.54115	0.605794	0.147972	0.194445	1.49507	0.0734636	0.341078	0.434402	0.5513	0.468726	0.137376	0.368596	0	0.692493	0.0548583	0.181381	0.353214	0.27039	0.622067	0.314017
ENSMUSG00000034282	Evpl	17.3679	16.3322	18.4037	17.8714	16.8645	16.2005	16.4639	19.5423	17.265	17.3378	15.8982	20.085	14.2089	12.3865	11.5057	20.7138	19.4782	15.0106	18.014	13.9528	11.3088	14.7992	13.859	17.3721	22.043	16.7982	16.1661	19.529	16.177	16.593	17.7835	20.6945	20.7624	21.8631	23.4845	21.9001	15.6164	17.7551	18.9702	18.6399	18.458	16.069	18.1011	18.5091	18.9485	13.2477	15.811	18.7606
ENSMUSG00000073633	Fbxo36	22.2609	21.6111	22.9107	21.2767	23.2451	19.0861	24.1361	23.4673	22.3541	24.4596	35.7453	32.1348	22.6618	18.6233	17.637	17.2388	22.8826	21.0307	28.947	11.5403	18.6056	17.0869	21.9868	17.1177	22.1936	16.7748	20.8216	21.9481	22.7857	19.9616	28.8444	30.8681	26.1935	16.6731	20.4189	21.2714	20.5402	21.4435	28.4584	24.0238	26.4029	17.1316	26.012	21.2599	20.3013	20.1435	18.7182	23.0644
ENSMUSG00000073631	Gm10553	0	0	0	0	0	0	0	0	0	0	0	0	0	0	0	0	0	0	0	0	0	0	0	0	0	0	0	0	0	0	0	0	0	0	0	0	0	0	0	0	0	0	0	0	0	0	0	0
ENSMUSG00000097349	Gm26731	0	0	0	0	0	0	0	0	0	0	0	0	0	0	0	0	0	0	0	0	0	0	0	0	0	0	0	0	0	0	0	0	0	0	0	0	0	0	0	0	0	0	0	0	0	0	0	0
ENSMUSG00000087335	4930526F13Rik	0	0	0	0	0	0	0	0	0	0	0	0	0	0	0	0	0	0	0	0	0	0	0	0	0	0	0	0	0	0	0	0	0	0	0	0	0	0	0	0	0	0	0	0	0	0	0	0
ENSMUSG00000073639	Rab18	61.4415	69.2348	53.6481	62.3683	60.5147	69.9817	68.4879	54.7549	52.5414	79.8249	69.2391	79.8247	60.5238	63.1075	58.2499	59.763	73.6128	71.8962	68.8376	66.1696	75.5908	73.2049	60.1016	66.7327	66.63	80.7756	67.2472	72.4269	70.9379	62.1666	59.8674	38.1949	36.2962	53.709	67.3169	52.574	59.813	61.8374	55.7738	28.2675	33.8318	54.6736	49.8168	51.7947	62.7796	61.3697	59.4523	58.1912
ENSMUSG00000082122	Gm11809	0.006082	0.0065229	0.0056411	0.012164	0	0.0130458	0	0.0112822	0	0	0	0	0	0	0	0	0	0	0	0	0	0	0	0	0	0	0.130458	0	0	0	0	0	0	0	0	0	0.112822	0	0	0	0	0	0	0	0	0	0	0
ENSMUSG00000086945	4930562A09Rik	0	0	0	0	0	0	0	0	0	0	0	0	0	0	0	0	0	0	0	0	0	0	0	0	0	0	0	0	0	0	0	0	0	0	0	0	0	0	0	0	0	0	0	0	0	0	0	0
ENSMUSG00000087337	Gm14144	0	0	0	0	0	0	0	0	0	0	0	0	0	0	0	0	0	0	0	0	0	0	0	0	0	0	0	0	0	0	0	0	0	0	0	0	0	0	0	0	0	0	0	0	0	0	0	0
ENSMUSG00000049553	Polr1a	11.1698	10.6918	11.6477	10.939	11.4006	10.6079	10.7758	11.2701	12.0253	10.914	10.9485	13.4136	7.64064	12.8253	9.75683	10.8982	11.8813	7.78606	11.6936	9.36977	7.76415	9.43453	9.77768	10.1425	12.3504	11.7687	11.8394	12.828	10.8034	10.915	9.91443	12.1057	10.1215	13.6983	10.897	13.0623	11.0141	9.95357	11.0189	12.8257	10.7576	12.9509	12.8591	15.4971	12.1382	11.0798	10.5031	10.74
ENSMUSG00000049551	Fzd9	3.50763	3.39346	3.62181	3.23155	3.78372	3.26781	3.51912	3.19529	4.04832	4.64455	3.552	3.59675	4.21855	4.3971	4.03402	2.78518	2.66305	2.92786	2.3721	4.94058	1.26562	3.84837	3.83416	3.69059	4.19292	2.39246	2.97654	2.62035	2.9165	1.75524	2.53669	5.77656	2.8711	3.44158	2.88198	3.37594	3.57117	3.11311	2.62954	2.10527	5.25112	5.54068	5.95671	3.94027	7.97283	2.70361	1.55005	2.21384
ENSMUSG00000049550	Clip1	23.7361	24.7768	22.6953	24.4325	23.0396	25.2888	24.2649	23.5763	21.8143	20.6312	23.9929	19.9765	28.3011	22.5906	27.2232	24.0161	23.2935	26.5971	26.0266	30.0823	25.4605	18.9122	22.9324	22.0412	20.9136	25.9107	29.8325	26.2379	30.5643	22.573	28.331	20.6009	25.1867	25.6986	25.6353	25.6724	24.8187	20.3852	16.8611	24.6534	27.9376	22.6378	25.5389	18.4112	24.3358	17.2123	14.4328	19.5828
ENSMUSG00000049556	Lingo1	0.306887	0.233762	0.380013	0.24661	0.367164	0.210405	0.257118	0.282815	0.47721	0	0.392216	0	0.0872261	0.400864	0.267478	0.177399	0.307695	0.541543	0.396761	0	0	0.192956	0.212419	0.255241	0.102651	0.122571	0.433681	0.563025	0.221505	0.21694	0.229708	0.166237	0.244678	0.34269	0.236115	0.468007	0.166264	0.403431	0.354078	0.422238	0.475402	0.555517	0.806079	0.211915	0.354227	0.929575	0.155925	0.240012
ENSMUSG00000049555	Tmie	1.95873	1.83741	2.08005	2.16691	1.75055	1.90523	1.7696	2.4286	1.7315	1.55145	1.70328	1.97903	1.40245	1.09661	2.50678	2.70299	1.73462	1.74314	1.27567	2.05211	0.437566	1.55231	1.75666	2.1052	4.03119	1.34656	1.66545	1.72701	2.37821	4.60445	1.63658	1.65792	1.27878	1.42206	2.69326	2.01912	2.90136	3.01582	3.05667	2.03888	0.705705	1.78698	1.9367	1.7549	1.70909	2.51345	1.75909	1.30214
ENSMUSG00000069678	Pcgf1	9.46949	8.29234	10.6466	9.01727	9.9217	7.69983	8.88485	10.3347	10.9585	11.8912	7.78905	13.3918	8.8174	10.8398	7.18069	9.60884	6.20793	5.78594	7.33586	4.64906	6.16427	9.40551	12.8044	4.57576	12.383	8.87662	6.53572	6.33672	5.26724	15.6305	10.2561	13.0662	8.15698	9.43435	9.5505	10.764	7.01148	9.12869	10.3484	6.22113	16.3451	12.2951	10.581	14.2975	8.64795	11.5498	9.81044	11.4099
ENSMUSG00000069670	Nkain2	0.00073368	0	0.00146736	0.00146736	0	0	0	0.00293472	0	0	0	0	0	0	0	0	0	0	0	0	0	0	0	0	0	0	0	0	0	0	0	0	0	0	0	0.0293472	0	0	0	0	0	0	0	0	0	0	0	0
ENSMUSG00000069584	Gm10272	0	0	0	0	0	0	0	0	0	0	0	0	0	0	0	0	0	0	0	0	0	0	0	0	0	0	0	0	0	0	0	0	0	0	0	0	0	0	0	0	0	0	0	0	0	0	0	0
ENSMUSG00000069582	Krtap10-4	0	0	0	0	0	0	0	0	0	0	0	0	0	0	0	0	0	0	0	0	0	0	0	0	0	0	0	0	0	0	0	0	0	0	0	0	0	0	0	0	0	0	0	0	0	0	0	0
ENSMUSG00000069583	Krtap12-1	0	0	0	0	0	0	0	0	0	0	0	0	0	0	0	0	0	0	0	0	0	0	0	0	0	0	0	0	0	0	0	0	0	0	0	0	0	0	0	0	0	0	0	0	0	0	0	0
ENSMUSG00000069581	Tspear	0.284621	0.239831	0.329411	0.318121	0.251122	0.362458	0.117205	0.273784	0.385039	0	0	0.347206	0	0.110428	0.0522429	0.27731	0.212434	0.172427	0	0	0	0.265865	0	1.00203	0.744052	0.0958969	0.731295	0.442106	0.343336	0	0	0.823657	0.473529	0	0	0.60262	0.0573701	0.128563	0.652102	0.19377	0.643433	1.02643	0.486446	0	0.214642	0.872249	0.121954	0.127119
ENSMUSG00000069588	Gm11733	0.00191751	0	0.00383502	0	0.00383502	0	0	0	0.00767004	0	0	0	0	0	0	0	0	0	0	0	0	0	0	0	0	0	0	0	0	0	0	0	0	0	0	0	0	0	0	0	0	0	0	0	0	0	0	0
ENSMUSG00000046269	Usp27x	1.36767	1.33442	1.40092	1.2179	1.51744	1.09291	1.57593	1.3429	1.45895	1.88521	2.85303	1.36285	2.04286	1.93612	1.83741	1.62515	0.49574	0.80984	0.911133	1.99399	0.625043	0.532382	1.68616	1.05792	1.56671	0.812401	1.16191	0.545961	0.946573	1.21396	1.22445	1.03785	0.968063	1.79908	1.19413	1.61314	1.20751	1.43517	1.7356	1.65043	1.69301	1.47667	1.04006	1.36055	1.4663	2.08321	0.979606	0.702595
ENSMUSG00000030816	Rnf40	18.7155	17.114	20.317	18.4323	18.9987	17.1204	17.1077	19.7442	20.8897	18.9832	16.9772	15.6126	15.2068	18.333	16.9449	18.2523	19.9669	15.488	15.3118	18.5647	12.5288	18.4634	15.9156	17.2081	21.2164	17.2512	16.4827	16.9755	16.5975	15.574	16.7539	23.1835	21.1959	20.8961	19.6789	22.0802	17.5339	18.4843	22.0617	24.8636	23.9526	21.7861	22.4675	21.2844	20.3438	18.6874	20.0835	17.9833
ENSMUSG00000046262	C87977	0	0	0	0	0	0	0	0	0	0	0	0	0	0	0	0	0	0	0	0	0	0	0	0	0	0	0	0	0	0	0	0	0	0	0	0	0	0	0	0	0	0	0	0	0	0	0	0
ENSMUSG00000022353	Mtss1	10.4413	10.3529	10.5297	10.8821	10.0005	10.6431	10.0628	11.1211	9.93825	8.45776	8.15695	10.003	6.69077	5.73952	6.56072	15.0113	15.1833	10.5553	14.269	5.569	9.76969	6.98902	6.47599	13.6234	12.7277	11.5161	13.1431	15.6623	10.9545	8.06229	11.9733	11.2925	11.0581	12.9014	15.7585	12.061	10.0994	8.8653	9.13891	9.64716	8.51679	12.2171	14.0607	6.54888	8.32774	9.4733	9.47216	10.6275
ENSMUSG00000022350	E430025E21Rik	18.3903	19.5335	17.247	18.5704	18.2101	19.5856	19.4814	17.5552	16.9388	18.964	20.7317	23.5729	15.3058	17.9881	16.9657	18.1829	20.9357	20.43	21.7368	19.3768	16.7023	16.2953	15.8443	19.7818	21.5752	23.6466	22.8116	20.1046	19.7179	14.7487	20.164	18.6621	17.6556	17.7248	18.4679	19.1227	17.1283	13.9513	17.9266	18.7723	17.3066	17.6497	16.7033	18.0332	15.8857	13.8426	16.6505	14.3823
ENSMUSG00000076031	Gm22751	0	0	0	0	0	0	0	0	0	0	0	0	0	0	0	0	0	0	0	0	0	0	0	0	0	0	0	0	0	0	0	0	0	0	0	0	0	0	0	0	0	0	0	0	0	0	0	0
ENSMUSG00000076036	Gm22133	8.58624e-41	2.93327e-44	1.71695e-40	4.31656e-54	1.71725e-40	8.63311e-54	5.86653e-44	3.17078e-62	3.43391e-40	0	0	5.86653e-43	6.35268e-163	0	3.6704e-89	7.69034e-136	0	0	0	8.63311e-53	3.11168e-257	0	7.61102e-121	1.74139e-113	8.63785e-164	6.89766e-73	1.68327e-98	2.877e-81	2.52836e-171	0	3.17078e-61	3.59753e-109	0	0	0	0	4.98044e-89	2.45923e-90	0	0	3.43391e-39	0	0	0	5.04574e-187	8.39492e-106	9.28924e-263	7.92158e-89
ENSMUSG00000022357	Klhl38	0.0109918	0.0144434	0.00754012	0.00950373	0.0124798	0.00392724	0.0249596	0.0150802	0	0.166483	0	0	0	0.0831132	0	0	0	0	0	0	0	0	0	0	0.0392724	0	0	0	0	0	0	0	0.0635341	0.0872682	0	0	0	0	0	0	0	0	0	0	0	0	0	0
ENSMUSG00000022354	Ndufb9	139.349	151.398	127.299	136.956	141.742	144.673	158.122	129.238	125.361	199.357	164.457	161.706	130.394	116.852	118.921	155.287	176.699	194.902	162.648	118.731	140.939	137.209	142.304	175.951	176.372	151.309	130.532	132.836	140.552	140.675	126.58	141.585	174.114	108.661	122.159	105.752	121.818	129.504	121.528	155.828	166.289	134.023	108.336	114.317	110.713	111.512	129.455	105.122
ENSMUSG00000089377	Gm22135	0	0	0	0	0	0	0	0	0	0	0	0	0	0	0	0	0	0	0	0	0	0	0	0	0	0	0	0	0	0	0	0	0	0	0	0	0	0	0	0	0	0	0	0	0	0	0	0
ENSMUSG00000089376	Gm22136	0.0171478	0	0.0342956	0.0342956	0	0	0	0.0685911	0	0	0	0	0	0	0	0	0	0	0	0	0	0	0	0	0	0	0	0	0	0	0	0	0	0	0	0	0	0.685911	0	0	0	0	0	0	0	0	0	0
ENSMUSG00000022358	Fbxo32	2.07821	2.24145	1.91498	2.14832	2.00811	2.24841	2.23448	2.04822	1.78173	2.21743	1.8966	2.46654	2.24743	2.00909	2.03932	2.25337	2.6335	2.59616	1.98534	1.94174	2.32701	1.75187	2.34889	2.11943	1.4579	2.33308	2.83385	2.78375	2.58662	2.05541	2.38619	1.58678	2.15203	1.50203	2.05562	1.47889	1.92975	2.62673	2.70879	1.67675	1.5909	1.93455	1.17897	1.52453	1.20232	2.49639	2.0512	2.32207
ENSMUSG00000076039	Gm22137	0	0	0	0	0	0	0	0	0	0	0	0	0	0	0	0	0	0	0	0	0	0	0	0	0	0	0	0	0	0	0	0	0	0	0	0	0	0	0	0	0	0	0	0	0	0	0	0
ENSMUSG00000089373	Gm22138	0	0	0	0	0	0	0	0	0	0	0	0	0	0	0	0	0	0	0	0	0	0	0	0	0	0	0	0	0	0	0	0	0	0	0	0	0	0	0	0	0	0	0	0	0	0	0	0
ENSMUSG00000089372	Gm22139	0	0	0	0	0	0	0	0	0	0	0	0	0	0	0	0	0	0	0	0	0	0	0	0	0	0	0	0	0	0	0	0	0	0	0	0	0	0	0	0	0	0	0	0	0	0	0	0
ENSMUSG00000089371	Mir1938	0	0	0	0	0	0	0	0	0	0	0	0	0	0	0	0	0	0	0	0	0	0	0	0	0	0	0	0	0	0	0	0	0	0	0	0	0	0	0	0	0	0	0	0	0	0	0	0
ENSMUSG00000089370	Gm22140	0	0	0	0	0	0	0	0	0	0	0	0	0	0	0	0	0	0	0	0	0	0	0	0	0	0	0	0	0	0	0	0	0	0	0	0	0	0	0	0	0	0	0	0	0	0	0	0
ENSMUSG00000105770	mmu-mir-664	0	0	0	0	0	0	0	0	0	0	0	0	0	0	0	0	0	0	0	0	0	0	0	0	0	0	0	0	0	0	0	0	0	0	0	0	0	0	0	0	0	0	0	0	0	0	0	0
ENSMUSG00000105771	RP24-253A20,1	0	0	0	0	0	0	0	0	0	0	0	0	0	0	0	0	0	0	0	0	0	0	0	0	0	0	0	0	0	0	0	0	0	0	0	0	0	0	0	0	0	0	0	0	0	0	0	0
ENSMUSG00000105772	RP23-378C15,1	0	0	0	0	0	0	0	0	0	0	0	0	0	0	0	0	0	0	0	0	0	0	0	0	0	0	0	0	0	0	0	0	0	0	0	0	0	0	0	0	0	0	0	0	0	0	0	0
ENSMUSG00000105773	RP24-95O4,7	0	0	0	0	0	0	0	0	0	0	0	0	0	0	0	0	0	0	0	0	0	0	0	0	0	0	0	0	0	0	0	0	0	0	0	0	0	0	0	0	0	0	0	0	0	0	0	0
ENSMUSG00000105774	RP23-293K21,4	0.00441075	0	0.00882151	0.00307661	0.0057449	0	0	0.00615322	0.0114898	0	0	0	0	0	0	0	0	0	0	0	0	0	0	0	0	0	0	0	0	0	0	0	0	0	0	0	0.0615322	0	0	0	0	0	0	0	0	0	0	0
ENSMUSG00000105775	RP23-94F17,1	0.0416032	0.034126	0.0490804	0.0423828	0.0408236	0.0219497	0.0463024	0.0628159	0.0353448	0	0	0	0	0	0.125742	0	0	0	0.337282	0	0	0	0	0	0.0967306	0	0.122766	0	0	0	0	0	0	0.214727	0	0	0.212342	0	0.20109	0	0	0	0	0	0	0	0	0.154124
ENSMUSG00000105776	RP24-122N23,3	0.878656	0.927396	0.829916	0.845387	0.911925	0.872012	0.98278	0.818763	0.841069	0.596945	1.07308	0.913941	0.76961	1.26621	1.37495	0.567561	1.19259	1.09079	0.982127	0.575416	0.842168	0.537772	0.973996	1.00783	1.05565	0.967003	0.894507	0.83691	1.02887	1.04065	0.787629	0.672678	0.511822	1.09479	0.912528	0.693671	0.618969	0.904337	0.950553	0.784616	0.815185	0.958417	1.05125	0.869079	0.752046	0.935454	0.855573	0.668683
ENSMUSG00000105777	RP23-205G9,1	0	0	0	0	0	0	0	0	0	0	0	0	0	0	0	0	0	0	0	0	0	0	0	0	0	0	0	0	0	0	0	0	0	0	0	0	0	0	0	0	0	0	0	0	0	0	0	0
ENSMUSG00000105778	mmu-mir-7229	0	0	0	0	0	0	0	0	0	0	0	0	0	0	0	0	0	0	0	0	0	0	0	0	0	0	0	0	0	0	0	0	0	0	0	0	0	0	0	0	0	0	0	0	0	0	0	0
ENSMUSG00000105779	RP24-134A5,1	0	0	0	0	0	0	0	0	0	0	0	0	0	0	0	0	0	0	0	0	0	0	0	0	0	0	0	0	0	0	0	0	0	0	0	0	0	0	0	0	0	0	0	0	0	0	0	0
ENSMUSG00000086946	Gm15527	0.0537949	0.0723696	0.0352201	0.0593169	0.0482729	0.0789969	0.0657424	0.0396369	0.0308034	0	0.0670249	0	0.0303468	0.111718	0.324682	0.0607862	0	0.0628662	0	0.287781	0.252578	0	0	0	0.02638	0.0945019	0.0670733	0	0.0616544	0	0.118065	0.116394	0	0	0.0401999	0.0693208	0.0290085	0.0233804	0	0	0	0.0552432	0	0	0.0352266	0.053944	0.0801438	0.0834762
ENSMUSG00000034868	Myl12b	247.015	241.475	252.556	250.297	243.734	235.575	247.374	265.019	240.094	209.876	284.066	272.569	234.807	209.768	241.485	197.539	269.733	282.766	271.13	190.481	201.87	185.848	230.205	233.556	265.446	243.324	240.205	286.148	278.668	245.515	311.725	269.45	316.056	216.536	280.19	230.238	267.183	258.69	254.603	287.012	293.996	191.59	235.93	234.86	204.934	227.589	250.856	240.081
ENSMUSG00000088028	Gm22141	0	0	0	0	0	0	0	0	0	0	0	0	0	0	0	0	0	0	0	0	0	0	0	0	0	0	0	0	0	0	0	0	0	0	0	0	0	0	0	0	0	0	0	0	0	0	0	0
ENSMUSG00000034863	Ano8	3.36787	2.75441	3.98133	3.39836	3.33737	2.68701	2.82182	4.10972	3.85293	3.13686	2.84311	1.8424	2.21367	2.79671	2.88723	4.69334	2.51754	2.31963	2.96767	1.58759	1.92883	3.30742	2.47675	3.0188	3.33495	3.07277	3.01645	2.32892	2.79759	2.83855	3.20517	4.44431	4.79558	4.42785	4.70468	4.85176	4.13531	3.39233	4.30168	3.08053	4.56024	4.35809	4.04657	3.92501	4.75158	3.52418	3.39931	2.9027
ENSMUSG00000088025	Rprl3	0.367282	0.525234	0.20933	0.381681	0.352884	0.533141	0.517328	0.230221	0.18844	0	1.67709	2.71657	0.779615	0	0	0	0	0	0	0	0	0	3.06852	0	0.650217	1.61267	0	0	0	0	0	0	0	0	0	1.72975	0	0.572459	0	0	0	0	0	1.8844	0	0	0	0
ENSMUSG00000088026	Gm22143	0	0	0	0	0	0	0	0	0	0	0	0	0	0	0	0	0	0	0	0	0	0	0	0	0	0	0	0	0	0	0	0	0	0	0	0	0	0	0	0	0	0	0	0	0	0	0	0
ENSMUSG00000088027	Gm22144	0	0	0	0	0	0	0	0	0	0	0	0	0	0	0	0	0	0	0	0	0	0	0	0	0	0	0	0	0	0	0	0	0	0	0	0	0	0	0	0	0	0	0	0	0	0	0	0
ENSMUSG00000034867	Ankrd27	10.8363	10.3495	11.3231	11.292	10.3807	10.6824	10.0167	11.9016	10.7447	10.814	10.8548	8.15728	9.26953	6.86048	8.7945	12.6028	9.92695	12.0834	10.8033	8.03632	12.3557	10.2126	9.83177	12.0226	9.94202	11.4265	10.1118	10.8806	12.004	12.5226	11.793	10.4926	13.5837	11.1743	11.2838	11.4284	12.0202	11.6611	13.0562	14.0015	10.7479	8.4173	9.54883	10.4343	11.9441	7.68508	11.3685	13.8551
ENSMUSG00000088021	Gm22145	0	0	0	0	0	0	0	0	0	0	0	0	0	0	0	0	0	0	0	0	0	0	0	0	0	0	0	0	0	0	0	0	0	0	0	0	0	0	0	0	0	0	0	0	0	0	0	0
ENSMUSG00000088022	Gm22146	0.0219593	0	0.0439186	0.0439186	0	0	0	0.0878373	0	0	0	0	0	0	0	0	0	0	0	0	0	0	0	0	0	0	0	0	0	0	0	0	0	0	0	0.878373	0	0	0	0	0	0	0	0	0	0	0	0
ENSMUSG00000092848	Gm23263	0	0	0	0	0	0	0	0	0	0	0	0	0	0	0	0	0	0	0	0	0	0	0	0	0	0	0	0	0	0	0	0	0	0	0	0	0	0	0	0	0	0	0	0	0	0	0	0
ENSMUSG00000097348	Rmst	0.00499109	0	0.00998218	8.1431e-08	0.0099821	0	0	1.62862e-07	0.0199642	0	0	0	0	0	0	0	0	0	0	0	0	0	0	0	0	0	0	0	0	1.62862e-06	0	0	0	0	0	0	0	0	0	0	0	0	0	0	0	0	0.199642	0
ENSMUSG00000077633	Gm22148	0	0	0	0	0	0	0	0	0	0	0	0	0	0	0	0	0	0	0	0	0	0	0	0	0	0	0	0	0	0	0	0	0	0	0	0	0	0	0	0	0	0	0	0	0	0	0	0
ENSMUSG00000077630	Gm22149	0	0	0	0	0	0	0	0	0	0	0	0	0	0	0	0	0	0	0	0	0	0	0	0	0	0	0	0	0	0	0	0	0	0	0	0	0	0	0	0	0	0	0	0	0	0	0	0
ENSMUSG00000045799	Gm9800	5.81791	5.61168	6.02414	5.77941	5.85641	5.91932	5.30404	5.6395	6.40878	4.97563	4.92536	5.55762	5.97072	5.21717	6.56508	4.82826	4.38054	6.31024	4.30982	3.49586	7.7089	4.92108	4.72552	4.87033	5.48208	6.96897	5.7283	6.17871	9.11349	7.24099	5.786	5.20913	7.43071	2.62427	6.78015	6.08627	5.42565	5.90094	3.91087	3.97325	6.99564	9.4959	8.77341	7.14068	6.47693	4.83681	3.2776	6.68676
ENSMUSG00000077635	Gm22150	0	0	0	0	0	0	0	0	0	0	0	0	0	0	0	0	0	0	0	0	0	0	0	0	0	0	0	0	0	0	0	0	0	0	0	0	0	0	0	0	0	0	0	0	0	0	0	0
ENSMUSG00000045795	Whamm	9.0314	8.38716	9.67564	9.05846	9.00433	8.39689	8.37743	9.72004	9.63124	6.45789	9.067	8.86564	9.42041	9.13735	8.0006	9.78444	8.06116	8.17525	6.80451	8.29806	7.0187	8.31561	8.6751	8.57892	7.63499	8.88656	8.79167	8.36111	9.40816	9.35301	8.04774	11.7984	9.77243	11.3745	8.89605	8.68703	10.251	8.87522	10.145	9.6689	12.6844	9.73292	10.4183	9.7082	9.93725	10.0691	8.90893	8.05436
ENSMUSG00000045794	Lkaaear1	0.0136066	0	0.0272133	0.0160395	0.0111737	0	0	0.032079	0.0223475	0	0	0	0	0	0	0	0	0	0	0	0	0	0	0	0	0	0	0	0	0	0	0	0	0	0	0	0.32079	0	0	0	0	0	0	0	0	0	0.223475	0
ENSMUSG00000045797	4930402K13Rik	0	0	0	0	0	0	0	0	0	0	0	0	0	0	0	0	0	0	0	0	0	0	0	0	0	0	0	0	0	0	0	0	0	0	0	0	0	0	0	0	0	0	0	0	0	0	0	0
ENSMUSG00000045790	Ccdc149	2.31314	2.3811	2.24519	2.26485	2.36143	2.29372	2.46848	2.23598	2.25439	3.69684	2.15169	2.44545	2.36161	0.923808	2.17356	2.06967	3.13026	3.18	2.55188	1.72303	3.33332	1.43833	1.18346	2.72537	2.18134	2.08697	3.46223	2.31426	2.4889	2.06083	1.49307	1.92492	2.93765	2.73788	1.83786	2.56429	2.08938	2.47443	2.23954	2.67252	2.37714	1.68207	2.08633	2.03997	2.55776	1.31192	2.39431	3.00756
ENSMUSG00000045792	Olfr578	0	0	0	0	0	0	0	0	0	0	0	0	0	0	0	0	0	0	0	0	0	0	0	0	0	0	0	0	0	0	0	0	0	0	0	0	0	0	0	0	0	0	0	0	0	0	0	0
ENSMUSG00000079685	Ulbp1	0.370879	0.348296	0.393462	0.418079	0.323679	0.346721	0.349871	0.489437	0.297488	0	0.268576	1.35619	0.121505	0.432284	0.189948	0.359053	0.141692	0.290167	0.339292	1.14399	0.232731	0.247672	0.448958	0.172974	0.321113	0.371053	0.135577	0.108398	0.284745	0.410652	1.43801	0	1.03335	0.694566	0.297209	0.277853	0.347357	0.172361	0.223008	0	0.225461	0.443808	0	0.872027	0.301939	0.298362	0.166686	0.231357
ENSMUSG00000102201	Gm36956	2.73532	2.71744	2.75321	2.3716	3.09905	3.25693	2.17794	1.48626	4.02017	0	0	0	5.3646	5.80991	7.34358	3.2613	0	0	0	0	6.73864	14.2759	0	2.27599	1.43375	1.83425	1.79538	4.21542	0	0	0	2.03819	0	0	2.34232	0	1.52951	0	8.95256	0	0	9.17291	2.41287	12.6599	1.96914	8.67259	2.20979	0
ENSMUSG00000102200	Gm36957	0.0196139	0.0150888	0.0241391	0.0138078	0.0254201	0.00604332	0.0241342	0.0215723	0.026706	0	0	0.130844	0.0695401	0	0	0	0.0409578	0	0	0	0	0	0	0	0.0604332	0	0	0	0	0	0	0	0.0975465	0	0	0	0.033224	0.0535591	0.031393	0	0	0	0	0	0	0.12358	0	0.14348
ENSMUSG00000102203	4930412E21Rik	0	0	0	0	0	0	0	0	0	0	0	0	0	0	0	0	0	0	0	0	0	0	0	0	0	0	0	0	0	0	0	0	0	0	0	0	0	0	0	0	0	0	0	0	0	0	0	0
ENSMUSG00000102202	Gm33280	0.603709	0.531214	0.676204	0.598076	0.609342	0.514459	0.547968	0.681693	0.670715	0.735333	0.293126	0.416679	0.552799	0.407348	0.676653	0.487474	0.547257	0.893275	0.469737	0.524788	1.28909	0.294004	0.221648	0.55129	0.288474	0.43612	0.513516	0.419275	0.606384	0.569182	0.946602	0.594057	0.95967	0.555755	0.409951	0.631583	1.1422	0.528436	0.47949	0.858656	1.06848	0.442837	0.669767	0.210703	0.564845	0.62921	0.846913	0.66894
ENSMUSG00000102205	9430092D12Rik	0.0150878	0.0133195	0.0168562	0.00839075	0.0217849	0.0167815	0.00985749	0	0.0337124	0	0	0	0	0	0	0	0.0985749	0	0	0	0	0	0.167815	0	0	0	0	0	0	0	0	0	0	0	0	0	0	0	0	0	0.337124	0	0	0	0	0	0	0
ENSMUSG00000102204	Gm36958	4.5578	4.60712	4.50848	4.72494	4.39066	4.79246	4.42178	4.65742	4.35953	6.77345	3.34769	6.51025	3.95576	2.98522	4.59281	3.63038	3.57189	6.0611	2.78929	4.35436	4.50185	7.905	3.25636	5.14734	3.90385	5.51168	4.2433	5.68653	3.41436	6.35512	5.05499	3.11168	3.88822	4.28458	4.23902	5.00842	5.22095	4.08424	5.32699	3.84203	5.01493	4.33867	3.12439	4.52386	3.83391	4.80925	5.50648	3.87766
ENSMUSG00000102207	Gm10344	0.017412	0.0133051	0.0215189	0.0268285	0.00799547	0.0192038	0.00740637	0.0344533	0.00858456	0	0	0	0.0740637	0	0	0	0	0	0	0	0	0	0	0	0.12841	0	0	0.063628	0	0	0.287654	0	0	0	0	0	0	0.0568788	0	0	0	0	0	0	0.0858456	0	0	0
ENSMUSG00000092250	Gm20467	0.0028133	0.0056266	0	0	0.0056266	0	0.0112532	0	0	0	0	0	0.112532	0	0	0	0	0	0	0	0	0	0	0	0	0	0	0	0	0	0	0	0	0	0	0	0	0	0	0	0	0	0	0	0	0	0	0
ENSMUSG00000102209	CH36-472P4,2	0	0	0	0	0	0	0	0	0	0	0	0	0	0	0	0	0	0	0	0	0	0	0	0	0	0	0	0	0	0	0	0	0	0	0	0	0	0	0	0	0	0	0	0	0	0	0	0
ENSMUSG00000043569	Cldn34c4	0	0	0	0	0	0	0	0	0	0	0	0	0	0	0	0	0	0	0	0	0	0	0	0	0	0	0	0	0	0	0	0	0	0	0	0	0	0	0	0	0	0	0	0	0	0	0	0
ENSMUSG00000089959	Gm16268	0.0116612	0	0.0233223	0.00446065	0.0188617	0	0	0.0089213	0.0377233	0	0	0	0	0	0	0	0	0	0	0	0	0	0	0	0	0	0	0	0	0	0	0	0	0	0	0	0.089213	0	0	0	0.377233	0	0	0	0	0	0	0
ENSMUSG00000089958	Gm16165	0	0	0	0	0	0	0	0	0	0	0	0	0	0	0	0	0	0	0	0	0	0	0	0	0	0	0	0	0	0	0	0	0	0	0	0	0	0	0	0	0	0	0	0	0	0	0	0
ENSMUSG00000089953	Rnf224	0.0296991	0.0294168	0.0299814	0.0399583	0.0194399	0.0444981	0.0143355	0.0354184	0.0245443	0	0	0	0	0.0916733	0	0	0	0.051682	0	0	0.207351	0	0.0999681	0	0	0.0517929	0	0.0858688	0	0	0.193992	0	0.070161	0	0	0	0	0	0.0900312	0	0	0.0908106	0	0	0	0	0.0658613	0
ENSMUSG00000089952	4933413C19Rik	0.122314	0.147905	0.0967231	0.10681	0.137818	0.141345	0.154466	0.0722754	0.121171	0	0	0.169543	0.135328	0.331642	0.306117	0.135401	0.0531159	0.140162	0.273348	0	0.187511	0	0.180761	0.131976	0.352588	0.0936419	0.149368	0.271764	0.045836	0.330961	0	0.172813	0	0	0.0597894	0	0.0430654	0.0347165	0.0814086	0	0	0.164195	0.390208	0.215118	0	0.240342	0.0595442	0.0620635
ENSMUSG00000074343	Gldnos	0.0046028	0	0.0092056	0.0092056	0	0	0	0.0184112	0	0	0	0	0	0	0	0	0	0	0	0	0	0	0	0	0	0	0	0	0	0	0	0	0	0	0.184112	0	0	0	0	0	0	0	0	0	0	0	0	0
ENSMUSG00000089950	Gm16215	0	0	0	0	0	0	0	0	0	0	0	0	0	0	0	0	0	0	0	0	0	0	0	0	0	0	0	0	0	0	0	0	0	0	0	0	0	0	0	0	0	0	0	0	0	0	0	0
ENSMUSG00000089957	A830011K09Rik	0	0	0	0	0	0	0	0	0	0	0	0	0	0	0	0	0	0	0	0	0	0	0	0	0	0	0	0	0	0	0	0	0	0	0	0	0	0	0	0	0	0	0	0	0	0	0	0
ENSMUSG00000089956	Gm16553	0	0	0	0	0	0	0	0	0	0	0	0	0	0	0	0	0	0	0	0	0	0	0	0	0	0	0	0	0	0	0	0	0	0	0	0	0	0	0	0	0	0	0	0	0	0	0	0
ENSMUSG00000107051	RP23-188E3,1	0	0	0	0	0	0	0	0	0	0	0	0	0	0	0	0	0	0	0	0	0	0	0	0	0	0	0	0	0	0	0	0	0	0	0	0	0	0	0	0	0	0	0	0	0	0	0	0
ENSMUSG00000092251	Trav9n-1	0	0	0	0	0	0	0	0	0	0	0	0	0	0	0	0	0	0	0	0	0	0	0	0	0	0	0	0	0	0	0	0	0	0	0	0	0	0	0	0	0	0	0	0	0	0	0	0
ENSMUSG00000006241	Ccdc159	2.69967	2.50455	2.89479	2.72839	2.67096	2.60825	2.40086	2.84853	2.94106	2.74174	2.09733	1.27334	2.24212	3.48014	2.21846	2.03628	2.14956	3.30336	2.46626	3.2058	2.25514	0.899743	2.31282	2.76915	3.35559	2.39741	3.1403	3.61069	2.13581	1.9892	2.3755	3.79927	2.87383	3.01038	3.60128	2.63017	2.97464	2.29202	2.93897	3.93448	4.35121	3.09019	2.93727	3.24299	1.80573	3.13297	1.97196	2.52526
ENSMUSG00000042211	Fbxo38	17.7665	18.1762	17.3567	17.3718	18.1612	18.1751	18.1773	16.5684	18.145	17.4476	19.3193	20.762	18.9308	21.4245	16.6	17.6561	17.3386	15.941	16.3533	19.0928	18.115	20.0555	21.0359	17.9216	17.1305	17.4503	16.7049	17.7483	16.4966	15.5147	14.1224	15.8291	16.0361	18.723	16.24	16.0094	17.8373	18.9589	16.4134	18.9587	18.5734	16.9943	17.6886	16.8723	18.0977	20.5665	17.9291	18.5168
ENSMUSG00000042210	Abhd14a	10.635	10.1671	11.1028	10.6431	10.6269	9.7234	10.6108	11.5627	10.643	12.8067	15.632	10.3631	9.57955	8.38235	10.04	8.43953	11.7916	8.98704	10.0857	9.77047	6.34649	11.4036	8.60216	9.2643	11.4787	9.03251	10.3818	10.413	10.541	10.3747	7.92938	13.2075	12.8833	12.3173	12.5861	13.654	11.4614	9.33648	11.8772	13.1275	10.0482	13.2521	9.46541	11.458	9.65263	7.75424	11.5394	10.2747
ENSMUSG00000042213	Zfand4	0.566284	0.565703	0.566866	0.523963	0.608606	0.513459	0.617947	0.534467	0.599265	0.911994	0.6836	1.16707	0.493108	0.291063	0.420025	0.787825	0.641457	0.516349	0.266977	0.430262	0.777899	0.31187	0.211761	0.756625	0.922921	0.466706	0.516256	0.463749	0.276536	0.929722	0.548015	0.464054	0.532151	0.612238	0.502804	0.567884	0.303365	0.217084	0.667357	0.613384	0.509309	1.21361	0.479831	0.432646	0.670963	0.393526	0.519239	0.391848
ENSMUSG00000042212	Sprr2d	0	0	0	0	0	0	0	0	0	0	0	0	0	0	0	0	0	0	0	0	0	0	0	0	0	0	0	0	0	0	0	0	0	0	0	0	0	0	0	0	0	0	0	0	0	0	0	0
ENSMUSG00000042215	Bag2	10.1903	10.429	9.95167	9.4985	10.8822	9.83746	11.0205	9.15954	10.7438	23.3127	9.6365	10.9436	8.02903	8.14843	11.3321	10.4137	9.15665	11.4842	7.74851	10.6888	9.15156	8.8948	8.85895	12.4532	10.8804	11.5464	8.16689	11.4108	6.32283	8.61531	7.55095	7.68582	7.24215	9.43149	10.7706	12.0189	7.77769	9.19083	11.3117	8.66692	7.99169	14.6939	11.1246	13.1151	9.90456	10.9469	9.21878	13.7959
ENSMUSG00000042216	Sgsm1	1.94125	1.65804	2.22446	1.94679	1.93571	1.7255	1.59058	2.16808	2.28085	2.52812	1.35802	0.987168	1.30667	1.20203	1.84967	1.82558	1.36784	1.38228	2.09841	2.24411	1.74572	0.699272	1.49797	2.22662	1.93889	1.38045	2.70632	1.73004	1.08556	2.09291	1.9393	3.34132	1.76333	2.2518	2.37718	2.63713	1.66093	1.59147	2.02544	4.62814	3.74211	2.18386	2.19026	1.66012	1.25859	1.31156	2.17129	1.20846
ENSMUSG00000042219	Olfr631	0	0	0	0	0	0	0	0	0	0	0	0	0	0	0	0	0	0	0	0	0	0	0	0	0	0	0	0	0	0	0	0	0	0	0	0	0	0	0	0	0	0	0	0	0	0	0	0
ENSMUSG00000090952	Gm17251	8.29746	7.2378	9.35713	8.18021	8.41472	6.93868	7.53691	9.42174	9.29253	5.36401	8.92193	3.20357	8.47981	7.17254	6.90117	6.36098	9.08916	10.4332	9.44276	4.60604	11.1718	5.94311	6.38907	6.59507	4.88569	7.65035	6.87309	7.89447	7.3781	8.94389	11.4337	6.70691	11.7086	8.9578	9.63906	9.23005	8.85757	9.68648	9.05331	18.8461	10.8615	6.47809	7.07615	6.17268	7.1105	7.82042	10.8484	9.82461
ENSMUSG00000045248	Med26	6.03814	5.71415	6.36214	6.07161	6.00467	5.65134	5.77696	6.49188	6.23239	3.67657	4.89883	3.99347	8.00484	4.96976	8.08137	3.89537	5.98392	7.39225	6.87324	3.80987	7.35712	4.27097	6.05668	5.36882	4.6664	5.37256	6.3584	6.59033	6.66222	5.19606	7.00355	5.34234	7.48278	6.14834	6.77162	5.83768	8.60312	5.94356	6.58979	6.44166	11.5186	4.68162	8.11299	5.20977	4.66438	5.94251	4.83912	5.48293
ENSMUSG00000030934	Oat	104.694	107.646	101.741	104.13	105.257	104.402	110.89	103.858	99.625	121.582	98.4703	100.524	100.489	85.6666	92.4374	111.052	128.068	146.864	123.746	95.0933	107.317	105.979	94.0471	114.859	98.6165	111.109	106.999	108.177	101.826	113.134	102.922	102.707	114.148	89.1439	116.671	83.2627	97.6109	117.353	101.624	103.404	95.4864	107.612	91.6846	103.613	92.403	100.131	100.769	112.849
ENSMUSG00000032425	Zfp949	8.80862	8.87803	8.73921	8.96341	8.65383	9.02294	8.73312	8.90387	8.57455	9.04628	9.55476	13.9217	8.21848	7.19915	10.1132	8.08579	7.64479	7.70533	5.8417	9.0367	7.20993	18.7622	8.01582	5.66256	10.3889	8.53155	7.1648	7.89092	7.56601	9.95559	11.4591	7.80959	9.70255	8.99362	7.81983	6.71404	8.57892	8.72968	9.27583	7.37554	7.84676	6.99096	8.52517	8.78941	10.675	8.90824	10.0367	8.21411
ENSMUSG00000032420	Nt5e	0.693636	0.761361	0.62591	0.766146	0.621125	0.861876	0.660846	0.670416	0.581404	1.24679	0.266315	0.977723	0.379449	0.489075	0.245881	0.869625	0.738705	0.824116	0.570783	0.686453	0.702659	0.32051	0.850528	0.98981	1.1438	1.45156	0.613124	1.10118	0.759137	0.709106	0.656748	0.585939	0.50646	0.559257	0.606665	0.771211	0.645639	0.704748	0.958387	0.155997	0.388314	1.14122	0.347733	0.883601	0.53185	0.390389	0.541287	0.799606
ENSMUSG00000032423	Syncrip	28.1558	33.016	23.2956	28.4261	27.8855	33.3909	32.6411	23.4612	23.13	33.9735	29.8201	31.9758	30.2425	37.6841	29.4542	32.1942	37.7997	30.9109	32.3556	33.9452	29.2785	29.662	28.2218	34.437	28.6143	34.3772	39.0562	36.6092	39.7078	22.1091	26.6315	20.3411	21.8371	26.2712	23.7011	23.4252	22.3546	23.5768	24.3645	18.5735	22.6213	19.2149	25.0297	21.208	22.3556	25.2844	25.0452	26.6193
ENSMUSG00000032422	Snx14	20.5411	22.6115	18.4707	20.9429	20.1393	22.6233	22.5997	19.2625	17.679	23.4593	21.9712	23.6937	22.9707	24.1064	19.9317	21.2948	21.7666	23.2936	23.5091	25.3715	22.2917	23.3016	17.6743	22.1927	24.5565	24.1369	22.4569	23.2409	21.0097	24.2088	20.6749	17.8935	17.1537	19.1916	18.4463	18.2815	17.8019	19.8127	19.1603	14.7167	14.8991	16.6296	17.4554	19.6806	16.7839	19.632	20.0517	17.5137
ENSMUSG00000084828	Gm12367	0.14315	0.21127	0.0750297	0.153089	0.13321	0.265442	0.157098	0.040737	0.109323	0	0	0	0	0	0.0539685	0.364128	0	1.15288	0	0.886737	0	1.60337	0	0	0.164312	0	0	0	0	0	0	0	0	0.364309	0	0	0	0	0.0430609	0	0	0	0	0	0.426686	0	0	0
ENSMUSG00000084829	Gm14266	0	0	0	0	0	0	0	0	0	0	0	0	0	0	0	0	0	0	0	0	0	0	0	0	0	0	0	0	0	0	0	0	0	0	0	0	0	0	0	0	0	0	0	0	0	0	0	0
ENSMUSG00000084821	Gm15880	0.347153	0.241223	0.453083	0.362721	0.331585	0.23576	0.246686	0.489682	0.416485	0.125394	0.375406	0.127957	0.0679994	0.375361	0.538901	0.170216	0.200258	0.176081	0.309285	0.322268	0.282901	0	0.408846	0.19919	0.236389	0.141167	0.413183	0.146411	0.207242	0.499482	1.32258	0.478013	0.476871	0.328361	0.315316	0.349442	0.259921	0.314253	0.55258	0.219713	1.36871	0.309446	0.441257	0.162066	0.19731	0.725088	0.359132	0.140299
ENSMUSG00000084822	Myadml2os	0.141479	0.0964631	0.186495	0.135381	0.147578	0.153866	0.0390598	0.116895	0.256095	0	0	0	0.106052	0	0	0	0.12458	0	0.159966	0	0.438778	0	0.212147	0.1541	0.183501	0.11004	0.116459	0	0.32364	0	0.411379	0.404329	0	0	0	0	0	0.162508	0.19073	0.679075	0.426207	0.578457	0	0	0.122789	0	0.419346	0.146117
ENSMUSG00000084823	Gm17216	0.357248	0.584657	0.129838	0.288542	0.425954	0.475595	0.693718	0.101488	0.158189	1.20472	1.46449	0	2.00082	1.21114	0.559569	0.496444	0	0	0	0	1.37331	0	1.99807	0	0.57481	0.17295	0.182175	0.284841	0.169797	0	0	0	0	0.318731	0.222025	0.189407	0.157532	0.127183	0	0	0	0	0	0	0.385307	0	0.438889	0.460097
ENSMUSG00000084824	Gm16344	5.4034	6.43294	4.37387	5.4529	5.3539	6.59813	6.26775	4.30768	4.44006	5.10019	6.27604	5.45886	7.94218	7.52628	9.11502	4.95956	4.67209	5.6204	6.00687	6.24712	11.5362	6.43047	7.55444	6.47175	5.79776	5.22031	5.68795	4.77853	6.25673	4.60294	4.37126	4.21883	5.87728	3.95302	3.16058	4.90652	3.65814	4.27203	4.05621	7.24111	3.7273	3.97361	4.19667	3.63268	3.68323	5.75227	3.58008	4.37301
ENSMUSG00000084825	2410152P15Rik	0.00362795	0.0072559	0	0.0072559	0	0.0145118	0	0	0	0	0	0	0	0	0	0	0	0	0	0	0	0	0	0	0	0	0.145118	0	0	0	0	0	0	0	0	0	0	0	0	0	0	0	0	0	0	0	0	0
ENSMUSG00000084826	AI847159	0.041833	0.0226414	0.0610245	0.0610245	0.0226414	0	0.0452828	0.122049	0	0.452828	0	0	0	0	0	0	0	0	0	0	0	0	0	0	0	0	0	0	0	0	0	0	0	1.22049	0	0	0	0	0	0	0	0	0	0	0	0	0	0
ENSMUSG00000105558	RP23-349J3,8	0.0324744	0.0163296	0.0486192	0.00464708	0.0603017	0	0.0326592	0.00929416	0.0879443	0	0	0	0	0.149328	0	0.0813865	0.0958774	0	0	0	0	0	0	0	0	0	0	0	0	0	0	0	0	0	0	0.0929416	0	0	0	0.261874	0.327887	0	0	0	0	0.144495	0	0
ENSMUSG00000029090	Adgra3	16.5954	15.1613	18.0295	16.9761	16.2147	15.0631	15.2595	18.8892	17.1698	14.8632	17.8013	15.2396	15.495	13.5815	17.6682	11.6578	12.119	16.2319	17.9375	16.4586	13.6889	15.4173	18.5728	13.3665	14.18	15.3674	15.2967	11.9754	16.3075	13.6105	27.6017	19.0626	15.3832	18.1603	19.1627	15.2231	28.5625	16.4576	15.6673	42.3778	17.4877	10.8484	14.8832	14.1162	15.3761	14.5727	14.099	13.9779
ENSMUSG00000083489	Gm11784	0.0103261	0	0.0206523	0.0206523	0	0	0	0.0413045	0	0	0	0	0	0	0	0	0	0	0	0	0	0	0	0	0	0	0	0	0	0	0	0	0	0	0.413045	0	0	0	0	0	0	0	0	0	0	0	0	0
ENSMUSG00000029092	4930435H24Rik	0.880956	0.856368	0.905544	0.934959	0.826953	0.951742	0.760994	0.918176	0.892912	0.364204	1.17255	0.650152	0.559441	1.00931	1.27383	0.618029	0.659412	0.554639	0.74837	0.584957	3.39073	0.466602	0.197671	0.986417	0.51525	1.12188	0.9084	0.572696	0.772818	0.543773	0.76743	2.0386	0.836319	0.540077	0.759659	0.816177	0.921174	0.879255	1.0793	0.478482	1.85174	0.47699	0.651871	1.14858	0.171727	0.762545	0.59752	1.48408
ENSMUSG00000079577	Gm14692	0	0	0	0	0	0	0	0	0	0	0	0	0	0	0	0	0	0	0	0	0	0	0	0	0	0	0	0	0	0	0	0	0	0	0	0	0	0	0	0	0	0	0	0	0	0	0	0
ENSMUSG00000029093	Sorcs2	1.1634	1.26862	1.05818	1.17822	1.14858	1.36356	1.17368	0.992875	1.12348	0.307822	0.919727	0.996976	1.14072	1.66445	0.967085	0.650829	2.78751	1.37339	0.928248	1.6875	1.46203	1.68381	1.23502	1.023	0.914804	1.39245	1.6205	1.59195	1.02456	1.80384	0.73409	0.575297	1.04791	1.20092	0.55102	1.11748	0.91869	0.946956	1.03255	0.754717	1.54109	2.04696	1.42486	1.04562	0.891213	0.858879	1.18201	0.572299
ENSMUSG00000029094	Afap1	4.47631	4.42102	4.53159	4.58404	4.36857	4.56759	4.27445	4.60049	4.4627	4.28316	3.98991	4.07103	3.5963	3.89403	3.9256	6.27064	4.55613	3.95324	4.20444	4.01928	3.48963	4.51687	2.79065	5.14448	5.98355	5.12187	4.82669	5.09767	4.68519	3.94521	4.5627	4.80745	4.84071	5.19834	5.23377	4.99191	4.43996	3.55859	4.42626	5.64849	3.79934	5.07506	6.38354	4.09154	4.39236	3.58593	4.09292	3.77301
ENSMUSG00000079578	Gm1140	0	0	0	0	0	0	0	0	0	0	0	0	0	0	0	0	0	0	0	0	0	0	0	0	0	0	0	0	0	0	0	0	0	0	0	0	0	0	0	0	0	0	0	0	0	0	0	0
ENSMUSG00000029095	Ablim2	5.78732	5.32385	6.2508	5.90706	5.66759	5.7867	4.86099	6.02743	6.47418	5.31377	3.48666	3.85199	3.88105	3.97465	4.80676	3.26206	5.981	5.09555	8.95646	4.42531	11.8672	3.20283	1.62713	6.20761	7.14491	5.32547	7.10252	4.77438	6.1896	4.1253	5.89014	8.31198	6.76272	5.24054	7.20046	8.0366	6.11076	3.48168	5.11412	12.6673	14.4219	5.89666	6.07257	5.00795	4.8364	3.44019	5.08898	4.31443
ENSMUSG00000044117	2900011O08Rik	0.0841415	0.0739055	0.0943775	0.0781618	0.0901212	0.0691289	0.078682	0.0871947	0.10156	0	0	0.440836	0.118316	0	0.0469638	0.117804	0	0	0.0629004	0	0	0	0	0	0	0.122757	0	0	0.568532	0.152334	0	0.150216	0.0582881	0.160263	0	0.0947788	0	0.181139	0.0749282	0	0	0.430148	0	0.0989625	0.0481666	0	0.0547978	0.162047
ENSMUSG00000083483	Gm14044	0	0	0	0	0	0	0	0	0	0	0	0	0	0	0	0	0	0	0	0	0	0	0	0	0	0	0	0	0	0	0	0	0	0	0	0	0	0	0	0	0	0	0	0	0	0	0	0
ENSMUSG00000090277	Gm8338	0	0	0	0	0	0	0	0	0	0	0	0	0	0	0	0	0	0	0	0	0	0	0	0	0	0	0	0	0	0	0	0	0	0	0	0	0	0	0	0	0	0	0	0	0	0	0	0
ENSMUSG00000058099	Nfam1	0.314061	0.357877	0.270245	0.286475	0.341646	0.316767	0.398986	0.256183	0.284307	1.00426	0.540017	0.384294	0.2723	0.128497	0.11862	0.664686	0.320768	0.246787	0.309627	0	0.290536	0.463927	0.0682164	0.306969	0.443723	0.494636	0.424549	0.391178	0.28394	0.128194	0.264808	0.22323	0.343049	0.337352	0.315667	0.279261	0.166925	0.134547	0.368794	0.338518	0.281149	0.254338	0.352643	0.416306	0.202722	0.186209	0.0460797	0.280909
ENSMUSG00000041548	Hspb8	6.14963	6.38587	5.91338	6.69041	5.60884	7.27196	5.49978	6.10886	5.7179	5.57074	4.83019	4.21516	4.82785	5.46258	6.27948	6.17392	6.21089	4.88372	6.54325	6.89741	5.59574	4.71435	6.47994	7.70997	10.9133	8.50658	7.243	7.04913	7.61018	3.70259	6.99352	7.23429	5.21452	5.19577	7.96484	9.47963	5.62204	4.61907	5.06238	6.51183	8.35732	5.31203	5.5023	5.89221	5.07839	6.67545	3.65234	4.40361
ENSMUSG00000041544	Ptchd2	0.0412055	0.0176296	0.0647813	0.0432123	0.0391987	0.0334517	0.00180751	0.0529728	0.0765899	0	0	0	0	0	0	0.0180751	0	0	0	0	0	0	0	0	0.0313756	0.227749	0.0598466	0.0155461	0	0	0.0701906	0.0230773	0.0252304	0	0	0.0206061	0.360421	0.0139058	0.0162969	0	0.145242	0.0328333	0	0	0	0.0320788	0.0238187	0.531926
ENSMUSG00000058093	Zfp729b	4.07222	4.54245	3.60199	3.99907	4.14537	4.55612	4.52879	3.44201	3.76196	5.5566	7.03667	6.63659	4.92518	5.06614	2.87011	5.47141	2.92029	2.58161	2.22325	4.89505	2.55381	5.52394	6.81073	2.46637	7.55332	4.80472	3.23799	3.37602	4.33924	3.92869	3.84932	2.48033	2.34029	3.90134	3.14297	3.66135	3.0658	4.11778	3.93227	3.52174	1.78985	3.42126	2.39664	4.33464	4.84638	4.78487	4.20615	4.13412
ENSMUSG00000041540	Sox5	4.75949	5.75593	3.76305	4.4655	5.05348	5.28908	6.22278	3.64192	3.88418	3.82549	10.3892	5.34297	3.57188	6.37162	8.66641	5.45618	3.1018	8.64394	6.85832	4.023	7.06744	6.50203	3.0251	5.20913	4.46924	3.6142	7.50949	4.5099	6.96122	2.61156	3.31705	3.02125	4.707	2.04127	5.27696	3.49362	4.64073	3.0964	4.21333	5.60161	3.53195	2.93759	2.72805	2.47516	2.82431	5.17356	5.13295	4.78416
ENSMUSG00000050645	Defb19	0	0	0	0	0	0	0	0	0	0	0	0	0	0	0	0	0	0	0	0	0	0	0	0	0	0	0	0	0	0	0	0	0	0	0	0	0	0	0	0	0	0	0	0	0	0	0	0
ENSMUSG00000024598	Fbn2	0.00802554	0.00517306	0.010878	0.0081466	0.00790448	0.0073848	0.00296132	0.00890839	0.0128476	0	0	0	0.0089361	0	0.0101401	0	0.010537	0	0	0	0	0	0	0.0131246	0.0233356	0	0.0296796	0.00770823	0	0.0658118	0	0.0114442	0	0	0.0118279	0	0	0	0	0.0579324	0	0	0.0128926	0.0212768	0	0	0.0118059	0.0245687
ENSMUSG00000050641	BC048562	0	0	0	0	0	0	0	0	0	0	0	0	0	0	0	0	0	0	0	0	0	0	0	0	0	0	0	0	0	0	0	0	0	0	0	0	0	0	0	0	0	0	0	0	0	0	0	0
ENSMUSG00000050640	Tmem150c	11.2754	12.1569	10.3938	11.3875	11.1632	11.5938	12.72	11.1812	9.60647	17.1517	13.7735	10.3458	7.93982	10.9222	7.99154	15.4989	14.7548	14.1989	14.6231	6.82125	8.19894	7.81034	6.32372	11.106	15.3216	14.1225	17.8884	17.2025	11.1423	8.7227	6.66614	10.4909	11.8689	17.2006	11.0221	11.8888	8.71171	15.113	10.1268	9.47427	8.95105	13.1374	12.7041	6.4838	5.34324	10.3647	9.98292	11.1135
ENSMUSG00000104141	Gm6140	0	0	0	0	0	0	0	0	0	0	0	0	0	0	0	0	0	0	0	0	0	0	0	0	0	0	0	0	0	0	0	0	0	0	0	0	0	0	0	0	0	0	0	0	0	0	0	0
ENSMUSG00000024592	C330018D20Rik	7.53057	8.03393	7.02721	7.65165	7.40949	8.48566	7.58219	6.81763	7.23679	10.8942	9.2357	10.2738	4.80221	6.91807	3.51284	10.8575	8.63226	5.48834	5.20701	7.05629	6.19678	7.51097	8.82991	9.37607	13.8176	8.89472	7.63311	7.33908	8.20209	5.62124	5.63624	7.32957	6.30273	7.27238	7.07727	8.64893	6.53176	6.43296	7.3232	6.33054	7.35764	7.49591	8.46228	4.93485	9.22508	5.29493	6.06617	8.07067
ENSMUSG00000024593	Megf10	0.00438337	0.00069438	0.00807235	0.00623978	0.00252695	0.00138876	0	0.0110908	0.0050539	0	0	0	0	0	0	0	0	0	0	0	0	0	0	0	0	0	0.0138876	0	0	0	0.110908	0	0	0	0	0	0	0	0	0	0.050539	0	0	0	0	0	0	0
ENSMUSG00000024590	Lmnb1	4.50278	4.1421	4.86347	4.57665	4.42892	4.07468	4.20952	5.07861	4.64832	5.3517	4.43108	5.21381	3.45226	4.00327	3.47901	4.97882	4.47336	2.68181	4.03005	2.45404	3.01606	5.05451	2.59654	3.69091	4.5603	4.47928	5.09398	5.59239	4.2088	4.59344	5.97004	5.18454	5.08453	5.26768	6.17491	6.62993	3.49807	4.20618	4.17682	7.93554	5.14237	4.5245	4.25	3.04438	4.36741	4.23323	3.92	4.27847
ENSMUSG00000000168	Dlat	28.7111	30.3661	27.0561	28.1131	29.3091	29.8991	30.833	26.3271	27.7851	30.1718	35.3056	34.2861	28.5026	28.9228	27.8323	31.4381	29.2159	28.0164	34.6386	27.1152	25.3814	32.939	23.053	31.064	32.1233	34.021	33.1782	31.8466	28.2696	26.0243	17.9662	28.986	24.4244	31.8897	26.4911	27.048	25.0941	28.3773	26.9703	25.5741	22.9334	25.9929	26.5834	41.3409	32.9834	28.3648	23.3584	23.646
ENSMUSG00000024594	Prrc1	13.2133	12.6058	13.8208	13.4051	13.0215	12.801	12.4106	14.0092	13.6323	13.8341	11.3932	13.8842	13.0995	11.6652	11.6676	13.3681	11.8261	12.2494	11.1185	12.3826	11.608	14.1199	11.1758	12.1196	15.1352	14.7763	13.3881	11.3948	11.9092	15.3771	14.2571	11.6159	13.2345	11.7028	15.2369	13.0115	14.0949	16.3782	15.1833	14.4992	14.19	12.8676	11.2854	13.3729	13.8011	13.4207	15.1457	14.1526
ENSMUSG00000104144	Gm18433	0	0	0	0	0	0	0	0	0	0	0	0	0	0	0	0	0	0	0	0	0	0	0	0	0	0	0	0	0	0	0	0	0	0	0	0	0	0	0	0	0	0	0	0	0	0	0	0
ENSMUSG00000104145	D130019J16Rik	0.0144278	0.0147264	0.0141293	0.0173417	0.011514	0.0131217	0.016331	0.0215617	0.00669686	0	0	0	0	0	0	0.092946	0	0	0.0703644	0	0	0	0	0	0	0	0.0512656	0.0799513	0	0	0	0	0.0652773	0	0.0615722	0.053021	0	0.0357463	0	0	0	0	0.0669686	0	0	0	0	0
ENSMUSG00000039133	9330171B17Rik	0.231783	0.219275	0.244292	0.208143	0.255424	0.195032	0.243519	0.221254	0.267329	0.186999	0.33655	0.190941	0.254188	0.280156	0.402278	0.387979	0.0598475	0.105304	0.230944	0.480763	0	0.449587	0.101842	0	0.220676	0.263824	0.0560849	0.131213	0.24633	0.372765	0	0.19467	0.0714883	0.0980657	0.514143	0.17405	0.29106	0.312868	0.183433	0.327818	0.818273	0.185028	0.209677	0.363734	0.176914	0.0902558	0.201288	0.209862
ENSMUSG00000104147	Gm37142	0	0	0	0	0	0	0	0	0	0	0	0	0	0	0	0	0	0	0	0	0	0	0	0	0	0	0	0	0	0	0	0	0	0	0	0	0	0	0	0	0	0	0	0	0	0	0	0
ENSMUSG00000075091	Olfr1233	0	0	0	0	0	0	0	0	0	0	0	0	0	0	0	0	0	0	0	0	0	0	0	0	0	0	0	0	0	0	0	0	0	0	0	0	0	0	0	0	0	0	0	0	0	0	0	0
ENSMUSG00000075090	Olfr1234	0	0	0	0	0	0	0	0	0	0	0	0	0	0	0	0	0	0	0	0	0	0	0	0	0	0	0	0	0	0	0	0	0	0	0	0	0	0	0	0	0	0	0	0	0	0	0	0
ENSMUSG00000075093	Olfr1231	0	0	0	0	0	0	0	0	0	0	0	0	0	0	0	0	0	0	0	0	0	0	0	0	0	0	0	0	0	0	0	0	0	0	0	0	0	0	0	0	0	0	0	0	0	0	0	0
ENSMUSG00000075092	Olfr1232	0	0	0	0	0	0	0	0	0	0	0	0	0	0	0	0	0	0	0	0	0	0	0	0	0	0	0	0	0	0	0	0	0	0	0	0	0	0	0	0	0	0	0	0	0	0	0	0
ENSMUSG00000075095	Olfr1229	0	0	0	0	0	0	0	0	0	0	0	0	0	0	0	0	0	0	0	0	0	0	0	0	0	0	0	0	0	0	0	0	0	0	0	0	0	0	0	0	0	0	0	0	0	0	0	0
ENSMUSG00000026457	Adipor1	79.7641	79.0801	80.4481	79.7768	79.7514	77.7602	80.4	81.7935	79.1028	76.1018	89.8183	82.3195	72.721	74.1898	74.266	70.5372	85.3594	93.6932	84.9933	71.6422	73.0185	76.865	86.6438	80.6968	85.2086	76.1516	76.8998	77.4355	73.0398	81.073	89.2312	86.7187	84.0745	78.6729	85.1179	73.8731	77.4514	79.807	81.9155	94.2712	95.5566	68.8251	74.5193	76.7187	69.8761	80.2696	80.4869	79.7274
ENSMUSG00000075097	Olfr1226	0	0	0	0	0	0	0	0	0	0	0	0	0	0	0	0	0	0	0	0	0	0	0	0	0	0	0	0	0	0	0	0	0	0	0	0	0	0	0	0	0	0	0	0	0	0	0	0
ENSMUSG00000075099	Olfr1224-ps1	0	0	0	0	0	0	0	0	0	0	0	0	0	0	0	0	0	0	0	0	0	0	0	0	0	0	0	0	0	0	0	0	0	0	0	0	0	0	0	0	0	0	0	0	0	0	0	0
ENSMUSG00000026456	Cyb5r1	56.0753	48.7289	63.4217	57.5964	54.5542	49.2513	48.2065	65.9415	60.9019	44.5127	50.2127	44.6551	51.6751	47.9731	51.5907	50.5809	40.5942	48.0483	52.222	43.2936	46.3938	46.5742	51.0455	65.6568	63.6224	44.2741	40.6423	46.1292	44.8812	62.2662	59.3864	74.1487	61.177	64.536	73.6084	80.2429	58.9966	62.1645	62.8887	77.1469	82.7463	51.0215	62.2473	51.9716	53.1646	47.3893	61.3294	55.2274
ENSMUSG00000096465	Olfr488	0	0	0	0	0	0	0	0	0	0	0	0	0	0	0	0	0	0	0	0	0	0	0	0	0	0	0	0	0	0	0	0	0	0	0	0	0	0	0	0	0	0	0	0	0	0	0	0
ENSMUSG00000039137	Whrn	3.9338	3.4863	4.38131	4.015	3.85261	3.18377	3.78882	4.84623	3.91639	3.39677	4.18179	2.62007	5.11175	4.39721	5.1001	3.35971	2.70922	4.2107	2.80092	3.99966	2.4141	3.53469	3.43192	2.91788	2.4616	2.74278	3.09735	3.24855	3.98915	4.32164	4.53359	4.61992	4.78683	3.65104	6.83434	4.4059	5.0732	6.13224	4.10356	4.01304	4.81069	1.76198	3.02997	2.61247	5.18789	3.17976	5.53949	4.3221
ENSMUSG00000041895	Wipi1	28.3824	24.0301	32.7347	28.3261	28.4387	23.7577	24.3026	32.8944	32.5748	26.8639	31.6643	27.3948	26.484	27.3286	25.7192	18.2082	20.5571	20.1019	18.7036	22.6558	19.9032	29.8413	27.2716	22.1547	22.043	22.9329	26.5823	22.322	21.87	31.3085	34.8225	34.168	32.2618	32.0182	29.1734	28.1093	41.0042	34.5454	31.5332	34.9132	35.7613	27.0389	30.3377	32.3746	36.3495	29.1701	37.9262	29.3508
ENSMUSG00000041890	Git2	18.8291	18.0875	19.5707	18.3905	19.2677	18.3467	17.8283	18.4343	20.7072	13.4584	21.6652	20.1959	21.0485	23.0477	18.8725	16.1812	13.8328	15.9148	14.0656	17.7319	17.4591	15.2045	23.6074	20.3389	19.3064	16.1757	19.7598	15.7794	18.1037	18.9911	14.3134	20.8908	19.1916	16.0125	17.5259	16.1689	18.7918	20.6785	21.7782	27.7129	22.5871	19.1461	18.7754	18.861	18.9727	21.4121	20.5017	19.8368
ENSMUSG00000041891	Lman1	40.8117	45.271	36.3524	41.4412	40.1822	45.6396	44.9025	37.2429	35.462	47.6968	40.1791	37.0749	45.3822	40.4173	40.1103	47.1405	52.3809	49.1704	49.4724	41.4345	44.1923	46.183	43.816	45.2738	41.7536	47.0525	48.544	50.9332	47.2127	34.8918	37.8584	31.3529	34.9662	35.5832	39.4434	36.7537	40.9899	41.5686	39.0212	33.5593	30.0819	32.5299	35.1246	35.1693	36.3891	35.8137	35.4264	43.5936
ENSMUSG00000036521	Scgb2b2	0	0	0	0	0	0	0	0	0	0	0	0	0	0	0	0	0	0	0	0	0	0	0	0	0	0	0	0	0	0	0	0	0	0	0	0	0	0	0	0	0	0	0	0	0	0	0	0
ENSMUSG00000083882	Gm11369	0	0	0	0	0	0	0	0	0	0	0	0	0	0	0	0	0	0	0	0	0	0	0	0	0	0	0	0	0	0	0	0	0	0	0	0	0	0	0	0	0	0	0	0	0	0	0	0
ENSMUSG00000083880	Hspe1-ps6	0	0	0	0	0	0	0	0	0	0	0	0	0	0	0	0	0	0	0	0	0	0	0	0	0	0	0	0	0	0	0	0	0	0	0	0	0	0	0	0	0	0	0	0	0	0	0	0
ENSMUSG00000083887	Gm11930	0	0	0	0	0	0	0	0	0	0	0	0	0	0	0	0	0	0	0	0	0	0	0	0	0	0	0	0	0	0	0	0	0	0	0	0	0	0	0	0	0	0	0	0	0	0	0	0
ENSMUSG00000083886	Olfr409-ps1	0	0	0	0	0	0	0	0	0	0	0	0	0	0	0	0	0	0	0	0	0	0	0	0	0	0	0	0	0	0	0	0	0	0	0	0	0	0	0	0	0	0	0	0	0	0	0	0
ENSMUSG00000083885	Gm13213	0.117356	0.0717682	0.162944	0.0814448	0.153268	0.0790991	0.0644372	0.0837906	0.242098	0	0	0	0	0	0.340948	0.303424	0	0	0	0	0	0	0	0	0.790991	0	0	0	0	0	0	0.386042	0.451864	0	0	0	0	0	0	0	1.2345	0	0	0	0.354847	0	0.404679	0.426958
ENSMUSG00000083884	Gm15388	0	0	0	0	0	0	0	0	0	0	0	0	0	0	0	0	0	0	0	0	0	0	0	0	0	0	0	0	0	0	0	0	0	0	0	0	0	0	0	0	0	0	0	0	0	0	0	0
ENSMUSG00000047490	4932411E22Rik	0.0108906	0.0131525	0.0086288	0.00986619	0.0119151	0.0145418	0.0117632	0.00519063	0.012067	0	0	0	0	0	0	0.0740619	0.0435702	0	0	0	0	0	0	0	0	0	0.0817129	0.0637047	0	0	0	0	0.0519063	0	0	0	0	0	0	0	0	0.0673309	0.0533388	0	0	0	0	0
ENSMUSG00000047492	Inhbe	0	0	0	0	0	0	0	0	0	0	0	0	0	0	0	0	0	0	0	0	0	0	0	0	0	0	0	0	0	0	0	0	0	0	0	0	0	0	0	0	0	0	0	0	0	0	0	0
ENSMUSG00000083888	Gm12441	0	0	0	0	0	0	0	0	0	0	0	0	0	0	0	0	0	0	0	0	0	0	0	0	0	0	0	0	0	0	0	0	0	0	0	0	0	0	0	0	0	0	0	0	0	0	0	0
ENSMUSG00000047495	Dlgap2	0.0016032	0	0.00320639	0.00320639	0	0	0	0.00641279	0	0	0	0	0	0	0	0	0	0	0	0	0	0	0	0	0	0	0	0	0	0	0	0	0	0.0641279	0	0	0	0	0	0	0	0	0	0	0	0	0	0
ENSMUSG00000047496	Rnf152	0.67131	0.84355	0.49907	0.732458	0.610162	0.95085	0.73625	0.514065	0.484075	1.20087	0.544044	0.506646	0.897073	0.38798	0.540152	1.45912	0.791453	0.695365	0.339796	0.797668	0.792628	1.58809	1.0436	0.919944	0.925035	1.15681	0.718255	0.945624	0.62085	0.617785	0.261315	0.444077	0.656746	0.606151	0.518326	0.511509	0.364206	0.604221	0.556319	0.290006	0.0450157	0.753777	0.371222	0.426227	0.610774	0.497751	0.443391	0.845929
ENSMUSG00000047497	Adamts12	0.141706	0.185438	0.0979739	0.12691	0.156502	0.177425	0.193452	0.0763946	0.119553	0.112444	0.335909	0.0573299	0.0607963	0.168115	0.24132	0.259041	0.161258	0.330632	0.20767	0.0722099	0.0633251	0.202202	0.091429	0.356922	0.304174	0.189339	0.235453	0.104844	0.154354	0.0559316	0.0591673	0.077821	0.0850257	0.0294013	0	0.1737	0.0145478	0.117231	0.15112	0.24614	0.0612132	0.221401	0.0219258	0.0723956	0.123565	0	0.14054	0.146279
ENSMUSG00000056728	Ctsll3	0	0	0	0	0	0	0	0	0	0	0	0	0	0	0	0	0	0	0	0	0	0	0	0	0	0	0	0	0	0	0	0	0	0	0	0	0	0	0	0	0	0	0	0	0	0	0	0
ENSMUSG00000051118	Olfr77	0	0	0	0	0	0	0	0	0	0	0	0	0	0	0	0	0	0	0	0	0	0	0	0	0	0	0	0	0	0	0	0	0	0	0	0	0	0	0	0	0	0	0	0	0	0	0	0
ENSMUSG00000027022	Xirp2	0.000866268	0.00173254	0	0.00173254	0	0.00346507	0	0	0	0	0	0	0	0	0	0	0	0	0	0	0	0.0346507	0	0	0	0	0	0	0	0	0	0	0	0	0	0	0	0	0	0	0	0	0	0	0	0	0	0
ENSMUSG00000051111	Sv2c	0.00028551	0.00057102	0	0.00057102	0	0.00114204	0	0	0	0	0	0	0	0	0	0	0	0	0	0	0	0	0	0	0	0	0.0114204	0	0	0	0	0	0	0	0	0	0	0	0	0	0	0	0	0	0	0	0	0
ENSMUSG00000051116	Gm8121	0.0755442	0.132045	0.0190438	0.0840363	0.0670522	0.129985	0.134104	0.0380876	0	0	0.622272	0	0	0	0	0	0	0.294568	0.424203	0	0	0	0	0.405884	0	0.295223	0.30817	0	0.290572	0	0	0	0	0	0.380876	0	0	0	0	0	0	0	0	0	0	0	0	0
ENSMUSG00000014837	4931428F04Rik	1.30455	1.13254	1.47655	1.29393	1.31516	1.11482	1.15026	1.47304	1.48006	1.59753	0.783169	0.930874	0.872746	1.30566	0.863454	2.44639	0.98371	1.05719	0.661904	1.42306	1.03236	0.845936	0.656025	1.23922	1.42284	1.4765	0.934756	0.986172	1.13129	1.58967	1.08306	1.70079	1.4743	1.52862	1.73398	1.71344	1.0632	1.39146	1.45193	1.99656	1.61758	1.40656	2.09571	1.04065	1.14952	0.987653	1.59376	1.53785
ENSMUSG00000000838	Fmr1	18.9991	22.4895	15.5087	19.0295	18.9686	22.6995	22.2794	15.3595	15.6578	23.579	18.0109	20.4377	23.5951	24.6526	25.3947	25.6659	20.3711	20.8711	20.2161	30.4861	22.6336	22.5356	17.0843	23.3941	20.6995	22.8228	22.9818	21.5647	22.7925	16.1959	18.8936	8.12917	9.66952	14.2962	20.606	14.8313	16.929	16.2232	17.8214	8.82366	7.87548	16.5215	10.6132	11.8617	18.2355	17.4751	19.9924	19.309
ENSMUSG00000088546	Gm25981	0	0	0	0	0	0	0	0	0	0	0	0	0	0	0	0	0	0	0	0	0	0	0	0	0	0	0	0	0	0	0	0	0	0	0	0	0	0	0	0	0	0	0	0	0	0	0	0
ENSMUSG00000066113	Adamtsl1	2.0834	2.14929	2.0175	2.16248	2.00431	2.33868	1.95991	1.98628	2.04871	2.80469	0.568163	2.08043	1.83179	1.02902	2.4408	2.13643	1.51493	3.31145	1.8814	4.39459	1.5827	1.96124	1.76312	3.88235	2.18522	1.42733	2.87329	1.46002	1.8569	1.55468	2.74986	1.47873	4.72523	1.1266	1.48648	1.13987	2.03577	1.61928	1.94631	1.8792	1.88754	1.45653	1.63559	4.68415	1.4381	1.23799	0.996235	1.96578
ENSMUSG00000000295	Hddc2	17.878	19.6972	16.0588	17.7343	18.0218	18.4942	20.9002	16.9743	15.1433	21.982	21.2823	25.0579	18.1736	17.2906	17.0176	16.3277	23.6746	26.3904	21.8052	17.6925	14.9411	15.1766	15.0429	17.9514	24.5451	22.9672	16.437	19.3839	20.8042	9.75848	20.8345	20.1032	21.1441	14.9558	22.0674	18.3843	13.6187	13.105	15.7718	19.446	14.5689	17.444	17.3285	15.4428	12.9601	13.7926	13.6491	12.1231
ENSMUSG00000066116	Gm10154	0.0356087	0.0712174	0	0.0433255	0.0278918	0.0866511	0.0557837	0	0	0	0	0	0	0	0.557837	0	0	0	0	0	0	0	0	0	0.866511	0	0	0	0	0	0	0	0	0	0	0	0	0	0	0	0	0	0	0	0	0	0	0
ENSMUSG00000101678	Gm29609	1.59496	1.05753	2.1324	1.58919	1.60073	0.989152	1.12591	2.18923	2.07556	1.39573	5.78864e-20	2.83007e-14	2.41455	0.342427	0.823038	0.842244	0.670563	2.77404	1.99646	0.807648	0.907189	1.1525	0.773243	1.15335	1.51011	0.510013	0.647201	0.367058	2.06321	0.92398	1.73267	0.862732	4.17945	2.68075	1.80218	2.01466	3.538	2.21446	1.94344	1.07942	4.99206	0.723835	0.744014	3.63147	2.74545	1.21647	1.82527	1.36399
ENSMUSG00000079604	Gm13219	0.446261	0.547156	0.345367	0.4584	0.434123	0.639706	0.454605	0.277093	0.41364	0.6295	0.852951	0.207324	0.185136	0.6269	0.435881	0.204651	0.417928	0.400388	0.585392	0	0.229395	2.59428	0.110626	0.161401	0.581528	0.229297	0.677629	1.47613	0.336775	0.202387	0	0.228439	0.604127	0.106499	0.146459	0.476374	0.556796	0.287946	0.161907	0.177966	0.725391	0.200994	0.820657	0.131739	0.320275	0.623739	0.21865	0.493459
ENSMUSG00000057455	Rit2	0	0	0	0	0	0	0	0	0	0	0	0	0	0	0	0	0	0	0	0	0	0	0	0	0	0	0	0	0	0	0	0	0	0	0	0	0	0	0	0	0	0	0	0	0	0	0	0
ENSMUSG00000057454	Lypd3	0.941927	0.843763	1.04009	0.971462	0.912391	0.853617	0.833909	1.08931	0.990874	0.9317	0.419809	0.951796	0.951728	1.28045	0.931347	0.760861	1.04519	0.394252	0.671958	0.599097	0.263371	1.12109	1.65183	0.741021	1.21088	1.44869	0.349618	0.763624	0.386952	1.39386	0.246528	0.889962	0.98335	1.83406	0.673243	1.37507	1.14908	0.975292	1.37263	0.816959	1.53147	0.230879	1.46305	1.51396	1.47137	0.787909	1.00457	0.523993
ENSMUSG00000057457	Phex	0.028429	0.0344268	0.0224312	0.0279911	0.0288669	0.0264236	0.04243	0.0295586	0.0153038	0.0996324	0.0596082	0.101641	0.0269849	0.0278768	0.0305703	0.0461893	0.0317967	0	0	0	0	0.119551	0.108184	0	0.0234625	0	0	0.0130389	0	0	0.104999	0	0	0	0.0602625	0	0.0258022	0.0557727	0.0487497	0	0	0	0	0	0	0.0479777	0.019975	0.0371113
ENSMUSG00000024261	Syt4	0.0087796	0.0120632	0.00549602	0.0102948	0.00726438	0.00959759	0.0145288	0.010992	0	0	0	0	0	0.0455234	0	0.0247648	0	0	0.0749994	0	0	0	0	0	0.0429888	0.0256583	0.0273288	0	0	0.0908689	0	0	0	0	0	0	0	0.0190515	0	0	0	0	0	0	0	0	0	0
ENSMUSG00000085063	Gm16024	0	0	0	0	0	0	0	0	0	0	0	0	0	0	0	0	0	0	0	0	0	0	0	0	0	0	0	0	0	0	0	0	0	0	0	0	0	0	0	0	0	0	0	0	0	0	0	0
ENSMUSG00000098828	Gm27283	0	0	0	0	0	0	0	0	0	0	0	0	0	0	0	0	0	0	0	0	0	0	0	0	0	0	0	0	0	0	0	0	0	0	0	0	0	0	0	0	0	0	0	0	0	0	0	0
ENSMUSG00000085060	E330016L19Rik	0	0	0	0	0	0	0	0	0	0	0	0	0	0	0	0	0	0	0	0	0	0	0	0	0	0	0	0	0	0	0	0	0	0	0	0	0	0	0	0	0	0	0	0	0	0	0	0
ENSMUSG00000085067	Gm15631	0	0	0	0	0	0	0	0	0	0	0	0	0	0	0	0	0	0	0	0	0	0	0	0	0	0	0	0	0	0	0	0	0	0	0	0	0	0	0	0	0	0	0	0	0	0	0	0
ENSMUSG00000085066	Gm4989	0	0	0	0	0	0	0	0	0	0	0	0	0	0	0	0	0	0	0	0	0	0	0	0	0	0	0	0	0	0	0	0	0	0	0	0	0	0	0	0	0	0	0	0	0	0	0	0
ENSMUSG00000082288	Gm14755	0	0	0	0	0	0	0	0	0	0	0	0	0	0	0	0	0	0	0	0	0	0	0	0	0	0	0	0	0	0	0	0	0	0	0	0	0	0	0	0	0	0	0	0	0	0	0	0
ENSMUSG00000082289	Gm15596	0.024336	0	0.0486719	0.0196583	0.0290136	0	0	0.0393166	0.0580273	0	0	0	0	0	0	0	0	0	0	0	0	0	0	0	0	0	0	0	0	0	0	0.191701	0	0	0.201465	0	0	0	0	0	0	0	0.217788	0.362485	0	0	0	0
ENSMUSG00000082286	Pisd-ps1	42.3675	29.634	55.1009	39.7409	44.9941	29.0273	30.2407	50.4545	59.7474	17.219	19.9475	19.297	34.1109	40.8354	31.1846	57.5096	20.6342	26.5177	35.1514	41.432	22.1832	29.0961	43.512	40.5196	14.9665	24.8181	24.3531	33.1123	16.2805	39.3068	51.2903	68.4463	72.1555	44.2246	66.8484	39.8203	32.9763	49.8908	39.5856	54.433	49.5335	82.1422	56.5821	75.5295	69.8536	57.7188	27.8624	67.492
ENSMUSG00000082287	Gm15333	0.012413	0.024826	0	0.024826	0	0.0496521	0	0	0	0	0	0	0	0	0	0	0	0	0	0	0	0	0	0	0	0	0	0	0.496521	0	0	0	0	0	0	0	0	0	0	0	0	0	0	0	0	0	0	0
ENSMUSG00000082284	H3f3a-ps1	0.0570005	0.114001	0	0.0536801	0.0603209	0.10736	0.120642	0	0	0	0	0	0.392299	0	0.430487	0.383631	0	0	0	0	0	0	0	0	0.667134	0.406468	0	0	0	0	0	0	0	0	0	0	0	0	0	0	0	0	0	0	0	0	0	0
ENSMUSG00000000290	Itgb2	0.706601	0.894077	0.519126	0.630311	0.782891	0.890899	0.897255	0.369723	0.668528	0.9725	0.499276	0.708853	0.994352	0.485131	0.669793	0.989943	1.65771	0.614388	1.3806	0.390079	0.274217	1.77089	0.858931	1.25341	0.430856	0.852227	0.837427	1.35774	0.883209	0.302345	0.256386	0.0526156	0.560028	0.238564	0.55996	0.462656	0.188958	0.261157	0.814561	0.598129	1.88035	0.483019	0.239178	0.392824	0.458988	0.860707	0.350467	1.04251
ENSMUSG00000098825	Gm27285	0	0	0	0	0	0	0	0	0	0	0	0	0	0	0	0	0	0	0	0	0	0	0	0	0	0	0	0	0	0	0	0	0	0	0	0	0	0	0	0	0	0	0	0	0	0	0	0
ENSMUSG00000082283	Gm14472	0.299274	0.224177	0.374372	0.199094	0.399455	0.276306	0.172049	0.121882	0.626861	0	0	0	0.832146	0	0.88834	0	0	0	0	0	0	0	1.63555	1.12751	0	0	0	0	0	0	0	0	0	0	0	0	0	1.21882	0	0	3.30101	1.48307	0	0	0	0	0	0
ENSMUSG00000082280	Gm5847	0.013788	0.0115643	0.0160117	0.0193091	0.0082669	0.00659478	0.0165338	0.0320233	0	0	0	0	0	0	0	0	0	0.0671897	0.0981484	0	0	0	0	0	0	0	0	0	0.0659478	0.237513	0	0.0827205	0	0	0	0	0	0	0	0	0	0	0	0	0	0	0	0
ENSMUSG00000082281	Gm4886	0	0	0	0	0	0	0	0	0	0	0	0	0	0	0	0	0	0	0	0	0	0	0	0	0	0	0	0	0	0	0	0	0	0	0	0	0	0	0	0	0	0	0	0	0	0	0	0
ENSMUSG00000080613	Gm22151	0	0	0	0	0	0	0	0	0	0	0	0	0	0	0	0	0	0	0	0	0	0	0	0	0	0	0	0	0	0	0	0	0	0	0	0	0	0	0	0	0	0	0	0	0	0	0	0
ENSMUSG00000079605	Zbtb9	5.24022	4.86933	5.61111	4.89708	5.58335	4.6097	5.12896	5.18447	6.03774	8.50369	9.49216	6.47852	5.36522	7.22623	3.87755	4.69548	1.79487	2.37916	1.47677	6.62281	1.94957	7.03509	8.03704	1.71107	7.61754	4.66699	2.24427	2.2171	3.99547	6.0811	2.29223	5.1652	2.45328	7.60975	4.19153	6.73777	3.38169	6.16279	7.76936	3.16898	7.39564	4.75418	4.5181	7.20751	6.81471	7.46121	6.87644	6.19936
ENSMUSG00000080610	Snord110	0	0	0	0	0	0	0	0	0	0	0	0	0	0	0	0	0	0	0	0	0	0	0	0	0	0	0	0	0	0	0	0	0	0	0	0	0	0	0	0	0	0	0	0	0	0	0	0
ENSMUSG00000080616	Gm22152	0	0	0	0	0	0	0	0	0	0	0	0	0	0	0	0	0	0	0	0	0	0	0	0	0	0	0	0	0	0	0	0	0	0	0	0	0	0	0	0	0	0	0	0	0	0	0	0
ENSMUSG00000080615	Snord99	0	0	0	0	0	0	0	0	0	0	0	0	0	0	0	0	0	0	0	0	0	0	0	0	0	0	0	0	0	0	0	0	0	0	0	0	0	0	0	0	0	0	0	0	0	0	0	0
ENSMUSG00000105455	BX813332,1	0	0	0	0	0	0	0	0	0	0	0	0	0	0	0	0	0	0	0	0	0	0	0	0	0	0	0	0	0	0	0	0	0	0	0	0	0	0	0	0	0	0	0	0	0	0	0	0
ENSMUSG00000085395	Gm13056	13.0802	14.6358	11.5246	12.6923	13.4681	13.7088	15.5629	11.6757	11.3734	23.7328	14.0186	15.6848	9.72344	20.102	9.75478	8.4341	16.9081	20.612	16.6583	12.0441	8.74318	14.4642	19.3846	10.5313	19.7398	14.2625	9.53183	15.3287	13.0577	7.67585	15.5587	15.512	10.6434	5.41054	12.0322	7.25366	11.3593	13.3184	17.9934	14.938	19.9539	8.60533	13.2828	10.2556	6.28743	9.57542	8.7245	12.781
ENSMUSG00000085394	2210414B05Rik	0.00382468	0	0.00764935	0	0.00764935	0	0	0	0.0152987	0	0	0	0	0	0	0	0	0	0	0	0	0	0	0	0	0	0	0	0	0	0	0	0	0	0	0	0	0	0	0	0	0	0	0	0.152987	0	0	0
ENSMUSG00000085397	Gm13524	0.379612	0.24169	0.517533	0.331116	0.428107	0.2332	0.250179	0.429032	0.606034	0.681742	0.830833	0	0.378733	0	0.422822	0.187661	0	0	0	0	0.778513	0.828099	0	0	0.325953	0	0.206514	0	0.192924	0.68435	0	0.239084	0.544185	0.361356	1.2619	0.214923	0.35714	0.288417	0.338969	0.599948	1.5191	0.343832	0.544447	0	0.874541	0.333388	1.24547	0.26141
ENSMUSG00000085396	Firre	23.8651	22.487	25.2431	23.2474	24.4827	22.5454	22.4286	23.9494	26.5369	19.3394	21.9121	17.7965	24.5303	30.7978	22.3992	35.6188	15.6469	16.064	20.1812	31.3758	23.7675	29.3284	11.4104	33.7988	22.8847	15.1281	19.2765	25.8929	12.5909	21.3425	22.313	19.3879	32.0232	19.1872	21.0971	25.2792	23.4087	25.6315	29.8239	28.8563	27.2767	32.076	18.128	28.6548	21.5424	18.1602	31.1118	29.9658
ENSMUSG00000085391	Gm16150	0	0	0	0	0	0	0	0	0	0	0	0	0	0	0	0	0	0	0	0	0	0	0	0	0	0	0	0	0	0	0	0	0	0	0	0	0	0	0	0	0	0	0	0	0	0	0	0
ENSMUSG00000085390	Gm13115	0	0	0	0	0	0	0	0	0	0	0	0	0	0	0	0	0	0	0	0	0	0	0	0	0	0	0	0	0	0	0	0	0	0	0	0	0	0	0	0	0	0	0	0	0	0	0	0
ENSMUSG00000085393	Gm11280	0	0	0	0	0	0	0	0	0	0	0	0	0	0	0	0	0	0	0	0	0	0	0	0	0	0	0	0	0	0	0	0	0	0	0	0	0	0	0	0	0	0	0	0	0	0	0	0
ENSMUSG00000085399	Foxd2os	0.297065	0.293368	0.300762	0.342717	0.251414	0.372261	0.214476	0.313173	0.288352	0.399882	0.148845	0.380512	0.235907	0.218315	0.241145	0.143049	0.119101	0.104721	0.153287	0.674613	0.451781	0.94331	0.135086	0.148085	0.410102	0.332626	0.120446	0.123074	0.383483	0.123777	1.02287	0.371842	0.202962	0.130194	0.477506	0.153957	0.30751	0.103833	0.23728	0.568898	0.13567	0.19947	0.29159	0.524556	0.195581	0.179683	0.282388	0.445756
ENSMUSG00000085398	4931406G06Rik	0.0120613	0.0085619	0.0155606	0.0085619	0.0155606	0.0171238	0	0	0.0311212	0	0	0	0	0	0	0	0	0	0	0	0	0	0.171238	0	0	0	0	0	0	0	0	0	0	0	0	0	0	0	0	0	0	0.311212	0	0	0	0	0	0
ENSMUSG00000082750	Gm12156	0	0	0	0	0	0	0	0	0	0	0	0	0	0	0	0	0	0	0	0	0	0	0	0	0	0	0	0	0	0	0	0	0	0	0	0	0	0	0	0	0	0	0	0	0	0	0	0
ENSMUSG00000082751	Gm6620	0	0	0	0	0	0	0	0	0	0	0	0	0	0	0	0	0	0	0	0	0	0	0	0	0	0	0	0	0	0	0	0	0	0	0	0	0	0	0	0	0	0	0	0	0	0	0	0
ENSMUSG00000082752	Gm14899	0	0	0	0	0	0	0	0	0	0	0	0	0	0	0	0	0	0	0	0	0	0	0	0	0	0	0	0	0	0	0	0	0	0	0	0	0	0	0	0	0	0	0	0	0	0	0	0
ENSMUSG00000098790	Mir6942	0	0	0	0	0	0	0	0	0	0	0	0	0	0	0	0	0	0	0	0	0	0	0	0	0	0	0	0	0	0	0	0	0	0	0	0	0	0	0	0	0	0	0	0	0	0	0	0
ENSMUSG00000082754	Olfr1021-ps1	0	0	0	0	0	0	0	0	0	0	0	0	0	0	0	0	0	0	0	0	0	0	0	0	0	0	0	0	0	0	0	0	0	0	0	0	0	0	0	0	0	0	0	0	0	0	0	0
ENSMUSG00000082755	Gm8692	0	0	0	0	0	0	0	0	0	0	0	0	0	0	0	0	0	0	0	0	0	0	0	0	0	0	0	0	0	0	0	0	0	0	0	0	0	0	0	0	0	0	0	0	0	0	0	0
ENSMUSG00000098795	Gm27403	0	0	0	0	0	0	0	0	0	0	0	0	0	0	0	0	0	0	0	0	0	0	0	0	0	0	0	0	0	0	0	0	0	0	0	0	0	0	0	0	0	0	0	0	0	0	0	0
ENSMUSG00000082757	Gm6923	0	0	0	0	0	0	0	0	0	0	0	0	0	0	0	0	0	0	0	0	0	0	0	0	0	0	0	0	0	0	0	0	0	0	0	0	0	0	0	0	0	0	0	0	0	0	0	0
ENSMUSG00000082758	Gm13024	0	0	0	0	0	0	0	0	0	0	0	0	0	0	0	0	0	0	0	0	0	0	0	0	0	0	0	0	0	0	0	0	0	0	0	0	0	0	0	0	0	0	0	0	0	0	0	0
ENSMUSG00000082759	Gm14826	0	0	0	0	0	0	0	0	0	0	0	0	0	0	0	0	0	0	0	0	0	0	0	0	0	0	0	0	0	0	0	0	0	0	0	0	0	0	0	0	0	0	0	0	0	0	0	0
ENSMUSG00000098799	Trgj4	0	0	0	0	0	0	0	0	0	0	0	0	0	0	0	0	0	0	0	0	0	0	0	0	0	0	0	0	0	0	0	0	0	0	0	0	0	0	0	0	0	0	0	0	0	0	0	0
ENSMUSG00000098798	Gm27288	0	0	0	0	0	0	0	0	0	0	0	0	0	0	0	0	0	0	0	0	0	0	0	0	0	0	0	0	0	0	0	0	0	0	0	0	0	0	0	0	0	0	0	0	0	0	0	0
ENSMUSG00000065778	Gm22154	0.86377	1.72754	0	1.72754	0	3.45508	0	0	0	0	0	0	0	0	0	0	0	0	0	0	0	0	34.5508	0	0	0	0	0	0	0	0	0	0	0	0	0	0	0	0	0	0	0	0	0	0	0	0	0
ENSMUSG00000065771	n-R5s54	0	0	0	0	0	0	0	0	0	0	0	0	0	0	0	0	0	0	0	0	0	0	0	0	0	0	0	0	0	0	0	0	0	0	0	0	0	0	0	0	0	0	0	0	0	0	0	0
ENSMUSG00000065770	Gm22155	0	0	0	0	0	0	0	0	0	0	0	0	0	0	0	0	0	0	0	0	0	0	0	0	0	0	0	0	0	0	0	0	0	0	0	0	0	0	0	0	0	0	0	0	0	0	0	0
ENSMUSG00000065773	Rnu1b6	0	0	0	0	0	0	0	0	0	0	0	0	0	0	0	0	0	0	0	0	0	0	0	0	0	0	0	0	0	0	0	0	0	0	0	0	0	0	0	0	0	0	0	0	0	0	0	0
ENSMUSG00000089034	Gm22156	0	0	0	0	0	0	0	0	0	0	0	0	0	0	0	0	0	0	0	0	0	0	0	0	0	0	0	0	0	0	0	0	0	0	0	0	0	0	0	0	0	0	0	0	0	0	0	0
ENSMUSG00000089035	Gm22157	0	0	0	0	0	0	0	0	0	0	0	0	0	0	0	0	0	0	0	0	0	0	0	0	0	0	0	0	0	0	0	0	0	0	0	0	0	0	0	0	0	0	0	0	0	0	0	0
ENSMUSG00000089036	Gm22158	0	0	0	0	0	0	0	0	0	0	0	0	0	0	0	0	0	0	0	0	0	0	0	0	0	0	0	0	0	0	0	0	0	0	0	0	0	0	0	0	0	0	0	0	0	0	0	0
ENSMUSG00000089037	Gm22159	0	0	0	0	0	0	0	0	0	0	0	0	0	0	0	0	0	0	0	0	0	0	0	0	0	0	0	0	0	0	0	0	0	0	0	0	0	0	0	0	0	0	0	0	0	0	0	0
ENSMUSG00000089030	Gm22160	0	0	0	0	0	0	0	0	0	0	0	0	0	0	0	0	0	0	0	0	0	0	0	0	0	0	0	0	0	0	0	0	0	0	0	0	0	0	0	0	0	0	0	0	0	0	0	0
ENSMUSG00000089033	Gm22163	0	0	0	0	0	0	0	0	0	0	0	0	0	0	0	0	0	0	0	0	0	0	0	0	0	0	0	0	0	0	0	0	0	0	0	0	0	0	0	0	0	0	0	0	0	0	0	0
ENSMUSG00000089038	Gm22164	0	0	0	0	0	0	0	0	0	0	0	0	0	0	0	0	0	0	0	0	0	0	0	0	0	0	0	0	0	0	0	0	0	0	0	0	0	0	0	0	0	0	0	0	0	0	0	0
ENSMUSG00000089039	Gm22165	0	0	0	0	0	0	0	0	0	0	0	0	0	0	0	0	0	0	0	0	0	0	0	0	0	0	0	0	0	0	0	0	0	0	0	0	0	0	0	0	0	0	0	0	0	0	0	0
ENSMUSG00000105472	RP23-200E11,1	0.00998394	0.00869574	0.0112721	0.00909892	0.010869	0.00381797	0.0135735	0.0143799	0.00816443	0	0	0	0.0220484	0.0406181	0.0249893	0.0220943	0.0259851	0	0	0	0	0	0	0	0.0191764	0	0	0.0190033	0	0	0	0	0.0308679	0.0426277	0	0.0503816	0	0	0.0199214	0	0	0	0	0.0525243	0	0	0.02912	0
ENSMUSG00000106069	RP23-437C24,1	0.0847208	0.134551	0.0348904	0.169442	0	0.269103	0	0.0697807	0	0	0	0	0	0	0	0	0	0	0	0	0	0	0.925675	0	0	0.483666	0.498458	0.783226	0	0	0	0	0	0	0	0	0	0.697807	0	0	0	0	0	0	0	0	0	0
ENSMUSG00000057182	Scn3a	0.0150525	0.0098828	0.0202222	0.0104844	0.0196206	0.00669022	0.0130754	0.0142786	0.0261658	0	0	0	0.0109948	0.0509797	0	0.0277298	0.0129634	0.0113895	0.0166967	0	0	0	0.0220485	0.0161445	0.0287092	0	0	0	0	0.0404776	0	0	0.0411342	0	0	0	0.052691	0.00848287	0	0	0	0.0200211	0.0158621	0.0261805	0	0.107921	0.014525	0.0380717
ENSMUSG00000057181	5730455P16Rik	8.64698	9.13425	8.15972	8.52481	8.76916	8.78516	9.48334	8.26445	8.05498	9.71543	9.20079	10.9391	8.85921	8.36586	7.92213	9.48438	11.1294	9.90061	9.31649	7.08877	9.02122	7.24163	7.92657	10.2414	9.9696	8.57994	10.3233	8.91335	8.54579	7.8483	9.98595	7.31899	7.52317	9.60365	7.99289	9.00296	7.18278	7.34226	8.84359	6.67053	6.94458	6.39458	7.89173	9.47559	8.60255	8.00487	9.18642	9.00516
ENSMUSG00000106061	RP23-298M23,11	0.0118635	0.0206546	0.00307239	0.018611	0.00511595	0.0310773	0.0102319	0.00614479	0	0	0.102319	0	0	0	0	0	0	0	0	0.219352	0	0	0	0	0.0402581	0	0.0511627	0	0	0	0	0	0	0	0.0614479	0	0	0	0	0	0	0	0	0	0	0	0	0
ENSMUSG00000105456	RP23-313F7,4	0	0	0	0	0	0	0	0	0	0	0	0	0	0	0	0	0	0	0	0	0	0	0	0	0	0	0	0	0	0	0	0	0	0	0	0	0	0	0	0	0	0	0	0	0	0	0	0
ENSMUSG00000106063	RP23-333I5,4	0	0	0	0	0	0	0	0	0	0	0	0	0	0	0	0	0	0	0	0	0	0	0	0	0	0	0	0	0	0	0	0	0	0	0	0	0	0	0	0	0	0	0	0	0	0	0	0
ENSMUSG00000106062	RP23-382L1,4	0.191781	0.168142	0.21542	0.1964	0.187162	0.184086	0.152198	0.208714	0.222126	0.321612	0.128306	0.109374	0.319494	0	0.0328982	0.232734	0.136886	0.240679	0	0.413224	0	0.128657	0.232873	0.0851277	0.0757512	0.331645	0.128406	0.150135	0.295041	0.426914	0.339017	0.074275	0.24424	0.0561237	0.307788	0.0995257	0.277671	0.156657	0.10493	0.375626	0.116938	0.105749	0.0418878	0.207632	0.202301	0.154902	0.421895	0.43941
ENSMUSG00000106065	RP23-50G20,3	0	0	0	0	0	0	0	0	0	0	0	0	0	0	0	0	0	0	0	0	0	0	0	0	0	0	0	0	0	0	0	0	0	0	0	0	0	0	0	0	0	0	0	0	0	0	0	0
ENSMUSG00000106064	RP24-338C23,1	0	0	0	0	0	0	0	0	0	0	0	0	0	0	0	0	0	0	0	0	0	0	0	0	0	0	0	0	0	0	0	0	0	0	0	0	0	0	0	0	0	0	0	0	0	0	0	0
ENSMUSG00000106067	RP23-409D19,1	0.157212	0.22744	0.086984	0.179778	0.134646	0.308044	0.146835	0.0515105	0.122457	0	0.262689	0	0	0.217824	0	0	0.560704	0.247215	0.179915	0	0.493458	1.05004	0.477491	0	0	0.247742	0.261921	0.306838	0.242955	0	0	0	0	0	0.158692	0.135879	0.113256	0	0.107278	0.381596	0	0	0.17187	0	0.13817	0.211082	0.157312	0.164545
ENSMUSG00000106066	Igkv2-105	0	0	0	0	0	0	0	0	0	0	0	0	0	0	0	0	0	0	0	0	0	0	0	0	0	0	0	0	0	0	0	0	0	0	0	0	0	0	0	0	0	0	0	0	0	0	0	0
ENSMUSG00000061469	Gm12569	0.0293972	0	0.0587945	0	0.0587945	0	0	0	0.117589	0	0	0	0	0	0	0	0	0	0	0	0	0	0	0	0	0	0	0	0	0	0	0	0	0	0	0	0	0	0	0	1.17589	0	0	0	0	0	0	0
ENSMUSG00000094745	Olfr954	0	0	0	0	0	0	0	0	0	0	0	0	0	0	0	0	0	0	0	0	0	0	0	0	0	0	0	0	0	0	0	0	0	0	0	0	0	0	0	0	0	0	0	0	0	0	0	0
ENSMUSG00000094746	Gm20916	0	0	0	0	0	0	0	0	0	0	0	0	0	0	0	0	0	0	0	0	0	0	0	0	0	0	0	0	0	0	0	0	0	0	0	0	0	0	0	0	0	0	0	0	0	0	0	0
ENSMUSG00000094747	Olfr1307	0	0	0	0	0	0	0	0	0	0	0	0	0	0	0	0	0	0	0	0	0	0	0	0	0	0	0	0	0	0	0	0	0	0	0	0	0	0	0	0	0	0	0	0	0	0	0	0
ENSMUSG00000094740	Gm17449	0	0	0	0	0	0	0	0	0	0	0	0	0	0	0	0	0	0	0	0	0	0	0	0	0	0	0	0	0	0	0	0	0	0	0	0	0	0	0	0	0	0	0	0	0	0	0	0
ENSMUSG00000094741	AC140325,2	0	0	0	0	0	0	0	0	0	0	0	0	0	0	0	0	0	0	0	0	0	0	0	0	0	0	0	0	0	0	0	0	0	0	0	0	0	0	0	0	0	0	0	0	0	0	0	0
ENSMUSG00000094743	Mup-ps7	0	0	0	0	0	0	0	0	0	0	0	0	0	0	0	0	0	0	0	0	0	0	0	0	0	0	0	0	0	0	0	0	0	0	0	0	0	0	0	0	0	0	0	0	0	0	0	0
ENSMUSG00000061461	Smim20	19.9058	18.9515	20.86	20.4513	19.3603	19.0324	18.8707	21.8701	19.8499	19.4037	16.9436	26.0424	14.927	12.5374	13.1773	23.0011	20.3084	19.8699	22.4958	16.1046	15.6699	14.0671	14.9252	22.0041	27.7539	22.3706	20.5336	20.5021	16.3931	15.0949	25.2626	25.7198	28.2818	23.1864	26.611	22.3826	15.9595	15.8699	20.333	24.9938	26.6542	20.243	23.1943	18.981	15.0818	11.73	17.1711	19.7558
ENSMUSG00000061462	Obscn	0.870664	0.660749	1.08058	0.90101	0.840319	0.766784	0.554714	1.03524	1.12592	0.631973	0.428299	0.476314	0.421297	1.10162	0.307062	0.763545	0.341109	0.352574	0.723346	1.63589	0.530697	0.886494	0.600098	0.834366	0.405174	0.627212	0.900695	0.638399	0.608816	0.629795	0.959158	0.833618	1.10429	1.21876	0.860144	0.834546	1.0537	1.40424	1.45411	1.09606	0.799419	1.3986	0.874561	0.798737	1.94471	1.03021	1.75613	0.662155
ENSMUSG00000094748	Gm8677	0	0	0	0	0	0	0	0	0	0	0	0	0	0	0	0	0	0	0	0	0	0	0	0	0	0	0	0	0	0	0	0	0	0	0	0	0	0	0	0	0	0	0	0	0	0	0	0
ENSMUSG00000093918	Gm21677	0	0	0	0	0	0	0	0	0	0	0	0	0	0	0	0	0	0	0	0	0	0	0	0	0	0	0	0	0	0	0	0	0	0	0	0	0	0	0	0	0	0	0	0	0	0	0	0
ENSMUSG00000093919	Gm20760	0	0	0	0	0	0	0	0	0	0	0	0	0	0	0	0	0	0	0	0	0	0	0	0	0	0	0	0	0	0	0	0	0	0	0	0	0	0	0	0	0	0	0	0	0	0	0	0
ENSMUSG00000093914	Gm22166	0	0	0	0	0	0	0	0	0	0	0	0	0	0	0	0	0	0	0	0	0	0	0	0	0	0	0	0	0	0	0	0	0	0	0	0	0	0	0	0	0	0	0	0	0	0	0	0
ENSMUSG00000093915	Trav12n-3	0	0	0	0	0	0	0	0	0	0	0	0	0	0	0	0	0	0	0	0	0	0	0	0	0	0	0	0	0	0	0	0	0	0	0	0	0	0	0	0	0	0	0	0	0	0	0	0
ENSMUSG00000093916	Gm379	0	0	0	0	0	0	0	0	0	0	0	0	0	0	0	0	0	0	0	0	0	0	0	0	0	0	0	0	0	0	0	0	0	0	0	0	0	0	0	0	0	0	0	0	0	0	0	0
ENSMUSG00000093917	Gm8660	0	0	0	0	0	0	0	0	0	0	0	0	0	0	0	0	0	0	0	0	0	0	0	0	0	0	0	0	0	0	0	0	0	0	0	0	0	0	0	0	0	0	0	0	0	0	0	0
ENSMUSG00000093910	Zfp853	0.0340996	0.0495278	0.0186714	0.024915	0.0432843	0.0498299	0.0492257	0	0.0373429	0	0	0	0.103446	0.0950032	0.0584643	0.103456	0	0.0535685	0.078319	0	0.214892	0	0	0.0756074	0	0.0536834	0.0570573	0.0444969	0.0525623	0	0	0	0	0	0	0	0	0	0	0	0.208132	0.0941235	0	0	0	0	0	0.0711734
ENSMUSG00000093912	Mir3470b	0	0	0	0	0	0	0	0	0	0	0	0	0	0	0	0	0	0	0	0	0	0	0	0	0	0	0	0	0	0	0	0	0	0	0	0	0	0	0	0	0	0	0	0	0	0	0	0
ENSMUSG00000093913	Obox4-ps28	0	0	0	0	0	0	0	0	0	0	0	0	0	0	0	0	0	0	0	0	0	0	0	0	0	0	0	0	0	0	0	0	0	0	0	0	0	0	0	0	0	0	0	0	0	0	0	0
ENSMUSG00000105715	RP23-167F18,7	0	0	0	0	0	0	0	0	0	0	0	0	0	0	0	0	0	0	0	0	0	0	0	0	0	0	0	0	0	0	0	0	0	0	0	0	0	0	0	0	0	0	0	0	0	0	0	0
ENSMUSG00000016528	Mapkapk2	59.7331	57.4837	61.9825	58.074	61.3922	55.7375	59.2298	60.4104	63.5546	61.4937	58.611	60.6819	61.3007	67.3706	64.4563	46.0246	53.8645	67.5176	50.9768	58.3297	60.3659	49.8497	63.7358	48.7419	54.8876	58.5624	56.4407	49.3902	57.0716	59.3442	50.8202	58.969	61.8715	63.1522	59.0639	59.2846	70.3384	66.2539	55.0066	69.315	77.2289	60.0163	67.2765	70.7161	62.6885	60.8551	57.8319	57.8363
ENSMUSG00000016529	Il10	0.0187627	0.0137276	0.0237977	0.01795	0.0195754	0	0.0274553	0.0358999	0.0116955	0	0	0	0	0	0.274553	0	0	0	0	0	0	0	0	0	0	0	0	0	0	0.296687	0	0	0	0	0	0	0	0.0623122	0	0	0	0	0.116955	0	0	0	0	0
ENSMUSG00000016526	Dyrk3	2.08508	1.92082	2.24933	2.0327	2.13746	1.92887	1.91278	2.13652	2.36214	1.36443	2.94547	1.16011	2.95937	3.90781	2.09271	1.78988	0.440984	1.33114	1.13588	2.33763	0.772333	3.15519	2.96457	1.39957	2.65878	2.89066	0.681081	1.44288	0.986007	2.96136	0.959108	3.86511	0.73437	2.84992	1.1023	2.56896	2.29527	2.47046	1.55835	1.59371	1.98497	2.0148	5.47405	1.82854	2.10109	2.89013	1.22467	2.58934
ENSMUSG00000016524	Il19	0.114668	0.160472	0.0688635	0.148179	0.0811567	0.188882	0.132063	0.107476	0.0302507	0	0	0	0.130743	0.61432	0.440212	0	0	0.135352	0	0.787886	0	0	0.784144	0	0	0	0	0.14449	0.172297	0.475367	0	0	0	0	0	0	0.247818	0.199986	0.151591	0	0	0	0	0	0.302507	0	0	0
ENSMUSG00000016520	Lnx2	9.30362	9.28881	9.31842	9.04437	9.56286	9.36103	9.21659	8.72772	9.90913	11.462	10.986	10.1332	11.6284	10.3002	10.4184	7.64556	6.04432	8.57125	4.97661	10.3765	6.75499	13.6684	10.0704	8.43558	9.67941	9.51212	11.2673	5.25344	8.59213	7.42021	7.39967	11.0347	8.88173	10.8691	6.26203	9.91149	6.84165	9.18032	9.47628	7.89036	11.8246	8.6479	10.3267	11.7868	10.2253	10.2829	7.95867	8.35206
ENSMUSG00000081221	Gm14760	0.077968	0.0547344	0.101201	0.0414624	0.114474	0.068717	0.0407519	0.0142078	0.188195	0.407519	0	0	0	0	0	0	0	0	0	0.52475	0	0	0	0.16242	0	0	0	0	0	0	0	0.142078	0	0	0	0	0	0	0	0.715668	0.898885	0	0	0.267399	0	0	0	0
ENSMUSG00000081220	Gm14542	0	0	0	0	0	0	0	0	0	0	0	0	0	0	0	0	0	0	0	0	0	0	0	0	0	0	0	0	0	0	0	0	0	0	0	0	0	0	0	0	0	0	0	0	0	0	0	0
ENSMUSG00000081223	Gm12247	0.0302336	0.016037	0.0444302	0.0497112	0.010756	0.0320739	0	0.0673486	0.0215119	0	0	0	0	0	0	0	0	0	0	0	0	0	0	0	0.320739	0	0	0	0	0.673486	0	0	0	0	0	0	0	0	0	0	0	0	0	0	0.215119	0	0	0
ENSMUSG00000081222	Gm15173	0	0	0	0	0	0	0	0	0	0	0	0	0	0	0	0	0	0	0	0	0	0	0	0	0	0	0	0	0	0	0	0	0	0	0	0	0	0	0	0	0	0	0	0	0	0	0	0
ENSMUSG00000081225	Cyp2j12	0	0	0	0	0	0	0	0	0	0	0	0	0	0	0	0	0	0	0	0	0	0	0	0	0	0	0	0	0	0	0	0	0	0	0	0	0	0	0	0	0	0	0	0	0	0	0	0
ENSMUSG00000081224	Gm2066	0	0	0	0	0	0	0	0	0	0	0	0	0	0	0	0	0	0	0	0	0	0	0	0	0	0	0	0	0	0	0	0	0	0	0	0	0	0	0	0	0	0	0	0	0	0	0	0
ENSMUSG00000081227	Gm13082	0	0	0	0	0	0	0	0	0	0	0	0	0	0	0	0	0	0	0	0	0	0	0	0	0	0	0	0	0	0	0	0	0	0	0	0	0	0	0	0	0	0	0	0	0	0	0	0
ENSMUSG00000081226	Gm8802	0	0	0	0	0	0	0	0	0	0	0	0	0	0	0	0	0	0	0	0	0	0	0	0	0	0	0	0	0	0	0	0	0	0	0	0	0	0	0	0	0	0	0	0	0	0	0	0
ENSMUSG00000081229	Lamr1-ps1	0	0	0	0	0	0	0	0	0	0	0	0	0	0	0	0	0	0	0	0	0	0	0	0	0	0	0	0	0	0	0	0	0	0	0	0	0	0	0	0	0	0	0	0	0	0	0	0
ENSMUSG00000081228	Gm16089	0.140967	0.200399	0.0815353	0.0422071	0.239727	0	0.400797	0.0844142	0.0786564	0	0	0	0	0.994683	2.46361	0.549677	0	0	0	0	0	0	0	0	0	0	0	0	0	0	0	0	0	0	0	0	0	0.844142	0	0	0	0	0	0	0	0	0	0.786564
ENSMUSG00000085931	Gm12648	0	0	0	0	0	0	0	0	0	0	0	0	0	0	0	0	0	0	0	0	0	0	0	0	0	0	0	0	0	0	0	0	0	0	0	0	0	0	0	0	0	0	0	0	0	0	0	0
ENSMUSG00000085933	Tmem61	0.922106	1.14104	0.703173	0.87557	0.968641	1.06569	1.21638	0.685446	0.720901	1.29797	0.989157	0.968555	0.572485	2.22184	0.190692	2.12635	1.66238	1.41461	0.719779	0	0.300277	0.532652	0.4244	2.60038	1.60167	1.61454	1.41484	0.721174	1.44701	0.265153	0.919994	0.338335	0.994857	0.139414	0.701179	1.42288	0.567695	1.04886	0.456089	1.06364	0.939468	0.612739	0.34683	0.603658	0.498771	0.341999	1.18928	0.971591
ENSMUSG00000085932	Gm15556	0	0	0	0	0	0	0	0	0	0	0	0	0	0	0	0	0	0	0	0	0	0	0	0	0	0	0	0	0	0	0	0	0	0	0	0	0	0	0	0	0	0	0	0	0	0	0	0
ENSMUSG00000085934	Gm8988	0	0	0	0	0	0	0	0	0	0	0	0	0	0	0	0	0	0	0	0	0	0	0	0	0	0	0	0	0	0	0	0	0	0	0	0	0	0	0	0	0	0	0	0	0	0	0	0
ENSMUSG00000085937	Ccdc42os	0.0351766	0.0409195	0.0294336	0.0318675	0.0384857	0.0302526	0.0515864	0.0334823	0.0253849	0	0.175065	0	0.0794304	0	0.179116	0	0	0.082253	0	0	0	0	0	0	0.137668	0.164858	0	0	0	0	0	0.202313	0	0	0	0	0	0.0609762	0.0715341	0	0	0.144479	0	0	0	0	0	0.10937
ENSMUSG00000085936	2610307P16Rik	2.49582	2.36245	2.6292	1.91339	3.07826	1.5922	3.1327	2.23457	3.02383	2.30542	4.08097	0.823448	2.70736	2.004	6.01834	5.25949	1.57747	3.12063	3.42987	0.651317	0.694329	0	0.873361	2.81099	4.49869	2.49625	1.94573	1.41268	0.538632	2.2498	0.873072	1.16382	4.62818	1.55657	1.97391	3.92842	1.49579	2.21871	2.25745	4.14084	3.70133	4.17487	2.92616	3.75057	1.19213	2.7581	2.20192	3.37875
ENSMUSG00000053600	Zfp472	3.80184	3.76871	3.83498	3.66366	3.94002	3.76492	3.7725	3.56241	4.10755	4.7788	5.45072	5.50732	4.14312	5.53997	2.7461	3.35051	1.42923	3.51096	1.26827	4.55709	3.13207	6.48146	5.78609	2.38842	5.23481	2.99724	2.3102	2.12549	2.63631	3.37864	4.55682	3.47461	2.82087	4.2816	2.99494	2.77103	2.99733	4.15579	4.19245	3.10695	3.36882	3.6561	3.56	4.19048	5.05025	6.02149	4.4749	3.62717
ENSMUSG00000085938	Gm14371	0.0256881	0.010183	0.0411932	0.0296242	0.0217521	0.0135059	0.0068601	0.0457424	0.036644	0	0	0	0.068601	0	0	0	0	0	0	0	0	0	0	0	0.0594901	0	0.0755692	0	0	0	0	0	0.290196	0	0	0	0	0.105409	0.0618192	0	0.275939	0	0	0	0	0	0.0905015	0
ENSMUSG00000053603	4930442H23Rik	0.12232	0.138961	0.105679	0.169742	0.0748985	0.184859	0.0930636	0.154625	0.0567334	0	0	0.322089	0.0861161	0	0.291113	0	0.101239	0	0.130079	0.40537	0.35684	0	0.172356	0.250812	0	0.178728	0	0.22178	0.262706	0.314561	0	0.109613	0	0	0.342958	0.0981391	0.327699	0.198229	0.155052	0	0	0	0.248105	0.205669	0	0	0.11356	0
ENSMUSG00000053604	Rpia	7.70617	7.93766	7.47469	8.28729	7.12505	8.66403	7.21129	7.91056	7.03882	6.72099	7.01827	10.7164	6.17915	5.09511	5.22084	7.82109	10.0851	6.32603	6.92991	8.0816	6.77029	9.95635	8.09475	10.5879	11.0023	8.06669	8.75848	7.92251	7.39943	8.85225	7.8301	7.95048	7.44107	7.81969	8.19021	7.79068	6.86209	7.82144	8.54757	5.15805	6.12666	8.28566	6.5239	6.27001	9.84657	7.04121	6.68966	6.11663
ENSMUSG00000091215	Gm17252	0.0045128	0	0.0090256	0	0.0090256	0	0	0	0.0180512	0	0	0	0	0	0	0	0	0	0	0	0	0	0	0	0	0	0	0	0	0	0	0	0	0	0	0	0	0	0	0	0	0	0	0	0.0712179	0	0	0
ENSMUSG00000083579	Gm15538	0.554712	0.254801	0.854622	0.30577	0.803653	0.135211	0.374392	0.47633	1.23291	2.22839	0	0	0	0	0	0	1.51553	0	0	0	0	0	0	0	0	0.681281	0	0	0.670826	0	0	0	0	0	1.7706	0.733633	1.19749	0.486456	0.57512	3.96861	0	0	0	4.77774	0	0	0.852366	2.73043
ENSMUSG00000091216	Gm17208	0	0	0	0	0	0	0	0	0	0	0	0	0	0	0	0	0	0	0	0	0	0	0	0	0	0	0	0	0	0	0	0	0	0	0	0	0	0	0	0	0	0	0	0	0	0	0	0
ENSMUSG00000091212	Krtap11-1	0	0	0	0	0	0	0	0	0	0	0	0	0	0	0	0	0	0	0	0	0	0	0	0	0	0	0	0	0	0	0	0	0	0	0	0	0	0	0	0	0	0	0	0	0	0	0	0
ENSMUSG00000083573	Gm7312	0	0	0	0	0	0	0	0	0	0	0	0	0	0	0	0	0	0	0	0	0	0	0	0	0	0	0	0	0	0	0	0	0	0	0	0	0	0	0	0	0	0	0	0	0	0	0	0
ENSMUSG00000083572	Gm11849	0	0	0	0	0	0	0	0	0	0	0	0	0	0	0	0	0	0	0	0	0	0	0	0	0	0	0	0	0	0	0	0	0	0	0	0	0	0	0	0	0	0	0	0	0	0	0	0
ENSMUSG00000083570	Gm14671	0	0	0	0	0	0	0	0	0	0	0	0	0	0	0	0	0	0	0	0	0	0	0	0	0	0	0	0	0	0	0	0	0	0	0	0	0	0	0	0	0	0	0	0	0	0	0	0
ENSMUSG00000083577	Gm12432	0	0	0	0	0	0	0	0	0	0	0	0	0	0	0	0	0	0	0	0	0	0	0	0	0	0	0	0	0	0	0	0	0	0	0	0	0	0	0	0	0	0	0	0	0	0	0	0
ENSMUSG00000083576	Gm16411	0	0	0	0	0	0	0	0	0	0	0	0	0	0	0	0	0	0	0	0	0	0	0	0	0	0	0	0	0	0	0	0	0	0	0	0	0	0	0	0	0	0	0	0	0	0	0	0
ENSMUSG00000083574	Gm15709	0	0	0	0	0	0	0	0	0	0	0	0	0	0	0	0	0	0	0	0	0	0	0	0	0	0	0	0	0	0	0	0	0	0	0	0	0	0	0	0	0	0	0	0	0	0	0	0
ENSMUSG00000105452	RP23-234F9,2	0.00202441	0	0.00404883	0.00404883	0	0	0	0.00809766	0	0	0	0	0	0	0	0	0	0	0	0	0	0	0	0	0	0	0	0	0	0	0	0	0	0	0	0	0	0.0809766	0	0	0	0	0	0	0	0	0	0
ENSMUSG00000088303	Gm23382	0	0	0	0	0	0	0	0	0	0	0	0	0	0	0	0	0	0	0	0	0	0	0	0	0	0	0	0	0	0	0	0	0	0	0	0	0	0	0	0	0	0	0	0	0	0	0	0
ENSMUSG00000099048	mmu-mir-665	0	0	0	0	0	0	0	0	0	0	0	0	0	0	0	0	0	0	0	0	0	0	0	0	0	0	0	0	0	0	0	0	0	0	0	0	0	0	0	0	0	0	0	0	0	0	0	0
ENSMUSG00000099049	Gm27289	0	0	0	0	0	0	0	0	0	0	0	0	0	0	0	0	0	0	0	0	0	0	0	0	0	0	0	0	0	0	0	0	0	0	0	0	0	0	0	0	0	0	0	0	0	0	0	0
ENSMUSG00000036139	Hoxc9	1.42974	1.5169	1.34259	1.42661	1.43288	1.51731	1.51648	1.3359	1.34927	1.69724	2.03436	2.20492	1.63362	0.77014	1.23213	1.84445	0.98657	1.30154	1.45986	1.38819	1.91588	1.85352	0.923301	1.40984	1.60099	1.47824	1.61861	1.62261	1.36192	0.307428	1.62892	1.44461	1.3529	1.37459	1.83191	1.29114	1.36003	1.70897	1.05852	0.94645	1.51735	0.914873	1.44945	1.6977	1.1179	1.0417	1.49299	1.49836
ENSMUSG00000036138	Acaa1a	50.7081	41.0831	60.333	49.0074	52.4087	38.6258	43.5404	59.3891	61.277	47.4529	45.1602	36.7798	35.0954	45.7586	42.9606	43.991	46.9053	44.0137	47.2869	33.7826	41.9996	35.2456	37.4423	42.8311	42.2888	40.7228	35.2264	43.6269	33.0921	57.8583	50.2437	66.9712	70.8982	43.7802	56.6518	59.4622	58.0941	61.4579	68.4732	72.7071	80.0605	67.9175	57.3482	55.9105	47.926	52.332	58.4626	55.0387
ENSMUSG00000036136	Fam110c	9.81799	9.34414	10.2918	9.35829	10.2777	8.95076	9.73753	9.76582	10.8178	13.6253	13.4658	12.0976	10.534	13.122	9.41279	10.1754	4.4406	5.62761	4.87424	15.0588	5.07331	12.2713	14.3697	5.46585	11.1765	8.28689	6.45015	5.34691	6.00815	11.2635	6.90054	10.3906	6.74237	12.7049	8.91333	9.32708	7.73313	11.4704	12.2124	9.55043	10.8611	8.67872	12.3647	12.6867	10.5093	14.5799	9.71085	10.6262
ENSMUSG00000099042	Mir7066	0	0	0	0	0	0	0	0	0	0	0	0	0	0	0	0	0	0	0	0	0	0	0	0	0	0	0	0	0	0	0	0	0	0	0	0	0	0	0	0	0	0	0	0	0	0	0	0
ENSMUSG00000099043	Mir7022	0	0	0	0	0	0	0	0	0	0	0	0	0	0	0	0	0	0	0	0	0	0	0	0	0	0	0	0	0	0	0	0	0	0	0	0	0	0	0	0	0	0	0	0	0	0	0	0
ENSMUSG00000099044	mmu-mir-127	0	0	0	0	0	0	0	0	0	0	0	0	0	0	0	0	0	0	0	0	0	0	0	0	0	0	0	0	0	0	0	0	0	0	0	0	0	0	0	0	0	0	0	0	0	0	0	0
ENSMUSG00000099045	Mir6374	0	0	0	0	0	0	0	0	0	0	0	0	0	0	0	0	0	0	0	0	0	0	0	0	0	0	0	0	0	0	0	0	0	0	0	0	0	0	0	0	0	0	0	0	0	0	0	0
ENSMUSG00000036131	Frmd7	0.0287467	0.0327275	0.024766	0.0369612	0.0205323	0.0308277	0.0346272	0.0430946	0.00643734	0	0	0	0.146353	0.0896109	0.110308	0	0	0	0	0	0	0.215688	0	0	0	0.050621	0	0.0419683	0	0.357761	0	0	0	0	0	0	0	0.0731851	0	0	0	0	0	0	0	0	0.0643734	0
ENSMUSG00000099047	Mir7029	0	0	0	0	0	0	0	0	0	0	0	0	0	0	0	0	0	0	0	0	0	0	0	0	0	0	0	0	0	0	0	0	0	0	0	0	0	0	0	0	0	0	0	0	0	0	0	0
ENSMUSG00000106990	RP23-23C4,6	3.94724	3.65946	4.23501	3.99972	3.89476	3.69127	3.62766	4.30816	4.16186	2.53476	3.36939	2.68149	7.09235	3.97924	5.96211	2.08836	2.18674	3.52839	2.85374	4.34197	5.60891	4.95595	3.77092	3.39134	1.21575	2.50684	4.24375	2.69433	4.18296	4.85919	6.42969	2.27589	2.59933	3.09546	4.27583	3.39764	5.05645	6.93564	4.15646	2.96016	2.0471	3.51722	3.26305	4.0579	4.33844	6.37332	4.96851	4.5796
ENSMUSG00000088302	Zakit	0	0	0	0	0	0	0	0	0	0	0	0	0	0	0	0	0	0	0	0	0	0	0	0	0	0	0	0	0	0	0	0	0	0	0	0	0	0	0	0	0	0	0	0	0	0	0	0
ENSMUSG00000095056	Gm3159	0.00282785	0.00294734	0.00270837	0.0056557	0	0.00589467	0	0.00541674	0	0	0	0	0	0	0	0	0	0	0	0	0	0	0	0	0	0.0589467	0	0	0	0	0	0	0	0	0	0	0.0541674	0	0	0	0	0	0	0	0	0	0	0
ENSMUSG00000103999	Gm38026	0.000942797	0.00188559	0	0	0.00188559	0	0.00377119	0	0	0	0	0	0	0	0	0	0	0	0.0377119	0	0	0	0	0	0	0	0	0	0	0	0	0	0	0	0	0	0	0	0	0	0	0	0	0	0	0	0	0
ENSMUSG00000054379	2410024N13Rik	0	0	0	0	0	0	0	0	0	0	0	0	0	0	0	0	0	0	0	0	0	0	0	0	0	0	0	0	0	0	0	0	0	0	0	0	0	0	0	0	0	0	0	0	0	0	0	0
ENSMUSG00000100057	Gm28690	0	0	0	0	0	0	0	0	0	0	0	0	0	0	0	0	0	0	0	0	0	0	0	0	0	0	0	0	0	0	0	0	0	0	0	0	0	0	0	0	0	0	0	0	0	0	0	0
ENSMUSG00000100054	Gm28202	0	0	0	0	0	0	0	0	0	0	0	0	0	0	0	0	0	0	0	0	0	0	0	0	0	0	0	0	0	0	0	0	0	0	0	0	0	0	0	0	0	0	0	0	0	0	0	0
ENSMUSG00000100055	Gm20890	0	0	0	0	0	0	0	0	0	0	0	0	0	0	0	0	0	0	0	0	0	0	0	0	0	0	0	0	0	0	0	0	0	0	0	0	0	0	0	0	0	0	0	0	0	0	0	0
ENSMUSG00000100052	Gm28353	0	0	0	0	0	0	0	0	0	0	0	0	0	0	0	0	0	0	0	0	0	0	0	0	0	0	0	0	0	0	0	0	0	0	0	0	0	0	0	0	0	0	0	0	0	0	0	0
ENSMUSG00000100053	Gm28154	0.0237146	0.0203222	0.0271071	0.025144	0.0222852	0.0177078	0.0229366	0.0325803	0.0216338	0	0.0503275	0	0	0	0.051632	0.0456513	0	0.0471914	0.0345637	0	0	0	0	0.13362	0.0198112	0.0236464	0	0	0	0.0837599	0	0.0582813	0	0.0440383	0.0301667	0.0260251	0.0217889	0	0.0617428	0	0	0	0	0.054267	0	0	0.0902545	0.0313246
ENSMUSG00000078308	Gm7293	0.0138478	0.0162098	0.0114858	0.00121146	0.0264842	0.00242292	0.0299966	0	0.0229717	0.103814	0.0621179	0.105912	0.0281224	0	0	0	0	0	0	0	0	0	0	0	0	0	0	0.0242292	0	0	0	0	0	0	0	0	0	0	0	0	0.113227	0.0511958	0	0	0.0652939	0	0	0
ENSMUSG00000100051	Gm28568	0	0	0	0	0	0	0	0	0	0	0	0	0	0	0	0	0	0	0	0	0	0	0	0	0	0	0	0	0	0	0	0	0	0	0	0	0	0	0	0	0	0	0	0	0	0	0	0
ENSMUSG00000107008	RP23-340E6,2	0.03285	0.041807	0.0238931	0.0300627	0.0356374	0.017673	0.065941	0.0424524	0.00533388	0	0	0	0	0	0.0980376	0	0	0.561372	0	0	0	0	0	0.0541606	0	0	0.122569	0	0	0	0	0	0	0	0	0	0	0.424524	0	0	0	0	0.0533388	0	0	0	0	0
ENSMUSG00000078307	AI593442	0	0	0	0	0	0	0	0	0	0	0	0	0	0	0	0	0	0	0	0	0	0	0	0	0	0	0	0	0	0	0	0	0	0	0	0	0	0	0	0	0	0	0	0	0	0	0	0
ENSMUSG00000078302	Foxd1	0.0488449	0.029948	0.0677417	0.0596719	0.0380178	0.0295314	0.0303646	0.0898124	0.045671	0	0	0	0	0.0740613	0.0455721	0	0.142298	0.041715	0	0	0	0	0	0	0	0.0836092	0.0889438	0	0.122761	0.147822	0.313263	0.0514512	0.0565437	0.0777557	0	0.183929	0	0.0310072	0.0363523	0	0.162111	0	0	0.0960143	0	0.0715498	0	0.0554064
ENSMUSG00000078300	Gm2606	0.0358673	0.0215063	0.0502283	0.0237091	0.0480255	0.011563	0.0314495	0.0358552	0.0646015	0	0	0	0	0.203484	0	0.111011	0	0	0	0	0	0	0	0	0	0.11563	0	0	0	0	0	0	0.158188	0	0	0	0	0	0.200364	0.356553	0	0	0.160455	0	0.129007	0	0	0
ENSMUSG00000100059	Gm29140	0	0	0	0	0	0	0	0	0	0	0	0	0	0	0	0	0	0	0	0	0	0	0	0	0	0	0	0	0	0	0	0	0	0	0	0	0	0	0	0	0	0	0	0	0	0	0	0
ENSMUSG00000051934	Spats2	4.02538	3.66997	4.38078	4.11427	3.93648	3.6056	3.73435	4.62294	4.13862	3.40976	3.44882	4.07902	2.48584	3.92979	2.85099	4.02131	5.21884	3.59813	4.30097	3.17272	3.18267	3.24615	2.23565	4.15531	3.57346	4.49905	3.55674	4.41967	4.01453	2.6927	5.08329	5.29623	5.13878	5.29488	5.02416	5.56884	3.59431	4.07547	4.46078	5.04712	3.72079	4.93121	5.60701	3.72157	4.10617	3.62535	3.24027	4.38343
ENSMUSG00000086761	Cep112os1	0.00458883	0.00325696	0.0059207	0.00733507	0.00184258	0.00282875	0.00368516	0.0118414	0	0	0	0	0	0	0.0368516	0	0	0	0	0	0	0	0	0	0.0282875	0	0	0	0	0	0	0	0	0	0	0.0371685	0.0311045	0.0501409	0	0	0	0	0	0	0	0	0	0
ENSMUSG00000051936	Prss58	0	0	0	0	0	0	0	0	0	0	0	0	0	0	0	0	0	0	0	0	0	0	0	0	0	0	0	0	0	0	0	0	0	0	0	0	0	0	0	0	0	0	0	0	0	0	0	0
ENSMUSG00000096638	Ighv2-9	0.0434177	0.0261845	0.060651	0.0868355	0	0.052369	0	0.121302	0	0	0	0	0	0	0	0	0	0	0	0	0	0	0	0	0	0	0.52369	0	0	0	0	1.21302	0	0	0	0	0	0	0	0	0	0	0	0	0	0	0	0
ENSMUSG00000096639	Gm22169	0	0	0	0	0	0	0	0	0	0	0	0	0	0	0	0	0	0	0	0	0	0	0	0	0	0	0	0	0	0	0	0	0	0	0	0	0	0	0	0	0	0	0	0	0	0	0	0
ENSMUSG00000096632	Igkv9-124	0	0	0	0	0	0	0	0	0	0	0	0	0	0	0	0	0	0	0	0	0	0	0	0	0	0	0	0	0	0	0	0	0	0	0	0	0	0	0	0	0	0	0	0	0	0	0	0
ENSMUSG00000096633	Gm22170	0	0	0	0	0	0	0	0	0	0	0	0	0	0	0	0	0	0	0	0	0	0	0	0	0	0	0	0	0	0	0	0	0	0	0	0	0	0	0	0	0	0	0	0	0	0	0	0
ENSMUSG00000096630	Vmn2r26	0.00363772	0.00385286	0.00342258	0	0.00727544	0	0.00770572	0	0.00684515	0	0	0	0	0	0	0.0770572	0	0	0	0	0	0	0	0	0	0	0	0	0	0	0	0	0	0	0	0	0	0	0	0	0	0	0	0	0	0	0	0
ENSMUSG00000096631	Gm22171	0	0	0	0	0	0	0	0	0	0	0	0	0	0	0	0	0	0	0	0	0	0	0	0	0	0	0	0	0	0	0	0	0	0	0	0	0	0	0	0	0	0	0	0	0	0	0	0
ENSMUSG00000096634	Gm22173	0	0	0	0	0	0	0	0	0	0	0	0	0	0	0	0	0	0	0	0	0	0	0	0	0	0	0	0	0	0	0	0	0	0	0	0	0	0	0	0	0	0	0	0	0	0	0	0
ENSMUSG00000096635	Gm22174	4.04258	5.0622	3.02297	3.02297	5.0622	0	10.1244	6.04594	0	73.8725	0	0	0	0	0	0	0	27.3715	0	0	0	0	0	0	0	0	0	0	0	0	0	0	0	39.0605	0	0	21.3989	0	0	0	0	0	0	0	0	0	0	0
ENSMUSG00000037669	Ldah	17.9149	17.2655	18.5643	18.4834	17.3464	17.2498	17.2811	19.7169	17.4116	16.8936	20.8839	18.8517	14.7642	10.5046	13.0641	15.4173	21.0605	20.2401	21.1312	13.0235	15.0915	13.4653	11.1417	20.9048	18.1827	19.8955	21.3947	20.2092	19.1892	18.9474	20.8675	17.1108	21.5477	22.2906	22.6307	21.3518	18.7481	15.2696	18.4049	22.0029	16.8348	11.7041	20.6822	17.4627	21.1243	12.3313	17.1177	16.5428
ENSMUSG00000097329	4931403G20Rik	0.0265661	0.0322238	0.0209084	0.0323065	0.0208257	0.0337949	0.0306526	0.030818	0.0109988	0	0	0	0.120899	0	0	0.0604202	0	0.125207	0	0.285501	0	0	0	0	0.0524481	0	0	0	0	0	0	0	0.170261	0	0	0.137919	0	0	0	0	0	0.109988	0	0	0	0	0	0
ENSMUSG00000097328	Tnfsf12	8.59467	8.61246	8.57689	8.60958	8.57977	8.28109	8.94383	8.93808	8.2157	10.4078	10.4849	11.2081	6.81761	5.74811	6.20651	11.5742	7.52393	9.04769	10.4195	6.84464	7.28023	4.30085	6.5787	9.75101	14.3243	8.25964	7.79803	8.4693	9.20418	8.69973	9.54988	10.6515	7.25146	8.04497	12.8512	9.71134	6.86585	6.83985	8.91501	10.4077	7.5817	10.7187	8.44754	10.057	8.80881	4.83919	7.51389	6.17444
ENSMUSG00000037664	Cdkn1c	12.9697	14.877	11.0623	13.1563	12.783	15.2917	14.4623	11.0209	11.1037	9.66028	16.2085	9.74137	14.7992	14.1041	12.6967	17.4051	13.8632	16.1285	20.0162	16.2371	14.4265	12.5633	12.6937	15.4131	19.2734	13.9975	15.3767	16.502	16.4339	9.99687	11.2547	12.4885	13.6844	8.06605	9.9713	12.0846	10.454	10.4963	11.7126	13.6527	9.0384	11.5137	11.0196	11.217	11.8003	7.3709	11.0049	10.5295
ENSMUSG00000097326	A330048O09Rik	0.0841216	0.126857	0.0413865	0.105114	0.0631291	0.185351	0.0683625	0.0248772	0.0578958	0	0	0	0	0	0	0.185031	0.21861	0	0.279984	0.867435	0	0	0	0.268876	0.160691	0.193616	0.203629	0.15926	0	0	0	0	0	0	0.248772	0	0	0	0	0	0	0	0	0	0	0	0.245575	0
ENSMUSG00000097325	Gm16897	1.08555	1.03357	1.13752	1.04284	1.12825	0.998411	1.06872	1.08728	1.18777	1.61131	1.66756	0.747545	1.27212	1.2428	1.1246	0.71621	0.561833	0.658798	1.08444	1.12958	1.15721	0.8797	1.35424	0.989198	1.17425	0.866528	0.965752	0.821412	0.646241	1.60507	0.927636	1.01574	0.502262	1.61179	0.948242	0.816976	1.21504	1.01002	1.22001	1.15519	2.08017	1.44713	0.802473	1.42153	1.10716	1.34188	0.577297	0.60157
ENSMUSG00000097324	Mir143hg	0.189316	0.226183	0.152448	0.20757	0.171061	0.246975	0.20539	0.168164	0.136733	0.422343	0.633905	0	0.114938	0	0.0649255	0.460209	0.0676366	0.119036	0.170905	0.543059	0	0.25398	0.230213	0.251861	0.54859	0.119477	0.190097	0.0988451	0.233632	0	0.223347	0.43446	0	0.21761	0.228621	0.387152	0	0.0868091	0.103641	0.185133	0	0.10457	0	0	0.56784	0	0.225229	0.0790909
ENSMUSG00000037660	Gdf7	1.36674	1.78538	0.948093	1.389	1.34447	1.92105	1.64971	0.856953	1.03923	1.37029	0.824302	0.280088	2.46792	0.959344	1.43406	2.31501	2.02303	2.78802	2.03499	2.11531	1.5508	1.65025	0.449169	1.19946	2.91726	2.56115	2.63486	1.92736	2.2049	0.546992	0	1.04804	1.68885	1.29591	0.694646	0.34106	0.997008	1.1486	0.808425	1.44232	0.601544	1.36041	0.754283	0.357056	0.780121	0.397737	1.38104	1.85335
ENSMUSG00000037661	Gpr160	6.26379	6.78296	5.74461	6.44875	6.07883	6.65271	6.91321	6.24479	5.24444	9.74956	4.51219	7.58709	4.86488	7.33557	4.75509	7.71081	9.04927	4.45572	9.11191	6.8556	9.98447	5.29846	5.56441	7.20082	7.3201	7.66635	5.46941	5.82761	5.33984	7.34751	3.953	7.20433	6.50275	5.02829	8.67754	6.93443	5.4379	5.05129	6.31081	4.99853	2.59082	6.46889	5.3995	4.10184	6.56946	7.43488	6.4563	4.76476
ENSMUSG00000097321	1700028E10Rik	0.566502	0.507095	0.625909	0.556678	0.576326	0.486079	0.52811	0.627277	0.624541	0.31778	0.588989	0.162193	0.352492	0.674003	0.497031	0.533981	0.814827	0.696831	0.642977	0.612681	0	0.416928	0.377707	0.273435	0.88897	0.378198	0.505865	0.596111	0.810897	0.545078	0.671072	1.14305	0.72496	0.453334	0.795522	0.785285	0.279693	0.479663	0.395116	1.25315	1.02397	0.310414	0.714183	0.102864	0.657157	0.357902	0.723801	0.399926
ENSMUSG00000097320	Tmem147os	5.19667	4.698	5.69534	5.07668	5.31666	4.75152	4.64449	5.40185	5.98883	5.9453	6.58858	3.94661	3.72371	6.50776	2.62624	7.09867	2.91393	3.28116	3.81291	5.85562	4.16221	7.15599	4.8568	3.53133	7.86159	3.73092	2.17796	4.57317	3.6096	3.61434	7.34325	5.53707	5.59633	6.43142	4.39344	5.71466	4.1728	5.59991	5.61528	6.24229	4.01515	10.6057	5.0048	6.31458	5.02562	4.44853	4.5251	7.5134
ENSMUSG00000092748	Gm22175	0	0	0	0	0	0	0	0	0	0	0	0	0	0	0	0	0	0	0	0	0	0	0	0	0	0	0	0	0	0	0	0	0	0	0	0	0	0	0	0	0	0	0	0	0	0	0	0
ENSMUSG00000092743	Gm22177	0	0	0	0	0	0	0	0	0	0	0	0	0	0	0	0	0	0	0	0	0	0	0	0	0	0	0	0	0	0	0	0	0	0	0	0	0	0	0	0	0	0	0	0	0	0	0	0
ENSMUSG00000092741	Mir3074-1	0	0	0	0	0	0	0	0	0	0	0	0	0	0	0	0	0	0	0	0	0	0	0	0	0	0	0	0	0	0	0	0	0	0	0	0	0	0	0	0	0	0	0	0	0	0	0	0
ENSMUSG00000092746	Rn7s6	0.0468063	0	0.0936125	0.0936125	0	0	0	0.187225	0	0	0	0	0	0	0	0	0	0	0	0	0	0	0	0	0	0	0	0	0	0	0	1.87225	0	0	0	0	0	0	0	0	0	0	0	0	0	0	0	0
ENSMUSG00000092747	Gm22180	0	0	0	0	0	0	0	0	0	0	0	0	0	0	0	0	0	0	0	0	0	0	0	0	0	0	0	0	0	0	0	0	0	0	0	0	0	0	0	0	0	0	0	0	0	0	0	0
ENSMUSG00000092745	Mir5122	0	0	0	0	0	0	0	0	0	0	0	0	0	0	0	0	0	0	0	0	0	0	0	0	0	0	0	0	0	0	0	0	0	0	0	0	0	0	0	0	0	0	0	0	0	0	0	0
ENSMUSG00000098014	Gm26967	0.0161198	0.0230511	0.00918853	0.00959117	0.0226485	0.00850419	0.0375981	0.0106782	0.00769892	0.159409	0	0	0	0	0	0.216572	0	0	0	0	0	0	0	0	0	0	0.0477838	0.0372581	0	0	0	0	0	0	0.0573683	0.0494132	0	0	0	0	0	0	0	0	0	0	0	0
ENSMUSG00000096988	A930029G22Rik	0.135208	0.125571	0.144845	0.117923	0.152493	0.134094	0.117049	0.101753	0.187938	0.220443	0.397157	0	0.120032	0.110145	0.0677874	0.0599887	0.0706274	0.12431	0	0.566941	0	0	0.240401	0.0876499	0.260368	0.124576	0	0	0.0609993	0	0	0.153099	0.169029	0	0.238777	0.0684662	0.0572231	0.276829	0.0541094	0.386551	0	0.1092	0.0864998	0.286373	0.20879	0.212983	0.0791924	0.0826011
ENSMUSG00000098015	Gm6600	0	0	0	0	0	0	0	0	0	0	0	0	0	0	0	0	0	0	0	0	0	0	0	0	0	0	0	0	0	0	0	0	0	0	0	0	0	0	0	0	0	0	0	0	0	0	0	0
ENSMUSG00000096984	Gm26523	0.00269465	0.0053893	0	0.0053893	0	0.0107786	0	0	0	0	0	0	0	0	0	0	0	0	0	0	0	0	0	0	0.107786	0	0	0	0	0	0	0	0	0	0	0	0	0	0	0	0	0	0	0	0	0	0	0
ENSMUSG00000096986	4930509E16Rik	0.111803	0.142154	0.0814523	0.127876	0.0957304	0.158687	0.125621	0.0970648	0.0658397	0.33154	0.1998	0	0	0.165945	0.102157	0	0.319816	0	0.136954	0	0	0.799515	0.181502	0	0.314167	0	0.199449	0	0.0922339	0	0.704051	0.115402	0	0	0	0	0	0.0695674	0.0816281	0	0	0	0	0.216647	0	0.160631	0.119587	0
ENSMUSG00000096987	Gm26525	0.0635029	0.0752657	0.05174	0.0884981	0.0385076	0.106549	0.0439826	0.0704474	0.0330326	0	0.118248	0	0.0267654	0	0.060645	0.0268127	0.126154	0	0.0812007	0.253937	0	0.237162	0	0.0784664	0.302536	0	0.0887632	0.023062	0.0815622	0	0.104146	0.0684581	0	0.206913	0	0.183446	0	0.0206266	0.120884	0	0.107767	0.0487265	0	0	0.0310731	0.0951765	0	0
ENSMUSG00000096980	Gm26526	0.573212	0.61724	0.529185	0.621136	0.525289	0.698006	0.536473	0.544265	0.514104	0.864112	0.443456	0.377894	0.234278	0.739029	0.416825	0.636736	0.827955	0.519987	0.304462	0.47588	1.11396	1.33378	0.603692	0.441199	0.639931	0.625325	0.887439	0.518857	0.340001	0.122926	1.43213	0.51334	0.23469	0.517188	0.576423	0.611534	0.447772	0.412472	0.57418	0.216294	0.538934	0.426458	0.723942	0.797651	0.660381	0.594815	0.397714	0.368278
ENSMUSG00000096981	Gm16845	1.22631	1.04149	1.41114	1.2834	1.16923	1.05484	1.02814	1.51196	1.31031	0.544618	1.4742	0.556591	0.965936	1.22554	1.42487	1.33557	0.961307	1.23112	0.561646	1.05089	0.924506	0.327931	1.19007	0.975095	1.54587	1.07954	0.818111	1.27665	1.35971	1.08698	1.15432	2.74528	1.57296	1.2876	0.690149	1.77904	0.919855	1.54066	2.34275	0.477698	2.09184	1.75713	1.49884	0.709489	1.11959	1.449	0.9801	1.43217
ENSMUSG00000096982	Redrum	0	0	0	0	0	0	0	0	0	0	0	0	0	0	0	0	0	0	0	0	0	0	0	0	0	0	0	0	0	0	0	0	0	0	0	0	0	0	0	0	0	0	0	0	0	0	0	0
ENSMUSG00000096983	2010015M23Rik	1.12539	0.987042	1.26373	1.14517	1.1056	1.02756	0.946522	1.26278	1.26468	0.328985	0.792975	0.672828	1.34981	1.64659	1.82456	0.359068	1.05775	1.02498	0.407669	1.27014	0.745543	0.79331	2.7013	0.785928	0.857243	0.840415	0.791607	0.849547	0.640582	1.31428	1.39713	1.25956	1.01847	1.38443	0.836334	1.64056	0.941373	1.86373	0.971918	0.866077	0.723564	1.47289	1.29619	1.71958	0.416985	0.796909	1.5425	2.85055
ENSMUSG00000039716	Dock3	0.226983	0.240676	0.213289	0.239363	0.214602	0.268761	0.212591	0.209966	0.216613	0.270556	0.376643	0.0391032	0.0732487	0.450033	0.11062	0.171111	0.258877	0.227604	0.14811	0.346917	0	0.108194	0.293678	0.442586	0.382149	0.152134	0.242835	0.0420819	0.677036	0.179563	0.285042	0.281377	0.0341952	0.14159	0.0644701	0.346118	0.186794	0.169376	0.411131	0.157976	0.393253	0.266606	0.176078	0.05813	0.0847955	0.347165	0.129698	0.335409
ENSMUSG00000039717	Ralyl	0.0682844	0.061133	0.0754359	0.0477241	0.0888448	0.0325953	0.0896707	0.0628528	0.0880189	0.263072	0.158197	0	0	0	0	0.475438	0	0	0	0	0	0	0	0	0.325953	0	0	0	0	0	0	0	0	0.0984447	0.0952014	0.0818177	0	0.288416	0.0646485	0	0	0	0.272223	0.454113	0.0591997	0	0.0946531	0
ENSMUSG00000039714	Cplx3	0.0480921	0.0445728	0.0516114	0.0500732	0.0461111	0.048383	0.0407626	0.0517633	0.0514595	0	0.0765488	0	0.0693306	0	0.0784883	0.0347082	0.0408346	0.107716	0	0	0	0	0.138947	0	0.120503	0.0359825	0.153181	0	0.0352169	0.254612	0	0.0443041	0	0.0669543	0.0459281	0.039586	0.0662484	0	0	0	0.139548	0	0.149963	0	0.0402336	0.123209	0	0
ENSMUSG00000039715	Wdr34	8.12606	7.14225	9.10986	7.99662	8.25549	7.01058	7.27392	8.98266	9.23707	6.40373	8.30811	6.96201	4.73207	5.70474	6.04974	9.1589	9.45996	7.87726	8.08265	4.78092	3.96844	5.71376	6.19818	9.01712	8.07028	7.60986	7.99538	8.78841	7.96348	6.79633	9.04335	10.9468	11.7394	6.71931	11.5518	7.9911	7.67963	8.90654	8.4523	9.78603	7.46289	12.4457	9.22008	7.26892	9.3753	10.2475	8.70472	8.17149
ENSMUSG00000039713	Plekhg5	6.32941	5.18029	7.47853	5.99697	6.66185	4.79223	5.56836	7.20171	7.75535	9.35179	5.64133	4.9358	5.72206	6.64221	4.86172	7.18764	3.28361	3.683	4.37439	5.81507	4.11959	7.57128	5.17869	4.67649	5.00711	4.1784	5.10608	3.18206	3.08754	6.04071	6.78933	8.43251	8.11396	7.46497	6.98493	7.38205	7.47889	6.78457	6.54521	9.1793	7.60648	7.53271	8.68729	5.82985	10.4109	7.06552	6.2922	7.50625
ENSMUSG00000039710	Slc7a12	7.78086	10.3361	5.2256	8.96725	6.59446	11.8161	8.85616	6.11845	4.33275	18.0957	3.44215	12.9487	6.56452	4.50918	4.2564	6.37915	8.08851	20.752	3.52531	2.90508	4.73342	11.4934	5.75884	17.093	0.265768	26.1009	16.7333	19.2144	13.8624	4.50752	3.9985	0.90966	0.913603	5.12564	6.8547	7.24767	8.87608	7.42407	15.3271	1.31638	1.89354	7.40948	3.77584	4.04399	7.54756	3.47514	4.4345	5.16598
ENSMUSG00000090674	Gm17082	0.0206595	0.0150995	0.0262195	0.0324153	0.0089037	0.030199	0	0.0346316	0.0178074	0	0	0	0	0	0	0	0	0	0	0	0	0	0	0	0.0870689	0.104392	0.110529	0	0	0	0	0.25582	0	0	0	0	0	0	0.0904959	0	0	0	0	0	0	0.178074	0	0
ENSMUSG00000090675	Olfr111	0	0	0	0	0	0	0	0	0	0	0	0	0	0	0	0	0	0	0	0	0	0	0	0	0	0	0	0	0	0	0	0	0	0	0	0	0	0	0	0	0	0	0	0	0	0	0	0
ENSMUSG00000101093	Gm10307	0	0	0	0	0	0	0	0	0	0	0	0	0	0	0	0	0	0	0	0	0	0	0	0	0	0	0	0	0	0	0	0	0	0	0	0	0	0	0	0	0	0	0	0	0	0	0	0
ENSMUSG00000101092	Gm21796	0	0	0	0	0	0	0	0	0	0	0	0	0	0	0	0	0	0	0	0	0	0	0	0	0	0	0	0	0	0	0	0	0	0	0	0	0	0	0	0	0	0	0	0	0	0	0	0
ENSMUSG00000101095	Gm29329	0	0	0	0	0	0	0	0	0	0	0	0	0	0	0	0	0	0	0	0	0	0	0	0	0	0	0	0	0	0	0	0	0	0	0	0	0	0	0	0	0	0	0	0	0	0	0	0
ENSMUSG00000090671	Gm5067	0.0377277	0.0631906	0.0122649	0.0697347	0.00572075	0.11494	0.0114415	0.0245297	0	0	0	0	0	0	0	0	0	0.114415	0	0	0	0.4863	0.663097	0	0	0	0	0	0	0	0	0.140388	0	0	0	0	0.104909	0	0	0	0	0	0	0	0	0	0	0
ENSMUSG00000101097	Gm6679	0	0	0	0	0	0	0	0	0	0	0	0	0	0	0	0	0	0	0	0	0	0	0	0	0	0	0	0	0	0	0	0	0	0	0	0	0	0	0	0	0	0	0	0	0	0	0	0
ENSMUSG00000090673	Gm340	1.7025	2.13434	1.27067	1.69037	1.71464	2.183	2.08567	1.19774	1.3436	2.77518	1.77462	2.05005	2.59142	2.95872	2.84797	2.07692	1.09931	1.50318	1.17935	2.213	2.37335	2.98526	3.94799	0.949728	3.04198	1.47951	2.03407	1.09416	1.71095	0.857301	0.605024	1.62399	0.943839	1.80311	1.02967	1.15452	0.842549	2.01716	1.10023	0.670545	1.66946	1.03791	2.27988	1.48183	1.32377	2.30386	0.581783	1.21169
ENSMUSG00000098012	Gm8907	0	0	0	0	0	0	0	0	0	0	0	0	0	0	0	0	0	0	0	0	0	0	0	0	0	0	0	0	0	0	0	0	0	0	0	0	0	0	0	0	0	0	0	0	0	0	0	0
ENSMUSG00000087691	Gm15674	0.202078	0.220836	0.18332	0.20833	0.195826	0.228973	0.2127	0.187688	0.178952	0.599829	0.449288	0.459182	0.0407027	0.149688	0	0.36663	0	0	0.0616806	0.192733	0.16925	0.360252	0.163121	0.536137	0.106077	0.126744	0.22471	0.245283	0.16542	0.298767	0.474872	0.155986	0	0.078578	0	0.325284	0.155492	0.0940056	0.293897	0.131402	0	0.0740826	0.17606	0.0970346	0.0944622	0.072307	0.429865	0.279974
ENSMUSG00000078813	Leng1	10.0806	8.30807	11.8531	9.81906	10.3421	8.07354	8.5426	11.5646	12.1416	8.28373	8.64124	9.13306	11.1598	10.7521	11.197	8.77965	6.14642	6.15207	5.18097	9.58312	5.98573	12.3424	7.66359	7.04357	8.67598	7.8	7.00322	6.0417	8.59609	12.3809	10.1483	11.3779	9.92577	11.0291	11.1533	12.1223	11.5993	12.2251	13.6839	11.325	11.2285	11.5475	13.4293	12.5536	13.731	12.6272	12.8896	10.9584
ENSMUSG00000023243	Kcnk5	81.2599	79.9795	82.5402	73.1012	89.4186	70.6014	89.3577	75.6009	89.4796	65.1335	85.7357	63.1889	106.282	80.3912	141.974	38.3294	61.9658	140.631	109.945	71.7705	130.299	46.4393	61.479	96.9226	25.2839	55.3718	72.9707	60.4871	84.9905	65.3747	85.9618	93.2809	62.0899	68.4759	53.0228	82.4704	110.443	81.9374	52.9519	123.259	144.185	67.6128	154.402	67.7872	55.822	89.4395	37.68	78.4087
ENSMUSG00000023247	Guca2a	4.10774	5.52017	2.69531	4.01417	4.20131	4.92427	6.11607	3.10408	2.28654	9.46622	9.64646	4.86304	1.98137	4.37464	7.59831	4.35451	6.69436	5.92301	6.25879	1.01861	4.51482	3.84148	7.90359	4.42314	8.13169	4.33756	5.74747	5.06055	4.26374	3.96547	4.25086	3.32741	5.0858	2.5146	1.76249	2.49558	2.07058	3.01101	2.55705	2.77922	3.5296	2.39716	1.89766	1.05713	2.28521	2.70807	2.02559	1.82467
ENSMUSG00000067047	Olfr719-ps	0	0	0	0	0	0	0	0	0	0	0	0	0	0	0	0	0	0	0	0	0	0	0	0	0	0	0	0	0	0	0	0	0	0	0	0	0	0	0	0	0	0	0	0	0	0	0	0
ENSMUSG00000015766	Eps8	8.20215	10.1199	6.2844	7.95335	8.45096	9.90271	10.3371	6.004	6.5648	9.26186	9.13682	8.04548	6.06896	7.91283	5.87759	16.7921	16.9381	12.0551	11.2823	9.61995	12.3833	6.84258	5.51398	13.206	7.52925	10.4798	14.0507	12.005	7.3965	4.35447	3.96739	5.82919	5.54956	7.13922	9.24722	6.18621	5.00415	5.82306	6.9395	5.70158	10.1335	7.93584	6.7619	6.79235	4.95662	6.73637	5.59922	5.5413
ENSMUSG00000067049	Unc93a	0.000810703	0.00162141	0	0.00162141	0	0.00324281	0	0	0	0	0	0	0	0	0	0	0	0	0	0	0	0	0	0	0.0324281	0	0	0	0	0	0	0	0	0	0	0	0	0	0	0	0	0	0	0	0	0	0	0
ENSMUSG00000092295	Gm20543	0	0	0	0	0	0	0	0	0	0	0	0	0	0	0	0	0	0	0	0	0	0	0	0	0	0	0	0	0	0	0	0	0	0	0	0	0	0	0	0	0	0	0	0	0	0	0	0
ENSMUSG00000019437	Tlcd1	24.4076	21.6818	27.1334	23.1952	25.62	19.9958	23.3679	26.3946	27.8722	31.362	22.5385	19.53	18.5315	24.7089	21.5666	34.9311	19.9981	19.3207	21.1913	23.1771	18.4813	17.3188	13.856	23.2108	25.4717	21.1226	18.7878	22.2404	16.2914	21.728	29.8465	30.4343	24.5191	26.6395	24.5596	27.1414	27.9711	19.3954	31.7114	35.9516	32.085	29.4197	27.0699	21.9963	25.0978	20.5921	26.7527	23.6872
ENSMUSG00000092297	Gm4214	0	0	0	0	0	0	0	0	0	0	0	0	0	0	0	0	0	0	0	0	0	0	0	0	0	0	0	0	0	0	0	0	0	0	0	0	0	0	0	0	0	0	0	0	0	0	0	0
ENSMUSG00000092290	Gm20452	0	0	0	0	0	0	0	0	0	0	0	0	0	0	0	0	0	0	0	0	0	0	0	0	0	0	0	0	0	0	0	0	0	0	0	0	0	0	0	0	0	0	0	0	0	0	0	0
ENSMUSG00000019433	Gipc1	47.9689	45.5533	50.3845	49.9014	46.0363	47.4858	43.6208	52.3171	48.4519	49.0832	48.2562	49.663	29.1098	32.8633	31.7116	54.2139	50.436	42.669	48.2018	32.9208	33.1945	40.9765	42.9206	48.4718	80.3039	50.7947	47.0963	53.5676	44.6108	46.8469	42.7555	64.8536	53.548	48.3278	58.8071	64.8008	37.9902	45.7274	59.5134	61.5727	51.7314	55.0576	56.2432	44.8826	39.3898	38.2472	44.9913	47.2009
ENSMUSG00000019432	Ddx39b	87.2185	77.5156	96.9214	84.6812	89.7558	76.3322	78.699	93.0302	100.813	73.5893	63.363	72.2923	71.5852	88.2154	94.3164	96.1441	71.8973	64.8901	90.6969	81.2224	72.3718	72.5573	57.5557	87.5721	100.536	77.8062	67.8237	78.5612	67.3156	93.4186	73.999	113.057	104.518	83.9005	101.75	86.6793	79.2773	94.4566	99.2457	120.222	131.98	109.691	114.563	107.835	78.988	82.9535	86.6372	81.5466
ENSMUSG00000094578	Gm3187	0	0	0	0	0	0	0	0	0	0	0	0	0	0	0	0	0	0	0	0	0	0	0	0	0	0	0	0	0	0	0	0	0	0	0	0	0	0	0	0	0	0	0	0	0	0	0	0
[truncated: 44,278 more rows]
[truncated: 1 more columns]
