# Supplementary material for: Reduced urine volume and changed renal sphingolipid metabolism in P2ry14-deficient mice
Source: Front Cell Dev Biol. 2023 May 11;11:1128456. doi: 10.3389/fcell.2023.1128456 (PMC10213973; doi:10.3389/fcell.2023.1128456)
Supplement: Supplementary file 1 [file DataSheet1.zip › Supplementary Material/Supplementary Table S5.XLSX]

## Sheet: chow_wt-vs-ko
ensembl_gene_id	baseMean	log2FoldChange	lfcSE	stat	pvalue	padj	external_gene_name	description
ENSMUSG00000036381	540.858	-2.849	0.302582	-9.41564	4.7023e-21	1.30729e-16	P2ry14	purinergic receptor P2Y, G-protein coupled, 14
ENSMUSG00000050075	40.399	2.812	0.54317	5.17702	2.25458e-07	0.00234974	Gpr171	G protein-coupled receptor 171
ENSMUSG00000043461	2206.76	-0.72719	0.141064	-5.15505	2.5356e-07	0.00234974	Sptssb	serine palmitoyltransferase, small subunit B
ENSMUSG00000027956	102.109	1.10703	0.226089	4.89643	9.75943e-07	0.00678305	Tmem144	transmembrane protein 144
ENSMUSG00000103313	3.94313	-3.91338	0.829369	-4.71851	2.37578e-06	0.0132098	Gm38357	predicted gene, 38357
ENSMUSG00000037161	16.5725	-1.82313	0.425376	-4.28593	1.8198e-05	0.0843205	Mgarp	mitochondria localized glutamic acid rich protein
ENSMUSG00000026458	86.617	0.688804	0.166434	4.1386	3.49424e-05	0.138776	Ppfia4	protein tyrosine phosphatase, receptor type, f polypeptide (PTPRF), interacting protein (liprin), alpha 4
ENSMUSG00000026784	108.241	-0.622465	0.159126	-3.91178	9.16195e-05	0.283947	Pdss1	prenyl (solanesyl) diphosphate synthase, subunit 1
ENSMUSG00000073422	722.988	0.259683	0.0663985	3.91098	9.1922e-05	0.283947	H2-Ke6	H2-K region expressed gene 6
ENSMUSG00000015401	863.878	-0.681929	0.18043	-3.77946	0.000157169	0.436945	Tmem27	transmembrane protein 27
ENSMUSG00000030406	1.2979	3.48844	0.9321	3.74256	0.000182158	0.46038	Gipr	gastric inhibitory polypeptide receptor
ENSMUSG00000026228	162.172	-0.441558	0.121678	-3.6289	0.000284628	0.659411	Htr2b	5-hydroxytryptamine (serotonin) receptor 2B
ENSMUSG00000027827	4.63839	1.83872	0.511377	3.59562	0.000323616	0.692066	Kcnab1	potassium voltage-gated channel, shaker-related subfamily, beta member 1
ENSMUSG00000084910	17.5682	-0.896037	0.253227	-3.53847	0.000402445	0.748896	C630043F03Rik	RIKEN cDNA C630043F03 gene
ENSMUSG00000028137	301.415	-0.625432	0.17702	-3.53312	0.000410693	0.748896	Celf3	CUGBP, Elav-like family member 3
ENSMUSG00000024446	192.107	0.343127	0.0976152	3.5151	0.000439588	0.748896	Rpp21	ribonuclease P 21 subunit
ENSMUSG00000020238	999.221	0.248154	0.071063	3.49202	0.000479381	0.748896	Ncln	nicalin
ENSMUSG00000024851	384.585	0.277212	0.0794538	3.48897	0.000484879	0.748896	Pitpnm1	phosphatidylinositol transfer protein, membrane-associated 1
ENSMUSG00000049401	673.58	0.182409	0.0525859	3.46878	0.000522818	0.764993	Ogfr	opioid growth factor receptor
ENSMUSG00000020839	52.6002	-0.895739	0.25971	-3.449	0.000562669	0.782138	Tmigd1	transmembrane and immunoglobulin domain containing 1
ENSMUSG00000042246	17.3762	-1.14468	0.334355	-3.42354	0.000618119	0.804216	Tmc7	transmembrane channel-like gene family 7
ENSMUSG00000085776	25.0024	-0.902826	0.264324	-3.4156	0.000636407	0.804216	5430402O13Rik	RIKEN cDNA 5430402O13 gene
ENSMUSG00000069743	44.1939	-0.671774	0.19994	-3.35988	0.00077976	0.914462	Zfp820	zinc finger protein 820
ENSMUSG00000070808	285.829	-0.383345	0.114211	-3.35647	0.000789436	0.914462	Bicra	BRD4 interacting chromatin remodeling complex associated protein
ENSMUSG00000097119	329.394	-0.296961	0.0889849	-3.33721	0.000846249	0.941063	B230354K17Rik	RIKEN cDNA B230354K17 gene
ENSMUSG00000082778	4.12306	1.85749	0.560323	3.31504	0.000916302	0.947729	Gm15191	predicted gene 15191
ENSMUSG00000020387	1060.59	-0.278336	0.0839934	-3.31378	0.000920424	0.947729	Jade2	jade family PHD finger 2
ENSMUSG00000028461	302.013	0.293991	0.0902226	3.25851	0.00112	0.999821	Ccdc107	coiled-coil domain containing 107
ENSMUSG00000032376	942.055	-0.219881	0.0675746	-3.2539	0.00113834	0.999821	Usp3	ubiquitin specific peptidase 3
ENSMUSG00000104863	2.09762	-3.21833	0.995614	-3.23251	0.00122706	0.999821	AC121821,1
ENSMUSG00000038077	124.27	-0.449031	0.139786	-3.21228	0.00131685	0.999821	Kcna6	potassium voltage-gated channel, shaker-related, subfamily, member 6
ENSMUSG00000062609	375.382	-0.390991	0.1218	-3.21011	0.00132686	0.999821	Kcnj15	potassium inwardly-rectifying channel, subfamily J, member 15
ENSMUSG00000041548	149.841	-0.396498	0.124006	-3.1974	0.00138671	0.999821	Hspb8	heat shock protein 8
ENSMUSG00000024246	40.0829	-0.715627	0.224895	-3.18205	0.00146235	0.999821	Thumpd2	THUMP domain containing 2
ENSMUSG00000024301	23.7689	0.867881	0.273024	3.17877	0.001479	0.999821	Kifc5b	kinesin family member C5B
ENSMUSG00000048070	127.991	-0.470424	0.148364	-3.17075	0.00152045	0.999821	Pirt	phosphoinositide-interacting regulator of transient receptor potential channels
ENSMUSG00000016087	155.559	-0.542279	0.171683	-3.1586	0.0015853	0.999821	Fli1	Friend leukemia integration 1
ENSMUSG00000106892	60.9135	-0.575542	0.183052	-3.14415	0.00166569	0.999821	Gm42791	predicted gene 42791
ENSMUSG00000021590	13.8964	-0.889336	0.283355	-3.13859	0.00169764	0.999821	Spata9	spermatogenesis associated 9
ENSMUSG00000053490	102.322	-0.518271	0.166524	-3.1123	0.00185636	0.999821	Trim60	tripartite motif-containing 60
ENSMUSG00000078878	107.793	-0.437806	0.141574	-3.09241	0.00198538	0.999821	Gm14305	predicted gene 14305
ENSMUSG00000027902	13.1704	-1.50072	0.488245	-3.07371	0.00211415	0.999821	Chil6	chitinase-like 6
ENSMUSG00000047603	133.218	0.465004	0.151676	3.06578	0.00217106	0.999821	Zfp235	zinc finger protein 235
ENSMUSG00000034829	5.64083	-1.83338	0.598534	-3.06312	0.00219044	0.999821	Nxnl1	nucleoredoxin-like 1
ENSMUSG00000038007	2441.82	-0.396323	0.129417	-3.06238	0.00219581	0.999821	Acer2	alkaline ceramidase 2
ENSMUSG00000052713	475.458	-0.494921	0.162073	-3.05369	0.00226048	0.999821	Zfp608	zinc finger protein 608
ENSMUSG00000072941	165.632	-0.501267	0.16492	-3.03946	0.00237	0.999821	Sod3	superoxide dismutase 3, extracellular
ENSMUSG00000028086	390.427	-0.24945	0.0824001	-3.0273	0.00246746	0.999821	Fbxw7	F-box and WD-40 domain protein 7
ENSMUSG00000026398	20.2266	-0.861292	0.285438	-3.01744	0.00254922	0.999821	Nr5a2	nuclear receptor subfamily 5, group A, member 2
ENSMUSG00000036769	436.031	-0.273794	0.0917125	-2.98536	0.00283248	0.999821	Wdr44	WD repeat domain 44
ENSMUSG00000031549	3.21877	-2.25419	0.756533	-2.97963	0.00288595	0.999821	Ido2	indoleamine 2,3-dioxygenase 2
ENSMUSG00000020399	6.94129	1.58254	0.533391	2.96694	0.00300776	0.999821	Havcr2	hepatitis A virus cellular receptor 2
ENSMUSG00000031594	22.9131	-0.713279	0.240633	-2.96418	0.00303492	0.999821	Fgl1	fibrinogen-like protein 1
ENSMUSG00000027761	28.4082	-1.18667	0.400587	-2.96232	0.00305329	0.999821	Aadac	arylacetamide deacetylase
ENSMUSG00000090486	17.6411	-0.97873	0.331051	-2.95643	0.00311219	0.999821	BC035947	cDNA sequence BC035947
ENSMUSG00000029659	30.552	-0.895332	0.304611	-2.93927	0.00328989	0.999821	Medag	mesenteric estrogen dependent adipogenesis
ENSMUSG00000071036	1.47254	-3.29658	1.12188	-2.93843	0.00329875	0.999821	Gm10309	predicted gene 10309
ENSMUSG00000074158	210.599	-0.328801	0.111992	-2.93592	0.0033256	0.999821	Zfp976	zinc finger protein 976
ENSMUSG00000027820	1429.61	0.584482	0.199676	2.92716	0.00342078	0.999821	Mme	membrane metallo endopeptidase
ENSMUSG00000031519	4.45064	1.83384	0.628121	2.91957	0.00350517	0.999821	Asb5	ankyrin repeat and SOCs box-containing 5
ENSMUSG00000090173	17.9048	0.855046	0.292889	2.91935	0.00350757	0.999821	Fbxw10	F-box and WD-40 domain protein 10
ENSMUSG00000103906	24.0903	0.977041	0.338065	2.8901	0.00385122	0.999821	Tigd5	tigger transposable element derived 5
ENSMUSG00000031957	2.66082	2.64614	0.916345	2.88771	0.00388054	0.999821	Ctrb1	chymotrypsinogen B1
ENSMUSG00000021911	778.258	-0.171681	0.0595621	-2.8824	0.00394664	0.999821	Parg	poly (ADP-ribose) glycohydrolase
ENSMUSG00000031399	733.4	0.232165	0.080564	2.88175	0.00395476	0.999821	Fam3a	family with sequence similarity 3, member A
ENSMUSG00000030004	5.05571	-1.84377	0.639921	-2.88124	0.0039611	0.999821	Nat8	N-acetyltransferase 8 (GCN5-related)
ENSMUSG00000019929	182.711	0.430739	0.150164	2.86846	0.00412479	0.999821	Dcn	decorin
ENSMUSG00000065649	2.29722	-2.69835	0.943181	-2.86091	0.00422431	0.999821	Snora74a	small nucleolar RNA, H/ACA box 74A
ENSMUSG00000036528	498.981	-0.404967	0.141595	-2.86004	0.00423584	0.999821	Ppfibp2	PTPRF interacting protein, binding protein 2 (liprin beta 2)
ENSMUSG00000060206	1043.48	-0.224662	0.0786707	-2.85573	0.00429379	0.999821	Zfp462	zinc finger protein 462
ENSMUSG00000055424	33.3988	0.545725	0.191442	2.8506	0.00436374	0.999821	Gm9970	predicted gene 9970
ENSMUSG00000005897	410.152	-0.228662	0.0807058	-2.83328	0.00460726	0.999821	Nr2c1	nuclear receptor subfamily 2, group C, member 1
ENSMUSG00000005883	2.08576	-2.11829	0.749104	-2.82777	0.0046874	0.999821	Spo11	SPO11 meiotic protein covalently bound to DSB
ENSMUSG00000022556	736.622	0.216008	0.0764663	2.82488	0.00472978	0.999821	Hsf1	heat shock factor 1
ENSMUSG00000036568	703.404	-0.233305	0.082623	-2.82373	0.00474683	0.999821	Bicral	BRD4 interacting chromatin remodeling complex associated protein like
ENSMUSG00000068893	1.80515	-2.32837	0.82465	-2.82346	0.00475085	0.999821	Sprr2a2	small proline-rich protein 2A2
ENSMUSG00000026656	72.0756	0.693435	0.245731	2.82193	0.00477358	0.999821	Fcgr2b	Fc receptor, IgG, low affinity IIb
ENSMUSG00000047409	2285.24	-0.244062	0.086615	-2.81778	0.00483573	0.999821	Ctdspl	CTD (carboxy-terminal domain, RNA polymerase II, polypeptide A) small phosphatase-like
ENSMUSG00000036330	67.7239	-0.454082	0.162442	-2.79534	0.00518447	0.999821	Slc18a1	solute carrier family 18 (vesicular monoamine), member 1
ENSMUSG00000057580	5.29349	-1.46506	0.524229	-2.7947	0.00519483	0.999821	Gm10012	predicted pseudogene 10012
ENSMUSG00000049122	12.9125	-1.05763	0.37909	-2.78993	0.005272	0.999821	Frmd3	FERM domain containing 3
ENSMUSG00000055370	59.1706	0.468624	0.16812	2.78743	0.00531272	0.999821	Gm9968	predicted gene 9968
ENSMUSG00000037762	43.847	-0.87024	0.313123	-2.77923	0.00544886	0.999821	Slc16a9	solute carrier family 16 (monocarboxylic acid transporters), member 9
ENSMUSG00000005262	987.257	0.231782	0.0834358	2.77797	0.00546991	0.999821	Ufd1	ubiquitin recognition factor in ER-associated degradation 1
ENSMUSG00000102854	2.18211	-3.27766	1.18063	-2.77619	0.00550007	0.999821	C130023A14Rik	RIKEN cDNA C130023A14 gene
ENSMUSG00000040661	901.944	-0.221254	0.0797084	-2.7758	0.00550665	0.999821	Rad54l2	RAD54 like 2 (S, cerevisiae)
ENSMUSG00000030935	87.6345	-1.18426	0.427884	-2.76771	0.00564522	0.999821	Acsm3	acyl-CoA synthetase medium-chain family member 3
ENSMUSG00000015363	829.228	0.169063	0.0612197	2.76158	0.00575222	0.999821	Trabd	TraB domain containing
ENSMUSG00000104375	3.97503	-3.24662	1.17703	-2.75833	0.00580976	0.999821	Gm6300	predicted gene 6300
ENSMUSG00000047669	16.4002	-0.853098	0.310294	-2.74932	0.00597182	0.999821	Msl3l2	male-specific lethal 3-like 2 (Drosophila)
ENSMUSG00000043259	244.726	-0.384544	0.140067	-2.74543	0.00604321	0.999821	Fam13c	family with sequence similarity 13, member C
ENSMUSG00000027763	1607.99	-0.234911	0.0859459	-2.73324	0.00627138	0.999821	Mbnl1	muscleblind like splicing factor 1
ENSMUSG00000024939	386.995	0.29404	0.107629	2.73198	0.00629543	0.999821	Fam89b	family with sequence similarity 89, member B
ENSMUSG00000039701	1361.36	-0.245842	0.0902474	-2.72409	0.00644797	0.999821	Usp53	ubiquitin specific peptidase 53
ENSMUSG00000022378	1201.55	-0.281317	0.103313	-2.72296	0.0064699	0.999821	Fam49b	family with sequence similarity 49, member B
ENSMUSG00000068417	5.54436	-1.6389	0.601891	-2.72291	0.00647093	0.999821	Pnp2	purine-nucleoside phosphorylase 2
ENSMUSG00000051255	4.2109	1.60322	0.588843	2.72266	0.00647588	0.999821	Gm6563	predicted pseudogene 6563
ENSMUSG00000071177	19.8412	-1.07151	0.394879	-2.71351	0.00665748	0.999821	Serpina1d	serine (or cysteine) peptidase inhibitor, clade A, member 1D
ENSMUSG00000038240	106.54	0.342439	0.126288	2.71158	0.0066964	0.999821	Pdss2	prenyl (solanesyl) diphosphate synthase, subunit 2
ENSMUSG00000022503	365.966	0.246729	0.0914226	2.69877	0.0069596	0.999821	Nubp1	nucleotide binding protein 1
ENSMUSG00000020160	120.2	-0.53411	0.198375	-2.69243	0.0070933	0.999821	Meis1	Meis homeobox 1
ENSMUSG00000039878	20.9376	-0.747193	0.277735	-2.69031	0.00713858	0.999821	Slc39a5	solute carrier family 39 (metal ion transporter), member 5
ENSMUSG00000044502	1537.83	0.282635	0.105122	2.68864	0.00717445	0.999821	Bod1	biorientation of chromosomes in cell division 1
ENSMUSG00000031015	738.644	-0.269468	0.100326	-2.68593	0.0072329	0.999821	Swap70	SWA-70 protein
ENSMUSG00000049265	28.2028	-1.41923	0.528976	-2.68297	0.00729709	0.999821	Kcnk3	potassium channel, subfamily K, member 3
ENSMUSG00000038009	14.0705	-1.03764	0.387645	-2.67679	0.00743315	0.999821	Dnajc22	DnaJ heat shock protein family (Hsp40) member C22
ENSMUSG00000017561	312.512	-0.320645	0.119793	-2.67667	0.00743582	0.999821	Crlf3	cytokine receptor-like factor 3
ENSMUSG00000033882	7.14816	-1.29913	0.485552	-2.67557	0.00746033	0.999821	Rbm46	RNA binding motif protein 46
ENSMUSG00000001157	1103.37	-0.174889	0.0654744	-2.6711	0.00756021	0.999821	Gmcl1	germ cell-less, spermatogenesis associated 1
ENSMUSG00000024120	2403.77	-0.143982	0.0540112	-2.66579	0.00768082	0.999821	Lrpprc	leucine-rich PPR-motif containing
ENSMUSG00000044288	8.53738	-1.12974	0.424181	-2.66334	0.00773692	0.999821	Cnr1	cannabinoid receptor 1 (brain)
ENSMUSG00000026090	229.898	0.268393	0.100822	2.66204	0.00776687	0.999821	2010300C02Rik	RIKEN cDNA 2010300C02 gene
ENSMUSG00000027297	40.5839	0.598739	0.224929	2.6619	0.00777001	0.999821	Ltk	leukocyte tyrosine kinase
ENSMUSG00000038173	6.45105	-1.3853	0.520809	-2.6599	0.00781644	0.999821	Enpp6	ectonucleotide pyrophosphatase/phosphodiesterase 6
ENSMUSG00000033149	2631.2	-0.184486	0.069364	-2.65969	0.0078213	0.999821	Phldb2	pleckstrin homology like domain, family B, member 2
ENSMUSG00000039377	44.1809	0.953391	0.358788	2.65725	0.00787805	0.999821	Hlx	H2,0-like homeobox
ENSMUSG00000028878	806.359	0.130728	0.0492419	2.65481	0.00793533	0.999821	Fam76a	family with sequence similarity 76, member A
ENSMUSG00000024725	2226.92	0.181015	0.0683211	2.64947	0.00806186	0.999821	Ostf1	osteoclast stimulating factor 1
ENSMUSG00000021009	1587.68	-0.241931	0.0913463	-2.6485	0.00808494	0.999821	Ptpn21	protein tyrosine phosphatase, non-receptor type 21
ENSMUSG00000034639	40.1482	0.534173	0.201737	2.64787	0.00810003	0.999821	Setmar	SET domain without mariner transposase fusion
ENSMUSG00000107314	17.7019	-0.802899	0.303317	-2.64706	0.00811955	0.999821	Gm20488	predicted gene 20488
ENSMUSG00000026348	23.7327	-0.848217	0.320594	-2.64577	0.00815056	0.999821	Acmsd	amino carboxymuconate semialdehyde decarboxylase
ENSMUSG00000098907	23.0565	0.495931	0.187626	2.64319	0.00821298	0.999821	Mir7082	microRNA 7082
ENSMUSG00000035778	461.755	-0.315404	0.119519	-2.63895	0.00831642	0.999821	Ggta1	glycoprotein galactosyltransferase alpha 1, 3
ENSMUSG00000024386	27.0281	-1.03873	0.39366	-2.63865	0.0083237	0.999821	Proc	protein C
ENSMUSG00000027985	41.765	-0.553834	0.21058	-2.63004	0.00853756	0.999821	Lef1	lymphoid enhancer binding factor 1
ENSMUSG00000035933	1040.27	0.175344	0.0666923	2.62916	0.00855973	0.999821	Cog5	component of oligomeric golgi complex 5
ENSMUSG00000041817	139.609	-0.265888	0.101154	-2.62855	0.00857508	0.999821	Fam169a	family with sequence similarity 169, member A
ENSMUSG00000044026	2008.99	-0.268863	0.102303	-2.6281	0.00858645	0.999821	Slc35g1	solute carrier family 35, member G1
ENSMUSG00000035898	1155.75	-0.182687	0.0695157	-2.628	0.00858892	0.999821	Uba6	ubiquitin-like modifier activating enzyme 6
ENSMUSG00000010057	515.442	0.204385	0.0778332	2.62593	0.00864121	0.999821	Nprl2	nitrogen permease regulator-like 2
ENSMUSG00000022074	114.675	-0.377992	0.14406	-2.62386	0.00869393	0.999821	Tnfrsf10b	tumor necrosis factor receptor superfamily, member 10b
ENSMUSG00000031070	46.1577	-0.424798	0.161972	-2.62266	0.0087246	0.999821	Mrgprf	MAS-related GPR, member F
ENSMUSG00000029186	903.849	-0.222959	0.0850574	-2.62127	0.00876029	0.999821	Pi4k2b	phosphatidylinositol 4-kinase type 2 beta
ENSMUSG00000038256	373.558	-0.385643	0.147169	-2.6204	0.00878259	0.999821	Bcl9	B cell CLL/lymphoma 9
ENSMUSG00000084920	4.09797	-1.98505	0.757686	-2.61989	0.0087959	0.999821	Gm15230	predicted gene 15230
ENSMUSG00000028385	436.776	-0.30277	0.115571	-2.61978	0.00879869	0.999821	Snx30	sorting nexin family member 30
ENSMUSG00000034345	596.991	0.26294	0.100442	2.61782	0.00884925	0.999821	Gtf2h5	general transcription factor IIH, polypeptide 5
ENSMUSG00000039201	165.102	0.490984	0.187819	2.61413	0.00894545	0.999821	Tbc1d25	TBC1 domain family, member 25
ENSMUSG00000020953	298.357	0.392422	0.150205	2.61258	0.00898623	0.999821	Coch	cochlin
ENSMUSG00000105679	8.15237	1.34128	0.513563	2.61171	0.00900913	0.999821	Gm43338	predicted gene 43338
ENSMUSG00000055323	68.1283	0.499643	0.191343	2.61124	0.00902155	0.999821	Gm9967	predicted gene 9967
ENSMUSG00000060538	347.743	0.283226	0.108565	2.60881	0.00908572	0.999821	Tmem219	transmembrane protein 219
ENSMUSG00000018924	2.20743	2.87504	1.10428	2.60354	0.00922654	0.999821	Alox15	arachidonate 15-lipoxygenase
ENSMUSG00000022177	1826.04	0.258619	0.0994697	2.59998	0.00932294	0.999821	Haus4	HAUS augmin-like complex, subunit 4
ENSMUSG00000082576	3.17517	-2.21156	0.851015	-2.59873	0.00935681	0.999821	Gm12058	predicted gene 12058
ENSMUSG00000021534	3.669	-1.43999	0.554202	-2.59831	0.00936848	0.999821	1700001L19Rik	RIKEN cDNA 1700001L19 gene
ENSMUSG00000068328	3180.47	0.171115	0.0658694	2.5978	0.00938243	0.999821	Aup1	ancient ubiquitous protein 1
ENSMUSG00000070564	1.64712	2.97342	1.14653	2.5934	0.00950333	0.999821	Ntn5	netrin 5
ENSMUSG00000049799	42.4957	-0.760423	0.293263	-2.59297	0.00951505	0.999821	Lrrc19	leucine rich repeat containing 19
ENSMUSG00000088634	2.0897	-2.75962	1.0649	-2.59144	0.00955749	0.999821	Gm24958	predicted gene, 24958
ENSMUSG00000104880	2.0897	-2.75962	1.0649	-2.59144	0.00955749	0.999821	AL645522,1
ENSMUSG00000043263	3.59907	1.53162	0.592033	2.58705	0.00968016	0.999821	Ifi209	interferon activated gene 209
ENSMUSG00000054910	10.0021	-1.11111	0.429973	-2.58414	0.00976235	0.999821	4931415C17Rik	RIKEN cDNA 4931415C17 gene
ENSMUSG00000052353	45.1599	-0.739999	0.286876	-2.57951	0.00989409	0.999821	Cemip	cell migration inducing protein, hyaluronan binding
ENSMUSG00000037351	1417.4	0.149576	0.0581101	2.57401	0.0100528	0.999821	Actr1b	ARP1 actin-related protein 1B, centractin beta
ENSMUSG00000024309	482.317	0.193545	0.0752021	2.57367	0.0100627	0.999821	Pfdn6	prefoldin subunit 6
ENSMUSG00000035757	707.938	0.240651	0.0935479	2.57249	0.0100971	0.999821	Selenoo	selenoprotein O
ENSMUSG00000017550	90.5664	-0.582705	0.226523	-2.57239	0.0100999	0.999821	Atad5	ATPase family, AAA domain containing 5
ENSMUSG00000102426	73.8186	-0.412645	0.160567	-2.56992	0.0101721	0.999821	NA	NA
ENSMUSG00000048490	989.318	-0.374401	0.145739	-2.56898	0.0101997	0.999821	Nrip1	nuclear receptor interacting protein 1
ENSMUSG00000029168	11.9339	0.958199	0.373038	2.56864	0.0102099	0.999821	Dpysl5	dihydropyrimidinase-like 5
ENSMUSG00000074215	12.6173	-1.15627	0.450217	-2.56826	0.010221	0.999821	Gm10643	predicted gene 10643
ENSMUSG00000077702	2.59537	2.06159	0.804305	2.56319	0.0103715	0.999821	Gm24067	predicted gene, 24067
ENSMUSG00000090070	21.7484	0.657779	0.256812	2.56132	0.0104274	0.999821	Gm16577	predicted gene 16577
ENSMUSG00000036634	5.2076	1.26596	0.494732	2.55888	0.0105011	0.999821	Mag	myelin-associated glycoprotein
ENSMUSG00000029161	77.929	-0.62187	0.243685	-2.55194	0.0107125	0.999821	Cgref1	cell growth regulator with EF hand domain 1
ENSMUSG00000041052	22.8907	-2.0359	0.798145	-2.5508	0.0107477	0.999821	Slc7a13	solute carrier family 7, (cationic amino acid transporter, y+ system) member 13
ENSMUSG00000097585	28.8926	0.478739	0.187828	2.54881	0.010809	0.999821	E230029C05Rik	RIKEN cDNA E230029C05 gene
ENSMUSG00000040746	1338.82	0.144685	0.0567932	2.54758	0.0108473	0.999821	Rnf167	ring finger protein 167
ENSMUSG00000056091	355.852	-0.355649	0.139702	-2.54578	0.0109034	0.999821	St3gal5	ST3 beta-galactoside alpha-2,3-sialyltransferase 5
ENSMUSG00000100833	1.35529	-2.58282	1.01508	-2.54445	0.0109451	0.999821	Gm28988	predicted gene 28988
ENSMUSG00000036961	34.116	-0.931952	0.3666	-2.54215	0.0110172	0.999821	Wnt8b	wingless-type MMTV integration site family, member 8B
ENSMUSG00000006219	230.771	-0.434827	0.171321	-2.53809	0.0111461	0.999821	Fblim1	filamin binding LIM protein 1
ENSMUSG00000001504	443.812	0.264978	0.104456	2.53674	0.011189	0.999821	Irx2	Iroquois related homeobox 2 (Drosophila)
ENSMUSG00000036565	659.535	-0.142628	0.0562262	-2.53669	0.0111906	0.999821	Ttyh3	tweety family member 3
ENSMUSG00000021565	158.584	-0.423872	0.167153	-2.53584	0.0112179	0.999821	Slc6a19	solute carrier family 6 (neurotransmitter transporter), member 19
ENSMUSG00000012126	510.979	0.222146	0.0876541	2.53435	0.0112657	0.999821	Ubxn11	UBX domain protein 11
ENSMUSG00000063953	5.196	1.43805	0.567721	2.53302	0.0113084	0.999821	Amd2	S-adenosylmethionine decarboxylase 2
ENSMUSG00000022039	1.11224	3.51947	1.38987	2.53223	0.0113341	0.999821	Adam2	a disintegrin and metallopeptidase domain 2
ENSMUSG00000015405	21.7741	-0.777232	0.307081	-2.53103	0.0113729	0.999821	Ace2	angiotensin I converting enzyme (peptidyl-dipeptidase A) 2
ENSMUSG00000060559	13.841	-0.849985	0.336201	-2.5282	0.0114648	0.999821	NA	NA
ENSMUSG00000043505	235.561	0.371643	0.147045	2.52741	0.0114907	0.999821	Gimap5	GTPase, IMAP family member 5
ENSMUSG00000027015	93.3126	-0.475385	0.18827	-2.52501	0.0115693	0.999821	Cybrd1	cytochrome b reductase 1
ENSMUSG00000028233	829.693	-0.2181	0.0865083	-2.52114	0.0116975	0.999821	Tgs1	trimethylguanosine synthase 1
ENSMUSG00000067071	181.312	0.244971	0.0971823	2.52074	0.0117109	0.999821	Hes6	hairy and enhancer of split 6
ENSMUSG00000105824	2.62713	-1.61874	0.644098	-2.51319	0.0119644	0.999821	Gm43466	predicted gene 43466
ENSMUSG00000031392	1339.12	0.172255	0.0685962	2.51115	0.0120338	0.999821	Irak1	interleukin-1 receptor-associated kinase 1
ENSMUSG00000022571	284.349	0.216498	0.0862176	2.51106	0.012037	0.999821	Pycrl	pyrroline-5-carboxylate reductase-like
ENSMUSG00000040236	276.158	0.309247	0.123308	2.50792	0.0121445	0.999821	Trappc5	trafficking protein particle complex 5
ENSMUSG00000029814	64.3867	-0.517441	0.206885	-2.5011	0.0123807	0.999821	Igf2bp3	insulin-like growth factor 2 mRNA binding protein 3
ENSMUSG00000041180	94.8233	-0.511389	0.204635	-2.49903	0.0124535	0.999821	Hectd2	HECT domain E3 ubiquitin protein ligase 2
ENSMUSG00000038174	613.525	-0.23085	0.0923865	-2.49874	0.0124634	0.999821	Fam126b	family with sequence similarity 126, member B
ENSMUSG00000061458	315.359	-0.393321	0.15747	-2.49775	0.0124985	0.999821	Nol10	nucleolar protein 10
ENSMUSG00000047230	90.8037	-0.649692	0.260466	-2.49434	0.0126191	0.999821	Cldn2	claudin 2
ENSMUSG00000097509	40.3875	-0.497446	0.200085	-2.48617	0.0129125	0.999821	B230322F03Rik	RIKEN cDNA B230322F03 gene
ENSMUSG00000024076	1.60645	2.41963	0.974801	2.48218	0.0130583	0.999821	Vit	vitrin
ENSMUSG00000070280	13.7213	1.06465	0.429124	2.48098	0.0131021	0.999821	Slc22a14	solute carrier family 22 (organic cation transporter), member 14
ENSMUSG00000100480	5.02743	1.14877	0.463058	2.48084	0.0131073	0.999821	Gm29156	predicted gene 29156
ENSMUSG00000049878	645.075	-0.267059	0.107673	-2.48029	0.0131275	0.999821	Rlf	rearranged L-myc fusion sequence
ENSMUSG00000022305	316.876	-0.291107	0.117468	-2.47819	0.013205	0.999821	Lrp12	low density lipoprotein-related protein 12
ENSMUSG00000079478	547.987	0.220149	0.0888738	2.4771	0.0132455	0.999821	Sssca1	Sjogren syndrome/scleroderma autoantigen 1
ENSMUSG00000013921	88.3711	-0.504395	0.204007	-2.47244	0.0134193	0.999821	Clip3	CAP-GLY domain containing linker protein 3
ENSMUSG00000035027	1321.75	0.151815	0.0614086	2.47221	0.0134279	0.999821	Map2k2	mitogen-activated protein kinase kinase 2
ENSMUSG00000024421	690.649	0.232908	0.0942697	2.47066	0.0134864	0.999821	Lama3	laminin, alpha 3
ENSMUSG00000048503	433.822	-0.249722	0.101237	-2.46672	0.0136358	0.999821	Tmem136	transmembrane protein 136
ENSMUSG00000032384	451.009	-0.236424	0.0958601	-2.46634	0.01365	0.999821	Csnk1g1	casein kinase 1, gamma 1
ENSMUSG00000056758	43.9249	-0.507714	0.206147	-2.46288	0.0137827	0.999821	Hmga2	high mobility group AT-hook 2
ENSMUSG00000062545	5.59798	-1.31695	0.535287	-2.46027	0.0138832	0.999821	Tlr12	toll-like receptor 12
ENSMUSG00000104184	10.2553	-0.831165	0.338291	-2.45695	0.0140121	0.999821	Gm37818	predicted gene, 37818
ENSMUSG00000107224	15.1205	1.18564	0.483147	2.45399	0.0141283	0.999821	NA	NA
ENSMUSG00000021217	80.8078	-0.404005	0.164729	-2.45254	0.0141851	0.999821	Tshz3	teashirt zinc finger family member 3
ENSMUSG00000022802	136.615	-0.350649	0.142995	-2.45218	0.0141992	0.999821	Lmln	leishmanolysin-like (metallopeptidase M8 family)
ENSMUSG00000085881	11.1882	1.00464	0.410506	2.44733	0.014392	0.999821	Gm15912	predicted gene 15912
ENSMUSG00000052270	3.70415	-1.72151	0.703531	-2.44695	0.0144069	0.999821	Fpr2	formyl peptide receptor 2
ENSMUSG00000043668	180.632	-0.457486	0.186987	-2.44661	0.0144206	0.999821	Tox3	TOX high mobility group box family member 3
ENSMUSG00000037169	6.32707	1.52523	0.623649	2.44565	0.0144592	0.999821	Mycn	v-myc avian myelocytomatosis viral related oncogene, neuroblastoma derived
ENSMUSG00000087011	4.66632	-1.4209	0.581088	-2.44524	0.0144754	0.999821	Gm12930	predicted gene 12930
ENSMUSG00000044201	1.70595	3.55672	1.45525	2.44406	0.0145228	0.999821	Cdc25c	cell division cycle 25C
ENSMUSG00000052135	2.68215	1.60325	0.656742	2.44121	0.0146381	0.999821	Foxo6	forkhead box O6
ENSMUSG00000038224	35.7454	-0.926432	0.37972	-2.43977	0.0146965	0.999821	Serpinf2	serine (or cysteine) peptidase inhibitor, clade F, member 2
ENSMUSG00000025858	1276.4	0.184881	0.075854	2.43732	0.0147966	0.999821	Get4	golgi to ER traffic protein 4
ENSMUSG00000097313	7.15875	-1.01644	0.418228	-2.43036	0.015084	0.999821	Gm26569	predicted gene, 26569
ENSMUSG00000063683	56.9995	-0.810912	0.333829	-2.42912	0.0151355	0.999821	Glyat	glycine-N-acyltransferase
ENSMUSG00000053604	278.104	-0.256114	0.105705	-2.42292	0.0153962	0.999821	Rpia	ribose 5-phosphate isomerase A
ENSMUSG00000072673	1.36873	2.67582	1.10482	2.42195	0.0154374	0.999821	Gm10392	predicted gene 10392
ENSMUSG00000038902	841.534	-0.225485	0.093129	-2.42121	0.0154688	0.999821	Pogz	pogo transposable element with ZNF domain
ENSMUSG00000051008	4.62829	-1.54189	0.637378	-2.41911	0.0155585	0.999821	4930412M03Rik	RIKEN cDNA 4930412M03 gene
ENSMUSG00000050821	109.649	0.301674	0.124853	2.41624	0.0156817	0.999821	Fam131a	family with sequence similarity 131, member A
ENSMUSG00000021638	535.156	-0.223031	0.0924122	-2.41344	0.0158028	0.999821	Ocln	occludin
ENSMUSG00000032258	89.5825	-0.441074	0.183074	-2.40927	0.0159846	0.999821	Lca5	Leber congenital amaurosis 5 (human)
ENSMUSG00000034177	1174.8	-0.179542	0.0745719	-2.40764	0.016056	0.999821	Rnf43	ring finger protein 43
ENSMUSG00000018427	482.863	-0.412028	0.171142	-2.40751	0.0160616	0.999821	Ypel2	yippee-like 2 (Drosophila)
ENSMUSG00000019891	369.23	-0.226307	0.0940021	-2.40747	0.0160636	0.999821	Dcbld1	discoidin, CUB and LCCL domain containing 1
ENSMUSG00000024576	4212.91	-0.145429	0.0604554	-2.40555	0.016148	0.999821	Csnk1a1	casein kinase 1, alpha 1
ENSMUSG00000106638	327.948	-0.321725	0.133877	-2.40314	0.0162548	0.999821	NA	NA
ENSMUSG00000032334	106.538	-0.547075	0.227842	-2.40112	0.0163451	0.999821	Loxl1	lysyl oxidase-like 1
ENSMUSG00000033595	16.3727	-0.93074	0.3877	-2.40067	0.0163651	0.999821	Lgi3	leucine-rich repeat LGI family, member 3
ENSMUSG00000031596	97.366	-0.42466	0.176907	-2.40046	0.0163744	0.999821	Slc7a2	solute carrier family 7 (cationic amino acid transporter, y+ system), member 2
ENSMUSG00000038528	49.6923	-0.572612	0.238618	-2.3997	0.0164083	0.999821	Mfsd4b5	major facilitator superfamily domain containing 4B5
ENSMUSG00000042499	168.593	-0.359892	0.149989	-2.39945	0.0164197	0.999821	Hoxd11	homeobox D11
ENSMUSG00000035105	391.293	-0.376729	0.157032	-2.39906	0.0164374	0.999821	Egln3	egl-9 family hypoxia-inducible factor 3
ENSMUSG00000028222	99.4624	-0.949108	0.396114	-2.39605	0.0165729	0.999821	Calb1	calbindin 1
ENSMUSG00000028637	47.4028	0.540302	0.225505	2.39596	0.0165767	0.999821	Ccdc30	coiled-coil domain containing 30
ENSMUSG00000018574	2116.83	0.195334	0.0815996	2.39381	0.0166742	0.999821	Acadvl	acyl-Coenzyme A dehydrogenase, very long chain
ENSMUSG00000027796	47.6692	-0.526557	0.219974	-2.39372	0.0166785	0.999821	Smad9	SMAD family member 9
ENSMUSG00000091378	4.38628	-1.25057	0.523261	-2.38995	0.0168508	0.999821	Gm4219	predicted gene 4219
ENSMUSG00000034159	69.8967	0.679635	0.284377	2.38991	0.0168525	0.999821	2310007B03Rik	RIKEN cDNA 2310007B03 gene
ENSMUSG00000018412	1788.79	-0.149305	0.0625469	-2.3871	0.0169821	0.999821	Kansl1	KAT8 regulatory NSL complex subunit 1
ENSMUSG00000046861	820.969	0.169207	0.0709247	2.38572	0.0170456	0.999821	Hectd3	HECT domain E3 ubiquitin protein ligase 3
ENSMUSG00000069094	996.797	-0.251347	0.105377	-2.38523	0.0170686	0.999821	Pde7a	phosphodiesterase 7A
ENSMUSG00000031388	413.84	0.224881	0.0942845	2.38513	0.0170729	0.999821	Naa10	N(alpha)-acetyltransferase 10, NatA catalytic subunit
ENSMUSG00000029178	1617	-0.28723	0.12045	-2.38465	0.0170956	0.999821	Klf3	Kruppel-like factor 3 (basic)
ENSMUSG00000020681	219.007	-0.45858	0.192479	-2.38249	0.0171959	0.999821	Ace	angiotensin I converting enzyme (peptidyl-dipeptidase A) 1
ENSMUSG00000026730	132.87	-0.568915	0.238831	-2.38208	0.017215	0.999821	Pter	phosphotriesterase related
ENSMUSG00000097451	161.174	0.376123	0.157931	2.38157	0.017239	0.999821	Rian	RNA imprinted and accumulated in nucleus
ENSMUSG00000018339	5639.95	-0.347893	0.146128	-2.38074	0.017278	0.999821	Gpx3	glutathione peroxidase 3
ENSMUSG00000036390	289.696	0.299408	0.126062	2.37509	0.0175447	0.999821	Gadd45a	growth arrest and DNA-damage-inducible 45 alpha
ENSMUSG00000078531	1.04454	-2.87946	1.21348	-2.37289	0.0176496	0.999821	Gm831	predicted gene 831
ENSMUSG00000032519	285.925	0.264759	0.112123	2.36133	0.0182097	0.999821	Slc25a38	solute carrier family 25, member 38
ENSMUSG00000092595	2397.43	0.13659	0.0578514	2.36104	0.0182235	0.999821	Gm20427	predicted gene 20427
ENSMUSG00000040022	743.638	-0.221415	0.0937818	-2.36095	0.0182279	0.999821	Rab11fip2	RAB11 family interacting protein 2 (class I)
ENSMUSG00000000792	88.7173	0.4427	0.187525	2.36075	0.0182379	0.999821	Slc5a5	solute carrier family 5 (sodium iodide symporter), member 5
ENSMUSG00000023266	120.499	0.422995	0.179213	2.36029	0.0182609	0.999821	Frs3	fibroblast growth factor receptor substrate 3
ENSMUSG00000040048	1133.41	0.21564	0.0914165	2.35887	0.0183305	0.999821	Ndufb10	NADH dehydrogenase (ubiquinone) 1 beta subcomplex, 10
ENSMUSG00000006058	866.536	0.172113	0.072999	2.35774	0.0183866	0.999821	Snf8	SNF8, ESCRT-II complex subunit, homolog (S, cerevisiae)
ENSMUSG00000022425	2844.46	-0.395794	0.168262	-2.35225	0.0186603	0.999821	Enpp2	ectonucleotide pyrophosphatase/phosphodiesterase 2
ENSMUSG00000078384	445.475	0.338845	0.144135	2.35088	0.018729	0.999821	NA	NA
ENSMUSG00000087373	9.43336	1.03415	0.440469	2.34785	0.0188822	0.999821	Gm15892	predicted gene 15892
ENSMUSG00000085852	48.2041	-0.396558	0.169178	-2.34402	0.0190769	0.999821	Gm13807	predicted gene 13807
ENSMUSG00000025410	3139.9	0.150395	0.0641645	2.3439	0.0190835	0.999821	Dctn2	dynactin 2
ENSMUSG00000097560	78.7128	-0.360265	0.153756	-2.3431	0.0191242	0.999821	Gm26904	predicted gene, 26904
ENSMUSG00000030945	278.962	-0.940139	0.40134	-2.3425	0.019155	0.999821	Acsm2	acyl-CoA synthetase medium-chain family member 2
ENSMUSG00000031986	257.696	0.348307	0.148706	2.34225	0.0191679	0.999821	Sprtn	SprT-like N-terminal domain
ENSMUSG00000033721	1216.43	-0.329255	0.140718	-2.33983	0.0192925	0.999821	Vav3	vav 3 oncogene
ENSMUSG00000101168	31.5541	0.457933	0.195762	2.33923	0.0193235	0.999821	Gm28892	predicted gene 28892
ENSMUSG00000037375	76.2846	-0.429837	0.183906	-2.33726	0.0194256	0.999821	Hhat	hedgehog acyltransferase
ENSMUSG00000021277	561.901	0.225885	0.0966655	2.33677	0.0194511	0.999821	Traf3	TNF receptor-associated factor 3
ENSMUSG00000073125	87.2225	-0.826699	0.354029	-2.33511	0.0195374	0.999821	Xlr3b	X-linked lymphocyte-regulated 3B
ENSMUSG00000028382	7021.75	-0.125584	0.0538014	-2.33421	0.0195845	0.999821	Ptbp3	polypyrimidine tract binding protein 3
ENSMUSG00000006731	509.91	-0.252729	0.108284	-2.33396	0.019598	0.999821	B4galnt1	beta-1,4-N-acetyl-galactosaminyl transferase 1
ENSMUSG00000050552	434.56	0.239471	0.102692	2.33194	0.0197039	0.999821	Lamtor4	late endosomal/lysosomal adaptor, MAPK and MTOR activator 4
ENSMUSG00000045973	1350.65	0.160884	0.0690308	2.33061	0.0197737	0.999821	Slc25a51	solute carrier family 25, member 51
ENSMUSG00000026966	320.438	0.227171	0.0975984	2.32761	0.0199328	0.999821	Ssna1	SS nuclear autoantigen 1
ENSMUSG00000028128	454.675	-0.43449	0.186768	-2.32636	0.0199993	0.999821	F3	coagulation factor III
ENSMUSG00000079427	73.0436	0.27397	0.117772	2.32627	0.0200041	0.999821	Mthfsl	5, 10-methenyltetrahydrofolate synthetase-like
ENSMUSG00000018449	283.437	0.336117	0.144532	2.32555	0.0200426	0.999821	Rpain	RPA interacting protein
ENSMUSG00000030499	337.857	-0.210597	0.0906424	-2.32339	0.0201584	0.999821	Kctd15	potassium channel tetramerisation domain containing 15
ENSMUSG00000029780	555.484	-0.160636	0.069171	-2.32231	0.0202164	0.999821	Nt5c3	5'-nucleotidase, cytosolic III
ENSMUSG00000036264	8.03507	-1.15266	0.496812	-2.32012	0.0203345	0.999821	Fstl4	follistatin-like 4
ENSMUSG00000059534	876.774	0.242951	0.104757	2.31919	0.0203847	0.999821	Uqcr10	ubiquinol-cytochrome c reductase, complex III subunit X
ENSMUSG00000022445	43.5001	-0.723267	0.311905	-2.31887	0.0204023	0.999821	Cyp2d26	cytochrome P450, family 2, subfamily d, polypeptide 26
ENSMUSG00000021416	68.3793	-0.714896	0.308305	-2.3188	0.0204061	0.999821	Eci3	enoyl-Coenzyme A delta isomerase 3
ENSMUSG00000050866	19.275	-0.899982	0.38926	-2.31204	0.0207757	0.999821	Clrn3	clarin 3
ENSMUSG00000068391	299.409	0.235499	0.101858	2.31204	0.0207758	0.999821	Chrac1	chromatin accessibility complex 1
ENSMUSG00000052520	285.142	-0.532117	0.230223	-2.31131	0.0208156	0.999821	Cyp2j5	cytochrome P450, family 2, subfamily j, polypeptide 5
ENSMUSG00000042207	1227.96	-0.246383	0.106655	-2.31009	0.0208832	0.999821	Kdm5b	lysine (K)-specific demethylase 5B
ENSMUSG00000036299	1125.98	0.158636	0.0687	2.30911	0.0209374	0.999821	BC031181	cDNA sequence BC031181
ENSMUSG00000032280	922.591	-0.4124	0.178716	-2.30757	0.0210231	0.999821	Tle3	transducin-like enhancer of split 3
ENSMUSG00000099521	88.7169	-0.334129	0.144799	-2.30754	0.0210249	0.999821	Gm28309	predicted gene 28309
ENSMUSG00000018425	1363.07	-0.192416	0.0834123	-2.30681	0.0210655	0.999821	Dhx40	DEAH (Asp-Glu-Ala-His) box polypeptide 40
ENSMUSG00000020092	1301.84	0.175133	0.0759811	2.30496	0.021169	0.999821	Pald1	phosphatase domain containing, paladin 1
ENSMUSG00000032763	1022.06	0.202999	0.0880902	2.30444	0.0211977	0.999821	Ilvbl	ilvB (bacterial acetolactate synthase)-like
ENSMUSG00000036295	33.8028	-0.596917	0.259082	-2.30397	0.0212243	0.999821	Lrrn3	leucine rich repeat protein 3, neuronal
ENSMUSG00000037053	1.54631	-3.12938	1.363	-2.29595	0.0216788	0.999821	Azgp1	alpha-2-glycoprotein 1, zinc
ENSMUSG00000089862	587.734	0.242493	0.105622	2.29586	0.0216838	0.999821	Umad1	UMAP1-MVP12 associated (UMA) domain containing 1
ENSMUSG00000091661	28.6656	0.444942	0.193931	2.29433	0.0217716	0.999821	Gm17021	predicted gene 17021
ENSMUSG00000029428	346.576	-0.196337	0.0856075	-2.29346	0.0218217	0.999821	Stx2	syntaxin 2
ENSMUSG00000063590	8.23325	-1.31857	0.57507	-2.29289	0.0218543	0.999821	Slc22a28	solute carrier family 22, member 28
ENSMUSG00000025102	157.934	0.280576	0.122587	2.28879	0.0220917	0.999821	3110040N11Rik	RIKEN cDNA 3110040N11 gene
ENSMUSG00000036466	435.615	0.481549	0.210451	2.28818	0.022127	0.999821	Megf11	multiple EGF-like-domains 11
ENSMUSG00000038543	28.3263	0.521533	0.228101	2.28642	0.0222299	0.999821	BC028528	cDNA sequence BC028528
ENSMUSG00000072662	8.59259	-1.0094	0.442049	-2.28345	0.0224037	0.999821	Mansc4	MANSC domain containing 4
ENSMUSG00000034758	75.6743	-0.458992	0.201022	-2.2833	0.0224129	0.999821	Tle6	transducin-like enhancer of split 6
ENSMUSG00000057719	5.46341	-1.19288	0.522768	-2.28186	0.0224977	0.999821	Sh3rf2	SH3 domain containing ring finger 2
ENSMUSG00000089847	267.073	0.205605	0.0901294	2.28122	0.0225352	0.999821	Timm10b	translocase of inner mitochondrial membrane 10B
ENSMUSG00000027955	37.5626	-0.468086	0.20533	-2.27968	0.0226267	0.999821	Fam198b	family with sequence similarity 198, member B
ENSMUSG00000081355	2.25854	1.98721	0.872122	2.2786	0.0226911	0.999821	Gm15264	predicted gene 15264
ENSMUSG00000062456	46.0733	-0.400161	0.1758	-2.27624	0.0228319	0.999821	Rpl9-ps6	ribosomal protein L9, pseudogene 6
ENSMUSG00000035211	11.2569	-0.914315	0.401832	-2.27536	0.0228841	0.999821	Xrra1	X-ray radiation resistance associated 1
ENSMUSG00000042992	92.9422	-0.334582	0.147479	-2.26867	0.0232882	0.999821	Borcs5	BLOC-1 related complex subunit 5
ENSMUSG00000086495	7.76361	0.86581	0.382196	2.26536	0.0234908	0.999821	Gm13778	predicted gene 13778
ENSMUSG00000038384	731.526	-0.222066	0.0980402	-2.26505	0.0235098	0.999821	Setd1b	SET domain containing 1B
ENSMUSG00000036446	14.2313	1.16992	0.516529	2.26497	0.0235145	0.999821	Lum	lumican
ENSMUSG00000001300	960.957	-0.233575	0.103169	-2.26401	0.0235734	0.999821	Efnb2	ephrin B2
ENSMUSG00000029802	614.368	-0.270465	0.11972	-2.25914	0.0238744	0.999821	Abcg2	ATP-binding cassette, sub-family G (WHITE), member 2
ENSMUSG00000004319	2283.96	-0.13834	0.0612567	-2.25837	0.0239225	0.999821	Clcn3	chloride channel, voltage-sensitive 3
ENSMUSG00000086930	21.8148	0.722908	0.320579	2.25501	0.0241327	0.999821	Frs3os	fibroblast growth factor receptor substrate 3, opposite strand
ENSMUSG00000028527	283.969	-0.322372	0.142986	-2.25457	0.0241601	0.999821	Ak4	adenylate kinase 4
ENSMUSG00000089835	11.0308	-0.84139	0.3732	-2.25453	0.024163	0.999821	Gm7097	predicted gene 7097
ENSMUSG00000001508	1.5788	-2.4919	1.10656	-2.25194	0.0243259	0.999821	Sgca	sarcoglycan, alpha (dystrophin-associated glycoprotein)
ENSMUSG00000022598	7483.6	0.227047	0.100837	2.25163	0.0243459	0.999821	Psca	prostate stem cell antigen
ENSMUSG00000059252	1.30046	2.22653	0.990169	2.24863	0.0245357	0.999821	Tpt1-ps5	tumor protein, translationally-controlled, pseudogene 5
ENSMUSG00000039239	88.1581	-0.366711	0.163184	-2.24723	0.0246255	0.999821	Tgfb2	transforming growth factor, beta 2
ENSMUSG00000017146	26.3928	-0.538444	0.239786	-2.24552	0.0247349	0.999821	Brca1	breast cancer 1, early onset
ENSMUSG00000036138	1478.83	0.135555	0.0603696	2.24542	0.0247411	0.999821	Acaa1a	acetyl-Coenzyme A acyltransferase 1A
ENSMUSG00000097635	39.7617	0.460492	0.205136	2.24481	0.0247803	0.999821	Gm26826	predicted gene, 26826
ENSMUSG00000089960	131.533	-0.629378	0.28041	-2.24449	0.0248009	0.999821	Ugt1a1	UDP glucuronosyltransferase 1 family, polypeptide A1
ENSMUSG00000017221	1762.85	0.102943	0.0458671	2.24438	0.0248083	0.999821	Psmd3	proteasome (prosome, macropain) 26S subunit, non-ATPase, 3
ENSMUSG00000097139	3.64052	-1.45927	0.650218	-2.24428	0.0248143	0.999821	Gm26626	predicted gene, 26626
ENSMUSG00000097184	57.8761	-0.526838	0.234928	-2.24255	0.0249257	0.999821	4632428C04Rik	RIKEN cDNA 4632428C04 gene
ENSMUSG00000005628	26.3278	-0.834737	0.372643	-2.24004	0.025088	0.999821	Tmod4	tropomodulin 4
ENSMUSG00000018986	39.7704	-0.521089	0.232664	-2.23966	0.0251129	0.999821	Slfn3	schlafen 3
ENSMUSG00000023886	102.625	-0.454983	0.203165	-2.23948	0.0251247	0.999821	Smoc2	SPARC related modular calcium binding 2
ENSMUSG00000043085	14.9376	-0.790424	0.353229	-2.23771	0.0252402	0.999821	Tmem82	transmembrane protein 82
ENSMUSG00000044014	106.592	-0.395981	0.177097	-2.23596	0.0253544	0.999821	Npy5r	neuropeptide Y receptor Y5
ENSMUSG00000026645	13.9255	-1.00989	0.451988	-2.23432	0.0254621	0.999821	Olah	oleoyl-ACP hydrolase
ENSMUSG00000090145	129.562	-0.624732	0.279966	-2.23146	0.0256509	0.999821	Ugt1a6b	UDP glucuronosyltransferase 1 family, polypeptide A6B
ENSMUSG00000040812	18.0336	-0.562765	0.252765	-2.22644	0.025985	0.999821	Agbl2	ATP/GTP binding protein-like 2
ENSMUSG00000040919	0.840253	-3.1972	1.43664	-2.22546	0.0260501	0.999821	4930505A04Rik	RIKEN cDNA 4930505A04 gene
ENSMUSG00000028381	338.592	-0.250911	0.112784	-2.2247	0.0261017	0.999821	Ugcg	UDP-glucose ceramide glucosyltransferase
ENSMUSG00000035472	28.0298	-0.71774	0.322899	-2.2228	0.0262291	0.999821	Slc25a21	solute carrier family 25 (mitochondrial oxodicarboxylate carrier), member 21
ENSMUSG00000090124	148.182	-0.580898	0.261448	-2.22185	0.0262934	0.999821	Ugt1a7c	UDP glucuronosyltransferase 1 family, polypeptide A7C
ENSMUSG00000090175	129.429	-0.622228	0.280089	-2.22154	0.0263146	0.999821	Ugt1a9	UDP glucuronosyltransferase 1 family, polypeptide A9
ENSMUSG00000089675	129.429	-0.622228	0.280089	-2.22154	0.0263146	0.999821	Ugt1a8	UDP glucuronosyltransferase 1 family, polypeptide A8
ENSMUSG00000031622	1289.33	0.13972	0.0629248	2.22043	0.0263896	0.999821	Sin3b	transcriptional regulator, SIN3B (yeast)
ENSMUSG00000033581	334.78	-0.212186	0.0955972	-2.21958	0.0264473	0.999821	Igf2bp2	insulin-like growth factor 2 mRNA binding protein 2
ENSMUSG00000030494	2999.15	-0.162025	0.0729989	-2.21956	0.0264486	0.999821	Rhpn2	rhophilin, Rho GTPase binding protein 2
ENSMUSG00000090165	131.956	-0.621394	0.280202	-2.21767	0.0265776	0.999821	Ugt1a10	UDP glycosyltransferase 1 family, polypeptide A10
ENSMUSG00000055069	3.77067	1.26172	0.568966	2.21757	0.0265843	0.999821	Rab39	RAB39, member RAS oncogene family
ENSMUSG00000063273	1212.23	-0.16549	0.0746735	-2.21619	0.0266787	0.999821	Naa15	N(alpha)-acetyltransferase 15, NatA auxiliary subunit
ENSMUSG00000026601	12.9245	-0.978262	0.441451	-2.21602	0.0266904	0.999821	Axdnd1	axonemal dynein light chain domain containing 1
ENSMUSG00000071573	50.4841	0.389287	0.175751	2.21498	0.0267611	0.999821	Rnls	renalase, FAD-dependent amine oxidase
ENSMUSG00000073435	304.396	0.267714	0.120927	2.21384	0.0268395	0.999821	Nme3	NME/NM23 nucleoside diphosphate kinase 3
ENSMUSG00000041298	248.021	-0.256192	0.115755	-2.21323	0.0268816	0.999821	Katnal1	katanin p60 subunit A-like 1
ENSMUSG00000054545	118.931	-0.600181	0.271237	-2.21275	0.0269146	0.999821	Ugt1a6a	UDP glucuronosyltransferase 1 family, polypeptide A6A
ENSMUSG00000037703	2513.12	0.18135	0.0819697	2.2124	0.0269388	0.999821	Lzts3	leucine zipper, putative tumor suppressor family member 3
ENSMUSG00000030842	848.725	0.210452	0.0951797	2.2111	0.0270289	0.999821	Lamtor1	late endosomal/lysosomal adaptor, MAPK and MTOR activator 1
ENSMUSG00000031148	1346.87	0.108144	0.0489262	2.21034	0.0270814	0.999821	Gpkow	G patch domain and KOW motifs
ENSMUSG00000020774	40.1806	-0.577757	0.261824	-2.20666	0.0273375	0.999821	Aspa	aspartoacylase
ENSMUSG00000087231	126.766	0.357926	0.162216	2.20648	0.0273502	0.999821	E230016M11Rik	RIKEN cDNA E230016M11 gene
ENSMUSG00000052854	2.3261	-2.17808	0.987866	-2.20483	0.0274662	0.999821	Nrk	Nik related kinase
ENSMUSG00000086714	96.4894	-0.336306	0.152551	-2.20455	0.0274855	0.999821	0610009E02Rik	RIKEN cDNA 0610009E02 gene
ENSMUSG00000086418	16.5171	0.559559	0.253846	2.20432	0.0275017	0.999821	Gm13362	predicted gene 13362
ENSMUSG00000072571	18.4779	-0.737813	0.335272	-2.20064	0.0277616	0.999821	Tmem253	transmembrane protein 253
ENSMUSG00000027018	408.948	-0.208388	0.0947569	-2.19919	0.0278646	0.999821	Hat1	histone aminotransferase 1
ENSMUSG00000015087	1441.62	0.15924	0.0724735	2.19721	0.0280052	0.999821	Rabl6	RAB, member RAS oncogene family-like 6
ENSMUSG00000074903	16.2078	-0.748134	0.34064	-2.19626	0.0280735	0.999821	Gm2058	predicted gene 2058
ENSMUSG00000069011	5.99315	-0.931632	0.424194	-2.19624	0.0280746	0.999821	Gm10254	predicted gene 10254
ENSMUSG00000022436	131.881	-0.244721	0.111439	-2.19602	0.0280907	0.999821	Sh3bp1	SH3-domain binding protein 1
ENSMUSG00000040147	26.0361	-0.698675	0.318203	-2.19569	0.0281141	0.999821	Maob	monoamine oxidase B
ENSMUSG00000089943	129.645	-0.616384	0.28074	-2.19557	0.0281229	0.999821	Ugt1a5	UDP glucuronosyltransferase 1 family, polypeptide A5
ENSMUSG00000056617	1.96666	1.89116	0.861633	2.19486	0.0281738	0.999821	4931429L15Rik	RIKEN cDNA 4931429L15 gene
ENSMUSG00000034684	1154.18	-0.237021	0.108098	-2.19265	0.0283329	0.999821	Sema3f	sema domain, immunoglobulin domain (Ig), short basic domain, secreted, (semaphorin) 3F
ENSMUSG00000003360	1896.03	0.172275	0.0785723	2.19256	0.028339	0.999821	Ddx23	DEAD (Asp-Glu-Ala-Asp) box polypeptide 23
ENSMUSG00000046280	409.815	-0.201297	0.091895	-2.19051	0.0284874	0.999821	She	src homology 2 domain-containing transforming protein E
ENSMUSG00000085382	9.21251	0.827495	0.377767	2.19049	0.0284887	0.999821	Gm13861	predicted gene 13861
ENSMUSG00000032860	217.223	0.336927	0.153821	2.19039	0.0284962	0.999821	P2ry2	purinergic receptor P2Y, G-protein coupled 2
ENSMUSG00000013158	12.6143	1.06709	0.487245	2.19005	0.0285203	0.999821	4933405L10Rik	RIKEN cDNA 4933405L10 gene
ENSMUSG00000036916	231.689	-0.366982	0.167802	-2.18699	0.0287429	0.999821	Zfp280c	zinc finger protein 280C
ENSMUSG00000009563	631.369	0.168044	0.0769028	2.18515	0.0288776	0.999821	Tor2a	torsin family 2, member A
ENSMUSG00000032492	233.958	-0.513998	0.235235	-2.18504	0.028886	0.999821	Pth1r	parathyroid hormone 1 receptor
ENSMUSG00000066366	32.1976	-0.685748	0.313984	-2.18402	0.0289605	0.999821	Serpina1a	serine (or cysteine) peptidase inhibitor, clade A, member 1A
ENSMUSG00000040009	115.788	-0.307672	0.140874	-2.18402	0.0289607	0.999821	Gnaz	guanine nucleotide binding protein, alpha z subunit
ENSMUSG00000062867	1221.36	0.171842	0.0787159	2.18306	0.0290312	0.999821	Impdh2	inosine monophosphate dehydrogenase 2
ENSMUSG00000097921	2.50848	-1.40296	0.642847	-2.18242	0.0290789	0.999821	Gm26576	predicted gene, 26576
ENSMUSG00000101693	118.814	-0.44879	0.205675	-2.18203	0.029107	0.999821	Gm19461	predicted gene, 19461
ENSMUSG00000073633	277.606	0.28236	0.129628	2.17824	0.0293883	0.999821	Fbxo36	F-box protein 36
ENSMUSG00000098322	3.08828	-1.60811	0.73853	-2.17745	0.0294468	0.999821	5830468F06Rik	RIKEN cDNA 5830468F06 gene
ENSMUSG00000103966	47.2029	-1.2329	0.566239	-2.17734	0.029455	0.999821	Gm37120	predicted gene, 37120
ENSMUSG00000060181	213.125	-0.226939	0.104265	-2.17657	0.0295127	0.999821	Slc35e3	solute carrier family 35, member E3
ENSMUSG00000034295	2004.99	0.269508	0.123831	2.17642	0.0295236	0.999821	Fhod3	formin homology 2 domain containing 3
ENSMUSG00000030313	414.546	-0.309449	0.142214	-2.17593	0.0295601	0.999821	Dennd5b	DENN/MADD domain containing 5B
ENSMUSG00000061825	21.3048	-1.01333	0.465918	-2.17492	0.0296364	0.999821	Ces2c	carboxylesterase 2C
ENSMUSG00000025135	429.116	0.216599	0.0997209	2.17205	0.0298521	0.999821	Anapc11	anaphase promoting complex subunit 11
ENSMUSG00000104600	19.7205	0.592581	0.272895	2.17146	0.0298967	0.999821	Dmrt1i	Dmrt1 interacting ncRNA
ENSMUSG00000021901	1304.5	0.19092	0.0879636	2.17044	0.0299735	0.999821	Bap1	Brca1 associated protein 1
ENSMUSG00000087610	44.5027	0.326148	0.150383	2.16878	0.0300993	0.999821	Gm16253	predicted gene 16253
ENSMUSG00000037111	1357.21	-0.177115	0.0816818	-2.16835	0.0301323	0.999821	Setd7	SET domain containing (lysine methyltransferase) 7
ENSMUSG00000018931	547.144	-0.218957	0.100985	-2.16821	0.0301429	0.999821	Natd1	N-acetyltransferase domain containing 1
ENSMUSG00000026803	439.859	-0.190202	0.0878924	-2.16403	0.0304619	0.999821	Ttf1	transcription termination factor, RNA polymerase I
ENSMUSG00000032726	26.8279	0.718354	0.332144	2.16278	0.0305584	0.999821	Bmp8a	bone morphogenetic protein 8a
ENSMUSG00000037818	100.468	-0.461262	0.213358	-2.16192	0.0306246	0.999821	Abhd18	abhydrolase domain containing 18
ENSMUSG00000031278	1837.28	-0.216487	0.100165	-2.1613	0.0306724	0.999821	Acsl4	acyl-CoA synthetase long-chain family member 4
ENSMUSG00000024905	5.19115	1.49865	0.693498	2.161	0.0306957	0.999821	Tesmin	testis expressed metallothionein like
ENSMUSG00000044092	9.41297	-0.901749	0.417442	-2.16018	0.0307588	0.999821	C130050O18Rik	RIKEN cDNA C130050O18 gene
ENSMUSG00000064061	426.475	-0.212842	0.0985818	-2.15904	0.0308473	0.999821	Dzip3	DAZ interacting protein 3, zinc finger
ENSMUSG00000091457	1.45494	2.11571	0.980468	2.15786	0.0309391	0.999821	Gm17171	predicted gene 17171
ENSMUSG00000027386	591.37	-0.242834	0.112542	-2.15773	0.030949	0.999821	Fbln7	fibulin 7
ENSMUSG00000053889	3.94242	-1.49728	0.694149	-2.15701	0.0310052	0.999821	Kirrel3os	kin of IRRE like 3 (Drosophila), opposite strand
ENSMUSG00000066621	1291.54	0.148478	0.0688751	2.15576	0.0311027	0.999821	Tecpr1	tectonin beta-propeller repeat containing 1
ENSMUSG00000032312	1296.53	0.183081	0.0849757	2.15451	0.0312002	0.999821	Csk	c-src tyrosine kinase
ENSMUSG00000021235	259.142	0.21648	0.100501	2.15402	0.031239	0.999821	Coq6	coenzyme Q6 monooxygenase
ENSMUSG00000024650	58.0875	-0.642345	0.298243	-2.15376	0.0312587	0.999821	Slc22a6	solute carrier family 22 (organic anion transporter), member 6
ENSMUSG00000030352	3879.69	0.16883	0.0784487	2.15211	0.0313886	0.999821	Tspan9	tetraspanin 9
ENSMUSG00000048058	254.798	-0.266835	0.123991	-2.15205	0.0313934	0.999821	Ldlrad3	low density lipoprotein receptor class A domain containing 3
ENSMUSG00000031963	6.78967	-0.875201	0.406759	-2.15165	0.0314251	0.999821	Bmper	BMP-binding endothelial regulator
ENSMUSG00000032977	414.645	-0.185767	0.0863489	-2.15136	0.031448	0.999821	Fam207a	family with sequence similarity 207, member A
ENSMUSG00000041303	565.358	-0.214298	0.0996191	-2.15117	0.0314626	0.999821	Gtf3c3	general transcription factor IIIC, polypeptide 3
ENSMUSG00000040554	1.44698	3.07619	1.43113	2.14948	0.0315964	0.999821	Aipl1	aryl hydrocarbon receptor-interacting protein-like 1
ENSMUSG00000035775	5.46111	1.25804	0.585292	2.14942	0.0316013	0.999821	Krt20	keratin 20
ENSMUSG00000106277	149.619	0.626502	0.291485	2.14935	0.0316068	0.999821	NA	NA
ENSMUSG00000097527	12.4046	-0.704732	0.327933	-2.14901	0.0316335	0.999821	1700112J16Rik	RIKEN cDNA 1700112J16 gene
ENSMUSG00000028039	20.3634	-0.658427	0.306465	-2.14845	0.0316777	0.999821	Efna3	ephrin A3
ENSMUSG00000106793	3.37481	-1.30814	0.609205	-2.14729	0.0317699	0.999821	NA	NA
ENSMUSG00000035983	156.087	0.379697	0.176948	2.14581	0.031888	0.999821	Gm7008	predicted gene 7008
ENSMUSG00000020193	15.5235	0.557761	0.25996	2.14556	0.031908	0.999821	Zpbp	zona pellucida binding protein
ENSMUSG00000098340	1.2354	-2.93463	1.36794	-2.1453	0.031929	0.999821	Gm27253	predicted gene 27253
ENSMUSG00000037652	1559.4	-0.202804	0.0945448	-2.14505	0.0319486	0.999821	Phc3	polyhomeotic-like 3 (Drosophila)
ENSMUSG00000036083	142.957	-0.605933	0.282484	-2.14502	0.0319511	0.999821	Slc17a3	solute carrier family 17 (sodium phosphate), member 3
ENSMUSG00000060093	1.09756	2.11714	0.988122	2.14259	0.0321459	0.999821	Hist1h4a	histone cluster 1, H4a
ENSMUSG00000041697	1736.45	0.147161	0.068684	2.14258	0.0321465	0.999821	Cox6a1	cytochrome c oxidase subunit VIa polypeptide 1
ENSMUSG00000079941	3.27153	-1.33882	0.624883	-2.14251	0.0321525	0.999821	Gm11273	predicted gene 11273
ENSMUSG00000005583	139.884	-0.284006	0.132606	-2.14172	0.0322158	0.999821	Mef2c	myocyte enhancer factor 2C
ENSMUSG00000028172	2.10914	-1.94615	0.908741	-2.14159	0.0322265	0.999821	Tacr3	tachykinin receptor 3
ENSMUSG00000014769	2004.27	0.26108	0.121922	2.14138	0.0322438	0.999821	Psmb1	proteasome (prosome, macropain) subunit, beta type 1
ENSMUSG00000103593	21.3686	1.02512	0.478987	2.14017	0.0323408	0.999821	Gm37352	predicted gene, 37352
ENSMUSG00000097775	7.95569	0.764849	0.357993	2.13649	0.0326394	0.999821	4931440J10Rik	RIKEN cDNA 4931440J10 gene
ENSMUSG00000085156	31.8782	0.807199	0.377825	2.13644	0.0326437	0.999821	Snhg15	small nucleolar RNA host gene 15
ENSMUSG00000027317	19.1448	0.793124	0.371817	2.13311	0.0329161	0.999821	Ppp1r14d	protein phosphatase 1, regulatory (inhibitor) subunit 14D
ENSMUSG00000091475	2.28608	1.55696	0.730245	2.1321	0.0329985	0.999821	2810468N07Rik	RIKEN cDNA 2810468N07 gene
ENSMUSG00000006024	1661.3	0.133173	0.0625046	2.1306	0.0331218	0.999821	Napa	N-ethylmaleimide sensitive fusion protein attachment protein alpha
ENSMUSG00000039656	707.875	0.161768	0.0759676	2.12943	0.0332184	0.999821	Rxrb	retinoid X receptor beta
ENSMUSG00000081434	2.08073	-1.50784	0.708328	-2.12873	0.0332769	0.999821	Gm14165	predicted gene 14165
ENSMUSG00000034501	240.591	-0.209953	0.0986364	-2.12855	0.0332914	0.999821	Pcnx4	pecanex homolog 4
ENSMUSG00000107352	58.9013	-0.473491	0.222667	-2.12645	0.0334657	0.999821	Gm43660	predicted gene 43660
ENSMUSG00000086389	5.81357	-1.20649	0.56744	-2.1262	0.0334863	0.999821	Gm15998	predicted gene 15998
ENSMUSG00000037805	2772.98	0.197872	0.0930745	2.12595	0.033507	0.999821	Rpl10a	ribosomal protein L10A
ENSMUSG00000009566	443.384	0.279614	0.131646	2.12399	0.0336706	0.999821	Fpgs	folylpolyglutamyl synthetase
ENSMUSG00000030814	560.624	0.207002	0.0975358	2.12232	0.0338112	0.999821	Bcl7c	B cell CLL/lymphoma 7C
ENSMUSG00000001420	212.244	0.22043	0.103876	2.12205	0.0338333	0.999821	Tmem79	transmembrane protein 79
ENSMUSG00000010021	15.3627	-0.674302	0.318103	-2.11976	0.0340266	0.999821	Kif19a	kinesin family member 19A
ENSMUSG00000063130	654.329	-0.260922	0.123156	-2.11864	0.034121	0.999821	Calml3	calmodulin-like 3
ENSMUSG00000032114	358.719	0.217904	0.102863	2.11839	0.0341421	0.999821	Slc37a4	solute carrier family 37 (glucose-6-phosphate transporter), member 4
ENSMUSG00000106251	7.25681	1.04722	0.494371	2.11829	0.0341502	0.999821	Gm42658	predicted gene 42658
ENSMUSG00000037916	1334.33	0.161628	0.0763627	2.11658	0.0342955	0.999821	Ndufv1	NADH dehydrogenase (ubiquinone) flavoprotein 1
ENSMUSG00000067586	945.795	-0.371933	0.175736	-2.11644	0.0343078	0.999821	S1pr3	sphingosine-1-phosphate receptor 3
ENSMUSG00000079499	26.5001	0.520765	0.246221	2.11503	0.0344275	0.999821	6530402F18Rik	RIKEN cDNA 6530402F18 gene
ENSMUSG00000102323	9.15113	-0.922704	0.436388	-2.11441	0.03448	0.999821	Gm37790	predicted gene, 37790
ENSMUSG00000026175	55.6272	-0.717535	0.339401	-2.11412	0.034505	0.999821	Vil1	villin 1
ENSMUSG00000032508	553.828	0.187722	0.0888193	2.11353	0.0345558	0.999821	Myd88	myeloid differentiation primary response gene 88
ENSMUSG00000033578	29.8089	0.576592	0.272917	2.1127	0.0346263	0.999821	Tmem35a	transmembrane protein 35A
ENSMUSG00000064725	17.8543	0.603946	0.285875	2.11262	0.0346332	0.999821	Snord96a	small nucleolar RNA, C/D box 96A
ENSMUSG00000079227	4.24685	1.99028	0.942154	2.11248	0.0346454	0.999821	Ccr5	chemokine (C-C motif) receptor 5
ENSMUSG00000055301	47.659	-0.53383	0.252706	-2.11245	0.0346477	0.999821	Adh7	alcohol dehydrogenase 7 (class IV), mu or sigma polypeptide
ENSMUSG00000024290	2364.49	-0.188655	0.089355	-2.11129	0.0347471	0.999821	Rock1	Rho-associated coiled-coil containing protein kinase 1
ENSMUSG00000066072	105.037	-0.615806	0.29172	-2.11095	0.034777	0.999821	Cyp4a10	cytochrome P450, family 4, subfamily a, polypeptide 10
ENSMUSG00000046032	671.412	-0.155476	0.0737222	-2.10894	0.0349499	0.999821	Snx12	sorting nexin 12
ENSMUSG00000029771	215.025	-0.217999	0.103433	-2.10762	0.0350637	0.999821	Irf5	interferon regulatory factor 5
ENSMUSG00000072812	141.197	-0.364314	0.172855	-2.10762	0.0350637	0.999821	Ahnak2	AHNAK nucleoprotein 2
ENSMUSG00000102914	1.65888	2.35299	1.11705	2.10643	0.0351674	0.999821	Gm35106	predicted gene, 35106
ENSMUSG00000060961	178.128	-0.478173	0.227584	-2.10108	0.0356341	0.999821	Slc4a4	solute carrier family 4 (anion exchanger), member 4
ENSMUSG00000069020	454.291	0.244274	0.116268	2.10095	0.0356452	0.999821	Urm1	ubiquitin related modifier 1
ENSMUSG00000051323	87.222	-0.416185	0.198117	-2.10071	0.0356666	0.999821	Pcdh19	protocadherin 19
ENSMUSG00000050737	3572.73	-0.233083	0.110955	-2.10069	0.0356683	0.999821	Ptges	prostaglandin E synthase
ENSMUSG00000026923	621.16	-0.36016	0.171508	-2.09995	0.0357329	0.999821	Notch1	notch 1
ENSMUSG00000021814	4092.65	0.144336	0.0688187	2.09734	0.0359632	0.999821	Anxa7	annexin A7
ENSMUSG00000098482	16.6706	-0.635242	0.302909	-2.09714	0.0359812	0.999821	Mir6363	microRNA 6363
ENSMUSG00000037747	1451.56	-0.199462	0.0951548	-2.09619	0.0360656	0.999821	Phyhipl	phytanoyl-CoA hydroxylase interacting protein-like
ENSMUSG00000046873	480.902	-0.166945	0.0796806	-2.09518	0.0361549	0.999821	Mbtps2	membrane-bound transcription factor peptidase, site 2
ENSMUSG00000099248	8.45117	-0.667326	0.318539	-2.09496	0.0361745	0.999821	Gm27543	predicted gene, 27543
ENSMUSG00000033910	143.465	-0.441973	0.211124	-2.09343	0.0363112	0.999821	Gucy1a3	guanylate cyclase 1, soluble, alpha 3
ENSMUSG00000090622	4.02157	-1.33812	0.63936	-2.09291	0.0363575	0.999821	A930033H14Rik	RIKEN cDNA A930033H14 gene
ENSMUSG00000021335	154.915	-0.449953	0.215017	-2.09264	0.0363813	0.999821	Slc17a1	solute carrier family 17 (sodium phosphate), member 1
ENSMUSG00000025716	13.0729	-0.972248	0.464769	-2.09189	0.036448	0.999821	Myo3a	myosin IIIA
ENSMUSG00000042677	88.9452	0.481566	0.230255	2.09144	0.0364885	0.999821	Zc3h12a	zinc finger CCCH type containing 12A
ENSMUSG00000038072	710.672	-0.237111	0.113401	-2.09091	0.0365358	0.999821	Galnt11	UDP-N-acetyl-alpha-D-galactosamine:polypeptide N-acetylgalactosaminyltransferase 11
ENSMUSG00000067608	9.23457	-0.84734	0.405271	-2.0908	0.0365459	0.999821	Pcna-ps2	proliferating cell nuclear antigen pseudogene 2
ENSMUSG00000034317	109.254	0.511274	0.244657	2.08975	0.0366398	0.999821	Trim59	tripartite motif-containing 59
ENSMUSG00000027953	598.622	0.178437	0.0853875	2.08973	0.0366422	0.999821	Slc50a1	solute carrier family 50 (sugar transporter), member 1
ENSMUSG00000035929	307.304	0.278029	0.133221	2.08697	0.036891	0.999821	H2-Q4	histocompatibility 2, Q region locus 4
ENSMUSG00000038880	622.013	0.188809	0.0905097	2.08606	0.036973	0.999821	Mrps34	mitochondrial ribosomal protein S34
ENSMUSG00000002791	11.8598	-0.96164	0.46134	-2.08445	0.0371193	0.999821	Pdxk-ps	pyridoxal (pyridoxine, vitamin B6) kinase, pseudogene
ENSMUSG00000045636	1946.48	-0.165635	0.0794657	-2.08436	0.0371274	0.999821	Mtus1	mitochondrial tumor suppressor 1
ENSMUSG00000000631	5712.56	0.112675	0.0540715	2.08381	0.0371775	0.999821	Myo18a	myosin XVIIIA
ENSMUSG00000035623	1313.99	-0.150362	0.0721656	-2.08357	0.0371992	0.999821	Rsf1	remodeling and spacing factor 1
ENSMUSG00000028975	456.488	0.237591	0.114047	2.08328	0.0372259	0.999821	Pex14	peroxisomal biogenesis factor 14
ENSMUSG00000052406	721.377	0.17635	0.0846676	2.08286	0.0372644	0.999821	Rexo4	REX4, 3'-5' exonuclease
ENSMUSG00000049907	3066.96	0.345413	0.16584	2.08281	0.0372689	0.999821	Rasl11b	RAS-like, family 11, member B
ENSMUSG00000014496	805.974	-0.182277	0.0875735	-2.08142	0.0373959	0.999821	Ankrd28	ankyrin repeat domain 28
ENSMUSG00000021532	222.689	0.359558	0.172832	2.08039	0.0374894	0.999821	Fastkd3	FAST kinase domains 3
ENSMUSG00000048109	494.216	0.3787	0.18204	2.08031	0.0374967	0.999821	Rbm15	RNA binding motif protein 15
ENSMUSG00000020593	325.067	-0.260646	0.125339	-2.07953	0.037569	0.999821	Lpin1	lipin 1
ENSMUSG00000021136	6.44504	1.12261	0.540041	2.07875	0.0376405	0.999821	Smoc1	SPARC related modular calcium binding 1
ENSMUSG00000033963	2.81296	-1.3518	0.650301	-2.07873	0.0376424	0.999821	Fancd2os	Fancd2 opposite strand
ENSMUSG00000074746	1154.98	-0.142303	0.0684642	-2.0785	0.0376634	0.999821	Pdzd8	PDZ domain containing 8
ENSMUSG00000038949	879.162	-0.150861	0.0726056	-2.07781	0.0377269	0.999821	Cnst	consortin, connexin sorting protein
ENSMUSG00000032131	32.6357	0.840463	0.404571	2.07742	0.0377631	0.999821	Abcg4	ATP-binding cassette, sub-family G (WHITE), member 4
ENSMUSG00000028132	40.1093	-0.443249	0.2134	-2.07708	0.0377945	0.999821	Tmem56	transmembrane protein 56
ENSMUSG00000021643	144.099	0.272035	0.130982	2.0769	0.0378111	0.999821	Serf1	small EDRK-rich factor 1
ENSMUSG00000084235	48.0412	-0.38668	0.18619	-2.0768	0.0378199	0.999821	Gm15421	predicted gene 15421
ENSMUSG00000070732	1.41986	3.0372	1.46255	2.07665	0.0378337	0.999821	Rbm44	RNA binding motif protein 44
ENSMUSG00000106205	15.5219	-0.801406	0.386084	-2.07573	0.0379193	0.999821	C230096K16Rik	RIKEN cDNA C230096K16 gene
ENSMUSG00000025171	282.869	0.258002	0.124366	2.07454	0.0380295	0.999821	Ubtd1	ubiquitin domain containing 1
ENSMUSG00000089669	165.552	-0.275772	0.132954	-2.07419	0.0380615	0.999821	Tnfsf13	tumor necrosis factor (ligand) superfamily, member 13
ENSMUSG00000032349	2593.37	-0.226989	0.109548	-2.07205	0.0382606	0.999821	Elovl5	ELOVL family member 5, elongation of long chain fatty acids (yeast)
ENSMUSG00000089990	1.48944	2.19664	1.06072	2.07088	0.0383697	0.999821	Gm15852	predicted gene 15852
ENSMUSG00000015127	503.582	-0.182098	0.0879761	-2.06986	0.0384652	0.999821	Unkl	unkempt family like zinc finger
ENSMUSG00000018973	1.00114	2.67137	1.2918	2.06794	0.0386455	0.999821	Hoxb1	homeobox B1
ENSMUSG00000096980	31.1157	-0.499977	0.241893	-2.06694	0.0387402	0.999821	Gm26526	predicted gene, 26526
ENSMUSG00000047730	8067.49	0.259823	0.12571	2.06684	0.0387489	0.999821	Fcgbp	Fc fragment of IgG binding protein
ENSMUSG00000040414	506.19	0.237002	0.114732	2.06571	0.038856	0.999821	Slc25a28	solute carrier family 25, member 28
ENSMUSG00000081058	40.2224	-0.47472	0.22986	-2.06526	0.0388988	0.999821	Hist2h3c2	histone cluster 2, H3c2
ENSMUSG00000023723	783.863	0.163075	0.078988	2.06455	0.0389654	0.999821	Mrps23	mitochondrial ribosomal protein S23
ENSMUSG00000034837	11.7065	-0.996688	0.482792	-2.06443	0.0389773	0.999821	Gnat1	guanine nucleotide binding protein, alpha transducing 1
ENSMUSG00000028959	883.131	0.137346	0.0665372	2.0642	0.0389984	0.999821	Fastk	Fas-activated serine/threonine kinase
ENSMUSG00000034793	681.606	0.153746	0.0745127	2.06335	0.0390793	0.999821	G6pc3	glucose 6 phosphatase, catalytic, 3
ENSMUSG00000039001	3486.41	0.276346	0.133986	2.0625	0.0391602	0.999821	Rps21	ribosomal protein S21
ENSMUSG00000029219	0.646653	2.50722	1.21566	2.06243	0.0391672	0.999821	Slc10a4	solute carrier family 10 (sodium/bile acid cotransporter family), member 4
ENSMUSG00000075389	81.2677	0.306838	0.148804	2.06202	0.0392054	0.999821	2810410L24Rik	RIKEN cDNA 2810410L24 gene
ENSMUSG00000097147	4.78841	1.03226	0.500692	2.06167	0.0392392	0.999821	Gm26780	predicted gene, 26780
ENSMUSG00000049130	3.06573	-1.62931	0.790295	-2.06165	0.0392414	0.999821	C5ar1	complement component 5a receptor 1
ENSMUSG00000035875	16.9168	-0.633677	0.307439	-2.06115	0.0392892	0.999821	AI182371	expressed sequence AI182371
ENSMUSG00000030615	365.656	0.244947	0.118848	2.06102	0.039301	0.999821	Tmem126a	transmembrane protein 126A
ENSMUSG00000102336	21.4628	-0.572634	0.277865	-2.06084	0.0393188	0.999821	Gm37233	predicted gene, 37233
ENSMUSG00000029664	36.0025	0.509689	0.247434	2.0599	0.0394084	0.999821	Tfpi2	tissue factor pathway inhibitor 2
ENSMUSG00000107149	1.3805	2.45551	1.19217	2.05969	0.0394282	0.999821	Gm30708	predicted gene, 30708
ENSMUSG00000040731	3769.98	0.0903163	0.0438687	2.05879	0.0395147	0.999821	Eif4h	eukaryotic translation initiation factor 4H
ENSMUSG00000031105	145.311	-0.265239	0.128845	-2.0586	0.0395327	0.999821	Slc25a14	solute carrier family 25 (mitochondrial carrier, brain), member 14
ENSMUSG00000097013	7.07343	-0.912822	0.443423	-2.05858	0.0395345	0.999821	Gm26710	predicted gene, 26710
ENSMUSG00000050856	998.941	0.202242	0.0982501	2.05844	0.0395482	0.999821	Atp5k	ATP synthase, H+ transporting, mitochondrial F1F0 complex, subunit E
ENSMUSG00000092060	25.3452	-0.412479	0.200406	-2.05821	0.0395697	0.999821	Bend4	BEN domain containing 4
ENSMUSG00000034520	166.799	-0.296452	0.144091	-2.05739	0.0396485	0.999821	Gjc1	gap junction protein, gamma 1
ENSMUSG00000024215	2.36228	-1.97888	0.962032	-2.05698	0.0396881	0.999821	Spdef	SAM pointed domain containing ets transcription factor
ENSMUSG00000030854	1.49786	-3.36748	1.63788	-2.05599	0.0397831	0.999821	Ptpn5	protein tyrosine phosphatase, non-receptor type 5
ENSMUSG00000084760	0.781566	3.01917	1.47117	2.05223	0.0401477	0.999821	Gm15472	predicted gene 15472
ENSMUSG00000043770	21.8105	-0.561126	0.273436	-2.05213	0.0401571	0.999821	Gm12481	predicted gene 12481
ENSMUSG00000058183	1.30271	-3.78235	1.84486	-2.05021	0.040344	0.999821	Mmel1	membrane metallo-endopeptidase-like 1
ENSMUSG00000057672	2698.57	0.122015	0.0595141	2.05018	0.0403467	0.999821	Pkn1	protein kinase N1
ENSMUSG00000034263	613.652	-0.136809	0.0667421	-2.04982	0.0403821	0.999821	Ints14	integrator complex subunit 14
ENSMUSG00000041958	1560.85	0.148256	0.0723429	2.04935	0.0404275	0.999821	Pigs	phosphatidylinositol glycan anchor biosynthesis, class S
ENSMUSG00000027947	178.716	-0.365725	0.17847	-2.04922	0.0404403	0.999821	Il6ra	interleukin 6 receptor, alpha
ENSMUSG00000086369	2.54448	1.75454	0.856676	2.04808	0.0405518	0.999821	E330017L17Rik	RIKEN cDNA E330017L17 gene
ENSMUSG00000085550	172.62	-0.288031	0.140673	-2.04752	0.0406072	0.999821	Gm15658	predicted gene 15658
ENSMUSG00000097282	1.56799	-1.93905	0.947175	-2.04719	0.0406396	0.999821	5031415H12Rik	RIKEN cDNA 5031415H12 gene
ENSMUSG00000074578	245.547	0.319123	0.155896	2.04702	0.0406557	0.999821	Zfas1	zinc finger, NFX1-type containing 1, antisense RNA 1
ENSMUSG00000032053	2.6018	1.65464	0.808519	2.04651	0.0407058	0.999821	Pou2af1	POU domain, class 2, associating factor 1
ENSMUSG00000039835	439.158	-0.248435	0.121414	-2.04618	0.0407384	0.999821	Nhsl1	NHS-like 1
ENSMUSG00000086266	3.78871	1.26255	0.617061	2.04607	0.0407497	0.999821	Igf2os	insulin-like growth factor 2, opposite strand
ENSMUSG00000024160	510.022	0.149925	0.0732849	2.04579	0.0407775	0.999821	Spsb3	splA/ryanodine receptor domain and SOCS box containing 3
ENSMUSG00000103174	1.81123	-2.23369	1.09187	-2.04575	0.0407813	0.999821	Gm37168	predicted gene, 37168
ENSMUSG00000025991	4.04307	1.52791	0.74707	2.0452	0.0408349	0.999821	Cps1	carbamoyl-phosphate synthetase 1
ENSMUSG00000040721	157.94	-0.304678	0.149025	-2.04447	0.0409071	0.999821	Zfhx2	zinc finger homeobox 2
ENSMUSG00000074807	41.7859	0.453405	0.222115	2.04131	0.0412199	0.999821	Gm10762	predicted gene 10762
ENSMUSG00000046792	252.428	0.234208	0.11478	2.0405	0.0413007	0.999821	Zfp787	zinc finger protein 787
ENSMUSG00000100750	356.443	-0.30138	0.147851	-2.0384	0.0415103	0.999821	Gm29084	predicted gene 29084
ENSMUSG00000068329	637.01	0.153122	0.0751442	2.0377	0.0415796	0.999821	Htra2	HtrA serine peptidase 2
ENSMUSG00000055373	2554.2	-0.251383	0.12343	-2.03663	0.0416869	0.999821	Fut9	fucosyltransferase 9
ENSMUSG00000023707	308.218	0.222441	0.109288	2.03537	0.0418138	0.999821	Ogfod2	2-oxoglutarate and iron-dependent oxygenase domain containing 2
ENSMUSG00000098715	62.8978	0.270859	0.133086	2.03522	0.0418289	0.999821	Gm28053	predicted gene, 28053
ENSMUSG00000024790	90.1791	0.313357	0.154029	2.0344	0.0419114	0.999821	Sac3d1	SAC3 domain containing 1
ENSMUSG00000023000	24.9905	-0.462636	0.227441	-2.0341	0.041942	0.999821	Dhh	desert hedgehog
ENSMUSG00000097308	5.88995	-0.951016	0.467695	-2.03341	0.0420111	0.999821	Gm6410	predicted gene 6410
ENSMUSG00000006527	411.857	-0.171176	0.0842355	-2.03212	0.0421418	0.999821	Sfmbt1	Scm-like with four mbt domains 1
ENSMUSG00000059146	1.76306	-2.77783	1.3675	-2.03132	0.0422226	0.999821	Ntrk3	neurotrophic tyrosine kinase, receptor, type 3
ENSMUSG00000028089	408.232	0.191494	0.0943065	2.03055	0.0423011	0.999821	Chd1l	chromodomain helicase DNA binding protein 1-like
ENSMUSG00000038618	637.661	0.228456	0.112542	2.02996	0.0423606	0.999821	Rassf7	Ras association (RalGDS/AF-6) domain family (N-terminal) member 7
ENSMUSG00000028217	11.5945	0.768218	0.378445	2.02994	0.042363	0.999821	Cdh17	cadherin 17
ENSMUSG00000050702	1.19879	-1.88944	0.931135	-2.02918	0.0424397	0.999821	4930563M21Rik	RIKEN cDNA 4930563M21 gene
ENSMUSG00000038000	300.763	0.153387	0.075611	2.02864	0.0424953	0.999821	Acd	adrenocortical dysplasia
ENSMUSG00000091238	39.6607	-0.397086	0.195782	-2.0282	0.0425398	0.999821	Gm17103	predicted gene 17103
ENSMUSG00000056204	704.551	-0.261773	0.129169	-2.02658	0.0427049	0.999821	Pgpep1	pyroglutamyl-peptidase I
ENSMUSG00000025185	1196.75	0.391315	0.193129	2.02618	0.0427465	0.999821	Loxl4	lysyl oxidase-like 4
ENSMUSG00000027559	14.3874	-1.32865	0.655944	-2.02556	0.0428098	0.999821	Car3	carbonic anhydrase 3
ENSMUSG00000058914	19.8484	-0.740285	0.36548	-2.02552	0.0428144	0.999821	C1qtnf3	C1q and tumor necrosis factor related protein 3
ENSMUSG00000038188	198	0.209049	0.103248	2.02472	0.0428959	0.999821	Scarf1	scavenger receptor class F, member 1
ENSMUSG00000042772	1336.91	-0.152635	0.0754209	-2.02378	0.0429931	0.999821	Smg7	Smg-7 homolog, nonsense mediated mRNA decay factor (C, elegans)
ENSMUSG00000043102	6.61208	0.906518	0.448271	2.02226	0.04315	0.999821	Qrfp	pyroglutamylated RFamide peptide
ENSMUSG00000092220	42.9445	-0.607335	0.300373	-2.02194	0.0431829	0.999821	Gm20528	predicted gene 20528
ENSMUSG00000047022	226.935	0.382386	0.189135	2.02176	0.0432007	0.999821	Mipol1	mirror-image polydactyly 1
ENSMUSG00000086199	1.94932	-1.81853	0.899611	-2.02146	0.0432319	0.999821	Bcas3os1	breast carcinoma amplified sequence 3, opposite strand 1
ENSMUSG00000052155	811.258	-0.172059	0.0851623	-2.02037	0.0433451	0.999821	Acvr2a	activin receptor IIA
ENSMUSG00000006369	281.605	-0.387255	0.191676	-2.02036	0.0433461	0.999821	Fbln1	fibulin 1
ENSMUSG00000078612	47.753	0.63838	0.316055	2.01984	0.0434	0.999821	Fyb2	FYN binding protein 2
ENSMUSG00000032940	2.469	-1.65551	0.820111	-2.01864	0.0435243	0.999821	Rbm11	RNA binding motif protein 11
ENSMUSG00000009828	388.3	-0.159857	0.0792196	-2.0179	0.0436019	0.999821	Ick	intestinal cell kinase
ENSMUSG00000087613	5.14741	-1.11896	0.554557	-2.01776	0.043616	0.999821	Gm13855	predicted gene 13855
ENSMUSG00000026012	12.4483	-0.717239	0.35549	-2.0176	0.0436325	0.999821	Cd28	CD28 antigen
ENSMUSG00000033900	217.875	-0.304852	0.15112	-2.01729	0.0436657	0.999821	Map9	microtubule-associated protein 9
ENSMUSG00000092534	365.372	0.186755	0.0925895	2.01702	0.0436932	0.999821	Pagr1b	PAXIP1 associated glutamate rich protein 1B
ENSMUSG00000097768	35.566	0.379831	0.18844	2.01566	0.0438352	0.999821	2310043M15Rik	RIKEN cDNA 2310043M15 gene
ENSMUSG00000078193	38.3138	-0.459393	0.227948	-2.01534	0.0438687	0.999821	Gm2000	predicted gene 2000
ENSMUSG00000057000	2.18866	-2.48153	1.23165	-2.01479	0.0439263	0.999821	Nxf3	nuclear RNA export factor 3
ENSMUSG00000024982	1089.83	-0.130858	0.0649673	-2.01421	0.0439871	0.999821	Zdhhc6	zinc finger, DHHC domain containing 6
ENSMUSG00000039087	1171.67	-0.283826	0.140913	-2.01419	0.0439892	0.999821	Rreb1	ras responsive element binding protein 1
ENSMUSG00000027166	130.673	-0.31542	0.156653	-2.0135	0.044062	0.999821	Dnajc24	DnaJ heat shock protein family (Hsp40) member C24
ENSMUSG00000092907	10.2389	0.61044	0.303238	2.01308	0.0441067	0.999821	Mir5132	microRNA 5132
ENSMUSG00000020549	604.375	-0.158066	0.0785305	-2.0128	0.0441358	0.999821	Elac2	elaC ribonuclease Z 2
ENSMUSG00000033938	731.141	0.183637	0.0913677	2.00987	0.044445	0.999821	Ndufb7	NADH dehydrogenase (ubiquinone) 1 beta subcomplex, 7
ENSMUSG00000084843	37.1668	-0.589735	0.293428	-2.00981	0.0444513	0.999821	B230312C02Rik	RIKEN cDNA B230312C02 gene
ENSMUSG00000071657	708.13	0.159495	0.0793633	2.00968	0.0444654	0.999821	Bscl2	Berardinelli-Seip congenital lipodystrophy 2 (seipin)
ENSMUSG00000047583	102.656	-0.29555	0.147081	-2.00944	0.0444901	0.999821	Tyw3	tRNA-yW synthesizing protein 3 homolog (S, cerevisiae)
ENSMUSG00000046719	89.118	-0.345839	0.172143	-2.00902	0.0445346	0.999821	Nxph3	neurexophilin 3
ENSMUSG00000021114	2305.24	-0.131119	0.0652659	-2.009	0.0445368	0.999821	Atp6v1d	ATPase, H+ transporting, lysosomal V1 subunit D
ENSMUSG00000049107	93.5313	-0.332762	0.165679	-2.00848	0.0445928	0.999821	Ntf3	neurotrophin 3
ENSMUSG00000023004	2241.47	0.188883	0.0940498	2.00833	0.0446084	0.999821	Tuba1b	tubulin, alpha 1B
ENSMUSG00000104231	6.62029	1.2851	0.639964	2.00809	0.0446339	0.999821	Gm37592	predicted gene, 37592
ENSMUSG00000039929	464.348	-0.241033	0.120076	-2.00733	0.0447144	0.999821	Urb1	URB1 ribosome biogenesis 1 homolog (S, cerevisiae)
ENSMUSG00000104597	13.5551	-0.624179	0.310963	-2.00724	0.0447236	0.999821	B230334C09Rik	RIKEN cDNA B230334C09 gene
ENSMUSG00000041323	17.781	0.811948	0.404593	2.00683	0.044768	0.999821	Ak7	adenylate kinase 7
ENSMUSG00000029862	4.82879	-1.63327	0.813895	-2.00674	0.0447778	0.999821	Clcn1	chloride channel, voltage-sensitive 1
ENSMUSG00000087424	37.6617	0.472101	0.235366	2.00582	0.0448759	0.999821	5730405O15Rik	RIKEN cDNA 5730405O15 gene
ENSMUSG00000053754	2289.26	-0.150799	0.075213	-2.00496	0.0449674	0.999821	Chd8	chromodomain helicase DNA binding protein 8
ENSMUSG00000024087	295.382	-0.325764	0.162551	-2.00407	0.0450624	0.999821	Cyp1b1	cytochrome P450, family 1, subfamily b, polypeptide 1
ENSMUSG00000074649	338.567	0.17595	0.0878078	2.00381	0.0450907	0.999821	BC029722	cDNA sequence BC029722
ENSMUSG00000090936	13.8504	0.738215	0.368451	2.00356	0.0451169	0.999821	Gm17705	predicted gene, 17705
ENSMUSG00000036943	681.67	-0.184574	0.0921391	-2.00321	0.045155	0.999821	Rab8b	RAB8B, member RAS oncogene family
ENSMUSG00000064966	4.56316	-1.57519	0.78642	-2.003	0.0451778	0.999821	Snord15b	small nucleolar RNA, C/D box 14B
ENSMUSG00000092229	2.4086	-1.30567	0.652249	-2.00179	0.0453069	0.999821	Gm5977	predicted gene 5977
ENSMUSG00000028033	5.72146	-1.07135	0.535247	-2.00161	0.0453272	0.999821	Kcnq5	potassium voltage-gated channel, subfamily Q, member 5
ENSMUSG00000036327	584.036	-0.154086	0.0770341	-2.00023	0.0454756	0.999821	Qsox2	quiescin Q6 sulfhydryl oxidase 2
ENSMUSG00000039158	94.3837	-0.498477	0.249259	-1.99984	0.045518	0.999821	Akna	AT-hook transcription factor
ENSMUSG00000049112	5.73587	-1.27942	0.639873	-1.99949	0.0455557	0.999821	Oxtr	oxytocin receptor
ENSMUSG00000026616	25.1054	-0.540893	0.270587	-1.99896	0.0456123	0.999821	Cr2	complement receptor 2
ENSMUSG00000084087	1.43977	-2.07948	1.04064	-1.99827	0.0456871	0.999821	Gm13650	predicted gene 13650
ENSMUSG00000026117	14.4072	-0.821949	0.411374	-1.99806	0.0457106	0.999821	Zap70	zeta-chain (TCR) associated protein kinase
ENSMUSG00000026189	120.174	-0.385121	0.192867	-1.99682	0.0458443	0.999821	Pecr	peroxisomal trans-2-enoyl-CoA reductase
ENSMUSG00000053783	3.4759	-1.02829	0.515269	-1.99565	0.0459725	0.999821	1700016K19Rik	RIKEN cDNA 1700016K19 gene
ENSMUSG00000084766	1.63048	1.95263	0.979437	1.99363	0.0461929	0.999821	Gm12714	predicted gene 12714
ENSMUSG00000104765	7.09312	1.21708	0.610743	1.99279	0.0462844	0.999821	Gm43058	predicted gene 43058
ENSMUSG00000086728	137.036	0.204733	0.102752	1.99249	0.046317	0.999821	Man2c1os	mannosidase, alpha, class 2C, member 1, opposite strand
ENSMUSG00000042156	123.983	-0.276455	0.138773	-1.99215	0.0463551	0.999821	Dzip1	DAZ interacting protein 1
ENSMUSG00000061898	221.725	0.33417	0.167841	1.99099	0.046482	0.999821	Rbak	RB-associated KRAB zinc finger
ENSMUSG00000022517	1977.75	0.104789	0.052639	1.99071	0.0465127	0.999821	Mgrn1	mahogunin, ring finger 1
ENSMUSG00000047473	56.5664	0.376719	0.18928	1.99028	0.0465605	0.999821	Zfp30	zinc finger protein 30
ENSMUSG00000104574	168.4	-0.239695	0.120455	-1.98992	0.0465997	0.999821	Gm42836	predicted gene 42836
ENSMUSG00000022551	1735.31	0.169664	0.0853028	1.98897	0.0467049	0.999821	Cyc1	cytochrome c-1
ENSMUSG00000002820	612.784	0.168866	0.084946	1.98792	0.0468209	0.999821	Atg4d	autophagy related 4D, cysteine peptidase
ENSMUSG00000023832	276.003	0.200997	0.101145	1.98723	0.0468973	0.999821	Acat2	acetyl-Coenzyme A acetyltransferase 2
ENSMUSG00000088835	5.96698	0.849399	0.427444	1.98716	0.0469047	0.999821	Gm23547	predicted gene, 23547
ENSMUSG00000067399	4.16745	-0.928105	0.467375	-1.98578	0.0470574	0.999821	Trim43c	tripartite motif-containing 43C
ENSMUSG00000085235	86.5794	-0.463474	0.233431	-1.98548	0.0470908	0.999821	Gm12576	predicted gene 12576
ENSMUSG00000021929	1075.77	-0.165757	0.0835073	-1.98493	0.0471517	0.999821	Kpna3	karyopherin (importin) alpha 3
ENSMUSG00000089417	20.1972	0.490235	0.247163	1.98345	0.0473171	0.999821	Gm22009	predicted gene, 22009
ENSMUSG00000027335	1.21591	-2.03939	1.0283	-1.98326	0.0473384	0.999821	Adra1d	adrenergic receptor, alpha 1d
ENSMUSG00000074812	2.80143	1.7136	0.864184	1.98291	0.0473772	0.999821	Spdye4c	speedy/RINGO cell cycle regulator family, member E4C
ENSMUSG00000059857	126.038	-0.318928	0.160866	-1.98256	0.0474162	0.999821	Ntng1	netrin G1
ENSMUSG00000062470	56.8646	-0.427086	0.215428	-1.9825	0.0474234	0.999821	Fbxl12os	F-box and leucine-rich repeat protein 12, opposite strand
ENSMUSG00000058831	11.4968	0.658091	0.332047	1.98192	0.0474878	0.999821	Opn1sw	opsin 1 (cone pigments), short-wave-sensitive (color blindness, tritan)
ENSMUSG00000097020	65.8777	0.316499	0.159737	1.98137	0.0475496	0.999821	Gm26613	predicted gene, 26613
ENSMUSG00000021066	148.202	-0.30466	0.153817	-1.98066	0.047629	0.999821	Atl1	atlastin GTPase 1
ENSMUSG00000013928	3.69672	1.04356	0.527155	1.9796	0.0477483	0.999821	Thap8	THAP domain containing 8
ENSMUSG00000034616	766.685	0.156683	0.079238	1.97737	0.0480001	0.999821	Ssh3	slingshot homolog 3 (Drosophila)
ENSMUSG00000023170	516.135	0.179224	0.0906654	1.97677	0.0480679	0.999821	Gps2	G protein pathway suppressor 2
ENSMUSG00000046667	94.2819	-0.294827	0.149181	-1.9763	0.048121	0.999821	Rbm12b1	RNA binding motif protein 12 B1
ENSMUSG00000048458	45.3359	-0.567024	0.286978	-1.97585	0.0481721	0.999821	Fam212b	family with sequence similarity 212, member B
ENSMUSG00000091890	313.673	-0.191718	0.0970403	-1.97565	0.0481943	0.999821	A830073O21Rik	RIKEN cDNA A830073O21 gene
ENSMUSG00000079184	1030.67	-0.16732	0.0847051	-1.97532	0.0482321	0.999821	Mphosph8	M-phase phosphoprotein 8
ENSMUSG00000069793	38.8341	-0.33629	0.170269	-1.97504	0.0482631	0.999821	Slfn9	schlafen 9
ENSMUSG00000038463	52.5973	-0.345451	0.174923	-1.97488	0.0482819	0.999821	Olfml2b	olfactomedin-like 2B
ENSMUSG00000049922	267.115	0.222747	0.112808	1.97457	0.0483165	0.999821	Slc35c1	solute carrier family 35, member C1
ENSMUSG00000039831	4291.58	-0.147998	0.0750374	-1.97233	0.0485725	0.999821	Arhgap29	Rho GTPase activating protein 29
ENSMUSG00000088993	1.86774	-1.98338	1.00616	-1.97123	0.0486971	0.999821	Gm22770	predicted gene, 22770
ENSMUSG00000061079	296.015	-0.370994	0.188244	-1.97081	0.0487456	0.999821	Zfp143	zinc finger protein 143
ENSMUSG00000100335	1.45351	-2.43042	1.23332	-1.97063	0.0487663	0.999821	2310008N11Rik	RIKEN cDNA 2310008N11 gene
ENSMUSG00000063281	455.934	0.193828	0.0983995	1.9698	0.048861	0.999821	Zfp35	zinc finger protein 35
ENSMUSG00000040621	68.5393	-0.291987	0.148255	-1.96949	0.048897	0.999821	Gemin8	gem nuclear organelle associated protein 8
ENSMUSG00000106981	47.4961	-0.331216	0.168183	-1.96938	0.0489097	0.999821	Gm45495	predicted gene 45495
ENSMUSG00000022385	18.8274	-0.5479	0.278241	-1.96916	0.0489348	0.999821	Gtse1	G two S phase expressed protein 1
ENSMUSG00000037386	33.9569	0.872113	0.442902	1.96909	0.0489428	0.999821	Rims2	regulating synaptic membrane exocytosis 2
ENSMUSG00000105799	2.83295	1.44947	0.736204	1.96884	0.0489715	0.999821	Mir126b	microRNA 126b
ENSMUSG00000060317	9.52801	-0.83543	0.424347	-1.96874	0.0489828	0.999821	Acnat2	acyl-coenzyme A amino acid N-acyltransferase 2
ENSMUSG00000061848	7.0483	-0.782179	0.397431	-1.96809	0.0490581	0.999821	Gm5805	predicted gene 5805
ENSMUSG00000096243	5.13469	-1.78564	0.907453	-1.96775	0.0490972	0.999821	Gm24265	predicted gene, 24265
ENSMUSG00000023908	93.0151	0.288529	0.146671	1.96719	0.0491618	0.999821	Pkmyt1	protein kinase, membrane associated tyrosine/threonine 1
ENSMUSG00000054453	25.6692	0.545217	0.277225	1.96669	0.0492184	0.999821	Sytl5	synaptotagmin-like 5
ENSMUSG00000030924	105.963	-0.401393	0.204359	-1.96416	0.049512	0.999821	Rexo5	RNA exonuclease 5
ENSMUSG00000056367	27.2594	-0.563546	0.28693	-1.96406	0.0495234	0.999821	Actr3b	ARP3 actin-related protein 3B
ENSMUSG00000027762	1.77068	-1.76899	0.901402	-1.96249	0.0497052	0.999821	Sucnr1	succinate receptor 1
ENSMUSG00000042510	1588.1	0.261134	0.133091	1.96208	0.0497535	0.999821	AA986860	expressed sequence AA986860
ENSMUSG00000052752	1616.05	0.114476	0.0583864	1.96067	0.0499179	0.999821	Traf7	TNF receptor-associated factor 7
ENSMUSG00000070883	47.4814	-0.447133	0.228116	-1.96011	0.049983	0.999821	Ccdc173	coiled-coil domain containing 173
ENSMUSG00000021624	107.412	-0.315887	0.16116	-1.96008	0.0499864	0.999821	Cd180	CD180 antigen
ENSMUSG00000041695	428.738	0.606763	0.309602	1.95982	0.0500169	0.999821	Kcnj2	potassium inwardly-rectifying channel, subfamily J, member 2
ENSMUSG00000022827	80.6226	-0.506651	0.258687	-1.95855	0.0501657	0.999821	Rabl3	RAB, member RAS oncogene family-like 3
ENSMUSG00000029130	69.0674	-0.338006	0.172653	-1.95772	0.0502627	0.999821	Rnf32	ring finger protein 32
ENSMUSG00000035095	255.878	-0.218987	0.11187	-1.95752	0.0502861	0.999821	Fam167a	family with sequence similarity 167, member A
ENSMUSG00000085189	10.5444	-0.614471	0.313925	-1.95738	0.0503027	0.999821	Gm11963	predicted gene 11963
ENSMUSG00000020143	15.24	0.927258	0.474048	1.95604	0.0504601	0.999821	Dock2	dedicator of cyto-kinesis 2
ENSMUSG00000087128	23.5144	-0.601154	0.307428	-1.95543	0.0505326	0.999821	Gm12655	predicted gene 12655
ENSMUSG00000106550	21.9039	-0.849043	0.434289	-1.95502	0.0505808	0.999821	Gm43646	predicted gene 43646
ENSMUSG00000045294	388.689	0.213436	0.109254	1.95358	0.0507512	0.999821	Insig1	insulin induced gene 1
ENSMUSG00000028738	2.79456	1.45371	0.744128	1.95357	0.0507516	0.999821	Tas1r2	taste receptor, type 1, member 2
ENSMUSG00000066196	27.5157	-0.599285	0.306814	-1.95325	0.05079	0.999821	Spag8	sperm associated antigen 8
ENSMUSG00000025577	75.2888	0.432114	0.221291	1.9527	0.0508556	0.999821	Cbx2	chromobox 2
ENSMUSG00000020457	1245	-0.170471	0.0873105	-1.95247	0.050882	0.999821	Drg1	developmentally regulated GTP binding protein 1
ENSMUSG00000075312	3.92456	1.14876	0.588476	1.9521	0.0509266	0.999821	Gm13597	predicted gene 13597
ENSMUSG00000073599	398.154	-0.193661	0.0992078	-1.95208	0.0509291	0.999821	Ecscr	endothelial cell surface expressed chemotaxis and apoptosis regulator
ENSMUSG00000008958	707.326	0.159159	0.0815341	1.95205	0.0509318	0.999821	Vps72	vacuolar protein sorting 72
ENSMUSG00000097129	18.8553	0.55891	0.286353	1.95182	0.0509596	0.999821	4930507D05Rik	RIKEN cDNA 4930507D05 gene
ENSMUSG00000045875	72.2006	-0.372896	0.191208	-1.95022	0.0511502	0.999821	Adra1a	adrenergic receptor, alpha 1a
ENSMUSG00000068744	4.71238	1.03203	0.529349	1.94963	0.0512206	0.999821	Psrc1	proline/serine-rich coiled-coil 1
ENSMUSG00000053199	46.8402	-0.413641	0.212215	-1.94916	0.0512761	0.999821	Arhgap20	Rho GTPase activating protein 20
ENSMUSG00000034126	423.74	-0.170905	0.0876815	-1.94916	0.0512767	0.999821	Pomt2	protein-O-mannosyltransferase 2
ENSMUSG00000002983	281.618	0.30484	0.156401	1.94909	0.051285	0.999821	Relb	avian reticuloendotheliosis viral (v-rel) oncogene related B
ENSMUSG00000005124	11.6265	-0.701437	0.3599	-1.94898	0.0512983	0.999821	Wisp1	WNT1 inducible signaling pathway protein 1
ENSMUSG00000103408	3.7543	-1.21771	0.624929	-1.94856	0.0513477	0.999821	Gm37933	predicted gene, 37933
ENSMUSG00000006469	9.80835	-0.991114	0.508957	-1.94734	0.0514939	0.999821	Slc34a3	solute carrier family 34 (sodium phosphate), member 3
ENSMUSG00000077380	1.75319	2.15012	1.10452	1.94666	0.0515759	0.999821	Gm22661	predicted gene, 22661
ENSMUSG00000002395	866.737	0.187131	0.0962323	1.94457	0.0518265	0.999821	Use1	unconventional SNARE in the ER 1 homolog (S, cerevisiae)
ENSMUSG00000020062	67.5721	-0.708555	0.364628	-1.94323	0.0519889	0.999821	Slc5a8	solute carrier family 5 (iodide transporter), member 8
ENSMUSG00000091908	1.73059	-1.54984	0.797924	-1.94234	0.052096	0.999821	Gm17231	predicted gene 17231
ENSMUSG00000085586	80.9854	-0.428939	0.221023	-1.9407	0.0522952	0.999821	Gm11613	predicted gene 11613
ENSMUSG00000027722	349.698	-0.241772	0.124593	-1.9405	0.052319	0.999821	Spata5	spermatogenesis associated 5
ENSMUSG00000090171	163.911	-0.548504	0.282783	-1.93966	0.052421	0.999821	Ugt1a2	UDP glucuronosyltransferase 1 family, polypeptide A2
ENSMUSG00000044362	9.67003	-0.781904	0.403225	-1.93913	0.052486	0.999821	Ccdc89	coiled-coil domain containing 89
ENSMUSG00000085451	7.94626	0.859067	0.443522	1.93692	0.0527552	0.999821	Gm15137	predicted gene 15137
ENSMUSG00000039911	44.5437	-0.62827	0.324651	-1.93522	0.0529638	0.999821	Spsb1	splA/ryanodine receptor domain and SOCS box containing 1
ENSMUSG00000022369	192.869	-0.209493	0.108263	-1.93504	0.0529854	0.999821	Mtbp	Mdm2, transformed 3T3 cell double minute p53 binding protein
ENSMUSG00000020589	721.817	-0.201764	0.10427	-1.93502	0.0529878	0.999821	Fam49a	family with sequence similarity 49, member A
ENSMUSG00000029004	2963.46	-0.180333	0.0932113	-1.93467	0.0530312	0.999821	Kmt2e	lysine (K)-specific methyltransferase 2E
ENSMUSG00000073600	69.7307	-0.352875	0.182411	-1.9345	0.0530511	0.999821	Prob1	proline rich basic protein 1
ENSMUSG00000078572	211.042	0.239735	0.124036	1.93278	0.0532635	0.999821	Ndufaf8	NADH dehydrogenase (ubiquinone) 1 alpha subcomplex assembly factor 8
ENSMUSG00000026811	143.061	-0.344865	0.178477	-1.93227	0.0533263	0.999821	St6galnac6	ST6 (alpha-N-acetyl-neuraminyl-2,3-beta-galactosyl-1,3)-N-acetylgalactosaminide alpha-2,6-sialyltransferase 6
ENSMUSG00000047854	2.38887	-1.53631	0.79594	-1.93018	0.0535847	0.999821	Stx19	syntaxin 19
ENSMUSG00000087588	0.660835	2.18091	1.13045	1.92924	0.0537011	0.999821	Gm16355	predicted gene 16355
ENSMUSG00000079505	74.2958	0.283858	0.147186	1.92856	0.0537855	0.999821	Gm11131	predicted gene 11131
ENSMUSG00000104369	1.68805	-1.84398	0.95645	-1.92794	0.053862	0.999821	Gm38082	predicted gene, 38082
ENSMUSG00000041653	6.02767	-1.15431	0.59887	-1.92747	0.0539206	0.999821	Pnpla3	patatin-like phospholipase domain containing 3
ENSMUSG00000052565	22.6043	-0.877261	0.455266	-1.92692	0.0539897	0.999821	Hist1h1d	histone cluster 1, H1d
ENSMUSG00000076315	19.2999	0.453286	0.235379	1.92577	0.0541327	0.999821	Mir343	microRNA 343
ENSMUSG00000018822	8.8083	-0.946836	0.491689	-1.92568	0.0541442	0.999821	Sfrp5	secreted frizzled-related sequence protein 5
ENSMUSG00000029212	6.19697	-1.22993	0.63888	-1.92514	0.0542123	0.999821	Gabrb1	gamma-aminobutyric acid (GABA) A receptor, subunit beta 1
ENSMUSG00000070336	23.3068	-0.411426	0.213725	-1.92502	0.0542267	0.999821	Fbxo47	F-box protein 47
ENSMUSG00000042340	119.026	0.226607	0.117761	1.92429	0.0543177	0.999821	Ctf1	cardiotrophin 1
ENSMUSG00000021361	1039.62	0.155543	0.0808508	1.92383	0.0543758	0.999821	Tmem14c	transmembrane protein 14C
ENSMUSG00000052926	459.523	0.192336	0.0999771	1.9238	0.0543798	0.999821	Rnaseh2a	ribonuclease H2, large subunit
ENSMUSG00000093954	18.0551	0.637254	0.331274	1.92365	0.054399	0.999821	Gm16867	predicted gene, 16867
ENSMUSG00000022142	724.355	-0.166143	0.0863746	-1.92352	0.0544154	0.999821	Nup155	nucleoporin 155
ENSMUSG00000021203	137.138	-0.29828	0.155072	-1.9235	0.0544177	0.999821	Otub2	OTU domain, ubiquitin aldehyde binding 2
ENSMUSG00000030031	99.0192	0.655165	0.340771	1.9226	0.0545307	0.999821	Kbtbd8	kelch repeat and BTB (POZ) domain containing 8
ENSMUSG00000008167	206.013	0.273736	0.142424	1.92198	0.0546078	0.999821	Fbxw9	F-box and WD-40 domain protein 9
ENSMUSG00000032293	1868.86	-0.149783	0.0780151	-1.91993	0.0548667	0.999821	Ireb2	iron responsive element binding protein 2
ENSMUSG00000022265	225.948	-0.231083	0.12037	-1.91977	0.0548865	0.999821	Ank	progressive ankylosis
ENSMUSG00000003380	2040.86	0.168653	0.0879187	1.91829	0.0550748	0.999821	Rabac1	Rab acceptor 1 (prenylated)
ENSMUSG00000041491	238.782	-0.184177	0.0960209	-1.91809	0.0550996	0.999821	Cep78	centrosomal protein 78
ENSMUSG00000026315	38.6556	-0.484371	0.25256	-1.91784	0.0551309	0.999821	Serpinb8	serine (or cysteine) peptidase inhibitor, clade B, member 8
ENSMUSG00000072849	17.902	-0.648272	0.338045	-1.91771	0.0551483	0.999821	Serpina1e	serine (or cysteine) peptidase inhibitor, clade A, member 1E
ENSMUSG00000103435	5.17371	-0.858344	0.447739	-1.91706	0.0552301	0.999821	Gm36992	predicted gene, 36992
ENSMUSG00000073867	49.0877	-0.47893	0.249861	-1.91679	0.055265	0.999821	AA474408	expressed sequence AA474408
ENSMUSG00000019831	80.6969	-0.283568	0.147949	-1.91666	0.0552809	0.999821	Wasf1	WAS protein family, member 1
ENSMUSG00000086507	7.86668	-0.81649	0.426051	-1.91642	0.0553122	0.999821	Adap2os	ArfGAP with dual PH domains 2, opposite strand
ENSMUSG00000030223	6.41414	1.10025	0.574346	1.91565	0.055409	0.999821	Ptpro	protein tyrosine phosphatase, receptor type, O
ENSMUSG00000024766	305.354	-0.223946	0.11692	-1.91538	0.0554443	0.999821	Lipo3	lipase, member O3
ENSMUSG00000039438	97.5886	-0.424076	0.221549	-1.91414	0.0556024	0.999821	Ttc36	tetratricopeptide repeat domain 36
ENSMUSG00000084981	60.3134	-0.646189	0.33759	-1.91412	0.0556042	0.999821	Gm15962	predicted gene 15962
ENSMUSG00000058690	1483.26	-0.178946	0.0935	-1.91386	0.0556374	0.999821	Ccser2	coiled-coil serine rich 2
ENSMUSG00000017832	2.73671	-1.4437	0.754919	-1.91239	0.0558267	0.999821	Hspb9	heat shock protein, alpha-crystallin-related, B9
ENSMUSG00000086515	1.6582	-1.65158	0.863843	-1.9119	0.0558896	0.999821	Erich2os	glutamate rich 2, opposite strand
ENSMUSG00000106898	1.61107	2.08285	1.08976	1.9113	0.0559663	0.999821	Gm43125	predicted gene 43125
ENSMUSG00000021215	3442.35	-0.164828	0.086265	-1.91072	0.0560405	0.999821	Net1	neuroepithelial cell transforming gene 1
ENSMUSG00000002768	906.624	0.196085	0.102647	1.91029	0.0560959	0.999821	Mea1	male enhanced antigen 1
ENSMUSG00000027668	1775.1	-0.109614	0.0574132	-1.90921	0.0562349	0.999821	Mfn1	mitofusin 1
ENSMUSG00000041609	751.638	0.208801	0.109414	1.90837	0.0563434	0.999821	Bicdl1	BICD family like cargo adaptor 1
ENSMUSG00000074623	1.68736	-2.94804	1.54487	-1.90828	0.0563553	0.999821	Gm826	predicted gene 826
ENSMUSG00000076281	47.9795	-0.959565	0.502935	-1.90793	0.0564003	0.999821	Gm24270	predicted gene, 24270
ENSMUSG00000020838	5.13888	1.006	0.527277	1.90791	0.0564033	0.999821	Slc6a4	solute carrier family 6 (neurotransmitter transporter, serotonin), member 4
ENSMUSG00000015092	1397.77	0.175535	0.0920691	1.90656	0.0565782	0.999821	Edf1	endothelial differentiation-related factor 1
ENSMUSG00000022876	10.8067	-0.811054	0.425454	-1.90633	0.056608	0.999821	Samsn1	SAM domain, SH3 domain and nuclear localization signals, 1
ENSMUSG00000107355	26.2364	-0.482776	0.253303	-1.90592	0.0566607	0.999821	AI839979	expressed sequence AI839979
ENSMUSG00000104435	201.045	0.202397	0.106214	1.90556	0.0567073	0.999821	Gm37422	predicted gene, 37422
ENSMUSG00000020736	321.637	0.200585	0.10527	1.90544	0.0567232	0.999821	Nt5c	5',3'-nucleotidase, cytosolic
ENSMUSG00000107222	21.874	-0.631563	0.331461	-1.90539	0.0567295	0.999821	Gm43198	predicted gene 43198
ENSMUSG00000046269	58.9988	0.497595	0.261221	1.90488	0.0567952	0.999821	Usp27x	ubiquitin specific peptidase 27, X chromosome
ENSMUSG00000038658	1110.25	-0.161742	0.0849141	-1.90478	0.056809	0.999821	Ric1	RAB6A GEF complex partner 1
ENSMUSG00000077254	0.870782	2.22037	1.16585	1.90451	0.0568443	0.999821	Gm26079	predicted gene, 26079
ENSMUSG00000026482	624.401	-0.195268	0.102538	-1.90434	0.0568653	0.999821	Rgl1	ral guanine nucleotide dissociation stimulator,-like 1
ENSMUSG00000053963	1.87505	-1.8256	0.958703	-1.90424	0.0568785	0.999821	Stum	mechanosensory transduction mediator
ENSMUSG00000021375	1573.22	0.174381	0.0915916	1.9039	0.0569237	0.999821	Kif13a	kinesin family member 13A
ENSMUSG00000033105	532.578	0.130447	0.0685268	1.90359	0.0569641	0.999821	Lss	lanosterol synthase
ENSMUSG00000042812	7.06037	-1.10414	0.580055	-1.9035	0.0569751	0.999821	Foxf1	forkhead box F1
ENSMUSG00000080645	1.20053	-1.91815	1.00775	-1.90339	0.056989	0.999821	Mir1198	microRNA 1198
ENSMUSG00000102969	1.53025	-1.84358	0.968676	-1.9032	0.0570142	0.999821	Gm33366	predicted gene, 33366
ENSMUSG00000029121	11.4025	-0.61181	0.321629	-1.90222	0.0571425	0.999821	Crmp1	collapsin response mediator protein 1
ENSMUSG00000062075	448.259	0.205986	0.108329	1.90148	0.057239	0.999821	Lmnb2	lamin B2
ENSMUSG00000066838	118.043	0.330993	0.174116	1.90099	0.0573027	0.999821	Zfp772	zinc finger protein 772
ENSMUSG00000045205	1601.84	-0.133891	0.0704542	-1.90039	0.0573813	0.999821	Dpy19l4	dpy-19-like 4 (C, elegans)
ENSMUSG00000066538	3.57106	1.1738	0.617778	1.90004	0.0574278	0.999821	Gm6254	predicted gene 6254
ENSMUSG00000097578	12.9342	0.567314	0.298704	1.89925	0.0575314	0.999821	Gm26798	predicted gene, 26798
ENSMUSG00000021891	245.943	0.2194	0.11553	1.89907	0.0575548	0.999821	Mettl6	methyltransferase like 6
ENSMUSG00000064225	30.2094	-0.5743	0.30245	-1.89883	0.0575873	0.999821	Paqr9	progestin and adipoQ receptor family member IX
ENSMUSG00000107317	3.33666	-1.12528	0.592671	-1.89866	0.0576098	0.999821	Gm19719	predicted gene, 19719
ENSMUSG00000045657	3.31877	1.14833	0.604983	1.89812	0.0576805	0.999821	Pcdhb10	protocadherin beta 10
ENSMUSG00000058569	1879.26	0.132667	0.069895	1.89809	0.0576846	0.999821	Tmed9	transmembrane p24 trafficking protein 9
ENSMUSG00000044296	58.3533	0.457619	0.241208	1.8972	0.057802	0.999821	Zfp879	zinc finger protein 879
ENSMUSG00000027855	0.989733	-2.77035	1.4604	-1.89698	0.05783	0.999821	Sycp1	synaptonemal complex protein 1
ENSMUSG00000050097	11.2672	-1.03875	0.547655	-1.89672	0.0578648	0.999821	Ces2b	carboxyesterase 2B
ENSMUSG00000086149	31.3611	0.388912	0.20507	1.89649	0.0578957	0.999821	Gm15598	predicted gene 15598
ENSMUSG00000106224	7.85123	-0.999109	0.526906	-1.89618	0.0579363	0.999821	Gm43823	predicted gene 43823
ENSMUSG00000053007	5.61067	1.01228	0.533877	1.89609	0.0579486	0.999821	Creb5	cAMP responsive element binding protein 5
ENSMUSG00000096999	3.9764	-1.51362	0.798684	-1.89514	0.0580738	0.999821	Gm26793	predicted gene, 26793
ENSMUSG00000106229	1.5616	-1.95237	1.03033	-1.89489	0.0581073	0.999821	Gm19409	predicted gene, 19409
ENSMUSG00000099094	3.69687	-1.38728	0.732152	-1.8948	0.058119	0.999821	Gm19569	predicted gene, 19569
ENSMUSG00000005952	5.13285	0.956021	0.504717	1.89417	0.0582019	0.999821	Trpv1	transient receptor potential cation channel, subfamily V, member 1
ENSMUSG00000044949	78.1129	0.287009	0.151564	1.89364	0.0582724	0.999821	Ubtd2	ubiquitin domain containing 2
ENSMUSG00000025857	359.938	-0.183559	0.0969367	-1.89359	0.0582788	0.999821	Dnaaf5	dynein, axonemal assembly factor 5
ENSMUSG00000060152	517.896	0.193232	0.102131	1.892	0.0584906	0.999821	Pop5	processing of precursor 5, ribonuclease P/MRP family (S, cerevisiae)
ENSMUSG00000026295	44.3596	-0.759692	0.401622	-1.89156	0.0585494	0.999821	Spp2	secreted phosphoprotein 2
ENSMUSG00000006435	53.1977	-0.297833	0.157492	-1.8911	0.0586117	0.999821	Neurl1a	neuralized E3 ubiquitin protein ligase 1A
ENSMUSG00000055676	40.2822	0.318042	0.168179	1.89109	0.0586128	0.999821	Gm5069	predicted pseudogene 5069
ENSMUSG00000049526	7.28758	-0.924981	0.489186	-1.89086	0.0586433	0.999821	Tmem202	transmembrane protein 202
ENSMUSG00000034724	723.616	-0.248495	0.131419	-1.89086	0.0586436	0.999821	Cnot6l	CCR4-NOT transcription complex, subunit 6-like
ENSMUSG00000044860	12.1079	1.12148	0.59326	1.89038	0.0587077	0.999821	Gm1123	predicted gene 1123
ENSMUSG00000093579	9.5003	-0.749336	0.3964	-1.89035	0.0587106	0.999821	Gm20036	predicted gene, 20036
ENSMUSG00000072974	13.8131	-0.575835	0.304653	-1.89013	0.0587403	0.999821	Gm4787	predicted gene 4787
ENSMUSG00000097800	99.835	0.304466	0.161161	1.8892	0.0588644	0.999821	B230344G16Rik	RIKEN cDNA B230344G16 gene
ENSMUSG00000107179	21.1346	-0.490079	0.259441	-1.88898	0.0588943	0.999821	Gm43069	predicted gene 43069
ENSMUSG00000009733	340.064	-0.198287	0.104974	-1.88891	0.0589032	0.999821	Tfcp2	transcription factor CP2
ENSMUSG00000021694	196.815	0.296941	0.157203	1.8889	0.0589047	0.999821	Ercc8	excision repaiross-complementing rodent repair deficiency, complementation group 8
ENSMUSG00000097643	84.715	0.241215	0.127775	1.88781	0.059052	0.999821	A130051J06Rik	RIKEN cDNA A130051J0 gene
ENSMUSG00000031883	17.8221	-0.606393	0.321274	-1.88746	0.0590978	0.999821	Car7	carbonic anhydrase 7
ENSMUSG00000028104	344.614	0.17306	0.0917204	1.88682	0.0591839	0.999821	Polr3gl	polymerase (RNA) III (DNA directed) polypeptide G like
ENSMUSG00000050945	144.532	-0.329783	0.174786	-1.88678	0.05919	0.999821	Zfp438	zinc finger protein 438
ENSMUSG00000099556	151.16	0.29246	0.155029	1.88648	0.0592298	0.999821	Gm28857	predicted gene 28857
ENSMUSG00000038845	2213.86	0.130551	0.0692116	1.88626	0.0592594	0.999821	Phb	prohibitin
ENSMUSG00000031059	1876.9	0.171173	0.0907844	1.88549	0.059364	0.999821	Ndufb11	NADH dehydrogenase (ubiquinone) 1 beta subcomplex, 11
ENSMUSG00000031326	0.9312	2.30256	1.22137	1.88523	0.0593988	0.999821	Cdx4	caudal type homeobox 4
ENSMUSG00000098549	1.8417	-2.20631	1.17089	-1.88431	0.0595229	0.999821	Gm5269	predicted gene 5269
ENSMUSG00000085297	17.8929	-0.607969	0.322665	-1.88421	0.0595368	0.999821	Gm11651	predicted gene 11651
ENSMUSG00000028969	531.999	0.138131	0.0733161	1.88404	0.0595591	0.999821	Cdk5	cyclin-dependent kinase 5
ENSMUSG00000068394	151.425	0.285743	0.151689	1.88374	0.0596	0.999821	Cep152	centrosomal protein 152
ENSMUSG00000029145	567.253	0.15529	0.0824779	1.8828	0.0597268	0.999821	Eif2b4	eukaryotic translation initiation factor 2B, subunit 4 delta
ENSMUSG00000042129	35.0909	-0.372375	0.197796	-1.88262	0.0597515	0.999821	Rassf4	Ras association (RalGDS/AF-6) domain family member 4
ENSMUSG00000055489	70.6685	-0.39628	0.210604	-1.88164	0.0598849	0.999821	Ano5	anoctamin 5
ENSMUSG00000004633	1458.31	0.262284	0.13941	1.88139	0.0599194	0.999821	Chn2	chimerin 2
ENSMUSG00000091415	1.46808	2.22763	1.18408	1.88132	0.0599278	0.999821	Ak9	adenylate kinase 9
ENSMUSG00000042507	931.561	-0.198634	0.105583	-1.88131	0.0599299	0.999821	Elmsan1	ELM2 and Myb/SANT-like domain containing 1
ENSMUSG00000105970	3.80227	-1.01124	0.537558	-1.88116	0.0599495	0.999821	Gm43360	predicted gene 43360
ENSMUSG00000017144	296.667	0.275463	0.146436	1.88112	0.059956	0.999821	Rnd3	Rho family GTPase 3
ENSMUSG00000032297	0.745335	-3.06203	1.62801	-1.88084	0.0599938	0.999821	Celf6	CUGBP, Elav-like family member 6
ENSMUSG00000031095	1489.42	-0.119537	0.0635579	-1.88076	0.0600043	0.999821	Cul4b	cullin 4B
ENSMUSG00000025925	408.397	-0.218528	0.116195	-1.8807	0.0600123	0.999821	Terf1	telomeric repeat binding factor 1
ENSMUSG00000040028	826.82	-0.127369	0.0677517	-1.87994	0.0601166	0.999821	Elavl1	ELAV (embryonic lethal, abnormal vision)-like 1 (Hu antigen R)
ENSMUSG00000026833	687.386	-0.211023	0.112293	-1.87921	0.0602154	0.999821	Olfm1	olfactomedin 1
ENSMUSG00000030718	1572.44	-0.120809	0.064302	-1.87877	0.0602762	0.999821	Ppme1	protein phosphatase methylesterase 1
ENSMUSG00000104252	2.53103	-1.22597	0.652633	-1.87849	0.0603139	0.999821	Pcdha4	protocadherin alpha 4
ENSMUSG00000057802	7.65882	-0.858741	0.457307	-1.87782	0.0604058	0.999821	Gm10030	predicted gene 10030
ENSMUSG00000010760	9.33101	-0.845712	0.450472	-1.87739	0.0604645	0.999821	Phlda2	pleckstrin homology like domain, family A, member 2
ENSMUSG00000001768	973.161	-0.134268	0.0715228	-1.87727	0.0604807	0.999821	Rin2	Ras and Rab interactor 2
ENSMUSG00000050345	3.9765	-1.38267	0.736667	-1.87693	0.0605282	0.999821	4930486L24Rik	RIKEN cDNA 4930486L24 gene
ENSMUSG00000035969	506.56	-0.268058	0.142835	-1.8767	0.0605587	0.999821	Rusc2	RUN and SH3 domain containing 2
ENSMUSG00000001288	912.117	-0.170368	0.0908523	-1.87522	0.0607628	0.999821	Rarg	retinoic acid receptor, gamma
ENSMUSG00000039725	122.199	0.4032	0.215032	1.87507	0.0607832	0.999821	Trp53rka	transformation related protein 53 regulating kinase A
ENSMUSG00000042659	233.002	-0.320999	0.171283	-1.87409	0.0609178	0.999821	Arrdc4	arrestin domain containing 4
ENSMUSG00000106773	0.829334	-3.08479	1.6461	-1.87399	0.0609313	0.999821	Gm43799	predicted gene 43799
ENSMUSG00000030713	0.829334	-3.08479	1.6461	-1.87399	0.0609313	0.999821	Klk7	kallikrein related-peptidase 7 (chymotryptic, stratum corneum)
ENSMUSG00000030282	464.266	-0.156966	0.0838352	-1.87232	0.0611628	0.999821	Cmas	cytidine monophospho-N-acetylneuraminic acid synthetase
ENSMUSG00000011158	733.333	0.166472	0.0889269	1.87201	0.0612045	0.999821	Brf1	BRF1, RNA polymerase III transcription initiation factor 90 kDa subunit
ENSMUSG00000033039	1406.72	-0.151219	0.0808474	-1.87043	0.0614247	0.999821	Micall1	microtubule associated monooxygenase, calponin and LIM domain containing -like 1
ENSMUSG00000006342	60.1337	-0.388867	0.20791	-1.87036	0.0614343	0.999821	Susd2	sushi domain containing 2
ENSMUSG00000038641	15.6678	-0.843383	0.451203	-1.86919	0.0615969	0.999821	Akr1d1	aldo-keto reductase family 1, member D1
ENSMUSG00000003469	5.99944	0.771958	0.413099	1.8687	0.0616649	0.999821	Phyhip	phytanoyl-CoA hydroxylase interacting protein
ENSMUSG00000022223	512.328	0.210619	0.112746	1.86809	0.06175	0.999821	Sdr39u1	short chain dehydrogenase/reductase family 39U, member 1
ENSMUSG00000074800	30.8358	-0.670847	0.359121	-1.86802	0.061759	0.999821	Gm4149	predicted pseudogene 4149
ENSMUSG00000084883	67.0047	0.301485	0.161412	1.8678	0.06179	0.999821	Ccdc85c	coiled-coil domain containing 85C
ENSMUSG00000020364	151.632	0.396953	0.212619	1.86697	0.0619054	0.999821	Zfp354a	zinc finger protein 354A
ENSMUSG00000027411	1140.26	0.1405	0.075273	1.86654	0.0619659	0.999821	Vps16	VSP16 CORVET/HOPS core subunit
ENSMUSG00000020652	137.704	-0.225164	0.120632	-1.86653	0.0619666	0.999821	Cenpo	centromere protein O
ENSMUSG00000040797	16.2208	1.07008	0.573369	1.86631	0.0619981	0.999821	Iqsec3	IQ motif and Sec7 domain 3
ENSMUSG00000046694	105.349	0.343423	0.184013	1.8663	0.0619993	0.999821	Fam46b	family with sequence similarity 46, member B
ENSMUSG00000026581	2.64336	-1.55855	0.835535	-1.86533	0.0621346	0.999821	Sell	selectin, lymphocyte
ENSMUSG00000027551	145.706	-0.233197	0.125074	-1.86448	0.0622547	0.999821	Zfp64	zinc finger protein 64
ENSMUSG00000000739	28.8143	0.756015	0.40568	1.86357	0.0623814	0.999821	Sult5a1	sulfotransferase family 5A, member 1
ENSMUSG00000027966	23.718	-0.60961	0.327151	-1.86339	0.0624075	0.999821	Col11a1	collagen, type XI, alpha 1
ENSMUSG00000097335	88.0078	-0.285797	0.153464	-1.86231	0.0625593	0.999821	Gm26563	predicted gene, 26563
ENSMUSG00000010362	276.727	0.215565	0.115765	1.86209	0.0625905	0.999821	Rdm1	RAD52 motif 1
ENSMUSG00000042350	1162.48	-0.111898	0.0601001	-1.86186	0.0626221	0.999821	Arel1	apoptosis resistant E3 ubiquitin protein ligase 1
ENSMUSG00000097836	2.64688	1.30659	0.701958	1.86135	0.0626941	0.999821	Gm26903	predicted gene, 26903
ENSMUSG00000071847	474.49	-0.255749	0.137407	-1.86125	0.0627083	0.999821	Apcdd1	adenomatosis polyposis coli down-regulated 1
ENSMUSG00000101872	28.0569	-0.589213	0.316571	-1.86123	0.0627113	0.999821	Gm29237	predicted gene 29237
ENSMUSG00000078921	31.0326	0.410194	0.220409	1.86106	0.0627357	0.999821	Tgtp2	T cell specific GTPase 2
ENSMUSG00000049580	19.4782	-0.701265	0.376856	-1.86083	0.0627685	0.999821	Tsku	tsukushi, small leucine rich proteoglycan
ENSMUSG00000042854	29.9831	0.632408	0.340111	1.85941	0.0629684	0.999821	Trp53rkb	transformation related protein 53 regulating kinase B
ENSMUSG00000051499	21.0101	-0.783651	0.42161	-1.85871	0.0630682	0.999821	Zfp786	zinc finger protein 786
ENSMUSG00000030876	1640.46	-0.108432	0.0583393	-1.85864	0.0630784	0.999821	Mettl9	methyltransferase like 9
ENSMUSG00000045659	785.294	0.186648	0.100426	1.85856	0.0630898	0.999821	Plekha7	pleckstrin homology domain containing, family A member 7
ENSMUSG00000038650	2227.85	0.149079	0.0802286	1.85818	0.0631438	0.999821	Rnh1	ribonuclease/angiogenin inhibitor 1
ENSMUSG00000107304	2.29882	-1.1518	0.619902	-1.85804	0.0631638	0.999821	Gm43775	predicted gene 43775
ENSMUSG00000034652	17.6709	-0.671335	0.361346	-1.85788	0.0631868	0.999821	Cd300a	CD300A molecule
ENSMUSG00000021311	763.894	-0.169862	0.0914312	-1.85781	0.0631955	0.999821	Mtr	5-methyltetrahydrofolate-homocysteine methyltransferase
ENSMUSG00000098318	3.72197	1.27597	0.687105	1.85703	0.063307	0.999821	Lockd	lncRNA downstream of Cdkn1b
ENSMUSG00000063808	455.033	-0.150385	0.0810487	-1.85549	0.0635266	0.999821	Gpatch1	G patch domain containing 1
ENSMUSG00000035401	585.123	-0.153003	0.0825398	-1.85369	0.0637835	0.999821	Emsy	EMSY, BRCA2-interacting transcriptional repressor
ENSMUSG00000019647	191.353	-0.243092	0.131168	-1.85328	0.0638417	0.999821	Sema6a	sema domain, transmembrane domain (TM), and cytoplasmic domain, (semaphorin) 6A
ENSMUSG00000040562	17290.8	0.16172	0.0872741	1.85301	0.0638805	0.999821	Gstm2	glutathione S-transferase, mu 2
ENSMUSG00000107201	23.6774	-0.534709	0.288649	-1.85245	0.063961	0.999821	5930420M18Rik	RIKEN cDNA 5930420M18 gene
ENSMUSG00000084329	1.08021	1.71675	0.926802	1.85233	0.0639779	0.999821	Gm6733	predicted gene 6733
ENSMUSG00000024660	119.591	-0.251842	0.136006	-1.8517	0.0640687	0.999821	Incenp	inner centromere protein
ENSMUSG00000091271	101.483	0.228441	0.123446	1.85054	0.0642354	0.999821	NA	NA
ENSMUSG00000001415	1802	0.202317	0.109332	1.85048	0.0642443	0.999821	Smg5	Smg-5 homolog, nonsense mediated mRNA decay factor (C, elegans)
ENSMUSG00000032459	298.098	-0.200479	0.108342	-1.85043	0.0642513	0.999821	Mrps22	mitochondrial ribosomal protein S22
ENSMUSG00000087790	1.65948	1.44229	0.779497	1.85028	0.064273	0.999821	Gm25970	predicted gene, 25970
ENSMUSG00000060913	1.78867	-1.70389	0.921163	-1.84972	0.0643542	0.999821	Trim55	tripartite motif-containing 55
ENSMUSG00000026872	792.788	-0.330445	0.178649	-1.84969	0.0643583	0.999821	Zeb2	zinc finger E-box binding homeobox 2
ENSMUSG00000020525	1317.26	0.352955	0.190822	1.84966	0.0643631	0.999821	Ppm1d	protein phosphatase 1D magnesium-dependent, delta isoform
ENSMUSG00000041147	100.947	-0.40712	0.220206	-1.84882	0.0644844	0.999821	Brca2	breast cancer 2, early onset
ENSMUSG00000043991	1968.09	-0.172662	0.0934558	-1.84752	0.0646714	0.999821	Pura	purine rich element binding protein A
ENSMUSG00000050541	15.2444	-0.925978	0.501241	-1.84737	0.0646935	0.999821	Adra1b	adrenergic receptor, alpha 1b
ENSMUSG00000082110	1.61222	-1.55648	0.842581	-1.84727	0.0647078	0.999821	Gm11196	predicted gene 11196
ENSMUSG00000107171	14.996	-0.627433	0.339827	-1.84633	0.0648445	0.999821	Gm42572	predicted gene 42572
ENSMUSG00000103486	3.62214	-1.11621	0.60459	-1.84622	0.0648603	0.999821	Gm10657	predicted gene 10657
ENSMUSG00000025885	3230.43	0.196861	0.106638	1.84606	0.0648832	0.999821	Myo5b	myosin VB
ENSMUSG00000020886	105.155	-0.314461	0.170369	-1.84576	0.0649267	0.999821	Dlg4	discs, large homolog 4 (Drosophila)
ENSMUSG00000091462	209.944	0.234116	0.126852	1.84558	0.0649536	0.999821	Gm17084	predicted gene 17084
ENSMUSG00000027690	33.1576	-0.557555	0.302115	-1.8455	0.0649642	0.999821	Slc2a2	solute carrier family 2 (facilitated glucose transporter), member 2
ENSMUSG00000028273	2927.72	-0.128141	0.069448	-1.84513	0.065018	0.999821	Pdlim5	PDZ and LIM domain 5
ENSMUSG00000055254	8.27935	-1.21765	0.660091	-1.84467	0.0650856	0.999821	Ntrk2	neurotrophic tyrosine kinase, receptor, type 2
ENSMUSG00000107253	3.04998	-1.15179	0.624483	-1.84439	0.0651256	0.999821	Gm43634	predicted gene 43634
ENSMUSG00000015944	752.264	-0.145683	0.0790562	-1.84278	0.0653612	0.999821	Gatsl2	GATS protein-like 2
ENSMUSG00000044857	1109.62	0.201292	0.109246	1.84256	0.0653931	0.999821	Lemd2	LEM domain containing 2
ENSMUSG00000089712	27.0225	0.539833	0.292995	1.84247	0.0654066	0.999821	Gm15889	predicted gene 15889
ENSMUSG00000084925	159.83	-0.225257	0.122295	-1.84192	0.0654875	0.999821	1810062O18Rik	RIKEN cDNA 1810062O18 gene
ENSMUSG00000075027	13.0232	-0.755972	0.410463	-1.84175	0.0655112	0.999821	4631405J19Rik	RIKEN cDNA 4631405J19 gene
ENSMUSG00000044496	762.489	0.140038	0.0760401	1.84163	0.0655289	0.999821	2510039O18Rik	RIKEN cDNA 2510039O18 gene
ENSMUSG00000084792	5.87332	-0.837011	0.45489	-1.84003	0.0657638	0.999821	1700056N10Rik	RIKEN cDNA 1700056N10 gene
ENSMUSG00000098537	11.6157	0.612187	0.332759	1.83973	0.065808	0.999821	Gm27867	predicted gene, 27867
ENSMUSG00000034610	700.764	-0.278337	0.151365	-1.83884	0.065938	0.999821	Zcchc11	zinc finger, CCHC domain containing 11
ENSMUSG00000031107	77.205	0.303967	0.165317	1.83869	0.0659606	0.999821	Rbmx2	RNA binding motif protein, X-linked 2
ENSMUSG00000029204	6.09914	0.817434	0.444656	1.83835	0.066011	0.999821	Rhoh	ras homolog family member H
ENSMUSG00000031659	281.65	-0.234802	0.127778	-1.83757	0.0661253	0.999821	Adcy7	adenylate cyclase 7
ENSMUSG00000027380	48.97	0.506181	0.275578	1.8368	0.0662396	0.999821	Acoxl	acyl-Coenzyme A oxidase-like
ENSMUSG00000078566	848.856	-0.166389	0.0906169	-1.83618	0.0663307	0.999821	Bnip3	BCL2/adenovirus E1B interacting protein 3
ENSMUSG00000097505	52.5318	-0.300702	0.16378	-1.83601	0.0663556	0.999821	Gm26540	predicted gene, 26540
ENSMUSG00000019975	399.683	-0.131112	0.0714388	-1.8353	0.0664613	0.999821	Ikbip	IKBKB interacting protein
ENSMUSG00000107107	20.3398	-0.430015	0.234359	-1.83485	0.0665274	0.999821	NA	NA
ENSMUSG00000079018	3586.23	0.180004	0.098127	1.8344	0.0665952	0.999821	Ly6c1	lymphocyte antigen 6 complex, locus C1
ENSMUSG00000026718	677.895	-0.167154	0.0911836	-1.83316	0.0667792	0.999821	Stam	signal transducing adaptor molecule (SH3 domain and ITAM motif) 1
ENSMUSG00000071226	123.659	-0.350747	0.191348	-1.83303	0.0667987	0.999821	Cecr2	CECR2, histone acetyl-lysine reader
ENSMUSG00000078484	513.27	0.148981	0.0812838	1.83285	0.0668253	0.999821	NA	NA
ENSMUSG00000032060	49689.3	0.200251	0.109335	1.83154	0.0670202	0.999821	Cryab	crystallin, alpha B
ENSMUSG00000032177	253.593	-0.292482	0.159696	-1.8315	0.0670264	0.999821	Pde4a	phosphodiesterase 4A, cAMP specific
ENSMUSG00000106455	0.922826	-2.24875	1.22804	-1.83116	0.0670761	0.999821	Gm5711	predicted gene 5711
ENSMUSG00000097339	2.53902	-1.79836	0.982349	-1.83067	0.0671493	0.999821	Gm26671	predicted gene, 26671
ENSMUSG00000020331	35.9797	0.506298	0.276756	1.8294	0.0673397	0.999821	Hcn2	hyperpolarization-activated, cyclic nucleotide-gated K+ 2
ENSMUSG00000047213	1705.9	-0.129545	0.0708143	-1.82936	0.0673454	0.999821	Ythdf3	YTH domain family 3
ENSMUSG00000007892	7635.03	0.200649	0.109702	1.82903	0.067395	0.999821	Rplp1	ribosomal protein, large, P1
ENSMUSG00000074178	13.0709	0.645487	0.352982	1.82867	0.0674496	0.999821	Gm10638	predicted gene 10638
ENSMUSG00000097854	260.58	0.176665	0.0966123	1.8286	0.0674595	0.999821	Gm26602	predicted gene, 26602
ENSMUSG00000022366	11.6013	-1.13322	0.619861	-1.82818	0.0675224	0.999821	Slc22a22	solute carrier family 22 (organic cation transporter), member 22
ENSMUSG00000043962	2660.48	-0.149317	0.0816842	-1.82798	0.067552	0.999821	Thrap3	thyroid hormone receptor associated protein 3
ENSMUSG00000027612	160.332	0.186747	0.102206	1.82716	0.0676761	0.999821	Mmp24	matrix metallopeptidase 24
ENSMUSG00000032531	4244.22	0.223316	0.122389	1.82464	0.0680555	0.999821	Amotl2	angiomotin-like 2
ENSMUSG00000103839	32.4307	-0.510131	0.279654	-1.82415	0.0681295	0.999821	Gm37607	predicted gene, 37607
ENSMUSG00000104684	4.39326	-0.985868	0.540676	-1.8234	0.0682427	0.999821	5430427N15Rik	RIKEN cDNA 5430427N15 gene
ENSMUSG00000086241	33.8971	0.34337	0.188323	1.8233	0.0682579	0.999821	4930483K19Rik	RIKEN cDNA 4930483K19 gene
ENSMUSG00000064193	9.22513	0.706301	0.387455	1.82292	0.0683148	0.999821	Gm4735	predicted gene 4735
ENSMUSG00000018209	1035.35	-0.134086	0.0735766	-1.8224	0.0683945	0.999821	Stk4	serine/threonine kinase 4
ENSMUSG00000040044	859.353	-0.175243	0.0961628	-1.82236	0.0684004	0.999821	Orc3	origin recognition complex, subunit 3
ENSMUSG00000046679	530.031	0.181242	0.099471	1.82206	0.0684462	0.999821	C87436	expressed sequence C87436
ENSMUSG00000037613	269.27	0.211049	0.115836	1.82196	0.0684603	0.999821	Tnfrsf23	tumor necrosis factor receptor superfamily, member 23
ENSMUSG00000100819	3.98549	-0.962188	0.528284	-1.82135	0.0685543	0.999821	Gm2693	predicted gene 2693
ENSMUSG00000061414	2.42738	-1.45291	0.797957	-1.82079	0.0686387	0.999821	Cracr2a	calcium release activated channel regulator 2A
ENSMUSG00000086328	26.5061	0.4685	0.257372	1.82032	0.0687101	0.999821	2700033N17Rik	RIKEN cDNA 2700033N17 gene
ENSMUSG00000104795	6.55852	1.04438	0.573822	1.82005	0.0687514	0.999821	Gm42783	predicted gene 42783
ENSMUSG00000034493	104.554	-0.162313	0.0892097	-1.81946	0.068842	0.999821	4930556J24Rik	RIKEN cDNA 4930556J24 gene
ENSMUSG00000069744	1861.53	0.179652	0.0987886	1.81855	0.0689807	0.999821	Psmb3	proteasome (prosome, macropain) subunit, beta type 3
ENSMUSG00000014633	168.918	0.272969	0.150121	1.81832	0.0690146	0.999821	Cmc2	COX assembly mitochondrial protein 2
ENSMUSG00000030839	242.513	0.292782	0.161053	1.81792	0.0690764	0.999821	Sergef	secretion regulating guanine nucleotide exchange factor
ENSMUSG00000025782	575.829	-0.146447	0.0806148	-1.81662	0.0692748	0.999821	Taf3	TATA-box binding protein associated factor 3
ENSMUSG00000042419	215.039	0.18917	0.104155	1.81623	0.0693343	0.999821	Nfkbil1	nuclear factor of kappa light polypeptide gene enhancer in B cells inhibitor like 1
ENSMUSG00000001510	23.1412	-0.597985	0.329248	-1.81621	0.0693379	0.999821	Dlx3	distal-less homeobox 3
ENSMUSG00000021754	1870.76	-0.284368	0.156589	-1.81601	0.0693689	0.999821	Map3k1	mitogen-activated protein kinase kinase kinase 1
ENSMUSG00000098708	8.38799	-0.777008	0.427932	-1.81573	0.0694121	0.999821	Gm27252	predicted gene 27252
ENSMUSG00000097681	75.2308	-0.242892	0.133804	-1.81529	0.0694798	0.999821	Gm26643	predicted gene, 26643
ENSMUSG00000037922	2.45499	1.61341	0.888838	1.81518	0.0694955	0.999821	Bank1	B cell scaffold protein with ankyrin repeats 1
ENSMUSG00000103072	20.45	0.438616	0.241683	1.81484	0.0695486	0.999821	Gm37905	predicted gene, 37905
ENSMUSG00000073542	161.154	0.214927	0.118508	1.81361	0.0697372	0.999821	Cep76	centrosomal protein 76
ENSMUSG00000101316	2.22401	1.58564	0.87437	1.81347	0.06976	0.999821	Gm12663	predicted gene 12663
ENSMUSG00000082424	1.26786	-1.99727	1.10143	-1.81334	0.0697798	0.999821	Gm13292	predicted gene 13292
ENSMUSG00000025499	387.593	0.200402	0.110518	1.8133	0.0697859	0.999821	Hras	Harvey rat sarcoma virus oncogene
ENSMUSG00000021322	20.6708	-0.632131	0.348675	-1.81295	0.0698388	0.999821	Aoah	acyloxyacyl hydrolase
ENSMUSG00000037477	1.11736	-2.67279	1.47473	-1.81239	0.0699253	0.999821	Tbx10	T-box 10
ENSMUSG00000028843	2293.35	0.170638	0.0941526	1.81236	0.0699313	0.999821	Sh3bgrl3	SH3 domain binding glutamic acid-rich protein-like 3
ENSMUSG00000024827	50.4331	-0.554965	0.306279	-1.81196	0.069993	0.999821	Gldc	glycine decarboxylase
ENSMUSG00000024069	378.549	-0.149279	0.0823959	-1.81173	0.0700282	0.999821	Slc30a6	solute carrier family 30 (zinc transporter), member 6
ENSMUSG00000028755	37.3864	-0.516837	0.285304	-1.81153	0.0700591	0.999821	Cda	cytidine deaminase
ENSMUSG00000046865	769.925	0.169945	0.0939051	1.80975	0.0703345	0.999821	Fbl	fibrillarin
ENSMUSG00000025239	1223.96	0.120847	0.0667815	1.80959	0.0703589	0.999821	Limd1	LIM domains containing 1
ENSMUSG00000030359	7.45785	-1.00625	0.556273	-1.80891	0.0704649	0.999821	Pzp	pregnancy zone protein
ENSMUSG00000070802	325.015	-0.284336	0.157257	-1.8081	0.070591	0.999821	Pnmal2	PNMA-like 2
ENSMUSG00000103114	1.14543	-1.95556	1.08185	-1.8076	0.0706687	0.999821	Gm32200	predicted gene, 32200
ENSMUSG00000002845	449.127	-0.181289	0.1003	-1.80745	0.0706914	0.999821	Tmem39a	transmembrane protein 39a
ENSMUSG00000024414	396.381	0.188412	0.104274	1.80689	0.070779	0.999821	Mrpl27	mitochondrial ribosomal protein L27
ENSMUSG00000042660	271.887	0.186957	0.103537	1.80571	0.070964	0.999821	Wdr55	WD repeat domain 55
ENSMUSG00000035171	296.39	-0.222925	0.123484	-1.8053	0.0710273	0.999821	1110059E24Rik	RIKEN cDNA 1110059E24 gene
ENSMUSG00000045031	75.6231	-0.39819	0.220654	-1.80459	0.0711389	0.999821	Cetn4	centrin 4
ENSMUSG00000096006	6.69625	-0.760694	0.421559	-1.80448	0.0711568	0.999821	Gm21596	predicted gene, 21596
ENSMUSG00000073805	10.4281	-0.683008	0.378699	-1.80356	0.0712998	0.999821	Fam196a	family with sequence similarity 196, member A
ENSMUSG00000097414	555.883	0.116956	0.0648482	1.80354	0.0713033	0.999821	B130046B21Rik	RIKEN cDNA B130046B21 gene
ENSMUSG00000070990	1.02061	-2.15348	1.19409	-1.80344	0.0713187	0.999821	Foxe1	forkhead box E1
ENSMUSG00000029279	45.2801	-0.370935	0.205721	-1.8031	0.0713729	0.999821	Brdt	bromodomain, testis-specific
ENSMUSG00000034789	557.129	0.167112	0.0927106	1.80251	0.071465	0.999821	Rab24	RAB24, member RAS oncogene family
ENSMUSG00000085527	5.89353	-0.736757	0.408758	-1.80243	0.0714779	0.999821	Gm15535	predicted gene 15535
ENSMUSG00000036977	256.594	-0.199093	0.110535	-1.80119	0.0716737	0.999821	Anapc10	anaphase promoting complex subunit 10
ENSMUSG00000051444	34.5182	-0.412861	0.22922	-1.80116	0.071678	0.999821	Bbs12	Bardet-Biedl syndrome 12 (human)
ENSMUSG00000025085	1931.4	0.170651	0.0947649	1.80078	0.0717374	0.999821	Ablim1	actin-binding LIM protein 1
ENSMUSG00000035585	729.915	0.163107	0.0906425	1.79945	0.0719473	0.999821	Tsen34	tRNA splicing endonuclease subunit 34
ENSMUSG00000085615	47.467	-0.317066	0.176204	-1.79943	0.071951	0.999821	A330035P11Rik	RIKEN cDNA A330035P11 gene
ENSMUSG00000029649	1275.06	0.154451	0.0858388	1.79932	0.0719683	0.999821	Pomp	proteasome maturation protein
ENSMUSG00000050312	250.938	-0.204255	0.113524	-1.79923	0.0719827	0.999821	Nsun3	NOL1/NOP2/Sun domain family member 3
ENSMUSG00000022466	647.465	-0.163015	0.0906099	-1.79908	0.0720054	0.999821	Rpap3	RNA polymerase II associated protein 3
ENSMUSG00000047264	250.968	0.202382	0.112501	1.79893	0.0720294	0.999821	Zfp358	zinc finger protein 358
ENSMUSG00000082052	1.19668	-2.15879	1.20017	-1.79874	0.0720596	0.999821	Ywhaq-ps2	tyrosine 3-monooxygenase/tryptophan 5-monooxygenase activation protein theta, pseudogene 2
ENSMUSG00000060477	403.511	-0.277048	0.15409	-1.79796	0.072183	0.999821	Irak2	interleukin-1 receptor-associated kinase 2
ENSMUSG00000045662	15.2293	-0.571919	0.318281	-1.7969	0.0723519	0.999821	Henmt1	HEN1 methyltransferase homolog 1 (Arabidopsis)
ENSMUSG00000059022	83.6989	-0.424337	0.236261	-1.79605	0.0724871	0.999821	Kcp	kielin/chordin-like protein
ENSMUSG00000037542	87.8155	-0.476436	0.265287	-1.79593	0.0725061	0.999821	Aldh8a1	aldehyde dehydrogenase 8 family, member A1
ENSMUSG00000055368	59.9889	-0.403817	0.224916	-1.79541	0.0725881	0.999821	Slc6a2	solute carrier family 6 (neurotransmitter transporter, noradrenalin), member 2
ENSMUSG00000053214	3.464	-1.1101	0.618312	-1.79537	0.0725945	0.999821	Gm9899	predicted gene 9899
ENSMUSG00000020807	292.453	-0.222478	0.12398	-1.79447	0.0727389	0.999821	4933427D14Rik	RIKEN cDNA 4933427D14 gene
ENSMUSG00000084384	3.28973	0.961865	0.53603	1.79443	0.0727453	0.999821	Gm12251	predicted gene 12251
ENSMUSG00000022431	1.17302	2.72964	1.52165	1.79387	0.0728339	0.999821	Ribc2	RIB43A domain with coiled-coils 2
ENSMUSG00000087318	11.3263	0.786102	0.438262	1.79368	0.0728645	0.999821	Gm12114	predicted gene 12114
ENSMUSG00000016427	795.391	0.192969	0.10762	1.79306	0.0729637	0.999821	Ndufa1	NADH dehydrogenase (ubiquinone) 1 alpha subcomplex, 1
ENSMUSG00000085639	9.85666	-0.695622	0.388022	-1.79274	0.0730144	0.999821	Gm15410	predicted gene 15410
ENSMUSG00000057335	436.342	-0.190821	0.106532	-1.79121	0.0732595	0.999821	Cep170	centrosomal protein 170
ENSMUSG00000033313	43.1607	0.308611	0.172302	1.7911	0.0732775	0.999821	Fbxl8	F-box and leucine-rich repeat protein 8
ENSMUSG00000074579	46.6837	-0.378347	0.211311	-1.79047	0.0733778	0.999821	Lekr1	leucine, glutamate and lysine rich 1
ENSMUSG00000074570	11.1469	-0.652612	0.364493	-1.79046	0.0733793	0.999821	Cass4	Cas scaffolding protein family member 4
ENSMUSG00000059842	65.7399	-0.410083	0.229196	-1.78923	0.0735783	0.999821	Zfp341	zinc finger protein 341
ENSMUSG00000075028	408.775	-0.248541	0.138916	-1.78914	0.0735916	0.999821	Prdm11	PR domain containing 11
ENSMUSG00000008690	2079.9	0.132979	0.07433	1.78903	0.0736092	0.999821	Ncaph2	non-SMC condensin II complex, subunit H2
ENSMUSG00000002320	1145.35	0.0975962	0.0545576	1.78887	0.0736364	0.999821	Tm9sf1	transmembrane 9 superfamily member 1
ENSMUSG00000025355	84.9633	-0.253021	0.141454	-1.78871	0.0736614	0.999821	Mmp19	matrix metallopeptidase 19
ENSMUSG00000031327	561.239	-0.149479	0.0835782	-1.78849	0.0736972	0.999821	Chic1	cysteine-rich hydrophobic domain 1
ENSMUSG00000037166	47.9887	-0.516999	0.289146	-1.78802	0.0737726	0.999821	Ppp1r14a	protein phosphatase 1, regulatory (inhibitor) subunit 14A
ENSMUSG00000020903	691.818	0.21721	0.121523	1.78739	0.0738738	0.999821	Stx8	syntaxin 8
ENSMUSG00000000171	1370.35	0.148847	0.0832771	1.78737	0.0738778	0.999821	Sdhd	succinate dehydrogenase complex, subunit D, integral membrane protein
ENSMUSG00000028799	652.37	-0.106711	0.0597172	-1.78694	0.0739477	0.999821	Zfp362	zinc finger protein 362
ENSMUSG00000093634	0.696788	2.77174	1.55112	1.78692	0.07395	0.999821	Gm10860	predicted gene 10860
ENSMUSG00000049281	7.44998	-1.24049	0.694242	-1.78683	0.0739645	0.999821	Scn3b	sodium channel, voltage-gated, type III, beta
ENSMUSG00000026179	497.079	0.159901	0.0895163	1.78627	0.0740551	0.999821	Pnkd	paroxysmal nonkinesiogenic dyskinesia
ENSMUSG00000021286	469.462	0.203072	0.113699	1.78604	0.074093	0.999821	Zfyve21	zinc finger, FYVE domain containing 21
ENSMUSG00000102544	0.92216	-2.52294	1.41279	-1.78578	0.0741347	0.999821	Gm5103	predicted gene 5103
ENSMUSG00000065191	7.90943	-0.822092	0.460483	-1.78528	0.0742153	0.999821	Gm23458	predicted gene, 23458
ENSMUSG00000041974	391.186	0.186258	0.104401	1.78407	0.0744124	0.999821	Spidr	scaffolding protein involved in DNA repair
ENSMUSG00000037020	80.1003	0.384987	0.215811	1.7839	0.0744394	0.999821	Wdr62	WD repeat domain 62
ENSMUSG00000005362	1240.86	-0.0976812	0.054765	-1.78364	0.0744819	0.999821	Crbn	cereblon
ENSMUSG00000056257	0.795314	-2.38359	1.33636	-1.78364	0.0744821	0.999821	Gm5447	predicted gene 5447
ENSMUSG00000085967	2.60324	-1.60159	0.898227	-1.78306	0.0745771	0.999821	Gm12530	predicted gene 12530
ENSMUSG00000026202	941.338	0.181756	0.101953	1.78275	0.0746263	0.999821	Tuba4a	tubulin, alpha 4A
ENSMUSG00000032583	278.463	0.190117	0.106657	1.78251	0.0746662	0.999821	Mon1a	MON1 homolog A, secretory traffciking associated
ENSMUSG00000044788	83.4995	-0.488608	0.274283	-1.7814	0.0748471	0.999821	Fads6	fatty acid desaturase domain family, member 6
ENSMUSG00000097016	1.72449	2.10273	1.18055	1.78115	0.0748887	0.999821	Gm26708	predicted gene, 26708
ENSMUSG00000071567	1.03953	2.03397	1.14195	1.78114	0.0748895	0.999821	NA	NA
ENSMUSG00000023918	18.7767	0.881001	0.494673	1.78098	0.0749165	0.999821	Adgrf4	adhesion G protein-coupled receptor F4
ENSMUSG00000085984	10.3037	-0.667014	0.374561	-1.78079	0.0749472	0.999821	1700001G11Rik	RIKEN cDNA 1700001G11 gene
ENSMUSG00000073131	808.494	-0.115053	0.0646158	-1.78058	0.0749816	0.999821	Vma21	VMA21 vacuolar H+-ATPase homolog (S, cerevisiae)
ENSMUSG00000043613	6.81303	0.881813	0.495426	1.77991	0.0750908	0.999821	Mmp3	matrix metallopeptidase 3
ENSMUSG00000040151	609.446	-0.141731	0.0796369	-1.77972	0.0751222	0.999821	Hs2st1	heparan sulfate 2-O-sulfotransferase 1
ENSMUSG00000093535	2.74923	-1.23638	0.695048	-1.77884	0.0752663	0.999821	4930533I22Rik	RIKEN cDNA 4930533I22 gene
ENSMUSG00000079546	1.44671	1.55298	0.873385	1.77811	0.0753853	0.999821	Gm11146	predicted gene 11146
ENSMUSG00000100454	2.25188	-2.03236	1.14385	-1.77678	0.075605	0.999821	Gm28901	predicted gene 28901
ENSMUSG00000033943	1807.98	-0.186617	0.105038	-1.77666	0.0756247	0.999821	Mga	MAX gene associated
ENSMUSG00000039754	114.643	0.407808	0.229538	1.77665	0.0756266	0.999821	Alkbh4	alkB homolog 4, lysine demethylase
ENSMUSG00000025162	2476.91	0.112917	0.0635649	1.77641	0.0756657	0.999821	Csnk1d	casein kinase 1, delta
ENSMUSG00000028576	772.308	-0.241177	0.135843	-1.77541	0.07583	0.999821	Ift74	intraflagellar transport 74
ENSMUSG00000018398	1161.7	0.0947752	0.0533864	1.77527	0.0758537	0.999821	2008-09-01	septin 8
ENSMUSG00000043311	164.158	0.487507	0.274697	1.77471	0.0759459	0.999821	D17H6S53E	DNA segment, Chr 17, human D6S53E
ENSMUSG00000087155	1.91132	-1.66793	0.940066	-1.77427	0.0760189	0.999821	Gm15008	predicted gene 15008
ENSMUSG00000045555	3.1149	1.01867	0.574245	1.77393	0.0760748	0.999821	Mettl24	methyltransferase like 24
ENSMUSG00000068263	44.0534	-0.46807	0.263878	-1.77381	0.0760944	0.999821	Efcc1	EF hand and coiled-coil domain containing 1
ENSMUSG00000091237	37.6649	-0.346509	0.195364	-1.77366	0.0761199	0.999821	Gm17114	predicted gene 17114
ENSMUSG00000073705	36.8651	-0.359858	0.202983	-1.77285	0.0762535	0.999821	Apitd1	apoptosis-inducing, TAF9-like domain 1
ENSMUSG00000030680	265.957	0.164901	0.0930534	1.77212	0.0763751	0.999821	Pagr1a	PAXIP1 associated glutamate rich protein 1A
ENSMUSG00000080994	1.83314	-1.35903	0.766928	-1.77204	0.0763881	0.999821	Gm13464	predicted gene 13464
ENSMUSG00000070532	2.93377	1.55827	0.879466	1.77183	0.0764222	0.999821	Ccdc190	coiled-coil domain containing 190
ENSMUSG00000040528	43.3343	0.32434	0.183057	1.77179	0.0764287	0.999821	Milr1	mast cell immunoglobulin like receptor 1
ENSMUSG00000080806	0.895387	-2.62896	1.48386	-1.77171	0.0764426	0.999821	Gm13005	predicted gene 13005
ENSMUSG00000039771	544.712	0.172111	0.0971822	1.77101	0.076559	0.999821	Polr2j	polymerase (RNA) II (DNA directed) polypeptide J
ENSMUSG00000037279	34.6232	0.542563	0.306446	1.7705	0.0766437	0.999821	Ovol2	ovo like zinc finger 2
ENSMUSG00000102457	21.1777	-0.393337	0.222165	-1.77048	0.0766479	0.999821	Gm38342	predicted gene, 38342
ENSMUSG00000020639	2.98824	-1.16415	0.657535	-1.77047	0.0766489	0.999821	Pfn4	profilin family, member 4
ENSMUSG00000027439	644.889	0.161295	0.0911355	1.76984	0.0767535	0.999821	Gzf1	GDNF-inducible zinc finger protein 1
ENSMUSG00000042737	188.101	0.248242	0.140269	1.76975	0.0767686	0.999821	Dpm3	dolichyl-phosphate mannosyltransferase polypeptide 3
ENSMUSG00000025155	622.493	0.145397	0.0822576	1.76758	0.0771319	0.999821	Dus1l	dihydrouridine synthase 1-like (S, cerevisiae)
ENSMUSG00000097596	32.6385	-0.469053	0.265368	-1.76756	0.0771349	0.999821	Gm26673	predicted gene, 26673
ENSMUSG00000044617	332.893	0.376214	0.212864	1.76739	0.0771632	0.999821	Zbtb39	zinc finger and BTB domain containing 39
ENSMUSG00000096768	443.577	0.644023	0.364448	1.76712	0.0772084	0.999821	Erdr1	erythroid differentiation regulator 1
ENSMUSG00000027323	200.564	-0.211217	0.119603	-1.76598	0.0773985	0.999821	Rad51	RAD51 recombinase
ENSMUSG00000020459	424.767	-0.169192	0.095824	-1.76565	0.0774544	0.999821	Mtif2	mitochondrial translational initiation factor 2
ENSMUSG00000042988	179.928	-0.220149	0.124768	-1.76446	0.0776549	0.999821	Notum	notum pectinacetylesterase homolog (Drosophila)
ENSMUSG00000073557	540.486	0.229284	0.129968	1.76416	0.0777043	0.999821	Ppp1r12b	protein phosphatase 1, regulatory (inhibitor) subunit 12B
ENSMUSG00000026611	16.3429	-0.449276	0.254685	-1.76405	0.0777244	0.999821	Spata17	spermatogenesis associated 17
ENSMUSG00000103032	5.15577	-0.908662	0.515139	-1.76391	0.0777464	0.999821	Gm37121	predicted gene, 37121
ENSMUSG00000053297	45.007	0.485518	0.275507	1.76227	0.0780239	0.999821	AI854703	expressed sequence AI854703
ENSMUSG00000097157	20.108	0.669664	0.380086	1.76188	0.0780903	0.999821	Gm26512	predicted gene, 26512
ENSMUSG00000090685	7.75861	-0.868051	0.492687	-1.76187	0.0780911	0.999821	Gm9047	predicted gene 9047
ENSMUSG00000105055	127.161	-0.18345	0.104125	-1.76183	0.0780987	0.999821	Gm43079	predicted gene 43079
ENSMUSG00000099851	70.4487	0.345516	0.196121	1.76175	0.078112	0.999821	Gm29542	predicted gene 29542
ENSMUSG00000014470	423.799	0.186074	0.105627	1.76162	0.0781332	0.999821	Rnf166	ring finger protein 166
ENSMUSG00000034235	1072.26	-0.202585	0.115012	-1.76143	0.0781657	0.999821	Usp54	ubiquitin specific peptidase 54
ENSMUSG00000097561	3.65589	-0.924859	0.525088	-1.76134	0.0781804	0.999821	4632411P08Rik	RIKEN cDNA 4632411P08 gene
ENSMUSG00000026556	103.554	-0.197618	0.112204	-1.76123	0.0781998	0.999821	Vangl2	vang-like 2 (van gogh, Drosophila)
ENSMUSG00000028232	637.046	-0.153188	0.0869991	-1.7608	0.0782726	0.999821	Tmem68	transmembrane protein 68
ENSMUSG00000034121	307.243	-0.19057	0.108297	-1.75969	0.0784602	0.999821	Mks1	Meckel syndrome, type 1
ENSMUSG00000003531	553.214	0.181179	0.102971	1.75952	0.0784886	0.999821	Dgcr6	DiGeorge syndrome critical region gene 6
ENSMUSG00000030595	308.244	0.155216	0.0882193	1.75943	0.0785046	0.999821	Nfkbib	nuclear factor of kappa light polypeptide gene enhancer in B cells inhibitor, beta
ENSMUSG00000020519	301.635	0.194682	0.11066	1.75929	0.0785283	0.999821	Sap30l	SAP30-like
ENSMUSG00000051669	3647.03	0.148777	0.0846025	1.75855	0.0786548	0.999821	AU021092	expressed sequence AU021092
ENSMUSG00000030972	42.8837	-0.648065	0.368551	-1.75841	0.0786772	0.999821	Acsm5	acyl-CoA synthetase medium-chain family member 5
ENSMUSG00000045498	4.82837	-0.905598	0.515095	-1.75812	0.0787273	0.999821	Pcdhb3	protocadherin beta 3
ENSMUSG00000072115	20.1347	0.477341	0.271579	1.75765	0.0788072	0.999821	Ang	angiogenin, ribonuclease, RNase A family, 5
ENSMUSG00000025228	2288.76	0.155276	0.0883574	1.75737	0.0788554	0.999821	Actr1a	ARP1 actin-related protein 1A, centractin alpha
ENSMUSG00000105556	30.1588	-0.526919	0.299836	-1.75736	0.0788571	0.999821	Gm43080	predicted gene 43080
ENSMUSG00000027346	296.331	-0.375164	0.213528	-1.75698	0.0789208	0.999821	Gpcpd1	glycerophosphocholine phosphodiesterase 1
ENSMUSG00000035754	676.698	0.12064	0.0686732	1.75672	0.0789659	0.999821	Wdr18	WD repeat domain 18
ENSMUSG00000066553	5.27998	-1.25794	0.716589	-1.75546	0.0791814	0.999821	Gm6969	predicted pseudogene 6969
ENSMUSG00000063689	1.74372	-1.30052	0.741084	-1.75489	0.0792785	0.999821	Hist2h2ab	histone cluster 2, H2ab
ENSMUSG00000021209	137.271	-0.279119	0.159093	-1.75444	0.0793553	0.999821	Ppp4r4	protein phosphatase 4, regulatory subunit 4
ENSMUSG00000055026	1.97412	-1.49823	0.854065	-1.75424	0.0793895	0.999821	Gabrg3	gamma-aminobutyric acid (GABA) A receptor, subunit gamma 3
ENSMUSG00000045667	345.177	0.275042	0.156835	1.75371	0.0794811	0.999821	Smtnl2	smoothelin-like 2
ENSMUSG00000037705	9.93146	1.1366	0.648175	1.75354	0.0795097	0.999821	Tecta	tectorin alpha
ENSMUSG00000063760	317.237	-0.150822	0.0860222	-1.75329	0.0795519	0.999821	Rnf217	ring finger protein 217
ENSMUSG00000072492	2.01966	1.82918	1.04355	1.75285	0.0796278	0.999821	Gm10364	predicted pseudogene 10364
ENSMUSG00000020821	5945.56	0.133082	0.0759966	1.75116	0.0799187	0.999821	Kif1c	kinesin family member 1C
ENSMUSG00000087095	200.863	-0.209804	0.119821	-1.75098	0.0799501	0.999821	Emx2os	Emx2 opposite strand/antisense transcript (non-protein coding)
ENSMUSG00000033565	800.514	0.15532	0.0887261	1.75055	0.080023	0.999821	Rbfox2	RNA binding protein, fox-1 homolog (C, elegans) 2
ENSMUSG00000019892	205.777	-0.325873	0.186161	-1.75049	0.0800332	0.999821	Lrriq1	leucine-rich repeats and IQ motif containing 1
ENSMUSG00000002345	289.386	0.198257	0.113293	1.74995	0.0801267	0.999821	Borcs8	BLOC-1 related complex subunit 8
ENSMUSG00000021846	640.573	-0.209222	0.119675	-1.74826	0.0804188	0.999821	Peli2	pellino 2
ENSMUSG00000056130	7.495	0.711072	0.406766	1.74811	0.080445	0.999821	Ticam2	toll-like receptor adaptor molecule 2
ENSMUSG00000092738	0.640291	-2.40744	1.37755	-1.74763	0.0805284	0.999821	Mir5135	microRNA 5135
ENSMUSG00000034880	230.895	0.198215	0.113423	1.74757	0.080539	0.999821	Mrpl34	mitochondrial ribosomal protein L34
ENSMUSG00000035517	1514.11	0.135047	0.0772917	1.74723	0.0805966	0.999821	Tdrd7	tudor domain containing 7
ENSMUSG00000102289	1.87709	-1.60311	0.917732	-1.74682	0.0806689	0.999821	Gm31258	predicted gene, 31258
ENSMUSG00000097195	104.905	0.330651	0.189312	1.7466	0.0807074	0.999821	Snhg5	small nucleolar RNA host gene 5
ENSMUSG00000084535	6.36711	0.789069	0.451816	1.74644	0.0807348	0.999821	Mir1906-1	microRNA 1906-1
ENSMUSG00000087381	108.78	-0.32883	0.188365	-1.7457	0.0808626	0.999821	Gm16008	predicted gene 16008
ENSMUSG00000023806	183.313	0.201838	0.115621	1.74569	0.0808651	0.999821	Rsph3b	radial spoke 3B homolog (Chlamydomonas)
ENSMUSG00000031750	110.17	0.332171	0.190301	1.7455	0.0808977	0.999821	Il34	interleukin 34
ENSMUSG00000097589	247.182	0.180836	0.103646	1.74474	0.08103	0.999821	Dleu2	deleted in lymphocytic leukemia, 2
ENSMUSG00000039640	727.661	0.17221	0.0987059	1.74468	0.0810411	0.999821	Mrpl12	mitochondrial ribosomal protein L12
ENSMUSG00000019718	85.5269	0.20536	0.117729	1.74434	0.0811004	0.999821	L3hypdh	L-3-hydroxyproline dehydratase (trans-)
ENSMUSG00000030110	77.2462	0.450827	0.258454	1.74433	0.0811022	0.999821	Ret	ret proto-oncogene
ENSMUSG00000002458	125.39	0.226861	0.130069	1.74416	0.0811304	0.999821	Rgs19	regulator of G-protein signaling 19
ENSMUSG00000101828	6.83827	-0.725744	0.416268	-1.74345	0.0812545	0.999821	D130051D11Rik	RIKEN cDNA D130051D11 gene
ENSMUSG00000015095	920.948	0.139828	0.0802101	1.74327	0.081286	0.999821	Fbxw5	F-box and WD-40 domain protein 5
ENSMUSG00000035270	49.8556	0.73929	0.42435	1.74217	0.0814783	0.999821	Impg2	interphotoreceptor matrix proteoglycan 2
ENSMUSG00000053121	3.72022	-1.20714	0.693047	-1.74178	0.0815467	0.999821	Gm5129	predicted gene 5129
ENSMUSG00000106549	13.0912	-0.571708	0.328333	-1.74124	0.0816407	0.999821	Gm42653	predicted gene 42653
ENSMUSG00000035392	704.743	0.193032	0.110877	1.74095	0.0816919	0.999821	Dennd1a	DENN/MADD domain containing 1A
ENSMUSG00000025868	743.729	0.155752	0.0894682	1.74086	0.081708	0.999821	Higd2a	HIG1 domain family, member 2A
ENSMUSG00000103843	9.72396	-0.512458	0.294405	-1.74066	0.0817438	0.999821	Gm31266	predicted gene, 31266
ENSMUSG00000032939	705.243	-0.137232	0.0788454	-1.74052	0.0817671	0.999821	Nup93	nucleoporin 93
ENSMUSG00000027209	12.3199	-0.482664	0.277403	-1.73994	0.0818698	0.999821	Fam227b	family with sequence similarity 227, member B
ENSMUSG00000031822	1019.28	-0.190718	0.109614	-1.7399	0.0818759	0.999821	Gse1	genetic suppressor element 1, coiled-coil protein
ENSMUSG00000024784	9.54888	-0.717832	0.412873	-1.73863	0.0821006	0.999821	Gpha2	glycoprotein hormone alpha 2
ENSMUSG00000028838	5.94554	-0.79413	0.456793	-1.73849	0.0821246	0.999821	Extl1	exostoses (multiple)-like 1
ENSMUSG00000033653	694.392	0.197966	0.113874	1.73847	0.0821282	0.999821	Vps8	VPS8 CORVET complex subunit
ENSMUSG00000055675	1109.4	-0.246646	0.141877	-1.73845	0.082131	0.999821	Kbtbd11	kelch repeat and BTB (POZ) domain containing 11
ENSMUSG00000015981	39.9364	0.436228	0.250952	1.73829	0.0821595	0.999821	Stk32c	serine/threonine kinase 32C
ENSMUSG00000093768	84.0769	0.22316	0.128463	1.73716	0.0823596	0.999821	Gm20650	predicted gene 20650
ENSMUSG00000026536	12.8602	0.785496	0.452221	1.73697	0.0823916	0.999821	Ifi211	interferon activated gene 211
ENSMUSG00000001741	169.856	0.500197	0.287983	1.7369	0.0824045	0.999821	Il16	interleukin 16
ENSMUSG00000063882	2907.33	0.152919	0.088045	1.73682	0.0824185	0.999821	Uqcrh	ubiquinol-cytochrome c reductase hinge protein
ENSMUSG00000021902	304.214	0.228239	0.131443	1.73641	0.0824918	0.999821	Phf7	PHD finger protein 7
ENSMUSG00000067713	1389.71	0.108687	0.0626154	1.73579	0.0826001	0.999821	Prkag1	protein kinase, AMP-activated, gamma 1 non-catalytic subunit
ENSMUSG00000029055	100.825	-0.315153	0.181565	-1.73576	0.0826068	0.999821	Plch2	phospholipase C, eta 2
ENSMUSG00000042388	2.63371	-1.40089	0.807199	-1.73549	0.0826532	0.999821	Dlgap3	discs, large (Drosophila) homolog-associated protein 3
ENSMUSG00000051486	16.3302	-0.613505	0.353567	-1.73518	0.0827081	0.999821	Pcdhb11	protocadherin beta 11
ENSMUSG00000043488	19.9423	-0.451632	0.260452	-1.73403	0.082913	0.999821	Frmd8os	FERM domain containing 8, opposite strand
ENSMUSG00000050751	3.17647	1.12936	0.651587	1.73324	0.0830533	0.999821	Pgbd5	piggyBac transposable element derived 5
ENSMUSG00000020164	2.19164	1.50877	0.870599	1.73303	0.0830904	0.999821	Kcnmb4os1	potassium large conductance calcium-activated channel, subfamily M, beta member 4, opposite strand 1
ENSMUSG00000024975	4087.36	-0.144688	0.0834892	-1.73301	0.0830933	0.999821	Pdcd4	programmed cell death 4
ENSMUSG00000090223	14.3187	0.661376	0.381664	1.73288	0.0831176	0.999821	Pcp4	Purkinje cell protein 4
ENSMUSG00000026368	29.3502	-0.554331	0.319907	-1.73279	0.0831337	0.999821	F13b	coagulation factor XIII, beta subunit
ENSMUSG00000030471	537.855	-0.120813	0.0697498	-1.73209	0.0832581	0.999821	Zdhhc13	zinc finger, DHHC domain containing 13
ENSMUSG00000030796	296.103	0.18175	0.104948	1.73182	0.0833064	0.999821	Tead2	TEA domain family member 2
ENSMUSG00000020077	982.029	-0.22101	0.127636	-1.73156	0.0833519	0.999821	Srgn	serglycin
ENSMUSG00000053044	2.26831	1.48498	0.857774	1.7312	0.0834162	0.999821	Cd8b1	CD8 antigen, beta chain 1
ENSMUSG00000061808	17.1931	-0.741161	0.428125	-1.73118	0.08342	0.999821	Ttr	transthyretin
ENSMUSG00000027583	136.752	-0.251255	0.145164	-1.73083	0.0834817	0.999821	Zbtb46	zinc finger and BTB domain containing 46
ENSMUSG00000031283	401.034	0.224184	0.129545	1.73055	0.0835322	0.999821	Chrdl1	chordin-like 1
ENSMUSG00000073795	1.06376	-2.17886	1.2593	-1.73022	0.0835913	0.999821	6430531B16Rik	RIKEN cDNA 6430531B16 gene
ENSMUSG00000028023	150.475	0.230681	0.133373	1.72959	0.0837038	0.999821	Pitx2	paired-like homeodomain transcription factor 2
ENSMUSG00000096916	84.668	0.329901	0.19079	1.72913	0.0837863	0.999821	Zfp850	zinc finger protein 850
ENSMUSG00000107283	774.416	0.193883	0.112149	1.7288	0.0838455	0.999821	Mpv17	MpV17 mitochondrial inner membrane protein
ENSMUSG00000041040	1079.77	-0.141863	0.0820597	-1.72878	0.0838479	0.999821	Fam117b	family with sequence similarity 117, member B
ENSMUSG00000038264	206.417	-0.318363	0.184175	-1.72858	0.0838835	0.999821	Sema7a	sema domain, immunoglobulin domain (Ig), and GPI membrane anchor, (semaphorin) 7A
ENSMUSG00000105914	1.0088	-1.89768	1.09803	-1.72827	0.0839406	0.999821	Gm19243	predicted gene, 19243
ENSMUSG00000029438	1140.14	-0.255199	0.147786	-1.72682	0.0842	0.999821	Bcl7a	B cell CLL/lymphoma 7A
ENSMUSG00000020211	533.374	0.149223	0.0864372	1.72638	0.0842793	0.999821	Sf3a2	splicing factor 3a, subunit 2
ENSMUSG00000020090	1.44918	-1.59514	0.924325	-1.72574	0.0843947	0.999821	Npffr1	neuropeptide FF receptor 1
ENSMUSG00000031949	156.656	-0.253045	0.146633	-1.7257	0.0844016	0.999821	Adat1	adenosine deaminase, tRNA-specific 1
ENSMUSG00000047911	12.3148	0.726129	0.420791	1.72563	0.0844142	0.999821	Npm2	nucleophosmin/nucleoplasmin 2
ENSMUSG00000004328	50.8368	-0.666991	0.386542	-1.72553	0.0844319	0.999821	Hif3a	hypoxia inducible factor 3, alpha subunit
ENSMUSG00000022952	84.008	-0.315656	0.182958	-1.7253	0.0844741	0.999821	Runx1	runt related transcription factor 1
ENSMUSG00000038527	143.809	-0.318545	0.184666	-1.72498	0.0845307	0.999821	C1rl	complement component 1, r subcomponent-like
ENSMUSG00000074968	34.949	-0.424879	0.246311	-1.72497	0.0845324	0.999821	Ano3	anoctamin 3
ENSMUSG00000002332	1060.81	0.129032	0.0748103	1.72479	0.0845646	0.999821	Dhrs1	dehydrogenase/reductase (SDR family) member 1
ENSMUSG00000104392	9.7974	-0.788201	0.457051	-1.72454	0.0846109	0.999821	Gm37962	predicted gene, 37962
ENSMUSG00000037295	586.356	0.20769	0.120454	1.72423	0.084666	0.999821	Ldlrap1	low density lipoprotein receptor adaptor protein 1
ENSMUSG00000019578	886.757	0.112653	0.0653526	1.72378	0.0847478	0.999821	Ubxn6	UBX domain protein 6
ENSMUSG00000030209	1.23427	1.92486	1.11684	1.72348	0.0848015	0.999821	Grin2b	glutamate receptor, ionotropic, NMDA2B (epsilon 2)
ENSMUSG00000027221	92.1578	-0.419832	0.243664	-1.723	0.084889	0.999821	Chst1	carbohydrate (keratan sulfate Gal-6) sulfotransferase 1
ENSMUSG00000019894	104.079	-0.325096	0.188693	-1.72288	0.0849104	0.999821	Slc6a15	solute carrier family 6 (neurotransmitter transporter), member 15
ENSMUSG00000022805	7.96248	-0.734842	0.426587	-1.72261	0.0849593	0.999821	Maats1	MYCBP-associated, testis expressed 1
ENSMUSG00000031158	420.449	0.204192	0.118576	1.72203	0.0850632	0.999821	Timm17b	translocase of inner mitochondrial membrane 17b
ENSMUSG00000021483	58.1204	-0.286874	0.167004	-1.71777	0.0858384	0.999821	Cdk20	cyclin-dependent kinase 20
ENSMUSG00000045538	112.026	0.38197	0.22241	1.71741	0.0859035	0.999821	Ddx28	DEAD (Asp-Glu-Ala-Asp) box polypeptide 28
ENSMUSG00000087138	144.6	0.313	0.182271	1.71723	0.0859375	0.999821	Gm15545	predicted gene 15545
ENSMUSG00000024027	0.940524	-2.26602	1.31986	-1.71686	0.0860048	0.999821	Glp1r	glucagon-like peptide 1 receptor
ENSMUSG00000106734	198.379	-0.298651	0.17396	-1.71678	0.0860203	0.999821	Gm20559	predicted gene, 20559
ENSMUSG00000017747	508.393	0.167272	0.0974399	1.71667	0.0860397	0.999821	Ghdc	GH3 domain containing
ENSMUSG00000024999	422.559	-0.216157	0.125923	-1.71658	0.0860555	0.999821	Noc3l	NOC3 like DNA replication regulator
ENSMUSG00000097415	12.4706	0.570629	0.33257	1.71582	0.0861957	0.999821	AU020206	expressed sequence AU020206
ENSMUSG00000105900	5.6725	-0.751489	0.437996	-1.71574	0.086209	0.999821	Gm43240	predicted gene 43240
ENSMUSG00000028457	41.655	-0.357842	0.208606	-1.71539	0.0862729	0.999821	Atp8b5	ATPase, class I, type 8B, member 5
ENSMUSG00000007594	0.873128	-2.59609	1.51347	-1.71532	0.0862865	0.999821	Hapln4	hyaluronan and proteoglycan link protein 4
ENSMUSG00000020526	166.719	0.286583	0.167127	1.71476	0.0863894	0.999821	Znhit3	zinc finger, HIT type 3
ENSMUSG00000042535	1214.76	0.095586	0.0557484	1.7146	0.0864194	0.999821	Gtpbp1	GTP binding protein 1
ENSMUSG00000087367	566.785	0.220745	0.128768	1.71428	0.0864767	0.999821	Gm15491	predicted gene 15491
ENSMUSG00000028571	5.52124	-1.83739	1.07243	-1.7133	0.0866578	0.999821	Cyp2j13	cytochrome P450, family 2, subfamily j, polypeptide 13
ENSMUSG00000040943	321.602	-0.327741	0.191324	-1.71302	0.0867093	0.999821	Tet2	tet methylcytosine dioxygenase 2
ENSMUSG00000074507	2.31179	1.37827	0.804603	1.71298	0.0867153	0.999821	Gm14340	predicted gene 14340
ENSMUSG00000058135	16942.4	0.174994	0.102174	1.71271	0.086766	0.999821	Gstm1	glutathione S-transferase, mu 1
ENSMUSG00000039497	216.756	-0.220255	0.128602	-1.71268	0.0867712	0.999821	Dse	dermatan sulfate epimerase
ENSMUSG00000024730	5.55068	-1.11604	0.651695	-1.71252	0.0868018	0.999821	Ms4a8a	membrane-spanning 4-domains, subfamily A, member 8A
ENSMUSG00000064371	5.67464	0.776239	0.453315	1.71236	0.0868301	0.999821	mt-Tt	mitochondrially encoded tRNA threonine
ENSMUSG00000051497	2880.04	-0.159588	0.0931982	-1.71235	0.0868325	0.999821	Kcnj16	potassium inwardly-rectifying channel, subfamily J, member 16
ENSMUSG00000094518	1.95758	1.22327	0.714753	1.71145	0.0869972	0.999821	NA	NA
ENSMUSG00000100009	2.09877	-1.2042	0.703619	-1.71144	0.0870001	0.999821	Gm7967	predicted gene 7967
ENSMUSG00000031821	430.133	-0.178515	0.104308	-1.71141	0.0870051	0.999821	Gins2	GINS complex subunit 2 (Psf2 homolog)
ENSMUSG00000024787	350.423	0.15726	0.091896	1.71128	0.0870295	0.999821	Snx15	sorting nexin 15
ENSMUSG00000044167	492.268	-0.157211	0.0918775	-1.71109	0.0870639	0.999821	Foxo1	forkhead box O1
ENSMUSG00000084897	9.81419	-0.596403	0.348563	-1.71103	0.0870754	0.999821	Gm14226	predicted gene 14226
ENSMUSG00000039016	377.3	0.225873	0.132054	1.71046	0.08718	0.999821	Timm8b	translocase of inner mitochondrial membrane 8B
ENSMUSG00000035769	182.802	-0.256203	0.149791	-1.7104	0.0871915	0.999821	Xylb	xylulokinase homolog (H, influenzae)
ENSMUSG00000099241	2.95809	-1.15552	0.675691	-1.71013	0.0872424	0.999821	Gm18852	predicted gene, 18852
ENSMUSG00000000743	1254.8	0.135723	0.0793732	1.70993	0.0872781	0.999821	Chmp1a	charged multivesicular body protein 1A
ENSMUSG00000042901	788.165	0.15844	0.0926673	1.70977	0.0873079	0.999821	Aida	axin interactor, dorsalization associated
ENSMUSG00000030766	800.374	-0.198894	0.116331	-1.70973	0.0873165	0.999821	Arhgap17	Rho GTPase activating protein 17
ENSMUSG00000097131	18.4362	-0.601789	0.35198	-1.70973	0.0873166	0.999821	D230017M19Rik	RIKEN cDNA D230017M19 gene
ENSMUSG00000068086	18.7672	-0.774682	0.453116	-1.70968	0.0873256	0.999821	Cyp2d9	cytochrome P450, family 2, subfamily d, polypeptide 9
ENSMUSG00000034839	75.413	-0.316421	0.185124	-1.70924	0.0874066	0.999821	Larp6	La ribonucleoprotein domain family, member 6
ENSMUSG00000024958	544.101	0.131437	0.0769047	1.70909	0.0874346	0.999821	Gpr137	G protein-coupled receptor 137
ENSMUSG00000061462	108.29	-0.35136	0.2057	-1.70812	0.0876144	0.999821	Obscn	obscurin, cytoskeletal calmodulin and titin-interacting RhoGEF
ENSMUSG00000088984	3.76818	-1.21995	0.714344	-1.7078	0.0876744	0.999821	Gm25604	predicted gene, 25604
ENSMUSG00000025264	474.791	0.16651	0.0975114	1.7076	0.0877112	0.999821	Tsr2	TSR2 20S rRNA accumulation
ENSMUSG00000028332	0.97767	-2.16053	1.26533	-1.70748	0.0877321	0.999821	Hemgn	hemogen
ENSMUSG00000041313	1983.03	-0.202759	0.118766	-1.70721	0.0877839	0.999821	Slc7a1	solute carrier family 7 (cationic amino acid transporter, y+ system), member 1
ENSMUSG00000028684	553.393	0.149649	0.0877061	1.70626	0.0879599	0.999821	Urod	uroporphyrinogen decarboxylase
ENSMUSG00000029763	1098.65	0.13968	0.0818918	1.70567	0.0880701	0.999821	Exoc4	exocyst complex component 4
ENSMUSG00000034532	50.4861	-0.458809	0.269001	-1.7056	0.0880826	0.999821	Fbxo16	F-box protein 16
ENSMUSG00000105973	1.63328	-1.4938	0.875976	-1.7053	0.0881386	0.999821	Gm42881	predicted gene 42881
ENSMUSG00000037606	1073.31	0.138064	0.0809659	1.70522	0.0881536	0.999821	Osbpl5	oxysterol binding protein-like 5
ENSMUSG00000085708	4.66869	-0.824453	0.483661	-1.70461	0.0882672	0.999821	Gm16063	predicted gene 16063
ENSMUSG00000081340	1.3906	1.84596	1.08293	1.70459	0.0882714	0.999821	Gm12275	predicted gene 12275
ENSMUSG00000086917	4.91622	-0.96476	0.566009	-1.7045	0.0882881	0.999821	Gm11630	predicted gene 11630
ENSMUSG00000036832	3.48416	-1.64564	0.96547	-1.70449	0.0882892	0.999821	Lpar3	lysophosphatidic acid receptor 3
ENSMUSG00000076434	9.30872	0.672392	0.394505	1.70439	0.0883076	0.999821	Wfdc3	WAP four-disulfide core domain 3
ENSMUSG00000057411	442.738	0.184313	0.10817	1.70392	0.0883962	0.999821	Fam173a	family with sequence similarity 173, member A
ENSMUSG00000090873	14.5092	0.71279	0.41836	1.70377	0.0884239	0.999821	Gm17112	predicted gene 17112
ENSMUSG00000106173	18.9793	0.424259	0.249064	1.70341	0.0884908	0.999821	Gm42764	predicted gene 42764
ENSMUSG00000039886	743.818	0.213267	0.125218	1.70317	0.0885367	0.999821	Tmem120a	transmembrane protein 120A
ENSMUSG00000025730	410.933	0.131985	0.0775381	1.70219	0.0887193	0.999821	Rab40c	Rab40C, member RAS oncogene family
ENSMUSG00000024101	514.603	0.12434	0.0730522	1.70208	0.088741	0.999821	Washc1	WASH complex subunit 1
ENSMUSG00000047067	111.676	0.204016	0.119865	1.70205	0.0887458	0.999821	Dusp28	dual specificity phosphatase 28
ENSMUSG00000106555	4.02384	-0.962595	0.565577	-1.70197	0.0887608	0.999821	Gm2479	predicted gene 2479
ENSMUSG00000062778	6.23143	-0.814997	0.478903	-1.7018	0.0887931	0.999821	Chia1	chitinase, acidic 1
ENSMUSG00000048544	4.17454	1.15649	0.679724	1.70141	0.0888656	0.999821	5930422O12Rik	RIKEN cDNA 5930422O12 gene
ENSMUSG00000105664	2.93473	1.43929	0.846123	1.70104	0.0889359	0.999821	Gm42797	predicted gene 42797
ENSMUSG00000097737	176.264	0.179265	0.105395	1.70089	0.0889633	0.999821	Gm26530	predicted gene, 26530
ENSMUSG00000038855	1505.19	-0.132902	0.0781397	-1.70083	0.0889755	0.999821	Itpkb	inositol 1,4,5-trisphosphate 3-kinase B
ENSMUSG00000042599	1757.4	-0.216068	0.127074	-1.70033	0.089069	0.999821	Kdm7a	lysine (K)-specific demethylase 7A
ENSMUSG00000040710	45.6409	-0.416396	0.244918	-1.70015	0.0891033	0.999821	St8sia4	ST8 alpha-N-acetyl-neuraminide alpha-2,8-sialyltransferase 4
ENSMUSG00000078867	268.172	0.229909	0.135236	1.70006	0.0891194	0.999821	Gm14418	predicted gene 14418
ENSMUSG00000034445	212.401	-0.164371	0.0967373	-1.69915	0.0892909	0.999821	Cyb561a3	cytochrome b561 family, member A3
ENSMUSG00000096361	0.590284	-2.13717	1.2586	-1.69805	0.0894983	0.999821	Gm5814	predicted pseudogene 5814
ENSMUSG00000106698	40.8655	-0.296455	0.174681	-1.69712	0.0896738	0.999821	Gm43599	predicted gene 43599
ENSMUSG00000031875	170.336	-0.252866	0.14901	-1.69698	0.0897014	0.999821	Cmtm3	CKLF-like MARVEL transmembrane domain containing 3
ENSMUSG00000039910	1617.98	0.276952	0.163226	1.69674	0.0897468	0.999821	Cited2	Cbp/p300-interacting transactivator, with Glu/Asp-rich carboxy-terminal domain, 2
ENSMUSG00000025758	161.69	0.572295	0.337345	1.69647	0.0897967	0.999821	Plk4	polo-like kinase 4
ENSMUSG00000087574	25.1409	-0.362583	0.213746	-1.69633	0.0898235	0.999821	C030037D09Rik	RIKEN cDNA C030037D09 gene
ENSMUSG00000022570	670.543	0.158896	0.0937139	1.69554	0.0899733	0.999821	Tsta3	tissue specific transplantation antigen P35B
ENSMUSG00000036054	576.002	0.235665	0.138992	1.69553	0.0899756	0.999821	Sugp2	SURP and G patch domain containing 2
ENSMUSG00000099086	1.52317	-1.75336	1.03414	-1.69549	0.0899834	0.999821	Gm27622	predicted gene, 27622
ENSMUSG00000037740	290.65	0.179116	0.105653	1.69533	0.0900134	0.999821	Mrps26	mitochondrial ribosomal protein S26
ENSMUSG00000103135	2.26915	1.44353	0.851478	1.69532	0.0900154	0.999821	Gm37979	predicted gene, 37979
ENSMUSG00000020282	981.004	0.208211	0.122864	1.69464	0.0901429	0.999821	Rhbdf1	rhomboid 5 homolog 1
ENSMUSG00000052040	881.09	-0.203187	0.119906	-1.69455	0.0901615	0.999821	Klf13	Kruppel-like factor 13
ENSMUSG00000082064	0.930393	-2.15538	1.27218	-1.69424	0.0902203	0.999821	Rpl5-ps2	ribisomal protein L5, pseudogene 2
ENSMUSG00000034892	7274.81	0.180033	0.106267	1.69415	0.0902365	0.999821	Rps29	ribosomal protein S29
ENSMUSG00000034729	377.851	0.142677	0.0842301	1.6939	0.090285	0.999821	Mrps10	mitochondrial ribosomal protein S10
ENSMUSG00000001025	7990.85	0.21727	0.128349	1.6928	0.090493	0.999821	S100a6	S100 calcium binding protein A6 (calcyclin)
ENSMUSG00000088947	1.57298	-1.39455	0.823849	-1.69273	0.090507	0.999821	Gm23257	predicted gene, 23257
ENSMUSG00000098762	1.33119	1.38161	0.816333	1.69246	0.0905588	0.999821	Mir7045	microRNA 7045
ENSMUSG00000030509	330.531	-0.164692	0.0973177	-1.69231	0.090586	0.999821	Asb7	ankyrin repeat and SOCS box-containing 7
ENSMUSG00000030598	16.3551	0.609894	0.360411	1.69222	0.0906047	0.999821	Fbxo17	F-box protein 17
ENSMUSG00000019362	1179.09	0.138329	0.0817655	1.69178	0.0906875	0.999821	D8Ertd738e	DNA segment, Chr 8, ERATO Doi 738, expressed
ENSMUSG00000064765	1.78605	1.39543	0.824844	1.69175	0.0906933	0.999821	Gm26456	predicted gene, 26456
ENSMUSG00000020709	40.7582	-0.432664	0.255779	-1.69155	0.0907314	0.999821	Adap2	ArfGAP with dual PH domains 2
ENSMUSG00000070705	102.81	0.305991	0.18092	1.69131	0.090778	0.999821	Eid2b	EP300 interacting inhibitor of differentiation 2B
ENSMUSG00000029684	3162.13	-0.149204	0.0882293	-1.69109	0.0908199	0.999821	Wasl	Wiskott-Aldrich syndrome-like (human)
ENSMUSG00000031253	841.641	-0.198772	0.117544	-1.69104	0.0908291	0.999821	Srpx2	sushi-repeat-containing protein, X-linked 2
ENSMUSG00000067242	43.099	-0.457032	0.270317	-1.69073	0.0908888	0.999821	Lgi1	leucine-rich repeat LGI family, member 1
ENSMUSG00000001105	516.502	0.170689	0.100962	1.69062	0.0909092	0.999821	Ift20	intraflagellar transport 20
ENSMUSG00000009248	5.55715	0.861141	0.509405	1.69048	0.0909358	0.999821	Ascl2	achaete-scute family bHLH transcription factor 2
ENSMUSG00000047875	54.7983	0.324964	0.192273	1.69012	0.0910048	0.999821	Gpr157	G protein-coupled receptor 157
ENSMUSG00000028923	924.148	0.111501	0.0659777	1.68998	0.0910313	0.999821	Necap2	NECAP endocytosis associated 2
ENSMUSG00000063887	11.083	-0.598264	0.354152	-1.68929	0.0911645	0.999821	Nlgn1	neuroligin 1
ENSMUSG00000087557	1.97039	1.24767	0.738879	1.6886	0.0912959	0.999821	Gm15869	predicted gene 15869
ENSMUSG00000084607	0.512206	-2.56971	1.52213	-1.68823	0.0913664	0.999821	Gm22208	predicted gene, 22208
ENSMUSG00000022607	1909.34	0.150472	0.0891314	1.6882	0.091372	0.999821	Ptk2	PTK2 protein tyrosine kinase 2
ENSMUSG00000023009	103.11	-0.276553	0.163883	-1.68751	0.0915063	0.999821	Nckap5l	NCK-associated protein 5-like
ENSMUSG00000021905	528.817	0.131002	0.0776315	1.68748	0.0915105	0.999821	Dph3	diphthamine biosynthesis 3
ENSMUSG00000084806	4.52204	-0.931478	0.551993	-1.68748	0.0915111	0.999821	Gm15232	predicted gene 15232
ENSMUSG00000020528	776.492	0.159289	0.0943988	1.68741	0.0915246	0.999821	Prpsap2	phosphoribosyl pyrophosphate synthetase-associated protein 2
ENSMUSG00000034673	630.924	-0.131332	0.0778353	-1.6873	0.0915452	0.999821	Pbx2	pre B cell leukemia homeobox 2
ENSMUSG00000002307	464.076	0.146516	0.0868681	1.68665	0.0916698	0.999821	Daxx	Fas death domain-associated protein
ENSMUSG00000044894	857.386	0.161082	0.0955203	1.68636	0.0917267	0.999821	Uqcrq	ubiquinol-cytochrome c reductase, complex III subunit VII
ENSMUSG00000025014	18.3054	0.618075	0.366528	1.6863	0.0917387	0.999821	Dntt	deoxynucleotidyltransferase, terminal
ENSMUSG00000074934	4.74005	-0.803101	0.476256	-1.68628	0.0917419	0.999821	Grem1	gremlin 1, DAN family BMP antagonist
ENSMUSG00000025231	559.835	-0.119188	0.0706885	-1.6861	0.0917771	0.999821	Sufu	suppressor of fused homolog (Drosophila)
ENSMUSG00000050908	160.066	0.184723	0.109568	1.68592	0.0918112	0.999821	Tvp23a	trans-golgi network vesicle protein 23A
ENSMUSG00000078350	823.699	0.11926	0.0707539	1.68556	0.0918814	0.999821	Smim1	small integral membrane protein 1
ENSMUSG00000085213	15.4068	-0.67596	0.401157	-1.68503	0.0919832	0.999821	Gm13091	predicted gene 13091
ENSMUSG00000082163	5.28468	-0.806621	0.478926	-1.68423	0.0921373	0.999821	Gm14276	predicted gene 14276
ENSMUSG00000065434	5.20359	0.901766	0.535672	1.68343	0.0922919	0.999821	Mir7-1	microRNA 7-1
ENSMUSG00000090761	80.4073	0.247756	0.147187	1.68327	0.0923219	0.999821	Gm17201	predicted gene 17201
ENSMUSG00000023033	6.78443	0.703751	0.418351	1.6822	0.0925296	0.999821	Scn8a	sodium channel, voltage-gated, type VIII, alpha
ENSMUSG00000047945	300.73	-0.225819	0.134243	-1.68216	0.0925384	0.999821	Marcksl1	MARCKS-like 1
ENSMUSG00000021932	183.494	-0.273807	0.162799	-1.68187	0.0925936	0.999821	Rnaseh2b	ribonuclease H2, subunit B
ENSMUSG00000105941	3.37272	-1.03905	0.617888	-1.68162	0.0926435	0.999821	Gm42809	predicted gene 42809
ENSMUSG00000085175	34.7335	0.364437	0.216851	1.68059	0.0928429	0.999821	Gm11423	predicted gene 11423
ENSMUSG00000048865	13.035	0.611149	0.363729	1.68023	0.0929122	0.999821	Arhgap30	Rho GTPase activating protein 30
ENSMUSG00000028386	6.72982	-0.892707	0.531328	-1.68014	0.0929297	0.999821	Slc46a2	solute carrier family 46, member 2
ENSMUSG00000059743	576.707	0.152258	0.0906265	1.68006	0.0929455	0.999821	Fdps	farnesyl diphosphate synthetase
ENSMUSG00000045515	2589.95	0.121419	0.0722794	1.67985	0.0929862	0.999821	Pou3f3	POU domain, class 3, transcription factor 3
ENSMUSG00000087684	7.49282	-0.872183	0.519282	-1.67959	0.0930364	0.999821	1200007C13Rik	RIKEN cDNA 1200007C13 gene
ENSMUSG00000097658	245.919	0.204475	0.121744	1.67954	0.0930462	0.999821	Gm16755	predicted gene, 16755
ENSMUSG00000021023	241.988	-0.269576	0.160586	-1.6787	0.0932099	0.999821	1110008L16Rik	RIKEN cDNA 1110008L16 gene
ENSMUSG00000027375	26133.9	0.0960085	0.0572176	1.67795	0.093356	0.999821	Mal	myelin and lymphocyte protein, T cell differentiation protein
ENSMUSG00000101026	4.72167	0.968699	0.577388	1.67773	0.0934006	0.999821	D730001G18Rik	RIKEN cDNA D730001G18 gene
ENSMUSG00000023067	391.389	-0.490197	0.292321	-1.67691	0.0935593	0.999821	Cdkn1a	cyclin-dependent kinase inhibitor 1A (P21)
ENSMUSG00000026669	25.1811	0.720409	0.429662	1.67669	0.0936039	0.999821	Mcm10	minichromosome maintenance 10 replication initiation factor
ENSMUSG00000066097	63.9375	-0.457536	0.272894	-1.67661	0.0936188	0.999821	Cyp2j11	cytochrome P450, family 2, subfamily j, polypeptide 11
ENSMUSG00000030790	94.0407	0.363942	0.217076	1.67656	0.0936276	0.999821	Adm	adrenomedullin
ENSMUSG00000097088	21.4245	-0.687519	0.410135	-1.67632	0.0936746	0.999821	Gm26615	predicted gene, 26615
ENSMUSG00000027199	159.293	-0.609293	0.363499	-1.67619	0.0937014	0.999821	Gatm	glycine amidinotransferase (L-arginine:glycine amidinotransferase)
ENSMUSG00000033082	145.356	-0.265501	0.158397	-1.67617	0.0937044	0.999821	Clec1a	C-type lectin domain family 1, member a
ENSMUSG00000097002	47.8894	-0.370418	0.221016	-1.67598	0.0937425	0.999821	Gm2670	predicted gene 2670
ENSMUSG00000024785	245.437	-0.197154	0.11766	-1.67562	0.0938128	0.999821	Rcl1	RNA terminal phosphate cyclase-like 1
ENSMUSG00000036752	1814	0.18333	0.109418	1.67551	0.093835	0.999821	Tubb4b	tubulin, beta 4B class IVB
ENSMUSG00000052562	6.54806	-1.06374	0.635056	-1.67504	0.0939267	0.999821	Slc22a30	solute carrier family 22, member 30
ENSMUSG00000026806	157.302	-0.228092	0.136217	-1.67448	0.0940365	0.999821	Ddx31	DEAD/H (Asp-Glu-Ala-Asp/His) box polypeptide 31
ENSMUSG00000098259	5.27296	0.991685	0.592268	1.67439	0.0940547	0.999821	Gm27616	predicted gene, 27616
ENSMUSG00000036599	65.4308	-0.313367	0.187213	-1.67385	0.0941595	0.999821	Chst12	carbohydrate sulfotransferase 12
ENSMUSG00000078588	122.251	-0.238104	0.14227	-1.6736	0.0942085	0.999821	Ccdc24	coiled-coil domain containing 24
ENSMUSG00000095128	0.636938	-2.79924	1.67265	-1.67354	0.094222	0.999821	Gm5709	predicted gene 5709
ENSMUSG00000026921	1106.14	0.21814	0.130348	1.67352	0.0942252	0.999821	Egfl7	EGF-like domain 7
ENSMUSG00000038145	1206	-0.125294	0.074872	-1.67345	0.0942393	0.999821	Snrk	SNF related kinase
ENSMUSG00000028229	284.312	-0.246473	0.14731	-1.67316	0.0942952	0.999821	Rmdn1	regulator of microtubule dynamics 1
ENSMUSG00000044921	219.314	-0.187588	0.112118	-1.67314	0.0943003	0.999821	Rassf9	Ras association (RalGDS/AF-6) domain family (N-terminal) member 9
ENSMUSG00000040997	1407.28	0.116233	0.0694746	1.67303	0.094321	0.999821	Abhd4	abhydrolase domain containing 4
ENSMUSG00000033029	764.549	-0.15202	0.0908895	-1.67258	0.0944106	0.999821	1700088E04Rik	RIKEN cDNA 1700088E04 gene
ENSMUSG00000038624	5.85482	0.912582	0.545626	1.67254	0.0944174	0.999821	Nepn	nephrocan
ENSMUSG00000103558	8.77224	0.892929	0.534136	1.67173	0.0945781	0.999821	Gm38220	predicted gene, 38220
ENSMUSG00000026637	407.391	-0.190161	0.113757	-1.67164	0.0945954	0.999821	Traf5	TNF receptor-associated factor 5
ENSMUSG00000034457	15.5134	-0.565382	0.338246	-1.67151	0.0946209	0.999821	Eda2r	ectodysplasin A2 receptor
ENSMUSG00000029587	443.125	0.291466	0.174488	1.67041	0.0948386	0.999821	Zfp12	zinc finger protein 12
ENSMUSG00000045382	24.0603	0.555377	0.332582	1.6699	0.09494	0.999821	Cxcr4	chemokine (C-X-C motif) receptor 4
ENSMUSG00000037813	7.0204	-0.924269	0.553827	-1.66888	0.0951419	0.999821	D630003M21Rik	RIKEN cDNA D630003M21 gene
ENSMUSG00000029060	905.768	0.115276	0.069075	1.66886	0.0951455	0.999821	Mib2	mindbomb E3 ubiquitin protein ligase 2
ENSMUSG00000059159	1.70456	-1.24632	0.746884	-1.6687	0.0951778	0.999821	Gm8129	predicted pseudogene 8129
ENSMUSG00000056553	35.1852	0.406942	0.243875	1.66865	0.0951863	0.999821	Ptprn2	protein tyrosine phosphatase, receptor type, N polypeptide 2
ENSMUSG00000087660	95.5772	-0.360969	0.216345	-1.66849	0.0952191	0.999821	B230398E01Rik	RIKEN cDNA B230398E01 gene
ENSMUSG00000074923	632.288	-0.164362	0.0985315	-1.66812	0.0952917	0.999821	Pak6	p21 protein (Cdc42/Rac)-activated kinase 6
ENSMUSG00000038039	1355.29	-0.165192	0.0990604	-1.66759	0.0953973	0.999821	Gcc2	GRIP and coiled-coil domain containing 2
ENSMUSG00000026972	685.199	0.172471	0.103429	1.66753	0.0954086	0.999821	Arrdc1	arrestin domain containing 1
ENSMUSG00000043391	1061.48	-0.153951	0.0923434	-1.66716	0.0954833	0.999821	2510009E07Rik	RIKEN cDNA 2510009E07 gene
ENSMUSG00000107092	2.47531	1.31279	0.787815	1.66637	0.0956402	0.999821	Gm7993	predicted gene 7993
ENSMUSG00000029526	0.632164	2.77928	1.66839	1.66584	0.0957446	0.999821	1700123K08Rik	RIKEN cDNA 1700123K08 gene
ENSMUSG00000085246	8.24591	0.806164	0.484074	1.66537	0.0958383	0.999821	Gm15893	predicted gene 15893
ENSMUSG00000099384	3.89295	0.968506	0.58164	1.66513	0.0958868	0.999821	1700110C19Rik	RIKEN cDNA 1700110C19 gene
ENSMUSG00000025792	1383.74	-0.166597	0.100065	-1.66489	0.095934	0.999821	Slc25a10	solute carrier family 25 (mitochondrial carrier, dicarboxylate transporter), member 10
ENSMUSG00000039529	3486.42	-0.147759	0.0887697	-1.66452	0.0960086	0.999821	Atp8b1	ATPase, class I, type 8B, member 1
ENSMUSG00000052726	20.3075	-0.599402	0.360272	-1.66375	0.0961626	0.999821	Kcnt2	potassium channel, subfamily T, member 2
ENSMUSG00000006517	103.031	-0.228453	0.137326	-1.66359	0.0961949	0.999821	Mvd	mevalonate (diphospho) decarboxylase
ENSMUSG00000101813	1.91767	1.48805	0.894481	1.66359	0.096195	0.999821	Gm28503	predicted gene 28503
ENSMUSG00000028989	1.74683	-1.69278	1.01783	-1.66312	0.0962875	0.999821	Angptl7	angiopoietin-like 7
ENSMUSG00000029205	7.12855	1.09882	0.660704	1.6631	0.0962917	0.999821	Chrna9	cholinergic receptor, nicotinic, alpha polypeptide 9
ENSMUSG00000026579	5.66877	-0.936135	0.562914	-1.66302	0.0963092	0.999821	F5	coagulation factor V
ENSMUSG00000031554	8.85766	0.792942	0.476858	1.66285	0.096343	0.999821	Adam5	a disintegrin and metallopeptidase domain 5
ENSMUSG00000079476	1.49469	-1.83044	1.10093	-1.66263	0.0963858	0.999821	1700011M02Rik	RIKEN cDNA 1700011M02 gene
ENSMUSG00000046196	2.40581	-1.76334	1.06061	-1.66256	0.0964003	0.999821	Ttc39d	tetratricopeptide repeat domain 39D
ENSMUSG00000034108	431.278	0.220988	0.132962	1.66204	0.0965051	0.999821	Ccs	copper chaperone for superoxide dismutase
ENSMUSG00000103821	9.50001	0.878779	0.52876	1.66196	0.0965201	0.999821	D430013B06Rik	RIKEN cDNA D430013B06 gene
ENSMUSG00000066760	99.5002	-0.191513	0.115283	-1.66125	0.0966631	0.999821	Psg16	pregnancy specific glycoprotein 16
ENSMUSG00000106328	0.843736	2.14466	1.2912	1.66099	0.0967161	0.999821	Mir7118	microRNA 7118
ENSMUSG00000006930	281.585	0.195916	0.117975	1.66065	0.0967833	0.999821	Hap1	huntingtin-associated protein 1
ENSMUSG00000039849	1270.09	0.11061	0.0666247	1.6602	0.0968748	0.999821	Pcif1	PDX1 C-terminal inhibiting factor 1
ENSMUSG00000028141	38.2361	0.369952	0.222847	1.66011	0.0968918	0.999821	Oaz3	ornithine decarboxylase antizyme 3
ENSMUSG00000059288	251.53	-0.15928	0.0959464	-1.66009	0.0968967	0.999821	Cdyl	chromodomain protein, Y chromosome-like
ENSMUSG00000021007	163.676	-0.338894	0.20416	-1.65994	0.0969259	0.999821	Spata7	spermatogenesis associated 7
ENSMUSG00000085826	18.1021	-0.418286	0.252094	-1.65924	0.0970665	0.999821	Gm15638	predicted gene 15638
ENSMUSG00000001305	197.63	-0.194368	0.117154	-1.65907	0.0971008	0.999821	Rrp15	ribosomal RNA processing 15 homolog (S, cerevisiae)
ENSMUSG00000030584	2.74746	1.6249	0.979418	1.65905	0.0971055	0.999821	Dpf1	D4, zinc and double PHD fingers family 1
ENSMUSG00000067370	34.2617	0.552294	0.332904	1.65902	0.0971119	0.999821	B3galt4	UDP-Gal:betaGlcNAc beta 1,3-galactosyltransferase, polypeptide 4
ENSMUSG00000030236	1.42032	2.30126	1.38756	1.6585	0.0972172	0.999821	Slco1b2	solute carrier organic anion transporter family, member 1b2
ENSMUSG00000037628	2.15729	-1.50142	0.905374	-1.65835	0.0972478	0.999821	Cdkn3	cyclin-dependent kinase inhibitor 3
ENSMUSG00000024176	2.41573	1.33504	0.805051	1.65833	0.0972514	0.999821	Sox8	SRY (sex determining region Y)-box 8
ENSMUSG00000085483	10.2731	-0.783933	0.472736	-1.65829	0.0972589	0.999821	Gm14198	predicted gene 14198
ENSMUSG00000055923	378.142	-0.195238	0.117737	-1.65826	0.0972641	0.999821	Aasdh	aminoadipate-semialdehyde dehydrogenase
ENSMUSG00000060510	715.518	-0.187641	0.113169	-1.65806	0.0973049	0.999821	Zfp266	zinc finger protein 266
ENSMUSG00000044716	4.02135	1.39968	0.844301	1.6578	0.0973573	0.999821	Dok7	docking protein 7
ENSMUSG00000051351	691.23	0.352281	0.21257	1.65725	0.0974698	0.999821	Zfp46	zinc finger protein 46
ENSMUSG00000057897	359.922	0.273672	0.165168	1.65693	0.0975329	0.999821	Camk2b	calcium/calmodulin-dependent protein kinase II, beta
ENSMUSG00000058057	1.43884	1.51582	0.91502	1.6566	0.0976013	0.999821	Mettl7a3	methyltransferase like 7A3
ENSMUSG00000091329	1.33353	-1.62865	0.983186	-1.6565	0.0976205	0.999821	1700112D23Rik	RIKEN cDNA 1700112D23 gene
ENSMUSG00000105925	3.05711	-1.15935	0.700065	-1.65606	0.09771	0.999821	Gm43846	predicted gene 43846
ENSMUSG00000041117	83.1362	-0.452179	0.273108	-1.65568	0.097787	0.999821	Ccdc8	coiled-coil domain containing 8
ENSMUSG00000000392	9.04439	0.826146	0.499202	1.65493	0.0979378	0.999821	Fap	fibroblast activation protein
ENSMUSG00000070291	2.25396	-2.3429	1.41572	-1.65492	0.0979413	0.999821	Ddx43	DEAD (Asp-Glu-Ala-Asp) box polypeptide 43
ENSMUSG00000048949	31.8798	-0.361361	0.218378	-1.65475	0.0979757	0.999821	Gm6206	predicted pseudogene 6206
ENSMUSG00000067356	2.8653	-1.0895	0.65846	-1.65462	0.0980011	0.999821	B430203G13Rik	RIKEN cDNA B430203G13 gene
ENSMUSG00000042476	51.6111	-0.631528	0.381774	-1.65419	0.0980883	0.999821	Abcb4	ATP-binding cassette, sub-family B (MDR/TAP), member 4
ENSMUSG00000013465	1357.58	0.0876489	0.052994	1.65394	0.0981397	0.999821	Nelfb	negative elongation factor complex member B
ENSMUSG00000066900	2383.46	0.120082	0.0726222	1.65352	0.0982243	0.999821	Suds3	suppressor of defective silencing 3 homolog (S, cerevisiae)
ENSMUSG00000026121	282.281	-0.291929	0.176651	-1.65258	0.0984172	0.999821	Sema4c	sema domain, immunoglobulin domain (Ig), transmembrane domain (TM) and short cytoplasmic domain, (semaphorin) 4C
ENSMUSG00000036411	67.2585	-0.368751	0.223235	-1.65185	0.0985646	0.999821	9530077C05Rik	RIKEN cDNA 9530077C05 gene
ENSMUSG00000029576	24.1279	-0.399089	0.241648	-1.65153	0.0986294	0.999821	Radil	Ras association and DIL domains
ENSMUSG00000104986	7.02535	0.987559	0.598082	1.65121	0.0986957	0.999821	1600023N17Rik	RIKEN cDNA 1600023N17 gene
ENSMUSG00000032006	175.088	0.252116	0.15272	1.65084	0.098772	0.999821	Pdgfd	platelet-derived growth factor, D polypeptide
ENSMUSG00000006395	165.18	0.212502	0.128729	1.65077	0.098785	0.999821	Hyi	hydroxypyruvate isomerase (putative)
ENSMUSG00000020064	871.476	-0.120237	0.0728386	-1.65073	0.098793	0.999821	Herc4	hect domain and RLD 4
ENSMUSG00000020440	1275.38	0.136433	0.0826607	1.65052	0.098836	0.999821	Arf5	ADP-ribosylation factor 5
ENSMUSG00000034659	887.905	0.121957	0.0738925	1.65046	0.0988486	0.999821	Tmem109	transmembrane protein 109
ENSMUSG00000067274	13336.1	0.172828	0.104718	1.65042	0.0988573	0.999821	Rplp0	ribosomal protein, large, P0
ENSMUSG00000103320	8.49614	-0.751121	0.455199	-1.65009	0.0989236	0.999821	Gm37403	predicted gene, 37403
ENSMUSG00000017400	5.47898	-1.10757	0.671255	-1.65	0.0989438	0.999821	Stac2	SH3 and cysteine rich domain 2
ENSMUSG00000051786	769.445	0.121194	0.0734553	1.6499	0.0989629	0.999821	Tubgcp6	tubulin, gamma complex associated protein 6
ENSMUSG00000097440	77.3465	0.381595	0.231283	1.6499	0.0989633	0.999821	Gm6277	predicted gene 6277
ENSMUSG00000073434	271.682	0.188541	0.11431	1.64938	0.0990706	0.999821	Wdr90	WD repeat domain 90
ENSMUSG00000080006	1.57168	-1.46119	0.88591	-1.64937	0.0990721	0.999821	Rps19-ps7	ribosomal protein S19, pseudogene 7
ENSMUSG00000062694	15.3775	0.493985	0.299521	1.64925	0.0990967	0.999821	Cav3	caveolin 3
ENSMUSG00000002763	1357.57	0.0995133	0.060351	1.64891	0.0991666	0.999821	Pex6	peroxisomal biogenesis factor 6
ENSMUSG00000076236	15.5583	-0.63204	0.383316	-1.64887	0.0991734	0.999821	Mir682	microRNA 682
ENSMUSG00000026275	935.343	-0.123989	0.0752329	-1.64807	0.0993381	0.999821	Ppp1r7	protein phosphatase 1, regulatory (inhibitor) subunit 7
ENSMUSG00000087307	5.96254	0.787473	0.478048	1.64727	0.0995032	0.999821	Gm12925	predicted gene 12925
ENSMUSG00000062760	49.6823	-0.358534	0.217681	-1.64706	0.0995452	0.999821	1810041L15Rik	RIKEN cDNA 1810041L15 gene
ENSMUSG00000079334	242.669	-0.132955	0.080729	-1.64693	0.0995725	0.999821	Nat6	N-acetyltransferase 6
ENSMUSG00000101559	9.01029	-0.645035	0.391681	-1.64684	0.0995911	0.999821	Gm28258	predicted gene 28258
ENSMUSG00000030741	672.186	0.141431	0.0858877	1.6467	0.0996198	0.999821	Spns1	spinster homolog 1
ENSMUSG00000021303	30.6521	0.526096	0.319512	1.64656	0.0996481	0.999821	Gng4	guanine nucleotide binding protein (G protein), gamma 4
ENSMUSG00000052253	589.829	-0.132331	0.0804248	-1.64539	0.0998885	0.999821	Zfp622	zinc finger protein 622
ENSMUSG00000021461	245.046	0.185145	0.112535	1.64522	0.0999237	0.999821	Fancc	Fanconi anemia, complementation group C
ENSMUSG00000097533	190.658	-0.144655	0.0879293	-1.64513	0.0999424	0.999821	Gm26590	predicted gene, 26590
ENSMUSG00000041921	598.597	0.174037	0.105818	1.64468	0.100036	0.999821	Metap1d	methionyl aminopeptidase type 1D (mitochondrial)
ENSMUSG00000026799	220.031	0.197105	0.119869	1.64434	0.100106	0.999821	Med27	mediator complex subunit 27
ENSMUSG00000031825	2193.89	-0.161281	0.0980846	-1.6443	0.100114	0.999821	Crispld2	cysteine-rich secretory protein LCCL domain containing 2
ENSMUSG00000027210	830.08	-0.181358	0.110307	-1.64412	0.100151	0.999821	Meis2	Meis homeobox 2
ENSMUSG00000041552	3.37571	-0.892177	0.542675	-1.64404	0.100169	0.999821	Ptchd1	patched domain containing 1
ENSMUSG00000100826	442.08	-0.171132	0.104137	-1.64333	0.100316	0.999821	Snhg14	small nucleolar RNA host gene 14
ENSMUSG00000006289	515.278	0.141478	0.0861334	1.64254	0.100477	0.999821	Osgep	O-sialoglycoprotein endopeptidase
ENSMUSG00000087349	10.4376	-0.60432	0.368096	-1.64175	0.100643	0.999821	NA	NA
ENSMUSG00000021368	320.511	-0.272202	0.16582	-1.64155	0.100684	0.999821	Tbc1d7	TBC1 domain family, member 7
ENSMUSG00000026185	50482.6	-0.18962	0.115517	-1.64149	0.100695	0.999821	Igfbp5	insulin-like growth factor binding protein 5
ENSMUSG00000097263	8.25195	-0.733118	0.446642	-1.6414	0.100714	0.999821	Gm26804	predicted gene, 26804
ENSMUSG00000022016	1396.16	-0.151151	0.0921438	-1.64038	0.100927	0.999821	Akap11	A kinase (PRKA) anchor protein 11
ENSMUSG00000044934	562.99	0.0880225	0.0536669	1.64016	0.100971	0.999821	Zfp367	zinc finger protein 367
ENSMUSG00000005125	2040.93	-0.186099	0.113497	-1.63968	0.101071	0.999821	Ndrg1	N-myc downstream regulated gene 1
ENSMUSG00000033688	6.43279	-1.17774	0.71853	-1.6391	0.101193	0.999821	1300017J02Rik	RIKEN cDNA 1300017J02 gene
ENSMUSG00000040612	542.408	-0.204212	0.124608	-1.63884	0.101246	0.999821	Ildr2	immunoglobulin-like domain containing receptor 2
ENSMUSG00000085766	9.93308	-0.522121	0.318642	-1.63858	0.1013	0.999821	2810430I11Rik	RIKEN cDNA 2810430I11 gene
ENSMUSG00000032122	366.918	-0.271748	0.165929	-1.63774	0.101477	0.999821	Slc37a2	solute carrier family 37 (glycerol-3-phosphate transporter), member 2
ENSMUSG00000068227	2.19239	-1.76043	1.075	-1.6376	0.101505	0.999821	Il2rb	interleukin 2 receptor, beta chain
ENSMUSG00000027544	219.7	-0.223157	0.136276	-1.63753	0.101519	0.999821	Nfatc2	nuclear factor of activated T cells, cytoplasmic, calcineurin dependent 2
ENSMUSG00000090642	1.46676	-1.96889	1.20254	-1.63728	0.101572	0.999821	Gm17182	predicted gene 17182
ENSMUSG00000086534	0.604971	-2.46007	1.50257	-1.63724	0.101581	0.999821	Gm16758	predicted gene, 16758
ENSMUSG00000059518	431.991	0.169635	0.103645	1.6367	0.101694	0.999821	Znhit1	zinc finger, HIT domain containing 1
ENSMUSG00000080115	9.64067	0.648976	0.396604	1.63633	0.10177	0.999821	Eef1akmt3	EEF1A lysine methyltransferase 3
ENSMUSG00000086671	1.22906	-1.4846	0.907379	-1.63615	0.101809	0.999821	Gm13618	predicted gene 13618
ENSMUSG00000038365	458.705	-0.14555	0.0889634	-1.63607	0.101825	0.999821	Fbxo25	F-box protein 25
ENSMUSG00000029727	4.76017	1.24804	0.763332	1.63499	0.102052	0.999821	Cyp3a13	cytochrome P450, family 3, subfamily a, polypeptide 13
ENSMUSG00000092564	38.7401	0.354656	0.216937	1.63483	0.102084	0.999821	BC051226	cDNA sequence BC051226
ENSMUSG00000014198	7.55402	0.603007	0.368922	1.63451	0.102152	0.999821	Zfp385c	zinc finger protein 385C
ENSMUSG00000029516	17.8468	-0.521225	0.318906	-1.63442	0.102172	0.999821	Cit	citron
ENSMUSG00000020153	975.563	0.142516	0.0872151	1.63407	0.102243	0.999821	Ndufs7	NADH dehydrogenase (ubiquinone) Fe-S protein 7
ENSMUSG00000015711	755.823	-0.142681	0.0873411	-1.6336	0.102342	0.999821	Prune1	prune exopolyphosphatase
ENSMUSG00000028407	320.872	0.18431	0.112856	1.63315	0.102438	0.999821	Toporsos	topoisomerase I binding, arginine/serine-rich, opposite strand
ENSMUSG00000005320	111.616	-0.326727	0.200064	-1.63311	0.102445	0.999821	Fgfr4	fibroblast growth factor receptor 4
ENSMUSG00000021994	1950.07	-0.145981	0.0893906	-1.63307	0.102454	0.999821	Wnt5a	wingless-type MMTV integration site family, member 5A
ENSMUSG00000055061	45.2458	-0.266667	0.163302	-1.63297	0.102476	0.999821	4931431C16Rik	RIKEN cDNA 4931431C16 gene
ENSMUSG00000010376	1369.66	0.167895	0.102839	1.6326	0.102554	0.999821	Nedd8	neural precursor cell expressed, developmentally down-regulated gene 8
ENSMUSG00000047021	3.29598	1.60405	0.982578	1.63249	0.102575	0.999821	Cfap65	cilia and flagella associated protein 65
ENSMUSG00000098266	1.41948	-1.74884	1.07127	-1.63249	0.102576	0.999821	Gm27516	predicted gene, 27516
ENSMUSG00000024194	603.171	0.153844	0.0942631	1.63207	0.102664	0.999821	Cuta	cutA divalent cation tolerance homolog
ENSMUSG00000058331	90.2686	0.322758	0.197769	1.632	0.10268	0.999821	Zfp85	zinc finger protein 85
ENSMUSG00000000078	1052.36	0.216645	0.132794	1.63143	0.102799	0.999821	Klf6	Kruppel-like factor 6
ENSMUSG00000026188	5.74974	-0.729996	0.447459	-1.63142	0.102801	0.999821	Tmem169	transmembrane protein 169
ENSMUSG00000023047	16.8496	0.757193	0.464184	1.63123	0.102841	0.999821	Amhr2	anti-Mullerian hormone type 2 receptor
ENSMUSG00000020335	81.4826	0.263348	0.161445	1.63119	0.10285	0.999821	Zfp354b	zinc finger protein 354B
ENSMUSG00000027472	827.083	0.129806	0.079579	1.63116	0.102857	0.999821	Pdrg1	p53 and DNA damage regulated 1
ENSMUSG00000101701	0.577178	-2.75935	1.69175	-1.63106	0.102877	0.999821	4930521E06Rik	RIKEN cDNA 4930521E06 gene
ENSMUSG00000024959	321.22	0.169934	0.104212	1.63066	0.102963	0.999821	Bad	BCL2-associated agonist of cell death
ENSMUSG00000026207	73.6129	-0.416502	0.255516	-1.63005	0.103092	0.999821	Speg	SPEG complex locus
ENSMUSG00000026198	282.796	0.144778	0.088822	1.62998	0.103105	0.999821	Abcb6	ATP-binding cassette, sub-family B (MDR/TAP), member 6
ENSMUSG00000031826	1020.69	0.145011	0.0889746	1.6298	0.103144	0.999821	Usp10	ubiquitin specific peptidase 10
ENSMUSG00000006732	126.262	-0.234028	0.143615	-1.62956	0.103196	0.999821	Mettl1	methyltransferase like 1
ENSMUSG00000086922	17.9048	-0.487928	0.299485	-1.62922	0.103266	0.999821	Gm13835	predicted gene 13835
ENSMUSG00000056880	33.088	-0.346506	0.212704	-1.62905	0.103302	0.999821	Gadl1	glutamate decarboxylase-like 1
ENSMUSG00000087017	39.8843	0.303639	0.186502	1.62807	0.103509	0.999821	4930417H01Rik	RIKEN cDNA 4930417H01 gene
ENSMUSG00000061906	23.4828	-1.40728	0.864446	-1.62795	0.103535	0.999821	Ugt2b38	UDP glucuronosyltransferase 2 family, polypeptide B38
ENSMUSG00000074280	0.582603	-2.25599	1.38585	-1.62788	0.103551	0.999821	Gm6166	predicted gene 6166
ENSMUSG00000035597	1383.58	-0.176987	0.108724	-1.62785	0.103556	0.999821	Prpf39	pre-mRNA processing factor 39
ENSMUSG00000086591	1.49561	-1.66167	1.02081	-1.6278	0.103568	0.999821	Dnah2os	dynein, axonemal, heavy chain 2, opposite strand
ENSMUSG00000090257	1106.9	-0.151416	0.0930369	-1.62749	0.103634	0.999821	Gm4524	predicted gene 4524
ENSMUSG00000054206	46.3902	0.537698	0.330405	1.62739	0.103654	0.999821	Gzmm	granzyme M (lymphocyte met-ase 1)
ENSMUSG00000073427	15.2964	-0.46459	0.285681	-1.62625	0.103896	0.999821	Gm4924	predicted gene 4924
ENSMUSG00000086564	2.27623	1.64541	1.01178	1.62625	0.103896	0.999821	Cd101	CD101 antigen
ENSMUSG00000030554	33.8953	-0.304691	0.187397	-1.62591	0.103969	0.999821	Synm	synemin, intermediate filament protein
ENSMUSG00000039623	286.213	-0.23214	0.142784	-1.62582	0.103988	0.999821	Ap5z1	adaptor-related protein complex 5, zeta 1 subunit
ENSMUSG00000100811	2.07001	-1.30414	0.802292	-1.62552	0.104053	0.999821	Gm29083	predicted gene 29083
ENSMUSG00000034845	9556.02	0.138645	0.08531	1.62519	0.104122	0.999821	Plvap	plasmalemma vesicle associated protein
ENSMUSG00000059547	1.18623	-3.02084	1.85899	-1.62499	0.104165	0.999821	Fbxw26	F-box and WD-40 domain protein 26
ENSMUSG00000021639	458.205	-0.191838	0.118059	-1.62493	0.104177	0.999821	Gtf2h2	general transcription factor II H, polypeptide 2
ENSMUSG00000035476	309.407	-0.167132	0.102878	-1.62456	0.104256	0.999821	Tab3	TGF-beta activated kinase 1/MAP3K7 binding protein 3
ENSMUSG00000021078	3.41094	0.952155	0.586224	1.62422	0.10433	0.999821	Tomm20l	translocase of outer mitochondrial membrane 20 homolog (yeast)-like
ENSMUSG00000085936	23.5714	0.561611	0.345792	1.62413	0.104349	0.999821	2610307P16Rik	RIKEN cDNA 2610307P16 gene
ENSMUSG00000028847	929.469	0.131459	0.0809648	1.62366	0.104448	0.999821	Trappc3	trafficking protein particle complex 3
ENSMUSG00000031389	2575.83	0.119334	0.0735024	1.62354	0.104473	0.999821	Arhgap4	Rho GTPase activating protein 4
ENSMUSG00000044072	460.747	0.283073	0.174377	1.62334	0.104517	0.999821	Eml6	echinoderm microtubule associated protein like 6
ENSMUSG00000057858	440.099	-0.148998	0.0918302	-1.62254	0.104689	0.999821	Fam204a	family with sequence similarity 204, member A
ENSMUSG00000029713	3540.73	0.0916914	0.0565278	1.62206	0.104791	0.999821	Gnb2	guanine nucleotide binding protein (G protein), beta 2
ENSMUSG00000035478	1092.63	0.139926	0.086279	1.62179	0.104849	0.999821	Mbd3	methyl-CpG binding domain protein 3
ENSMUSG00000061742	217.72	-0.531604	0.327868	-1.62139	0.104933	0.999821	Slc22a12	solute carrier family 22 (organic anion/cation transporter), member 12
ENSMUSG00000037275	832.195	-0.113902	0.0702692	-1.62094	0.10503	0.999821	Gemin5	gem nuclear organelle associated protein 5
ENSMUSG00000021536	10.5659	0.886241	0.54676	1.6209	0.10504	0.999821	Adcy2	adenylate cyclase 2
ENSMUSG00000024614	2140.44	-0.0962207	0.0593657	-1.62081	0.105058	0.999821	Tmx3	thioredoxin-related transmembrane protein 3
ENSMUSG00000019577	401.573	-0.313856	0.193648	-1.62075	0.105071	0.999821	Pdk4	pyruvate dehydrogenase kinase, isoenzyme 4
ENSMUSG00000029705	2725.51	0.116362	0.0718057	1.62051	0.105122	0.999821	Cux1	cut-like homeobox 1
ENSMUSG00000033356	60.815	-0.264452	0.163229	-1.62013	0.105205	0.999821	Pus7l	pseudouridylate synthase 7-like
ENSMUSG00000028797	1370.2	0.112748	0.0696033	1.61987	0.105261	0.999821	Tmem234	transmembrane protein 234
ENSMUSG00000029673	77.9205	-0.291794	0.180138	-1.61984	0.105267	0.999821	Auts2	autism susceptibility candidate 2
ENSMUSG00000045746	9.25653	0.989569	0.610987	1.61962	0.105313	0.999821	B230317F23Rik	RIKEN cDNA B230317F23 gene
ENSMUSG00000022559	379.335	0.160744	0.0992827	1.61905	0.105436	0.999821	Fbxl6	F-box and leucine-rich repeat protein 6
ENSMUSG00000028683	290.418	-0.16832	0.103989	-1.61864	0.105525	0.999821	Eif2b3	eukaryotic translation initiation factor 2B, subunit 3
ENSMUSG00000036751	3327.29	0.138162	0.0853649	1.61848	0.105559	0.999821	Cox6b1	cytochrome c oxidase, subunit VIb polypeptide 1
ENSMUSG00000022285	4052.88	-0.121127	0.0748444	-1.61838	0.105581	0.999821	Ywhaz	tyrosine 3-monooxygenase/tryptophan 5-monooxygenase activation protein, zeta polypeptide
ENSMUSG00000107068	283.303	0.138437	0.0855523	1.61815	0.10563	0.999821	Gm42742	predicted gene 42742
ENSMUSG00000036918	804.526	0.145056	0.0896696	1.61768	0.105732	0.999821	Ttc7	tetratricopeptide repeat domain 7
ENSMUSG00000001542	704.197	-0.159902	0.0988589	-1.61748	0.105775	0.999821	Ell2	elongation factor RNA polymerase II 2
ENSMUSG00000029463	263.077	-0.172379	0.106576	-1.61743	0.105786	0.999821	Fam216a	family with sequence similarity 216, member A
ENSMUSG00000105691	0.876489	-2.43118	1.50348	-1.61704	0.10587	0.999821	Gm42876	predicted gene 42876
ENSMUSG00000047721	185.006	0.209482	0.129569	1.61677	0.105929	0.999821	Bola2	bolA-like 2 (E, coli)
ENSMUSG00000102553	1.15201	-1.80443	1.11612	-1.6167	0.105943	0.999821	D930036K23Rik	RIKEN cDNA D930036K23 gene
ENSMUSG00000092604	2.53022	1.24476	0.769947	1.61668	0.105947	0.999821	Gm20508	predicted gene 20508
ENSMUSG00000070385	9.43257	1.37149	0.848368	1.61662	0.105961	0.999821	Ampd1	adenosine monophosphate deaminase 1
ENSMUSG00000032826	670.856	0.213858	0.132298	1.61649	0.105989	0.999821	Ank2	ankyrin 2, brain
ENSMUSG00000035941	954.63	-0.155916	0.0964951	-1.61579	0.106139	0.999821	Ibtk	inhibitor of Bruton agammaglobulinemia tyrosine kinase
ENSMUSG00000007021	7.68506	-0.726326	0.449684	-1.61519	0.106269	0.999821	Syngr3	synaptogyrin 3
ENSMUSG00000092922	36.4321	0.370519	0.229425	1.61499	0.106312	0.999821	Mir5101	microRNA 5101
ENSMUSG00000042870	682.639	0.143981	0.0891543	1.61496	0.106319	0.999821	Tom1	target of myb1 trafficking protein
ENSMUSG00000074651	1.88432	-1.72267	1.06679	-1.61481	0.106351	0.999821	Mcidas	multiciliate differentiation and DNA synthesis associated cell cycle protein
ENSMUSG00000049971	5.2659	-0.828711	0.513412	-1.61412	0.1065	0.999821	Glt1d1	glycosyltransferase 1 domain containing 1
ENSMUSG00000022584	38.8427	0.705126	0.436851	1.61411	0.106503	0.999821	Ly6c2	lymphocyte antigen 6 complex, locus C2
ENSMUSG00000101258	53.9451	0.37406	0.23179	1.61379	0.106574	0.999821	Gm29477	predicted gene 29477
ENSMUSG00000028599	282.278	-0.554159	0.343436	-1.61357	0.10662	0.999821	Tnfrsf1b	tumor necrosis factor receptor superfamily, member 1b
ENSMUSG00000104306	1.61815	-1.41953	0.880061	-1.61299	0.106747	0.999821	Gm36972	predicted gene, 36972
ENSMUSG00000025479	29.9923	-0.953689	0.591396	-1.61261	0.10683	0.999821	Cyp2e1	cytochrome P450, family 2, subfamily e, polypeptide 1
ENSMUSG00000030091	936.583	0.180255	0.111779	1.6126	0.106831	0.999821	Nup210	nucleoporin 210
ENSMUSG00000039968	730.368	-0.142226	0.0882028	-1.61249	0.106856	0.999821	Rsbn1l	round spermatid basic protein 1-like
ENSMUSG00000074971	166.007	-0.27957	0.173401	-1.61228	0.106902	0.999821	Fibin	fin bud initiation factor homolog (zebrafish)
ENSMUSG00000082925	4.34085	-1.0673	0.66199	-1.61226	0.106905	0.999821	Gm13135	predicted gene 13135
ENSMUSG00000033114	120.943	-0.276537	0.171532	-1.61217	0.106926	0.999821	Slc35d2	solute carrier family 35, member D2
ENSMUSG00000086279	30.763	0.447372	0.277568	1.61176	0.107014	0.999821	Gm15634	predicted gene 15634
ENSMUSG00000036073	340.958	0.160588	0.0996539	1.61145	0.107081	0.999821	Galt	galactose-1-phosphate uridyl transferase
ENSMUSG00000031227	133.959	-0.180669	0.112128	-1.61127	0.10712	0.999821	Magee1	melanoma antigen, family E, 1
ENSMUSG00000017195	22.0582	0.415433	0.257916	1.61073	0.107239	0.999821	Zpbp2	zona pellucida binding protein 2
ENSMUSG00000042167	616.958	-0.161279	0.100148	-1.6104	0.10731	0.999821	Papd4	PAP associated domain containing 4
ENSMUSG00000070692	3.33986	-1.12879	0.701	-1.61025	0.107342	0.999821	Rps12-ps10	ribosomal protein S12, pseudogene 10
ENSMUSG00000049299	400.697	0.15922	0.0988902	1.61007	0.107382	0.999821	Trappc1	trafficking protein particle complex 1
ENSMUSG00000020327	1.53064	-1.57027	0.975498	-1.60971	0.107462	0.999821	Fgf22	fibroblast growth factor 22
ENSMUSG00000037461	576.177	0.133756	0.0831034	1.60951	0.107504	0.999821	Ints7	integrator complex subunit 7
ENSMUSG00000038690	1984.27	0.165549	0.102868	1.60934	0.107542	0.999821	Atp5j2	ATP synthase, H+ transporting, mitochondrial F0 complex, subunit F2
ENSMUSG00000021640	82.5167	0.493477	0.306703	1.60897	0.107623	0.999821	Naip1	NLR family, apoptosis inhibitory protein 1
ENSMUSG00000043843	1.9156	-1.85432	1.15268	-1.60871	0.10768	0.999821	Tmem145	transmembrane protein 145
ENSMUSG00000078670	3528.77	-0.137843	0.0857195	-1.60807	0.107819	0.999821	Fam174b	family with sequence similarity 174, member B
ENSMUSG00000039183	436.439	0.175173	0.108966	1.6076	0.107923	0.999821	Nubp2	nucleotide binding protein 2
ENSMUSG00000020280	412.462	-0.175533	0.109234	-1.60695	0.108064	0.999821	Pus10	pseudouridylate synthase 10
ENSMUSG00000038332	1106.98	-0.183354	0.114125	-1.60661	0.108141	0.999821	Sesn1	sestrin 1
ENSMUSG00000102615	161.746	-0.184766	0.115007	-1.60656	0.108152	0.999821	Gm37844	predicted gene, 37844
ENSMUSG00000013846	521.048	-0.146403	0.0911395	-1.60636	0.108195	0.999821	St3gal1	ST3 beta-galactoside alpha-2,3-sialyltransferase 1
ENSMUSG00000034761	3570.1	-0.158879	0.0989587	-1.60551	0.108382	0.999821	Map4k5	mitogen-activated protein kinase kinase kinase kinase 5
ENSMUSG00000003847	13407.5	-0.193542	0.120557	-1.60541	0.108405	0.999821	Nfat5	nuclear factor of activated T cells 5
ENSMUSG00000004791	75.0934	0.351384	0.218896	1.60525	0.108438	0.999821	Pgf	placental growth factor
ENSMUSG00000047988	63.4694	0.243161	0.151555	1.60444	0.108617	0.999821	4933428G20Rik	RIKEN cDNA 4933428G20 gene
ENSMUSG00000092805	0.973615	1.67164	1.04193	1.60437	0.108632	0.999821	Gm26461	predicted gene, 26461
ENSMUSG00000020695	1051.29	-0.267593	0.166833	-1.60396	0.108723	0.999821	Mrc2	mannose receptor, C type 2
ENSMUSG00000039037	200.257	-0.239514	0.149358	-1.60363	0.108796	0.999821	St6galnac5	ST6 (alpha-N-acetyl-neuraminyl-2,3-beta-galactosyl-1,3)-N-acetylgalactosaminide alpha-2,6-sialyltransferase 5
ENSMUSG00000035107	525.067	-0.146527	0.0913737	-1.6036	0.108802	0.999821	Dcbld2	discoidin, CUB and LCCL domain containing 2
ENSMUSG00000025359	21.2404	-0.388817	0.242605	-1.60267	0.109007	0.999821	Pmel	premelanosome protein
ENSMUSG00000038886	1684.65	-0.135324	0.0844403	-1.6026	0.109023	0.999821	Man2a2	mannosidase 2, alpha 2
ENSMUSG00000037533	1786.82	0.141175	0.0880958	1.60252	0.109041	0.999821	Rapgef6	Rap guanine nucleotide exchange factor (GEF) 6
ENSMUSG00000032015	151.566	-0.23936	0.149465	-1.60145	0.109277	0.999821	Pou2f3	POU domain, class 2, transcription factor 3
ENSMUSG00000042734	26.4152	-0.39168	0.244592	-1.60136	0.109298	0.999821	Ttc9	tetratricopeptide repeat domain 9
ENSMUSG00000020267	1593.33	0.134345	0.0839073	1.60111	0.109353	0.999821	Hint1	histidine triad nucleotide binding protein 1
ENSMUSG00000041037	466.076	0.210041	0.131186	1.6011	0.109355	0.999821	Irgq	immunity-related GTPase family, Q
ENSMUSG00000027469	23.0906	-0.39207	0.244895	-1.60097	0.109383	0.999821	Tpx2	TPX2, microtubule-associated
ENSMUSG00000100259	61.3025	-0.334692	0.209083	-1.60076	0.109429	0.999821	NA	NA
ENSMUSG00000065443	7.04535	0.620002	0.387357	1.6006	0.109466	0.999821	Mir196b	microRNA 196b
ENSMUSG00000024213	800.036	0.110505	0.0690423	1.60054	0.109478	0.999821	Nudt3	nudix (nucleotide diphosphate linked moiety X)-type motif 3
ENSMUSG00000076436	1.17438	1.82598	1.14089	1.60048	0.109491	0.999821	Oxct2a	3-oxoacid CoA transferase 2A
ENSMUSG00000026443	43.7502	-0.402184	0.251322	-1.60028	0.109537	0.999821	Lrrn2	leucine rich repeat protein 2, neuronal
ENSMUSG00000000673	33.1496	-0.498579	0.31161	-1.60001	0.109597	0.999821	Haao	3-hydroxyanthranilate 3,4-dioxygenase
ENSMUSG00000027109	1530.9	-0.126211	0.0788825	-1.59998	0.109602	0.999821	Sp3	trans-acting transcription factor 3
ENSMUSG00000058921	42.3584	-0.405347	0.253344	-1.59998	0.109602	0.999821	Slc10a5	solute carrier family 10 (sodium/bile acid cotransporter family), member 5
ENSMUSG00000038801	1.42064	2.20111	1.37584	1.59983	0.109635	0.999821	Scgb1c1	secretoglobin, family 1C, member 1
ENSMUSG00000024970	327.774	-0.11808	0.0738155	-1.59966	0.109673	0.999821	AI846148	expressed sequence AI846148
ENSMUSG00000097667	4.53882	0.814245	0.509087	1.59942	0.109727	0.999821	Gm26764	predicted gene, 26764
ENSMUSG00000052906	507.891	-0.123353	0.0771566	-1.59874	0.109878	0.999821	Ubxn8	UBX domain protein 8
ENSMUSG00000099630	1.72442	-1.56746	0.98044	-1.59873	0.109881	0.999821	1700096J18Rik	RIKEN cDNA 1700096J18 gene
ENSMUSG00000063235	540.783	0.134032	0.0838525	1.59843	0.109947	0.999821	Ptpmt1	protein tyrosine phosphatase, mitochondrial 1
ENSMUSG00000089824	321.921	-0.382749	0.239454	-1.59843	0.109948	0.999821	Rbm12	RNA binding motif protein 12
ENSMUSG00000092644	2.52175	1.00677	0.629954	1.59816	0.110006	0.999821	Gm23564	predicted gene, 23564
ENSMUSG00000004655	19915.7	0.139371	0.0872712	1.59699	0.110268	0.999821	Aqp1	aquaporin 1
ENSMUSG00000049957	369.005	0.159112	0.0996483	1.59674	0.110324	0.999821	Ccdc137	coiled-coil domain containing 137
ENSMUSG00000091479	299.033	-0.19175	0.120098	-1.59661	0.110353	0.999821	Gm17035	predicted gene 17035
ENSMUSG00000037221	356.324	0.130194	0.0815609	1.59629	0.110425	0.999821	Mospd3	motile sperm domain containing 3
ENSMUSG00000068200	7.11787	0.596355	0.373703	1.5958	0.110534	0.999821	Gm5931	predicted pseudogene 5931
ENSMUSG00000021207	150.046	-0.643927	0.403586	-1.59551	0.110597	0.999821	Akr1c21	aldo-keto reductase family 1, member C21
ENSMUSG00000033739	63.4064	0.522653	0.32766	1.59511	0.110688	0.999821	Fkbpl	FK506 binding protein-like
ENSMUSG00000027835	1029.79	-0.144628	0.090671	-1.59508	0.110694	0.999821	Pdcd10	programmed cell death 10
ENSMUSG00000032420	41.8528	-0.402401	0.25229	-1.595	0.110713	0.999821	Nt5e	5' nucleotidase, ecto
ENSMUSG00000026754	738.404	-0.138945	0.0871311	-1.59467	0.110787	0.999821	Golga1	golgi autoantigen, golgin subfamily a, 1
ENSMUSG00000085054	34.3814	-0.33348	0.209123	-1.59466	0.110788	0.999821	Gm15834	predicted gene 15834
ENSMUSG00000101746	0.935869	1.85393	1.16278	1.5944	0.110847	0.999821	2310043L19Rik	RIKEN cDNA 2310043L19 gene
ENSMUSG00000038425	162.603	-0.273176	0.171403	-1.59376	0.11099	0.999821	Poli	polymerase (DNA directed), iota
ENSMUSG00000001082	294.109	0.131119	0.0822739	1.59369	0.111006	0.999821	Mfsd10	major facilitator superfamily domain containing 10
ENSMUSG00000034832	1278.15	-0.188438	0.118258	-1.59345	0.111059	0.999821	Tet3	tet methylcytosine dioxygenase 3
ENSMUSG00000042371	156.896	-0.445087	0.27933	-1.59341	0.111069	0.999821	Slc5a10	solute carrier family 5 (sodium/glucose cotransporter), member 10
ENSMUSG00000050087	6.13147	-0.873256	0.548354	-1.5925	0.111271	0.999821	Cby3	chibby family member 3
ENSMUSG00000097752	17.4432	0.421843	0.264969	1.59205	0.111373	0.999821	Gm26688	predicted gene, 26688
ENSMUSG00000014177	1278.87	0.0942802	0.0592237	1.59193	0.111399	0.999821	Tvp23b	trans-golgi network vesicle protein 23B
ENSMUSG00000030123	2892.25	-0.124642	0.0783062	-1.59172	0.111447	0.999821	Plxnd1	plexin D1
ENSMUSG00000036372	453.823	0.162778	0.102275	1.59158	0.111479	0.999821	Tmem258	transmembrane protein 258
ENSMUSG00000019437	3209.97	0.117489	0.0738525	1.59086	0.11164	0.999821	Tlcd1	TLC domain containing 1
ENSMUSG00000045098	1563.5	-0.146091	0.0918318	-1.59085	0.111644	0.999821	Kmt5b	lysine methyltransferase 5B
ENSMUSG00000093674	5712.23	0.187919	0.118189	1.58998	0.111838	0.999821	Rpl41	ribosomal protein L41
ENSMUSG00000032841	23.9734	-0.433787	0.27284	-1.58989	0.111859	0.999821	Prr5l	proline rich 5 like
ENSMUSG00000098140	163.068	0.134311	0.0844834	1.5898	0.111881	0.999821	Gm26938	predicted gene, 26938
ENSMUSG00000030588	502.208	0.164556	0.103509	1.58977	0.111886	0.999821	Yif1b	Yip1 interacting factor homolog B (S, cerevisiae)
ENSMUSG00000039328	69.7744	0.300014	0.188756	1.58943	0.111964	0.999821	Rnf122	ring finger protein 122
ENSMUSG00000037638	319.882	0.204756	0.128846	1.58916	0.112025	0.999821	Zbtb42	zinc finger and BTB domain containing 42
ENSMUSG00000028191	494.221	0.150905	0.0949707	1.58896	0.112069	0.999821	Bcl10	B cell leukemia/lymphoma 10
ENSMUSG00000056608	1808.12	-0.143993	0.0906294	-1.58881	0.112102	0.999821	Chd9	chromodomain helicase DNA binding protein 9
ENSMUSG00000019935	12.1301	0.942675	0.593348	1.58874	0.112119	0.999821	Slc17a8	solute carrier family 17 (sodium-dependent inorganic phosphate cotransporter), member 8
ENSMUSG00000031168	276.057	-0.169981	0.107032	-1.58813	0.112256	0.999821	Ebp	phenylalkylamine Ca2+ antagonist (emopamil) binding protein
ENSMUSG00000075284	219.528	-0.189816	0.119533	-1.58797	0.112292	0.999821	Wipf1	WAS/WASL interacting protein family, member 1
ENSMUSG00000047369	0.89684	-3.29654	2.07594	-1.58797	0.112293	0.999821	Dnah14	dynein, axonemal, heavy chain 14
ENSMUSG00000090965	4.78301	-0.993176	0.625445	-1.58795	0.112297	0.999821	Gm17203	predicted gene 17203
ENSMUSG00000031488	3041.98	-0.113409	0.0714292	-1.58772	0.112351	0.999821	Rab11fip1	RAB11 family interacting protein 1 (class I)
ENSMUSG00000024219	748.787	0.158606	0.099911	1.58747	0.112406	0.999821	Anks1	ankyrin repeat and SAM domain containing 1
ENSMUSG00000021194	3.80375	1.28566	0.810046	1.58714	0.11248	0.999821	Chga	chromogranin A
ENSMUSG00000052609	4198.35	-0.195228	0.123018	-1.58699	0.112515	0.999821	Plekhg3	pleckstrin homology domain containing, family G (with RhoGef domain) member 3
ENSMUSG00000091735	5.08465	-0.903239	0.569165	-1.58695	0.112523	0.999821	Gpr62	G protein-coupled receptor 62
ENSMUSG00000023935	4.19045	-0.988292	0.622854	-1.58672	0.112577	0.999821	Spats1	spermatogenesis associated, serine-rich 1
ENSMUSG00000100872	0.649413	2.71117	1.70884	1.58655	0.112614	0.999821	1700065J18Rik	RIKEN cDNA 1700065J18 gene
ENSMUSG00000089648	0.651396	2.71949	1.71424	1.58641	0.112646	0.999821	Gm15790	predicted pseudogene 15790
ENSMUSG00000026749	44.6021	-0.368374	0.232277	-1.58593	0.112756	0.999821	Nek6	NIMA (never in mitosis gene a)-related expressed kinase 6
ENSMUSG00000052426	3.19867	-1.01569	0.640481	-1.58582	0.112779	0.999821	Gm9877	predicted gene 9877
ENSMUSG00000059409	1122.81	0.110587	0.0697373	1.58577	0.112792	0.999821	Ppp2r5d	protein phosphatase 2, regulatory subunit B', delta
ENSMUSG00000070420	205.181	0.310076	0.195549	1.58567	0.112815	0.999821	Zscan25	zinc finger and SCAN domain containing 25
ENSMUSG00000019796	338.695	0.171828	0.108364	1.58566	0.112817	0.999821	Lrp11	low density lipoprotein receptor-related protein 11
ENSMUSG00000027669	145.362	-0.244892	0.154489	-1.58518	0.112926	0.999821	Gnb4	guanine nucleotide binding protein (G protein), beta 4
ENSMUSG00000042417	6.10369	1.16639	0.735991	1.5848	0.113013	0.999821	Ccno	cyclin O
ENSMUSG00000031995	4640.77	0.0914617	0.0577304	1.58429	0.113128	0.999821	St14	suppression of tumorigenicity 14 (colon carcinoma)
ENSMUSG00000103247	1.27942	-1.65304	1.04352	-1.5841	0.113171	0.999821	Gm38091	predicted gene, 38091
ENSMUSG00000090841	9801.63	0.157295	0.0993131	1.58383	0.113232	0.999821	Myl6	myosin, light polypeptide 6, alkali, smooth muscle and non-muscle
ENSMUSG00000021870	2202.92	-0.124306	0.0785071	-1.58338	0.113336	0.999821	Slmap	sarcolemma associated protein
ENSMUSG00000015120	2115.85	0.106891	0.0675122	1.58329	0.113356	0.999821	Ube2i	ubiquitin-conjugating enzyme E2I
ENSMUSG00000038894	242.618	0.263619	0.166549	1.58284	0.113459	0.999821	Irs2	insulin receptor substrate 2
ENSMUSG00000085328	241.345	-0.325019	0.205387	-1.58247	0.113543	0.999821	Gm17131	predicted gene 17131
ENSMUSG00000022821	150.077	-0.4452	0.281454	-1.58178	0.113699	0.999821	Hgd	homogentisate 1, 2-dioxygenase
ENSMUSG00000068036	5321.21	0.0884652	0.0559417	1.58138	0.113791	0.999821	Afdn	afadin, adherens junction formation factor
ENSMUSG00000027937	641.872	0.144554	0.0914283	1.58106	0.113863	0.999821	Jtb	jumping translocation breakpoint
ENSMUSG00000030486	50.7756	0.56918	0.360034	1.58091	0.1139	0.999821	Zfp108	zinc finger protein 108
ENSMUSG00000033855	574.567	-0.167627	0.106038	-1.58082	0.113919	0.999821	Ston1	stonin 1
ENSMUSG00000086697	24.245	0.37997	0.240371	1.58076	0.113932	0.999821	4933427G23Rik	RIKEN cDNA 4933427G23 gene
ENSMUSG00000022568	2233.92	0.118561	0.0750222	1.58035	0.114026	0.999821	Scrib	scribbled planar cell polarity
ENSMUSG00000032902	279.9	-0.272071	0.17219	-1.58006	0.114093	0.999821	Slc16a1	solute carrier family 16 (monocarboxylic acid transporters), member 1
ENSMUSG00000034135	1395.84	0.159311	0.100844	1.57977	0.114158	0.999821	Sik3	SIK family kinase 3
ENSMUSG00000042426	973.936	0.1302	0.0824181	1.57975	0.114165	0.999821	Dhx29	DEAH (Asp-Glu-Ala-His) box polypeptide 29
ENSMUSG00000022401	548.666	0.143969	0.0911345	1.57974	0.114167	0.999821	Xpnpep3	X-prolyl aminopeptidase 3, mitochondrial
ENSMUSG00000030701	671.689	0.200134	0.126778	1.57862	0.114423	0.999821	Plekhb1	pleckstrin homology domain containing, family B (evectins) member 1
ENSMUSG00000091512	634.678	0.104394	0.0661396	1.57839	0.114475	0.999821	Lamtor3	late endosomal/lysosomal adaptor, MAPK and MTOR activator 3
ENSMUSG00000045752	271.789	0.207555	0.131519	1.57813	0.114535	0.999821	Tssc4	tumor-suppressing subchromosomal transferable fragment 4
ENSMUSG00000054161	21.7679	0.456963	0.289596	1.57793	0.114581	0.999821	Fam83e	family with sequence similarity 83, member E
ENSMUSG00000067219	611.216	-0.205069	0.129981	-1.57768	0.114639	0.999821	Nipal1	NIPA-like domain containing 1
ENSMUSG00000006057	1469.34	0.129188	0.0818939	1.57751	0.114678	0.999821	Atp5g1	ATP synthase, H+ transporting, mitochondrial F0 complex, subunit C1 (subunit 9)
ENSMUSG00000020477	401.548	0.133431	0.0846015	1.57717	0.114756	0.999821	Mrps24	mitochondrial ribosomal protein S24
ENSMUSG00000037349	192.841	0.241685	0.153252	1.57704	0.114786	0.999821	Nudt22	nudix (nucleoside diphosphate linked moiety X)-type motif 22
ENSMUSG00000092949	6.8826	0.633218	0.401625	1.57664	0.114878	0.999821	Gm23394	predicted gene, 23394
ENSMUSG00000085407	0.684919	-1.93492	1.22736	-1.57649	0.114912	0.999821	1700095J03Rik	RIKEN cDNA 1700095J03 gene
ENSMUSG00000028717	67.9285	-0.403548	0.256011	-1.57629	0.11496	0.999821	Tal1	T cell acute lymphocytic leukemia 1
ENSMUSG00000031848	497.921	0.166381	0.105576	1.57594	0.11504	0.999821	Lsm4	LSM4 homolog, U6 small nuclear RNA and mRNA degradation associated
ENSMUSG00000030798	5.15861	-0.674532	0.428105	-1.57562	0.115113	0.999821	Cd37	CD37 antigen
ENSMUSG00000100911	1.60194	-1.19204	0.756781	-1.57514	0.115224	0.999821	1700027F09Rik	RIKEN cDNA 1700027F09 gene
ENSMUSG00000031004	17.3972	0.422247	0.268078	1.57509	0.115235	0.999821	Mki67	antigen identified by monoclonal antibody Ki 67
ENSMUSG00000074292	1.11496	-1.59444	1.01232	-1.57503	0.115249	0.999821	Gm10660	predicted gene 10660
ENSMUSG00000002767	496.383	0.121347	0.0770459	1.57499	0.115258	0.999821	Mrpl2	mitochondrial ribosomal protein L2
ENSMUSG00000097329	77.8777	-0.219308	0.139305	-1.5743	0.115419	0.999821	4931403G20Rik	RIKEN cDNA 4931403G20 gene
ENSMUSG00000026036	530.085	-0.143347	0.091071	-1.57401	0.115485	0.999821	Nif3l1	Ngg1 interacting factor 3-like 1 (S, pombe)
ENSMUSG00000048251	2.34927	-1.22325	0.777157	-1.57401	0.115485	0.999821	Bcl11b	B cell leukemia/lymphoma 11B
ENSMUSG00000030353	245.835	0.236942	0.150562	1.57372	0.115553	0.999821	Tead4	TEA domain family member 4
ENSMUSG00000085887	3.95416	-1.09304	0.694582	-1.57367	0.115564	0.999821	Arhgap27os3	Rho GTPase activating protein 27, opposite strand 3
ENSMUSG00000034115	110.377	-0.372599	0.236843	-1.57319	0.115675	0.999821	Scn11a	sodium channel, voltage-gated, type XI, alpha
ENSMUSG00000006021	213.848	-0.187134	0.118983	-1.57278	0.11577	0.999821	Kptn	kaptin
ENSMUSG00000022131	283.986	0.140057	0.0890512	1.57277	0.115773	0.999821	Gpr180	G protein-coupled receptor 180
ENSMUSG00000074357	11.2797	0.673021	0.427937	1.57271	0.115786	0.999821	AA386476	expressed sequence AA386476
ENSMUSG00000022967	1053.67	-0.126122	0.0802181	-1.57224	0.115896	0.999821	Ifnar1	interferon (alpha and beta) receptor 1
ENSMUSG00000033966	16.0649	0.734487	0.46723	1.572	0.115949	0.999821	Cdkl4	cyclin-dependent kinase-like 4
ENSMUSG00000039197	299.169	0.222524	0.141567	1.57186	0.115984	0.999821	Adk	adenosine kinase
ENSMUSG00000090733	7835.35	0.175559	0.111689	1.57185	0.115985	0.999821	Rps27	ribosomal protein S27
ENSMUSG00000056493	856.432	-0.134765	0.0857375	-1.57183	0.11599	0.999821	Foxk1	forkhead box K1
ENSMUSG00000026925	760.024	0.133093	0.0846772	1.57177	0.116005	0.999821	Inpp5e	inositol polyphosphate-5-phosphatase E
ENSMUSG00000065094	2.21246	0.998716	0.635518	1.5715	0.116067	0.999821	Snord1a	small nucleolar RNA, C/D box 1A
ENSMUSG00000043463	5.17095	-1.114	0.708981	-1.57127	0.11612	0.999821	Rab9b	RAB9B, member RAS oncogene family
ENSMUSG00000033405	90.8663	0.25088	0.159765	1.5703	0.116344	0.999821	Nudt15	nudix (nucleoside diphosphate linked moiety X)-type motif 15
ENSMUSG00000029171	305.417	-0.173415	0.110446	-1.57014	0.116382	0.999821	Pgm1	phosphoglucomutase 1
ENSMUSG00000038762	2098.89	0.101234	0.0644752	1.57012	0.116387	0.999821	Abcf1	ATP-binding cassette, sub-family F (GCN20), member 1
ENSMUSG00000102672	4.08229	-1.04282	0.664204	-1.57002	0.11641	0.999821	Gm37105	predicted gene, 37105
ENSMUSG00000028541	52.8928	0.313874	0.199934	1.56989	0.11644	0.999821	B4galt2	UDP-Gal:betaGlcNAc beta 1,4- galactosyltransferase, polypeptide 2
ENSMUSG00000025743	627.78	-0.197172	0.125629	-1.56948	0.116535	0.999821	Sdc3	syndecan 3
ENSMUSG00000040966	74.8938	-0.514472	0.327825	-1.56935	0.116566	0.999821	Slc22a2	solute carrier family 22 (organic cation transporter), member 2
ENSMUSG00000059277	359.957	-0.125903	0.0802288	-1.5693	0.116577	0.999821	R74862	expressed sequence R74862
ENSMUSG00000029082	2385.89	0.150221	0.0957422	1.56902	0.116644	0.999821	Bst1	bone marrow stromal cell antigen 1
ENSMUSG00000035242	3042.91	0.150523	0.0959597	1.56861	0.116739	0.999821	Oaz1	ornithine decarboxylase antizyme 1
ENSMUSG00000103118	0.686565	2.07311	1.32192	1.56826	0.11682	0.999821	Gm37582	predicted gene, 37582
ENSMUSG00000004667	698.568	0.15766	0.100532	1.56826	0.11682	0.999821	Polr2e	polymerase (RNA) II (DNA directed) polypeptide E
ENSMUSG00000025002	4.84297	1.17112	0.746881	1.56801	0.116879	0.999821	Cyp2c55	cytochrome P450, family 2, subfamily c, polypeptide 55
ENSMUSG00000016024	318.625	-0.285209	0.181965	-1.56738	0.117025	0.999821	Lbp	lipopolysaccharide binding protein
ENSMUSG00000002379	851.421	0.134392	0.0857484	1.56728	0.11705	0.999821	Ndufa11	NADH dehydrogenase (ubiquinone) 1 alpha subcomplex 11
ENSMUSG00000090631	1.27259	-1.58096	1.00889	-1.56703	0.117107	0.999821	Olfr456	olfactory receptor 456
ENSMUSG00000030079	548.49	-0.141661	0.0904064	-1.56694	0.117129	0.999821	Ruvbl1	RuvB-like protein 1
ENSMUSG00000107347	12.3937	0.451054	0.287858	1.56693	0.11713	0.999821	NA	NA
ENSMUSG00000102619	0.763878	-2.9679	1.89419	-1.56684	0.117152	0.999821	Gm37849	predicted gene, 37849
ENSMUSG00000084834	31.5109	-0.36231	0.231254	-1.56672	0.11718	0.999821	4930565N06Rik	RIKEN cDNA 4930565N06 gene
ENSMUSG00000005625	1266.15	0.122986	0.0785011	1.56667	0.117191	0.999821	Psmd4	proteasome (prosome, macropain) 26S subunit, non-ATPase, 4
ENSMUSG00000035314	86.9181	0.276992	0.17682	1.56651	0.117229	0.999821	Gdpd5	glycerophosphodiester phosphodiesterase domain containing 5
ENSMUSG00000005447	458.991	0.16205	0.103465	1.56623	0.117294	0.999821	Pafah1b3	platelet-activating factor acetylhydrolase, isoform 1b, subunit 3
ENSMUSG00000022485	36.0528	-0.32484	0.207411	-1.56617	0.117309	0.999821	Hoxc5	homeobox C5
ENSMUSG00000085351	0.884891	-1.90917	1.21922	-1.5659	0.117373	0.999821	Gm12472	predicted gene 12472
ENSMUSG00000078901	4.9317	0.820984	0.524372	1.56565	0.11743	0.999821	Gm14440	predicted gene 14440
ENSMUSG00000011263	473.415	-0.209212	0.133645	-1.56543	0.117482	0.999821	Exoc3l2	exocyst complex component 3-like 2
ENSMUSG00000048603	412.212	0.144249	0.0921546	1.5653	0.117513	0.999821	Gm9828	predicted gene 9828
ENSMUSG00000104376	63.7378	0.333787	0.213272	1.56508	0.117565	0.999821	Gm37516	predicted gene, 37516
ENSMUSG00000035397	258.32	0.190961	0.12204	1.56474	0.117644	0.999821	Klf16	Kruppel-like factor 16
ENSMUSG00000033965	53.5712	-0.412709	0.263762	-1.5647	0.117653	0.999821	Slc16a2	solute carrier family 16 (monocarboxylic acid transporters), member 2
ENSMUSG00000027597	503.636	0.173127	0.110651	1.56462	0.117673	0.999821	Ahcy	S-adenosylhomocysteine hydrolase
ENSMUSG00000086868	3.19385	1.21571	0.777192	1.56423	0.117764	0.999821	Gm15883	predicted gene 15883
ENSMUSG00000060601	1291.31	0.107103	0.068474	1.56414	0.117785	0.999821	Nr1h2	nuclear receptor subfamily 1, group H, member 2
ENSMUSG00000106628	12.5115	-0.585371	0.374384	-1.56356	0.117922	0.999821	Gm43558	predicted gene 43558
ENSMUSG00000049038	62.2329	-0.316312	0.202356	-1.56315	0.118018	0.999821	Mterf2	mitochondrial transcription termination factor 2
ENSMUSG00000096145	456.615	0.18397	0.117699	1.56306	0.118039	0.999821	Vkorc1	vitamin K epoxide reductase complex, subunit 1
ENSMUSG00000086741	11.3973	0.488033	0.312499	1.56171	0.118357	0.999821	Gm15816	predicted gene 15816
ENSMUSG00000022635	841.186	0.156995	0.100567	1.5611	0.118499	0.999821	Zcrb1	zinc finger CCHC-type and RNA binding motif 1
ENSMUSG00000071078	334.459	0.210125	0.134614	1.56094	0.118537	0.999821	Nr2c2ap	nuclear receptor 2C2-associated protein
ENSMUSG00000026694	175.079	0.214817	0.137625	1.56089	0.11855	0.999821	Mettl13	methyltransferase like 13
ENSMUSG00000042997	715.234	0.117917	0.0755507	1.56076	0.11858	0.999821	Nhlrc3	NHL repeat containing 3
ENSMUSG00000092284	4.42624	-1.09338	0.700553	-1.56074	0.118585	0.999821	Gm8801	predicted gene 8801
ENSMUSG00000074224	1.9884	1.35811	0.870305	1.5605	0.118643	0.999821	4932431P20Rik	RIKEN cDNA 4932431P20 gene
ENSMUSG00000056592	77.4909	0.256369	0.164334	1.56005	0.118749	0.999821	Zfp658	zinc finger protein 658
ENSMUSG00000040385	3366.75	0.125305	0.0803436	1.55962	0.118851	0.999821	Ppp1ca	protein phosphatase 1, catalytic subunit, alpha isoform
ENSMUSG00000034968	4.69762	-0.775372	0.497178	-1.55955	0.118867	0.999821	Lbx2	ladybird homeobox homolog 2 (Drosophila)
ENSMUSG00000071237	1.20791	1.38179	0.886047	1.5595	0.118877	0.999821	Gemin6-ps	gem nuclear organelle associated protein 6, pseudogene
ENSMUSG00000086316	365.6	0.144683	0.0927768	1.55948	0.118883	0.999821	2210013O21Rik	RIKEN cDNA 2210013O21 gene
ENSMUSG00000067925	95.7361	-0.221627	0.142189	-1.55868	0.119072	0.999821	Cxx1a	CAAX box 1A
ENSMUSG00000030148	1.00231	2.34055	1.50189	1.5584	0.119139	0.999821	Clec4a2	C-type lectin domain family 4, member a2
ENSMUSG00000029063	2369.85	0.0838487	0.0538079	1.5583	0.119163	0.999821	Nadk	NAD kinase
ENSMUSG00000028741	227.785	-0.18828	0.120827	-1.55826	0.119172	0.999821	Mrto4	mRNA turnover 4, ribosome maturation factor
ENSMUSG00000034320	1135.63	-0.232671	0.14932	-1.5582	0.119185	0.999821	Slc26a2	solute carrier family 26 (sulfate transporter), member 2
ENSMUSG00000078664	1.70088	-1.58726	1.01865	-1.5582	0.119186	0.999821	Sprr2a1	small proline-rich protein 2A1
ENSMUSG00000040258	4.19846	-1.02157	0.655655	-1.55809	0.119211	0.999821	Nxph4	neurexophilin 4
ENSMUSG00000059689	260.29	0.190382	0.122197	1.55799	0.119236	0.999821	Zfp637	zinc finger protein 637
ENSMUSG00000033276	99.8042	-0.232801	0.149453	-1.55769	0.119307	0.999821	Stk36	serine/threonine kinase 36
ENSMUSG00000029735	418.822	0.195079	0.125239	1.55766	0.119315	0.999821	Tpk1	thiamine pyrophosphokinase
ENSMUSG00000097151	4.40644	0.912601	0.585968	1.55742	0.11937	0.999821	Gm26514	predicted gene, 26514
ENSMUSG00000024791	4.33055	-0.762844	0.489924	-1.55707	0.119455	0.999821	Cdca5	cell division cycle associated 5
ENSMUSG00000046337	4.03288	-1.13759	0.730616	-1.55703	0.119464	0.999821	Fam178b	family with sequence similarity 178, member B
ENSMUSG00000070822	132.883	-0.265093	0.17029	-1.55672	0.119537	0.999821	Zscan18	zinc finger and SCAN domain containing 18
ENSMUSG00000074165	344.926	-0.228574	0.146899	-1.556	0.119708	0.999821	Zfp788	zinc finger protein 788
ENSMUSG00000040247	6.65473	0.731158	0.470037	1.55553	0.11982	0.999821	Tbc1d10c	TBC1 domain family, member 10c
ENSMUSG00000086067	4.76857	0.676018	0.434596	1.55551	0.119825	0.999821	Gm16183	predicted gene 16183
ENSMUSG00000022552	476.37	0.137601	0.088476	1.55523	0.11989	0.999821	Sharpin	SHANK-associated RH domain interacting protein
ENSMUSG00000107256	0.660351	-1.98655	1.27798	-1.55445	0.120078	0.999821	Gm13821	predicted gene 13821
ENSMUSG00000047371	327.705	0.21043	0.135401	1.55412	0.120155	0.999821	Zfp768	zinc finger protein 768
ENSMUSG00000039155	2.20823	1.24812	0.803333	1.55367	0.120262	0.999821	Cdh26	cadherin-like 26
ENSMUSG00000060771	570.992	-0.135099	0.0869819	-1.55318	0.120379	0.999821	Tsga10	testis specific 10
ENSMUSG00000020021	813.591	-0.200592	0.129154	-1.55312	0.120393	0.999821	Fgd6	FYVE, RhoGEF and PH domain containing 6
ENSMUSG00000064068	388.702	0.129831	0.0835937	1.55312	0.120395	0.999821	Mtx1	metaxin 1
ENSMUSG00000107190	36.5027	-0.386657	0.249026	-1.55267	0.120501	0.999821	NA	NA
ENSMUSG00000037341	49.5558	-0.347152	0.223609	-1.5525	0.120544	0.999821	Slc9a7	solute carrier family 9 (sodium/hydrogen exchanger), member 7
ENSMUSG00000105962	1.3959	1.77534	1.14383	1.5521	0.120638	0.999821	Gm42432	predicted gene 42432
ENSMUSG00000089581	0.799604	-2.24286	1.44566	-1.55145	0.120795	0.999821	Gm23341	predicted gene, 23341
ENSMUSG00000022244	167.119	-0.172415	0.11115	-1.5512	0.120854	0.999821	Amacr	alpha-methylacyl-CoA racemase
ENSMUSG00000031266	197.672	-0.172486	0.111209	-1.55101	0.120899	0.999821	Gla	galactosidase, alpha
ENSMUSG00000032766	665.085	0.188664	0.121647	1.55092	0.120921	0.999821	Gng11	guanine nucleotide binding protein (G protein), gamma 11
ENSMUSG00000028914	615.52	0.133945	0.0864218	1.5499	0.121165	0.999821	Casp9	caspase 9
ENSMUSG00000034488	8.50761	0.607716	0.392199	1.54951	0.12126	0.999821	Edil3	EGF-like repeats and discoidin I-like domains 3
ENSMUSG00000106166	1.60527	1.40277	0.905559	1.54907	0.121365	0.999821	Gm43484	predicted gene 43484
ENSMUSG00000024539	445.21	-0.129679	0.0837256	-1.54886	0.121415	0.999821	Ptpn2	protein tyrosine phosphatase, non-receptor type 2
ENSMUSG00000076119	7.23495	-0.558766	0.360842	-1.5485	0.121501	0.999821	Mir698	microRNA 698
ENSMUSG00000075031	6.89315	0.780418	0.504	1.54845	0.121514	0.999821	Hist1h2bb	histone cluster 1, H2bb
ENSMUSG00000025932	17.412	-0.518233	0.334757	-1.54809	0.121601	0.999821	Eya1	EYA transcriptional coactivator and phosphatase 1
ENSMUSG00000036990	2294.96	-0.128115	0.0827798	-1.54766	0.121705	0.999821	Otud4	OTU domain containing 4
ENSMUSG00000065160	10.9741	0.72207	0.46657	1.54761	0.121715	0.999821	Mir5117	microRNA 5117
ENSMUSG00000025245	934.755	-0.110401	0.0713391	-1.54756	0.121729	0.999821	Lztfl1	leucine zipper transcription factor-like 1
ENSMUSG00000029777	3498	-0.120096	0.0776326	-1.54697	0.12187	0.999821	Gars	glycyl-tRNA synthetase
ENSMUSG00000078681	991.51	0.161435	0.104379	1.54662	0.121954	0.999821	Tm2d3	TM2 domain containing 3
ENSMUSG00000098253	10.259	0.565188	0.36547	1.54647	0.121991	0.999821	Mir7219	microRNA 7219
ENSMUSG00000000159	1297.58	0.109525	0.0708412	1.54606	0.122089	0.999821	Igsf5	immunoglobulin superfamily, member 5
ENSMUSG00000056418	16.1189	-0.60305	0.390085	-1.54594	0.122118	0.999821	BC043934	cDNA sequence BC043934
ENSMUSG00000065878	2.3565	1.30324	0.843165	1.54565	0.122188	0.999821	Snord34	small nucleolar RNA, C/D box 34
ENSMUSG00000026796	4302.35	0.118417	0.076625	1.54541	0.122248	0.999821	Fam129b	family with sequence similarity 129, member B
ENSMUSG00000083104	2.9819	1.20096	0.777202	1.54523	0.12229	0.999821	Gm12917	predicted gene 12917
ENSMUSG00000030515	381.789	0.113328	0.0733464	1.54511	0.12232	0.999821	Tarsl2	threonyl-tRNA synthetase-like 2
ENSMUSG00000028708	371.905	0.113564	0.0734996	1.5451	0.122323	0.999821	Mknk1	MAP kinase-interacting serine/threonine kinase 1
ENSMUSG00000019738	285.8	0.17251	0.11166	1.54497	0.122355	0.999821	Polr2i	polymerase (RNA) II (DNA directed) polypeptide I
ENSMUSG00000054426	70.2438	0.287167	0.185882	1.54489	0.122374	0.999821	A930005H10Rik	RIKEN cDNA A930005H10 gene
ENSMUSG00000020661	1310.29	-0.148896	0.0963853	-1.5448	0.122396	0.999821	Dnmt3a	DNA methyltransferase 3A
ENSMUSG00000044724	2.54192	-1.48543	0.9619	-1.54427	0.122522	0.999821	Gpr152	G protein-coupled receptor 152
ENSMUSG00000098376	2.27255	1.03459	0.669958	1.54426	0.122524	0.999821	Mir6907	microRNA 6907
ENSMUSG00000072589	0.964862	-2.15927	1.39831	-1.5442	0.12254	0.999821	Gm10371	predicted gene 10371
ENSMUSG00000024391	31.9313	-0.437605	0.283393	-1.54416	0.122549	0.999821	Apom	apolipoprotein M
ENSMUSG00000029089	174.936	-0.227981	0.147651	-1.54405	0.122576	0.999821	5730480H06Rik	RIKEN cDNA 5730480H06 gene
ENSMUSG00000049699	5.61721	1.0807	0.69991	1.54405	0.122576	0.999821	Ucn2	urocortin 2
ENSMUSG00000002486	217.365	-0.218179	0.141321	-1.54385	0.122624	0.999821	Tchp	trichoplein, keratin filament binding
ENSMUSG00000044544	0.952313	1.88581	1.22161	1.54371	0.12266	0.999821	4921513I03Rik	RIKEN cDNA 4921513I03 gene
ENSMUSG00000099137	65.7038	-0.186315	0.120727	-1.54328	0.122763	0.999821	Gm10603	predicted gene 10603
ENSMUSG00000001027	23.3569	-0.472442	0.306167	-1.54309	0.12281	0.999821	Scn4a	sodium channel, voltage-gated, type IV, alpha
ENSMUSG00000028854	1154.15	0.182863	0.118516	1.54294	0.122845	0.999821	Slc9a1	solute carrier family 9 (sodium/hydrogen exchanger), member 1
ENSMUSG00000029209	466.577	0.183035	0.118634	1.54286	0.122866	0.999821	Gnpda2	glucosamine-6-phosphate deaminase 2
ENSMUSG00000056412	11.3124	0.601974	0.390197	1.54274	0.122893	0.999821	Gm12396	predicted gene 12396
ENSMUSG00000040592	191.585	-0.261721	0.169699	-1.54226	0.123009	0.999821	Cd79b	CD79B antigen
ENSMUSG00000003418	848.974	-0.179375	0.116325	-1.54201	0.123071	0.999821	St8sia6	ST8 alpha-N-acetyl-neuraminide alpha-2,8-sialyltransferase 6
ENSMUSG00000008855	1498.27	0.0996215	0.0646112	1.54186	0.123108	0.999821	Hdac5	histone deacetylase 5
ENSMUSG00000022120	125.314	-0.245302	0.159099	-1.54182	0.123117	0.999821	Rnf219	ring finger protein 219
ENSMUSG00000072972	14.215	-0.391308	0.253825	-1.54164	0.12316	0.999821	Adam4	a disintegrin and metallopeptidase domain 4
ENSMUSG00000054715	150.947	0.400792	0.260051	1.5412	0.123267	0.999821	Zscan22	zinc finger and SCAN domain containing 22
ENSMUSG00000091421	21.8193	-0.407241	0.264243	-1.54116	0.123278	0.999821	Gm4202	predicted gene 4202
ENSMUSG00000059852	2.93471	-1.30606	0.847712	-1.54069	0.123392	0.999821	Kcng2	potassium voltage-gated channel, subfamily G, member 2
ENSMUSG00000058488	121.309	-0.415649	0.269829	-1.54042	0.123459	0.999821	Kl	klotho
ENSMUSG00000099871	5.61539	1.08378	0.703568	1.54041	0.123461	0.999821	Gm21742	predicted gene, 21742
ENSMUSG00000019797	238.908	-0.146799	0.0953158	-1.54014	0.123527	0.999821	1700021F05Rik	RIKEN cDNA 1700021F05 gene
ENSMUSG00000022179	120.07	-0.326476	0.212063	-1.53952	0.123676	0.999821	4931414P19Rik	RIKEN cDNA 4931414P19 gene
ENSMUSG00000056071	2.40048	1.76574	1.147	1.53945	0.123695	0.999821	S100a9	S100 calcium binding protein A9 (calgranulin B)
ENSMUSG00000047246	160.843	-0.546914	0.355374	-1.53898	0.123809	0.999821	Hist1h2be	histone cluster 1, H2be
ENSMUSG00000033629	1350.45	-0.106627	0.0692847	-1.53896	0.123813	0.999821	Hacd3	3-hydroxyacyl-CoA dehydratase 3
ENSMUSG00000097730	32.7667	-0.389972	0.253477	-1.53849	0.123929	0.999821	Gm26588	predicted gene, 26588
ENSMUSG00000086886	56.5943	-0.337664	0.219494	-1.53837	0.123957	0.999821	NA	NA
ENSMUSG00000030281	763.26	0.158531	0.103095	1.53771	0.124119	0.999821	Il17rc	interleukin 17 receptor C
ENSMUSG00000032892	148.937	0.200649	0.13055	1.53695	0.124306	0.999821	Rangrf	RAN guanine nucleotide release factor
ENSMUSG00000025997	169.944	0.290121	0.188773	1.53688	0.124323	0.999821	Ikzf2	IKAROS family zinc finger 2
ENSMUSG00000039661	23.2283	0.477914	0.311052	1.53644	0.12443	0.999821	Dusp26	dual specificity phosphatase 26 (putative)
ENSMUSG00000028943	98.8141	-0.226699	0.14755	-1.53643	0.124434	0.999821	Espn	espin
ENSMUSG00000062691	402.985	0.183442	0.119438	1.53588	0.124568	0.999821	Cebpzos	CCAAT/enhancer binding protein (C/EBP), zeta, opposite strand
ENSMUSG00000059434	10.8102	0.762872	0.496875	1.53534	0.124701	0.999821	Gckr	glucokinase regulatory protein
ENSMUSG00000022580	6.73014	0.662155	0.431415	1.53485	0.124822	0.999821	Rhpn1	rhophilin, Rho GTPase binding protein 1
ENSMUSG00000033278	1321.87	0.180294	0.117467	1.53484	0.124823	0.999821	Ptprm	protein tyrosine phosphatase, receptor type, M
ENSMUSG00000105597	2.33185	-1.21009	0.788494	-1.53469	0.124861	0.999821	4633401B06Rik	RIKEN cDNA 4633401B06 gene
ENSMUSG00000072852	1.49706	1.54179	1.00468	1.53461	0.12488	0.999821	2310040G07Rik	RIKEN cDNA 2310040G07 gene
ENSMUSG00000098731	2.3557	1.09477	0.713391	1.53459	0.124884	0.999821	Mir7027	microRNA 7027
ENSMUSG00000075044	14.5074	-0.78639	0.512532	-1.53432	0.12495	0.999821	Slc22a29	solute carrier family 22, member 29
ENSMUSG00000018740	602.273	0.111756	0.0728664	1.5337	0.125102	0.999821	Slc25a35	solute carrier family 25, member 35
ENSMUSG00000014453	50.1071	0.364706	0.237865	1.53324	0.125216	0.999821	Blk	B lymphoid kinase
ENSMUSG00000027175	209.157	-0.214859	0.140161	-1.53294	0.125292	0.999821	Tcp11l1	t-complex 11 like 1
ENSMUSG00000051989	386.796	0.180206	0.117563	1.53285	0.125314	0.999821	Smim11	small integral membrane protein 11
ENSMUSG00000086687	1.29182	-2.01301	1.31359	-1.53245	0.125412	0.999821	4930547E08Rik	RIKEN cDNA 4930547E08 gene
ENSMUSG00000021493	418.054	0.186637	0.121813	1.53216	0.125483	0.999821	Pdlim7	PDZ and LIM domain 7
ENSMUSG00000085091	57.9043	-0.334973	0.218632	-1.53213	0.12549	0.999821	Egfros	epidermal growth factor receptor, opposite strand
ENSMUSG00000023961	1104.95	-0.0832972	0.0543676	-1.53211	0.125495	0.999821	Enpp4	ectonucleotide pyrophosphatase/phosphodiesterase 4
ENSMUSG00000051228	3.07644	-1.16428	0.759946	-1.53206	0.125508	0.999821	Nyx	nyctalopin
ENSMUSG00000041471	148.773	-0.201665	0.131635	-1.53201	0.125521	0.999821	Fam35a	family with sequence similarity 35, member A
ENSMUSG00000052566	616.702	0.145467	0.0949555	1.53194	0.125536	0.999821	Hook2	hook microtubule tethering protein 2
ENSMUSG00000027347	124.591	-0.226198	0.14768	-1.53167	0.125603	0.999821	Rasgrp1	RAS guanyl releasing protein 1
ENSMUSG00000098626	6.50036	-0.640835	0.418419	-1.53156	0.12563	0.999821	Gm27972	predicted gene, 27972
ENSMUSG00000052373	36.6901	-0.450947	0.294498	-1.53124	0.12571	0.999821	Mpp3	membrane protein, palmitoylated 3 (MAGUK p55 subfamily member 3)
ENSMUSG00000036560	20.6234	-0.399651	0.261149	-1.53036	0.125928	0.999821	Lgi4	leucine-rich repeat LGI family, member 4
ENSMUSG00000026305	2146.99	-0.138702	0.0906423	-1.53021	0.125964	0.999821	Lrrfip1	leucine rich repeat (in FLII) interacting protein 1
ENSMUSG00000022793	139.641	-0.222809	0.14561	-1.53017	0.125975	0.999821	B4galt4	UDP-Gal:betaGlcNAc beta 1,4-galactosyltransferase, polypeptide 4
ENSMUSG00000097634	47.216	-0.265747	0.173673	-1.53016	0.125977	0.999821	Gm26827	predicted gene, 26827
ENSMUSG00000030714	264.48	0.172344	0.112647	1.52995	0.12603	0.999821	Sgf29	SAGA complex associated factor 29
ENSMUSG00000060002	6205.76	-0.0955088	0.0624323	-1.5298	0.126067	0.999821	Chpt1	choline phosphotransferase 1
ENSMUSG00000101729	0.711869	2.55305	1.66922	1.52948	0.126145	0.999821	Gm17796	predicted gene, 17796
ENSMUSG00000022304	4.24476	1.13694	0.74345	1.52927	0.126198	0.999821	Dpys	dihydropyrimidinase
ENSMUSG00000057177	2032.15	0.131081	0.085718	1.52921	0.126212	0.999821	Gsk3a	glycogen synthase kinase 3 alpha
ENSMUSG00000058741	0.606264	2.63684	1.72485	1.52874	0.12633	0.999821	Prr19	proline rich 19
ENSMUSG00000025977	4.57345	-0.963473	0.63027	-1.52867	0.126347	0.999821	Boll	bol, boule-like (Drosophila)
ENSMUSG00000014547	214.01	-0.188573	0.123358	-1.52866	0.126349	0.999821	Wdfy2	WD repeat and FYVE domain containing 2
ENSMUSG00000023031	52.7776	-0.308584	0.201879	-1.52856	0.126374	0.999821	Cela1	chymotrypsin-like elastase family, member 1
ENSMUSG00000028116	0.63784	-2.25069	1.4725	-1.52848	0.126394	0.999821	Myoz2	myozenin 2
ENSMUSG00000105204	740.587	0.125165	0.0818992	1.52828	0.126444	0.999821	Gm43738	predicted gene 43738
ENSMUSG00000090231	1441.1	0.152055	0.0994954	1.52826	0.126447	0.999821	Cfb	complement factor B
ENSMUSG00000047368	371.775	-0.106996	0.0700405	-1.52763	0.126605	0.999821	Abhd17b	abhydrolase domain containing 17B
ENSMUSG00000028602	21.5127	-0.430935	0.282125	-1.52746	0.126646	0.999821	Tnfrsf8	tumor necrosis factor receptor superfamily, member 8
ENSMUSG00000048424	5885.46	-0.219848	0.143968	-1.52707	0.126744	0.999821	Ranbp3l	RAN binding protein 3-like
ENSMUSG00000036822	1323.6	0.166132	0.108808	1.52684	0.126801	0.999821	Topors	topoisomerase I binding, arginine/serine-rich
ENSMUSG00000097407	84.4389	0.236042	0.15462	1.5266	0.126861	0.999821	4933408J17Rik	RIKEN cDNA 4933408J17 gene
ENSMUSG00000025240	3031.99	-0.0954966	0.0625724	-1.52618	0.126966	0.999821	Sacm1l	SAC1 suppressor of actin mutations 1-like (yeast)
ENSMUSG00000005813	1062.9	0.0967096	0.063372	1.52606	0.126994	0.999821	Metap1	methionyl aminopeptidase 1
ENSMUSG00000025854	4008.93	-0.104183	0.068286	-1.52569	0.127087	0.999821	Fam20c	family with sequence similarity 20, member C
ENSMUSG00000094568	2.87249	-1.11475	0.730721	-1.52555	0.127121	0.999821	Smarce1-ps1	SWI/SNF related, matrix associated, actin dependent regulator of chromatin, subfamily e, member 1, pseodogene 1
ENSMUSG00000020015	908.294	-0.140958	0.0924233	-1.52513	0.127226	0.999821	Cdk17	cyclin-dependent kinase 17
ENSMUSG00000087633	5.29364	-0.745292	0.488694	-1.52507	0.127242	0.999821	Gm14455	predicted gene 14455
ENSMUSG00000033352	854.918	-0.130577	0.0856359	-1.52479	0.127311	0.999821	Map2k4	mitogen-activated protein kinase kinase 4
ENSMUSG00000086154	4.59936	-1.13284	0.74301	-1.52467	0.127342	0.999821	Gm16196	predicted gene 16196
ENSMUSG00000032640	86.641	-0.190488	0.124958	-1.52442	0.127405	0.999821	Chsy1	chondroitin sulfate synthase 1
ENSMUSG00000091177	27.08	-0.338682	0.222252	-1.52387	0.127542	0.999821	Gm15494	predicted gene 15494
ENSMUSG00000015027	584.558	0.198045	0.129986	1.52358	0.127612	0.999821	Galns	galactosamine (N-acetyl)-6-sulfate sulfatase
ENSMUSG00000018585	796.552	0.149115	0.097874	1.52354	0.127623	0.999821	Atox1	antioxidant 1 copper chaperone
ENSMUSG00000107062	2.77787	-1.23234	0.808949	-1.52339	0.127661	0.999821	Gm43580	predicted gene 43580
ENSMUSG00000034057	90.3139	0.478442	0.314067	1.52337	0.127666	0.999821	Myrfl	myelin regulatory factor-like
ENSMUSG00000087176	3.42419	-1.06377	0.698468	-1.52301	0.127756	0.999821	D230022J07Rik	RIKEN cDNA D230022J07 gene
ENSMUSG00000076258	1865.2	-0.841205	0.552359	-1.52293	0.127776	0.999821	Gm23935	predicted gene, 23935
ENSMUSG00000031329	15.4567	0.633111	0.415777	1.52272	0.127829	0.999821	Tsx	testis specific X-linked gene
ENSMUSG00000041926	2556.49	0.104318	0.0685273	1.52228	0.127938	0.999821	Rnpep	arginyl aminopeptidase (aminopeptidase B)
ENSMUSG00000082605	1.92557	-1.34244	0.881958	-1.52211	0.127981	0.999821	Gm16148	predicted gene 16148
ENSMUSG00000012483	170.709	0.192298	0.126375	1.52164	0.128098	0.999821	Rpa3	replication protein A3
ENSMUSG00000028378	306.452	0.204633	0.134495	1.5215	0.128136	0.999821	Ptgr1	prostaglandin reductase 1
ENSMUSG00000050777	26.6056	-0.4338	0.285133	-1.5214	0.12816	0.999821	Tmem37	transmembrane protein 37
ENSMUSG00000039041	876.123	0.122332	0.0804156	1.52125	0.128197	0.999821	Adrm1	adhesion regulating molecule 1
ENSMUSG00000023348	945.286	0.152232	0.100084	1.52104	0.128249	0.999821	Trip6	thyroid hormone receptor interactor 6
ENSMUSG00000046330	5155.8	0.161844	0.106419	1.52082	0.128306	0.999821	Rpl37a	ribosomal protein L37a
ENSMUSG00000037994	145.153	0.23674	0.155684	1.52065	0.128349	0.999821	Slc9b2	solute carrier family 9, subfamily B (NHA2, cation proton antiporter 2), member 2
ENSMUSG00000102554	2.5697	1.16079	0.763473	1.52041	0.128407	0.999821	Gm37568	predicted gene, 37568
ENSMUSG00000027387	237.792	-0.166217	0.109327	-1.52036	0.12842	0.999821	Zc3h8	zinc finger CCCH type containing 8
ENSMUSG00000025138	615.965	0.126981	0.0835286	1.52021	0.128459	0.999821	Sirt7	sirtuin 7
ENSMUSG00000073609	369.994	0.13788	0.090699	1.52019	0.128464	0.999821	D2hgdh	D-2-hydroxyglutarate dehydrogenase
ENSMUSG00000073616	712.968	0.176595	0.116168	1.52017	0.128469	0.999821	Cops9	COP9 signalosome subunit 9
ENSMUSG00000097785	19.9599	0.382315	0.2516	1.51953	0.128628	0.999821	B230217O12Rik	RIKEN cDNA B230217O12 gene
ENSMUSG00000103861	47.8709	0.476036	0.313298	1.51943	0.128653	0.999821	NA	NA
ENSMUSG00000023571	258.274	0.150957	0.0993758	1.51905	0.128749	0.999821	C1qtnf12	C1q and tumor necrosis factor related 12
ENSMUSG00000091580	3.4237	-0.896983	0.590492	-1.51904	0.128752	0.999821	Gm6467	predicted gene 6467
ENSMUSG00000033991	791.778	-0.123385	0.0812295	-1.51897	0.128771	0.999821	Ttc37	tetratricopeptide repeat domain 37
ENSMUSG00000102206	2.37907	-1.11159	0.731866	-1.51884	0.128804	0.999821	Pcdha11	protocadherin alpha 11
ENSMUSG00000103067	0.788896	1.99004	1.3104	1.51866	0.128849	0.999821	Gm30414	predicted gene, 30414
ENSMUSG00000098087	20.9957	0.623377	0.410496	1.51859	0.128865	0.999821	Gm17750	predicted gene, 17750
ENSMUSG00000026480	34.5549	-0.442845	0.291629	-1.51852	0.128882	0.999821	Ncf2	neutrophil cytosolic factor 2
ENSMUSG00000053353	9.45905	-0.585403	0.385551	-1.51835	0.128925	0.999821	2310001K24Rik	RIKEN cDNA 2310001K24 gene
ENSMUSG00000045576	500.704	0.168821	0.111201	1.51816	0.128975	0.999821	St7l	suppression of tumorigenicity 7-like
ENSMUSG00000029633	1.4242	-1.49797	0.986878	-1.51788	0.129044	0.999821	Gm5578	predicted pseudogene 5578
ENSMUSG00000027593	1877.27	0.120055	0.0790948	1.51786	0.12905	0.999821	Raly	hnRNP-associated with lethal yellow
ENSMUSG00000086395	1.17365	-1.7156	1.1306	-1.51743	0.129159	0.999821	A630014C17Rik	RIKEN cDNA A630014C17 gene
ENSMUSG00000078348	293.383	0.167024	0.110086	1.51722	0.12921	0.999821	Sf3b5	splicing factor 3b, subunit 5
ENSMUSG00000027168	1.21983	1.46125	0.963369	1.51682	0.129313	0.999821	Pax6	paired box 6
ENSMUSG00000029408	64.5823	0.277169	0.182779	1.51642	0.129414	0.999821	Abcb9	ATP-binding cassette, sub-family B (MDR/TAP), member 9
ENSMUSG00000023206	619.377	0.303925	0.200438	1.51631	0.129441	0.999821	Il15ra	interleukin 15 receptor, alpha chain
ENSMUSG00000018697	394.382	-0.20829	0.137396	-1.51598	0.129523	0.999821	Aatf	apoptosis antagonizing transcription factor
ENSMUSG00000035085	27.9119	-0.359419	0.237116	-1.5158	0.129571	0.999821	1700020L24Rik	RIKEN cDNA 1700020L24 gene
ENSMUSG00000064968	13.7687	-0.578724	0.381961	-1.51514	0.129737	0.999821	Snord47	small nucleolar RNA, C/D box 47
ENSMUSG00000025823	2101.35	-0.109416	0.0722215	-1.515	0.129772	0.999821	Pdia4	protein disulfide isomerase associated 4
ENSMUSG00000071984	1099.87	-0.233721	0.154275	-1.51496	0.129783	0.999821	Fndc1	fibronectin type III domain containing 1
ENSMUSG00000026798	188.076	-0.180506	0.119164	-1.51476	0.129832	0.999821	Coq4	coenzyme Q4
ENSMUSG00000028961	1714.06	0.0948206	0.0626009	1.51468	0.129853	0.999821	Pgd	phosphogluconate dehydrogenase
ENSMUSG00000047676	66.9277	0.300242	0.198247	1.51448	0.129904	0.999821	Rpsa-ps10	ribosomal protein SA, pseudogene 10
ENSMUSG00000058709	732.979	0.085838	0.056704	1.51379	0.130079	0.999821	Egln2	egl-9 family hypoxia-inducible factor 2
ENSMUSG00000051256	349.2	0.119761	0.0791333	1.5134	0.130177	0.999821	Jagn1	jagunal homolog 1
ENSMUSG00000080904	1.70141	-1.33184	0.880261	-1.513	0.130279	0.999821	Gm11966	predicted gene 11966
ENSMUSG00000055730	23.8724	-0.535281	0.353813	-1.51289	0.130307	0.999821	Ces2a	carboxylesterase 2A
ENSMUSG00000036006	7.13743	0.653678	0.432072	1.51289	0.130308	0.999821	Ripor2	RHO family interacting cell polarization regulator 2
ENSMUSG00000020536	952.152	0.108301	0.0715951	1.51268	0.13036	0.999821	Llgl1	lethal giant larvae homolog 1 (Drosophila)
ENSMUSG00000018974	1287.24	0.132142	0.0873885	1.51212	0.130503	0.999821	Sart3	squamous cell carcinoma antigen recognized by T cells 3
ENSMUSG00000022000	842.967	-0.155027	0.102523	-1.51212	0.130504	0.999821	Zc3h13	zinc finger CCCH type containing 13
ENSMUSG00000037935	1464.14	0.0811829	0.053689	1.5121	0.13051	0.999821	Smarce1	SWI/SNF related, matrix associated, actin dependent regulator of chromatin, subfamily e, member 1
ENSMUSG00000061119	340.241	0.208611	0.137985	1.51184	0.130575	0.999821	Prcp	prolylcarboxypeptidase (angiotensinase C)
ENSMUSG00000070858	4.11749	-1.11634	0.738481	-1.51166	0.130619	0.999821	Gm1673	predicted gene 1673
[truncated: 25,802 more rows]

## Sheet: salt_wt-vs-ko
ensembl_gene_id	baseMean	log2FoldChange	lfcSE	stat	pvalue	padj	external_gene_name	description
ENSMUSG00000036381	645.275	-3.14444	0.167414	-18.7824	1.0525e-78	1.72652e-74	P2ry14	purinergic receptor P2Y, G-protein coupled, 14
ENSMUSG00000050075	54.5663	4.67684	0.519047	9.01044	2.05235e-19	1.68334e-15	Gpr171	G protein-coupled receptor 171
ENSMUSG00000027956	90.6897	0.85484	0.1694	5.04628	4.50505e-07	0.00246336	Tmem144	transmembrane protein 144
ENSMUSG00000043461	1867.35	-0.660759	0.144617	-4.56902	4.90013e-06	0.0200954	Sptssb	serine palmitoyltransferase, small subunit B
ENSMUSG00000022096	305.693	-0.608207	0.134809	-4.51164	6.43295e-06	0.0211052	Hr	hairless
ENSMUSG00000004473	333.714	-0.323999	0.0746116	-4.34248	1.40886e-05	0.0385181	Clec11a	C-type lectin domain family 11, member a
ENSMUSG00000102836	104.215	-0.582003	0.136452	-4.26525	1.99678e-05	0.040944	Gm37013	predicted gene, 37013
ENSMUSG00000103125	104.215	-0.582003	0.136452	-4.26525	1.99678e-05	0.040944	Gm37388	predicted gene, 37388
ENSMUSG00000075040	260.237	0.427554	0.103737	4.12153	3.76371e-05	0.0685999	Zfp408	zinc finger protein 408
ENSMUSG00000019235	19.0365	1.00646	0.251717	3.99837	6.37794e-05	0.0972311	Rps6kl1	ribosomal protein S6 kinase-like 1
ENSMUSG00000097383	28.0424	-0.887109	0.222157	-3.99315	6.52001e-05	0.0972311	1500026H17Rik	RIKEN cDNA 1500026H17 gene
ENSMUSG00000007888	1138.2	-0.432667	0.111807	-3.86977	0.000108937	0.148917	Crlf1	cytokine receptor-like factor 1
ENSMUSG00000032174	34.645	-0.918684	0.2416	-3.8025	0.000143245	0.180753	Icam5	intercellular adhesion molecule 5, telencephalin
ENSMUSG00000037161	12.3656	-1.42561	0.386272	-3.69069	0.000223649	0.262053	Mgarp	mitochondria localized glutamic acid rich protein
ENSMUSG00000048120	216.892	0.506214	0.140169	3.61146	0.000304483	0.332983	Entpd1	ectonucleoside triphosphate diphosphohydrolase 1
ENSMUSG00000030189	1449.64	-0.207165	0.0591398	-3.50297	0.000460104	0.446439	Ybx3	Y box protein 3
ENSMUSG00000022696	18.149	1.10871	0.31664	3.50149	0.000462659	0.446439	Sidt1	SID1 transmembrane family, member 1
ENSMUSG00000027820	599.659	0.650122	0.188304	3.4525	0.000555408	0.462702	Mme	membrane metallo endopeptidase
ENSMUSG00000024901	61.8937	-0.584479	0.169367	-3.45095	0.000558612	0.462702	Peli3	pellino 3
ENSMUSG00000068686	685.099	-0.364662	0.105751	-3.4483	0.000564133	0.462702	Cd59b	CD59b antigen
ENSMUSG00000025608	2383.22	0.249662	0.0727064	3.43384	0.000595099	0.464857	Podxl	podocalyxin-like
ENSMUSG00000024151	821.61	-0.228006	0.0673287	-3.38646	0.000708013	0.519219	Msh2	mutS homolog 2
ENSMUSG00000031596	68.9615	0.555897	0.164774	3.37369	0.000741685	0.519219	Slc7a2	solute carrier family 7 (cationic amino acid transporter, y+ system), member 2
ENSMUSG00000021125	163.079	0.544986	0.162258	3.35876	0.000782926	0.519219	Arg2	arginase type II
ENSMUSG00000064339	5582.93	-0.536853	0.159977	-3.35582	0.0007913	0.519219	mt-Rnr2	mitochondrially encoded 16S rRNA
ENSMUSG00000041308	208.181	0.568386	0.17021	3.33931	0.000839854	0.523737	Sntb2	syntrophin, basic 2
ENSMUSG00000085105	837.152	0.235609	0.070784	3.32856	0.000872947	0.523737	Gm12758	predicted gene 12758
ENSMUSG00000082848	66.1535	-0.442224	0.133123	-3.32193	0.000893968	0.523737	Gm16066	predicted gene 16066
ENSMUSG00000024790	87.7986	-0.473384	0.144458	-3.27696	0.0010493	0.58152	Sac3d1	SAC3 domain containing 1
ENSMUSG00000022828	264.707	0.270938	0.0833561	3.25037	0.00115253	0.58152	Gtf2e1	general transcription factor II E, polypeptide 1 (alpha subunit)
ENSMUSG00000032579	242.682	-0.318079	0.0979332	-3.24792	0.00116254	0.58152	Hemk1	HemK methyltransferase family member 1
ENSMUSG00000101493	19.4794	0.89289	0.27548	3.24121	0.00119023	0.58152	2810405F17Rik	RIKEN cDNA 2810405F17 gene
ENSMUSG00000103380	228.126	-0.228469	0.0705816	-3.23695	0.00120813	0.58152	Gm37756	predicted gene, 37756
ENSMUSG00000021665	1764.19	-0.184688	0.0571759	-3.23018	0.00123714	0.58152	Hexb	hexosaminidase B
ENSMUSG00000027358	66.8073	-0.645078	0.199755	-3.22934	0.00124075	0.58152	Bmp2	bone morphogenetic protein 2
ENSMUSG00000024247	158.679	-0.497008	0.154627	-3.21423	0.00130794	0.595984	Pkdcc	protein kinase domain containing, cytoplasmic
ENSMUSG00000005087	10.7928	-1.09272	0.340852	-3.20586	0.00134661	0.597021	Cd44	CD44 antigen
ENSMUSG00000089798	53.463	0.51838	0.162671	3.18668	0.00143918	0.621271	1700028K03Rik	RIKEN cDNA 1700028K03 gene
ENSMUSG00000044164	204.623	0.644291	0.204127	3.15633	0.00159768	0.662312	Rnf182	ring finger protein 182
ENSMUSG00000095789	34.5116	0.814288	0.25857	3.1492	0.00163719	0.662312	Nupr1l	nuclear protein transcriptional regulator 1 like
ENSMUSG00000073490	79.3898	-0.643936	0.204686	-3.14597	0.00165538	0.662312	Ifi207	interferon activated gene 207
ENSMUSG00000078903	88.9932	0.809856	0.258793	3.12936	0.00175187	0.675582	Gm14391	predicted gene 14391
ENSMUSG00000058761	447.177	0.337673	0.108244	3.11955	0.00181127	0.675582	Rnf169	ring finger protein 169
ENSMUSG00000021694	210.093	0.263626	0.0845112	3.11942	0.0018121	0.675582	Ercc8	excision repaiross-complementing rodent repair deficiency, complementation group 8
ENSMUSG00000073125	110.353	-0.638943	0.206126	-3.09977	0.00193673	0.702861	Xlr3b	X-linked lymphocyte-regulated 3B
ENSMUSG00000007476	467.105	0.33945	0.109692	3.09457	0.00197096	0.702861	Lrrc8a	leucine rich repeat containing 8A
ENSMUSG00000025433	39.7149	1.49613	0.484927	3.08526	0.00203374	0.7068	Crisp3	cysteine-rich secretory protein 3
ENSMUSG00000032171	406.818	0.296653	0.0963075	3.08026	0.00206818	0.7068	Pin1	protein (peptidyl-prolyl cis/trans isomerase) NIMA-interacting 1
ENSMUSG00000092541	379.02	-0.234828	0.0765431	-3.06792	0.00215557	0.721631	Gm20537	predicted gene 20537
ENSMUSG00000036446	44.6134	1.40555	0.462746	3.03741	0.00238622	0.731761	Lum	lumican
ENSMUSG00000075033	120.36	-0.505002	0.166596	-3.0313	0.00243502	0.731761	Nxpe3	neurexophilin and PC-esterase domain family, member 3
ENSMUSG00000061353	8441	-0.271869	0.0897771	-3.02827	0.0024596	0.731761	Cxcl12	chemokine (C-X-C motif) ligand 12
ENSMUSG00000031073	42.7448	0.961289	0.317914	3.02374	0.00249672	0.731761	Fgf15	fibroblast growth factor 15
ENSMUSG00000037625	1662.05	0.283243	0.0936973	3.02296	0.00250316	0.731761	Cldn11	claudin 11
ENSMUSG00000024589	2248.03	0.251598	0.0834494	3.01498	0.00256997	0.731761	Nedd4l	neural precursor cell expressed, developmentally down-regulated gene 4-like
ENSMUSG00000046447	894.639	-0.304231	0.101129	-3.00834	0.00262682	0.731761	Camk2n1	calcium/calmodulin-dependent protein kinase II inhibitor 1
ENSMUSG00000047844	57.7403	0.783249	0.260513	3.00656	0.00264218	0.731761	Bex4	brain expressed X-linked 4
ENSMUSG00000034796	33.1838	0.803102	0.267209	3.00552	0.00265128	0.731761	Cpne7	copine VII
ENSMUSG00000021124	1225.39	-0.158768	0.0529272	-2.99975	0.00270198	0.731761	Vti1b	vesicle transport through interaction with t-SNAREs 1B
ENSMUSG00000002249	537.845	0.347188	0.115821	2.99763	0.00272092	0.731761	Tead3	TEA domain family member 3
ENSMUSG00000006395	210.548	-0.327588	0.109283	-2.9976	0.00272113	0.731761	Hyi	hydroxypyruvate isomerase (putative)
ENSMUSG00000039963	31.664	-0.659833	0.220823	-2.98807	0.00280747	0.732881	Ccdc40	coiled-coil domain containing 40
ENSMUSG00000020331	45.4744	-0.680123	0.227905	-2.98424	0.00284286	0.732881	Hcn2	hyperpolarization-activated, cyclic nucleotide-gated K+ 2
ENSMUSG00000026676	410.182	-0.445471	0.149363	-2.98247	0.00285932	0.732881	Ccdc3	coiled-coil domain containing 3
ENSMUSG00000028978	487.114	0.476843	0.160896	2.96367	0.00303989	0.749047	Nos3	nitric oxide synthase 3, endothelial cell
ENSMUSG00000021193	1201.06	-0.163342	0.0551178	-2.96351	0.00304155	0.749047	Pitrm1	pitrilysin metallepetidase 1
ENSMUSG00000035640	345.535	-0.307921	0.103968	-2.96171	0.00305938	0.749047	Cbarp	calcium channel, voltage-dependent, beta subunit associated regulatory protein
ENSMUSG00000051225	210.931	-0.498045	0.168699	-2.95226	0.00315453	0.753243	Fam83a	family with sequence similarity 83, member A
ENSMUSG00000006369	342.215	-0.411766	0.139539	-2.95091	0.00316836	0.753243	Fbln1	fibulin 1
ENSMUSG00000072966	62.3832	0.568335	0.192955	2.94543	0.00322508	0.755747	Gprasp2	G protein-coupled receptor associated sorting protein 2
ENSMUSG00000036766	13.3201	-1.11897	0.381043	-2.93659	0.00331843	0.755747	Dner	delta/notch-like EGF repeat containing
ENSMUSG00000097081	137.869	0.464401	0.158856	2.9234	0.00346227	0.755747	Gm10425	predicted gene 10425
ENSMUSG00000041992	1348.5	0.271962	0.0931601	2.9193	0.0035082	0.755747	Rapgef5	Rap guanine nucleotide exchange factor (GEF) 5
ENSMUSG00000039128	1437.01	-0.156515	0.0536526	-2.91719	0.00353204	0.755747	Cdc123	cell division cycle 123
ENSMUSG00000048787	156.989	0.38803	0.133028	2.91691	0.00353519	0.755747	Dcun1d3	DCN1, defective in cullin neddylation 1, domain containing 3 (S, cerevisiae)
ENSMUSG00000097770	296.515	-0.428016	0.146872	-2.91421	0.00356587	0.755747	Gm26776	predicted gene, 26776
ENSMUSG00000024302	118.67	0.436579	0.149878	2.91289	0.00358105	0.755747	Dtna	dystrobrevin alpha
ENSMUSG00000068335	127.986	0.40353	0.13866	2.91021	0.00361186	0.755747	Dok1	docking protein 1
ENSMUSG00000034265	343.917	-0.297366	0.102332	-2.90589	0.00366211	0.755747	Zdhhc14	zinc finger, DHHC domain containing 14
ENSMUSG00000066571	1900.18	0.242816	0.0836178	2.90388	0.00368567	0.755747	4931406P16Rik	RIKEN cDNA 4931406P16 gene
ENSMUSG00000042462	94.5189	-0.384139	0.132715	-2.89446	0.00379805	0.769176	Dctpp1	dCTP pyrophosphatase 1
ENSMUSG00000035877	1112.33	0.396587	0.137571	2.88277	0.00394196	0.788584	Zhx3	zinc fingers and homeoboxes 3
ENSMUSG00000047428	10.0571	1.28135	0.445756	2.87456	0.00404588	0.792446	Dlk2	delta-like 2 homolog (Drosophila)
ENSMUSG00000021280	284.429	0.395482	0.137946	2.86693	0.00414479	0.792446	Exoc3l4	exocyst complex component 3-like 4
ENSMUSG00000085148	565.171	0.29279	0.102213	2.86451	0.00417659	0.792446	Mir22hg	Mir22 host gene (non-protein coding)
ENSMUSG00000039683	195.068	0.390213	0.136374	2.86134	0.00421855	0.792446	Sdk1	sidekick cell adhesion molecule 1
ENSMUSG00000102425	109.705	0.351086	0.122836	2.85816	0.004261	0.792446	Gm26616	predicted gene, 26616
ENSMUSG00000022449	72.6848	0.522449	0.182811	2.85786	0.00426514	0.792446	Adamts20	a disintegrin-like and metallopeptidase (reprolysin type) with thrombospondin type 1 motif, 20
ENSMUSG00000045968	62.5512	0.524016	0.183523	2.85531	0.00429942	0.792446	Teddm2	transmembrane epididymal family member 2
ENSMUSG00000051316	113.837	0.448188	0.157407	2.84731	0.00440898	0.797045	Taf7	TATA-box binding protein associated factor 7
ENSMUSG00000063060	159.891	0.464696	0.163455	2.84296	0.00446966	0.797045	Sox7	SRY (sex determining region Y)-box 7
ENSMUSG00000078612	46.8447	0.812124	0.285739	2.84219	0.0044805	0.797045	Fyb2	FYN binding protein 2
ENSMUSG00000062519	109.788	0.486577	0.171438	2.83821	0.00453673	0.797045	Zfp398	zinc finger protein 398
ENSMUSG00000069170	60.6658	-0.446416	0.157606	-2.83248	0.00461885	0.797045	Adgrv1	adhesion G protein-coupled receptor V1
ENSMUSG00000019852	12.1223	0.902788	0.31937	2.82678	0.00470184	0.797045	Arfgef3	ARFGEF family member 3
ENSMUSG00000023806	167.014	-0.323829	0.114633	-2.82491	0.00472944	0.797045	Rsph3b	radial spoke 3B homolog (Chlamydomonas)
ENSMUSG00000063052	315.571	0.246967	0.0874318	2.82469	0.00473271	0.797045	Lrrc40	leucine rich repeat containing 40
ENSMUSG00000099851	72.1864	0.402505	0.142883	2.81703	0.00484703	0.797045	Gm29542	predicted gene 29542
ENSMUSG00000057836	40.2019	-0.520294	0.184744	-2.8163	0.00485808	0.797045	Xlr3a	X-linked lymphocyte-regulated 3A
ENSMUSG00000058833	175.649	-0.257629	0.0916387	-2.81136	0.00493331	0.797045	2810428I15Rik	RIKEN cDNA 2810428I15 gene
ENSMUSG00000097622	53.8405	-0.431995	0.154235	-2.8009	0.00509603	0.797045	A330033J07Rik	RIKEN cDNA A330033J07 gene
ENSMUSG00000098259	14.0008	1.04683	0.374681	2.79391	0.00520749	0.797045	Gm27616	predicted gene, 27616
ENSMUSG00000036151	46.6067	-0.802283	0.287213	-2.79334	0.00521666	0.797045	Tm6sf2	transmembrane 6 superfamily member 2
ENSMUSG00000019338	429.737	0.220082	0.0788538	2.79101	0.0052544	0.797045	Zfp687	zinc finger protein 687
ENSMUSG00000035818	57.8742	0.546197	0.195898	2.78817	0.00530073	0.797045	Plekhs1	pleckstrin homology domain containing, family S member 1
ENSMUSG00000026321	421.566	0.424025	0.152139	2.78709	0.00531838	0.797045	Tnfrsf11a	tumor necrosis factor receptor superfamily, member 11a, NFKB activator
ENSMUSG00000026193	108.866	0.389129	0.139669	2.78607	0.00533515	0.797045	Fn1	fibronectin 1
ENSMUSG00000027763	1343.04	-0.352655	0.126593	-2.78575	0.00534046	0.797045	Mbnl1	muscleblind like splicing factor 1
ENSMUSG00000059866	426.124	0.225432	0.0809369	2.78528	0.0053481	0.797045	Tnip2	TNFAIP3 interacting protein 2
ENSMUSG00000072571	22.5895	-0.867377	0.31198	-2.78024	0.00543195	0.797045	Tmem253	transmembrane protein 253
ENSMUSG00000085030	21.0775	-0.994384	0.357954	-2.77797	0.00547001	0.797045	2810455O05Rik	RIKEN cDNA 2810455O05 gene
ENSMUSG00000030742	45.0884	-0.936845	0.337531	-2.77558	0.00551035	0.797045	Lat	linker for activation of T cells
ENSMUSG00000028106	849.302	0.300892	0.10863	2.76987	0.00560788	0.797045	Rprd2	regulation of nuclear pre-mRNA domain containing 2
ENSMUSG00000035168	2460.89	0.334784	0.121095	2.76463	0.00569876	0.797045	Tanc1	tetratricopeptide repeat, ankyrin repeat and coiled-coil containing 1
ENSMUSG00000039191	1256.71	0.239377	0.086599	2.7642	0.00570618	0.797045	Rbpj	recombination signal binding protein for immunoglobulin kappa J region
ENSMUSG00000096967	145.334	0.730301	0.264244	2.76374	0.00571434	0.797045	Gm26621	predicted gene, 26621
ENSMUSG00000020017	48.962	-0.740376	0.267946	-2.76316	0.0057245	0.797045	Hal	histidine ammonia lyase
ENSMUSG00000039634	82.9868	0.51259	0.185619	2.76152	0.00575331	0.797045	Zfp189	zinc finger protein 189
ENSMUSG00000037750	507.975	0.351018	0.127186	2.75989	0.00578203	0.797045	Fam222b	family with sequence similarity 222, member B
ENSMUSG00000006360	219.686	-0.431694	0.156721	-2.75455	0.00587735	0.797842	Crip1	cysteine-rich protein 1 (intestinal)
ENSMUSG00000023034	277.647	-1.07502	0.390367	-2.75386	0.00588965	0.797842	Nr4a1	nuclear receptor subfamily 4, group A, member 1
ENSMUSG00000060032	571.339	-0.276971	0.10131	-2.73389	0.00625912	0.797842	H2afj	H2A histone family, member J
ENSMUSG00000104399	34.2703	0.594611	0.217626	2.73226	0.00629009	0.797842	Gm37963	predicted gene, 37963
ENSMUSG00000000317	61.0606	0.531407	0.194733	2.7289	0.00635458	0.797842	Bcl6b	B cell CLL/lymphoma 6, member B
ENSMUSG00000097217	18.0814	0.745248	0.273128	2.72856	0.00636108	0.797842	Gm26549	predicted gene, 26549
ENSMUSG00000101166	181.995	0.317482	0.116376	2.72808	0.00637047	0.797842	Gm28496	predicted gene 28496
ENSMUSG00000029199	459.1	0.25768	0.0945726	2.72468	0.00643637	0.797842	Lias	lipoic acid synthetase
ENSMUSG00000054611	3181.02	0.169076	0.0620762	2.72369	0.00645567	0.797842	Kdm2a	lysine (K)-specific demethylase 2A
ENSMUSG00000105504	71.4493	-0.55257	0.203084	-2.7209	0.00651048	0.797842	Gbp5	guanylate binding protein 5
ENSMUSG00000026821	543.697	-0.162626	0.0597867	-2.7201	0.00652626	0.797842	Ralgds	ral guanine nucleotide dissociation stimulator
ENSMUSG00000021678	1755.1	0.246228	0.0905536	2.71914	0.00654514	0.797842	F2rl1	coagulation factor II (thrombin) receptor-like 1
ENSMUSG00000055652	180.627	0.288318	0.106249	2.7136	0.00665561	0.797842	Klhl25	kelch-like 25
ENSMUSG00000028713	267.848	-0.467265	0.172209	-2.71336	0.00666054	0.797842	Cyp4b1	cytochrome P450, family 4, subfamily b, polypeptide 1
ENSMUSG00000096916	65.6143	0.398667	0.146978	2.71242	0.00667933	0.797842	Zfp850	zinc finger protein 850
ENSMUSG00000022265	293.363	-0.325594	0.120179	-2.70923	0.00674391	0.797842	Ank	progressive ankylosis
ENSMUSG00000044254	34.9129	0.557269	0.205756	2.70839	0.00676095	0.797842	Pcsk9	proprotein convertase subtilisin/kexin type 9
ENSMUSG00000005873	2859.73	-0.167465	0.0618392	-2.70808	0.00676745	0.797842	Reep5	receptor accessory protein 5
ENSMUSG00000087138	196.311	0.209834	0.0775015	2.70748	0.00677968	0.797842	Gm15545	predicted gene 15545
ENSMUSG00000015217	640.941	-0.25466	0.0941119	-2.70593	0.00681132	0.797842	Hmgb3	high mobility group box 3
ENSMUSG00000087651	65.8075	0.520827	0.192613	2.704	0.00685093	0.797842	1500009L16Rik	RIKEN cDNA 1500009L16 gene
ENSMUSG00000027253	1199.93	0.370686	0.137105	2.70367	0.00685782	0.797842	Lrp4	low density lipoprotein receptor-related protein 4
ENSMUSG00000030409	1094.11	-0.237606	0.0881142	-2.69657	0.0070057	0.809054	Dmpk	dystrophia myotonica-protein kinase
ENSMUSG00000027376	2396.28	-0.234569	0.0872988	-2.68697	0.00721044	0.809054	Prom2	prominin 2
ENSMUSG00000034083	328.692	0.320736	0.119748	2.67843	0.0073968	0.809054	Ccdc174	coiled-coil domain containing 174
ENSMUSG00000098396	11.2474	-0.820402	0.306357	-2.67792	0.00740799	0.809054	Gm27997	predicted gene, 27997
ENSMUSG00000029146	1022.65	0.27782	0.103817	2.67606	0.00744932	0.809054	Snx17	sorting nexin 17
ENSMUSG00000052271	26.7892	-0.997874	0.373621	-2.67082	0.00756661	0.809054	Bhlha15	basic helix-loop-helix family, member a15
ENSMUSG00000048330	150.115	0.253253	0.0948596	2.66977	0.00759028	0.809054	Ric3	RIC3 acetylcholine receptor chaperone
ENSMUSG00000034640	203.592	-0.335636	0.125795	-2.66813	0.00762756	0.809054	Tiparp	TCDD-inducible poly(ADP-ribose) polymerase
ENSMUSG00000053799	632.233	-0.27317	0.102477	-2.66566	0.00768369	0.809054	Exoc6	exocyst complex component 6
ENSMUSG00000001517	19.5593	0.710142	0.266417	2.66553	0.00768675	0.809054	Foxm1	forkhead box M1
ENSMUSG00000025997	139.236	0.384948	0.144429	2.6653	0.0076919	0.809054	Ikzf2	IKAROS family zinc finger 2
ENSMUSG00000028854	1593.31	0.238236	0.0894787	2.66249	0.00775648	0.809054	Slc9a1	solute carrier family 9 (sodium/hydrogen exchanger), member 1
ENSMUSG00000079036	351.365	0.185291	0.0697344	2.6571	0.00788163	0.809054	Alkbh1	alkB homolog 1, histone H2A dioxygenase
ENSMUSG00000029313	2960.69	0.202769	0.0763189	2.65686	0.00788715	0.809054	Aff1	AF4/FMR2 family, member 1
ENSMUSG00000099041	459.917	0.230588	0.0870268	2.64963	0.0080581	0.809054	Gm28035	predicted gene, 28035
ENSMUSG00000051669	3489.67	-0.208236	0.0787027	-2.64585	0.00814855	0.809054	AU021092	expressed sequence AU021092
ENSMUSG00000022529	455.68	0.335867	0.127069	2.64318	0.00821307	0.809054	Zfp263	zinc finger protein 263
ENSMUSG00000045252	331.76	0.338095	0.128099	2.63933	0.00830712	0.809054	Zfp574	zinc finger protein 574
ENSMUSG00000033166	254.561	0.326453	0.123725	2.63854	0.0083265	0.809054	Dis3	DIS3 homolog, exosome endoribonuclease and 3'-5' exoribonuclease
ENSMUSG00000084997	256.784	0.350755	0.133051	2.63624	0.00838308	0.809054	Gm15471	predicted gene 15471
ENSMUSG00000031858	1390.94	0.188326	0.0714572	2.63551	0.00840112	0.809054	Mau2	MAU2 sister chromatid cohesion factor
ENSMUSG00000034037	1406.56	0.160145	0.0608963	2.6298	0.00854361	0.809054	Fgd5	FYVE, RhoGEF and PH domain containing 5
ENSMUSG00000014813	378.849	0.463058	0.176102	2.62948	0.0085515	0.809054	Stc1	stanniocalcin 1
ENSMUSG00000038604	2346.77	0.348723	0.132698	2.62794	0.00859039	0.809054	Ripor1	RHO family interacting cell polarization regulator 1
ENSMUSG00000022964	826.952	-0.19679	0.0749336	-2.6262	0.00863446	0.809054	Tmem50b	transmembrane protein 50B
ENSMUSG00000021846	721.774	-0.209409	0.079745	-2.62599	0.00863979	0.809054	Peli2	pellino 2
ENSMUSG00000071645	536.509	0.202083	0.077111	2.62068	0.00877538	0.809054	Tut1	terminal uridylyl transferase 1, U6 snRNA-specific
ENSMUSG00000034201	532.496	-0.178489	0.0681139	-2.62045	0.00878144	0.809054	Gas2l1	growth arrest-specific 2 like 1
ENSMUSG00000025154	191.831	0.340724	0.130028	2.62039	0.00878295	0.809054	Arhgap19	Rho GTPase activating protein 19
ENSMUSG00000061825	13.2984	1.12705	0.430712	2.61671	0.00887813	0.809054	Ces2c	carboxylesterase 2C
ENSMUSG00000020427	56.3231	0.62853	0.240253	2.61612	0.00889349	0.809054	Igfbp3	insulin-like growth factor binding protein 3
ENSMUSG00000074671	13.8533	0.710014	0.27148	2.61534	0.00891375	0.809054	Tspyl3	TSPY-like 3
ENSMUSG00000039308	688.049	0.2418	0.0924771	2.6147	0.0089306	0.809054	Ndst2	N-deacetylase/N-sulfotransferase (heparan glucosaminyl) 2
ENSMUSG00000027775	1712.28	-0.125823	0.0481276	-2.61437	0.00893919	0.809054	Mfsd1	major facilitator superfamily domain containing 1
ENSMUSG00000000739	49.2166	0.607091	0.232296	2.61344	0.00896351	0.809054	Sult5a1	sulfotransferase family 5A, member 1
ENSMUSG00000035983	132.016	0.502466	0.192477	2.61053	0.00904029	0.809054	Gm7008	predicted gene 7008
ENSMUSG00000032192	616.364	0.249308	0.095525	2.60988	0.00905748	0.809054	Gnb5	guanine nucleotide binding protein (G protein), beta 5
ENSMUSG00000023272	639.465	-0.211737	0.0811327	-2.60976	0.00906049	0.809054	Creld2	cysteine-rich with EGF-like domains 2
ENSMUSG00000099227	47.1664	0.537573	0.206197	2.60709	0.00913153	0.809054	Mir8114	microRNA 8114
ENSMUSG00000022575	113.539	0.433378	0.166305	2.60592	0.00916287	0.809054	Gsdmd	gasdermin D
ENSMUSG00000021697	438.297	0.390926	0.150068	2.60499	0.0091876	0.809054	Depdc1b	DEP domain containing 1B
ENSMUSG00000086918	13.0284	-0.892566	0.342655	-2.60485	0.00919142	0.809054	4930429F24Rik	RIKEN cDNA 4930429F24 gene
ENSMUSG00000026980	31.0735	0.591888	0.227295	2.60406	0.00921279	0.809054	Ly75	lymphocyte antigen 75
ENSMUSG00000025317	12.0761	1.09815	0.421773	2.60364	0.00922383	0.809054	Car5a	carbonic anhydrase 5a, mitochondrial
ENSMUSG00000021552	617.484	-0.233184	0.0896779	-2.60024	0.00931582	0.809054	Gkap1	G kinase anchoring protein 1
ENSMUSG00000050919	110.343	0.553569	0.213057	2.59821	0.009371	0.809054	Zfp366	zinc finger protein 366
ENSMUSG00000025747	103.348	0.314805	0.121178	2.59787	0.00938042	0.809054	Tyms	thymidylate synthase
ENSMUSG00000074971	189.544	-0.409385	0.157729	-2.5955	0.00944525	0.809054	Fibin	fin bud initiation factor homolog (zebrafish)
ENSMUSG00000043008	117.489	0.404703	0.155927	2.59547	0.00944626	0.809054	Klhl6	kelch-like 6
ENSMUSG00000026589	174.799	0.507341	0.195619	2.59351	0.00950022	0.809054	Sec16b	SEC16 homolog B (S, cerevisiae)
ENSMUSG00000097641	22.9254	0.559303	0.215689	2.5931	0.0095115	0.809054	Gm26865	predicted gene, 26865
ENSMUSG00000021223	22.2483	0.75389	0.290759	2.59283	0.00951886	0.809054	Papln	papilin, proteoglycan-like sulfated glycoprotein
ENSMUSG00000033055	509.803	0.233032	0.0900687	2.58727	0.00967406	0.814845	Ankrd54	ankyrin repeat domain 54
ENSMUSG00000059013	573.998	0.307305	0.118841	2.58586	0.0097137	0.814845	Sh2d3c	SH2 domain containing 3C
ENSMUSG00000038418	362.755	-1.28794	0.49843	-2.584	0.00976616	0.814845	Egr1	early growth response 1
ENSMUSG00000038797	148.229	0.470924	0.182468	2.58086	0.00985533	0.814845	Zscan2	zinc finger and SCAN domain containing 2
ENSMUSG00000097970	33.9044	0.743446	0.288351	2.57827	0.0099297	0.814845	Gm27028	predicted gene, 27028
ENSMUSG00000022159	221.854	0.221182	0.0857955	2.57801	0.00993706	0.814845	Rab2b	RAB2B, member RAS oncogene family
ENSMUSG00000052131	62.5012	0.821786	0.319176	2.57471	0.0100323	0.814845	Akr1b7	aldo-keto reductase family 1, member B7
ENSMUSG00000042510	1894.32	0.280979	0.109324	2.57014	0.0101659	0.814845	AA986860	expressed sequence AA986860
ENSMUSG00000046694	112.813	0.420209	0.163576	2.56889	0.0102025	0.814845	Fam46b	family with sequence similarity 46, member B
ENSMUSG00000031838	408.572	-0.349848	0.136279	-2.56714	0.0102541	0.814845	Ifi30	interferon gamma inducible protein 30
ENSMUSG00000078994	73.2369	0.471001	0.183497	2.56681	0.0102639	0.814845	Zfp429	zinc finger protein 429
ENSMUSG00000040283	15.9563	-1.02364	0.398932	-2.56596	0.0102891	0.814845	Btnl9	butyrophilin-like 9
ENSMUSG00000017132	1101.06	0.263843	0.102895	2.5642	0.0103414	0.814845	Cyth1	cytohesin 1
ENSMUSG00000060962	73.2585	0.452421	0.176502	2.56326	0.0103694	0.814845	Dmkn	dermokine
ENSMUSG00000029427	1200.44	0.241544	0.0942407	2.56305	0.0103757	0.814845	Zcchc8	zinc finger, CCHC domain containing 8
ENSMUSG00000053263	162.336	0.265864	0.103738	2.56285	0.0103818	0.814845	Gm12592	predicted gene 12592
ENSMUSG00000079681	32.9392	-0.869827	0.340372	-2.55552	0.010603	0.821213	Zglp1	zinc finger, GATA-like protein 1
ENSMUSG00000078384	447.479	-0.440817	0.172517	-2.55521	0.0106123	0.821213	NA	NA
ENSMUSG00000029333	2433.46	0.344446	0.134803	2.55519	0.0106131	0.821213	NA	NA
ENSMUSG00000030790	88.8871	0.562837	0.221124	2.54535	0.0109168	0.832964	Adm	adrenomedullin
ENSMUSG00000031665	993.35	-0.231598	0.0911355	-2.54125	0.0110456	0.832964	Sall1	sal-like 1 (Drosophila)
ENSMUSG00000017428	1637.95	0.130164	0.0513007	2.53728	0.0111717	0.832964	Psmd11	proteasome (prosome, macropain) 26S subunit, non-ATPase, 11
ENSMUSG00000045348	1679.52	0.328963	0.129691	2.53652	0.0111961	0.832964	Nyap1	neuronal tyrosine-phosphorylated phosphoinositide 3-kinase adaptor 1
ENSMUSG00000064337	3931.43	-0.382219	0.150729	-2.5358	0.011219	0.832964	mt-Rnr1	mitochondrially encoded 12S rRNA
ENSMUSG00000046688	58.4828	0.488229	0.192786	2.5325	0.0113254	0.832964	Tifa	TRAF-interacting protein with forkhead-associated domain
ENSMUSG00000086316	327.936	0.221098	0.0874071	2.52953	0.0114217	0.832964	2210013O21Rik	RIKEN cDNA 2210013O21 gene
ENSMUSG00000028701	989.743	0.232484	0.0919569	2.52818	0.0114655	0.832964	Lurap1	leucine rich adaptor protein 1
ENSMUSG00000056973	1598.51	0.408069	0.161537	2.52616	0.0115318	0.832964	Ces1d	carboxylesterase 1D
ENSMUSG00000043259	260.847	-0.276206	0.109342	-2.52607	0.0115346	0.832964	Fam13c	family with sequence similarity 13, member C
ENSMUSG00000038068	411.993	0.439597	0.174086	2.52517	0.0115641	0.832964	Rnf144b	ring finger protein 144B
ENSMUSG00000043924	129.905	0.341128	0.135152	2.52403	0.0116019	0.832964	Ncmap	noncompact myelin associated protein
ENSMUSG00000027469	19.8753	-0.736538	0.291905	-2.52321	0.0116288	0.832964	Tpx2	TPX2, microtubule-associated
ENSMUSG00000034282	1852.13	-0.19501	0.077294	-2.52297	0.011637	0.832964	Evpl	envoplakin
ENSMUSG00000025265	125.076	-0.325471	0.129094	-2.52119	0.0116958	0.832964	Fgd1	FYVE, RhoGEF and PH domain containing 1
ENSMUSG00000030109	3129.4	0.398298	0.157992	2.52101	0.0117019	0.832964	Slc6a12	solute carrier family 6 (neurotransmitter transporter, betaine/GABA), member 12
ENSMUSG00000042625	1882.99	0.187224	0.0742768	2.52062	0.0117148	0.832964	Safb2	scaffold attachment factor B2
ENSMUSG00000023805	537.69	0.325321	0.129098	2.51995	0.011737	0.832964	Synj2	synaptojanin 2
ENSMUSG00000035493	16.5855	0.986418	0.391701	2.51829	0.0117925	0.832964	Tgfbi	transforming growth factor, beta induced
ENSMUSG00000096780	104.266	-0.39864	0.158352	-2.51744	0.0118212	0.832964	Tmem181b-ps	transmembrane protein 181B, pseudogene
ENSMUSG00000042496	106.612	0.397921	0.158085	2.51714	0.0118313	0.832964	Prdm10	PR domain containing 10
ENSMUSG00000032712	1151.8	0.325912	0.129675	2.51329	0.0119612	0.837315	2810474O19Rik	RIKEN cDNA 2810474O19 gene
ENSMUSG00000030096	2470.54	0.329578	0.131191	2.51219	0.0119983	0.837315	Slc6a6	solute carrier family 6 (neurotransmitter transporter, taurine), member 6
ENSMUSG00000051022	239.754	0.373143	0.148616	2.51079	0.0120462	0.837315	Hs3st1	heparan sulfate (glucosamine) 3-O-sulfotransferase 1
ENSMUSG00000027999	306.905	-0.256984	0.102673	-2.50294	0.0123168	0.852507	Pla2g12a	phospholipase A2, group XIIA
ENSMUSG00000038508	60.6064	1.09254	0.437461	2.49745	0.0125089	0.856651	Gdf15	growth differentiation factor 15
ENSMUSG00000013150	663.447	0.241454	0.0967928	2.49455	0.0126117	0.856651	Gfod2	glucose-fructose oxidoreductase domain containing 2
ENSMUSG00000030357	3149.52	-0.139426	0.0558963	-2.49436	0.0126183	0.856651	Fkbp4	FK506 binding protein 4
ENSMUSG00000052783	64.7161	-0.455658	0.182731	-2.4936	0.0126454	0.856651	Grk4	G protein-coupled receptor kinase 4
ENSMUSG00000024201	1014.67	0.1977	0.0793057	2.49289	0.0126709	0.856651	Kdm4b	lysine (K)-specific demethylase 4B
ENSMUSG00000027845	708.089	0.280917	0.112782	2.49079	0.0127458	0.856651	Dclre1b	DNA cross-link repair 1B
ENSMUSG00000074213	56.8703	0.400891	0.161017	2.48975	0.0127834	0.856651	Gm10642	predicted gene 10642
ENSMUSG00000064582	9.59887	0.994069	0.399314	2.48944	0.0127944	0.856651	Gm25135	predicted gene, 25135
ENSMUSG00000027207	567.8	-0.173293	0.0696667	-2.48746	0.012866	0.857944	Galk2	galactokinase 2
ENSMUSG00000024590	223.359	-0.26981	0.108575	-2.485	0.0129552	0.860392	Lmnb1	lamin B1
ENSMUSG00000045007	100.312	-0.414221	0.167035	-2.47985	0.0131437	0.867431	Tubg2	tubulin, gamma 2
ENSMUSG00000047986	212.974	0.288455	0.116491	2.4762	0.013279	0.867431	Palm3	paralemmin 3
ENSMUSG00000085731	141.296	0.362163	0.146264	2.47609	0.0132831	0.867431	Gm16229	predicted gene 16229
ENSMUSG00000022220	332.956	0.300257	0.121306	2.47519	0.0133164	0.867431	Adcy4	adenylate cyclase 4
ENSMUSG00000098792	19.8447	0.583537	0.235842	2.47427	0.0133507	0.867431	Gm27401	predicted gene, 27401
ENSMUSG00000039137	179.628	-0.337283	0.136434	-2.47213	0.013431	0.867431	Whrn	whirlin
ENSMUSG00000038264	152.079	0.372273	0.150655	2.47103	0.0134723	0.867431	Sema7a	sema domain, immunoglobulin domain (Ig), and GPI membrane anchor, (semaphorin) 7A
ENSMUSG00000046169	42.903	0.515492	0.208641	2.47072	0.0134842	0.867431	Adamts6	a disintegrin-like and metallopeptidase (reprolysin type) with thrombospondin type 1 motif, 6
ENSMUSG00000028960	1399.69	-0.222603	0.090316	-2.46471	0.0137123	0.869433	Ube4b	ubiquitination factor E4B
ENSMUSG00000068115	771.86	0.242218	0.0983188	2.4636	0.0137548	0.869433	Ninl	ninein-like
ENSMUSG00000000290	18.3492	0.804189	0.326696	2.46159	0.0138325	0.869433	Itgb2	integrin beta 2
ENSMUSG00000069516	148.478	-0.624191	0.253664	-2.4607	0.0138668	0.869433	Lyz2	lysozyme 2
ENSMUSG00000005360	417.201	0.257188	0.104535	2.46031	0.0138817	0.869433	Slc1a3	solute carrier family 1 (glial high affinity glutamate transporter), member 3
ENSMUSG00000014198	11.1544	0.770228	0.313116	2.45988	0.0138982	0.869433	Zfp385c	zinc finger protein 385C
ENSMUSG00000023953	160.042	0.259985	0.105699	2.45968	0.013906	0.869433	Polh	polymerase (DNA directed), eta (RAD 30 related)
ENSMUSG00000022779	1952.23	0.169995	0.0691366	2.45882	0.0139393	0.869433	Top3b	topoisomerase (DNA) III beta
ENSMUSG00000037960	290.193	-0.284283	0.115889	-2.45306	0.0141647	0.876765	Card19	caspase recruitment domain family, member 19
ENSMUSG00000028982	91.5492	0.58076	0.237077	2.44967	0.0142986	0.876765	Slc25a33	solute carrier family 25, member 33
ENSMUSG00000061171	217.242	0.313337	0.127945	2.449	0.0143255	0.876765	Slc38a11	solute carrier family 38, member 11
ENSMUSG00000004328	25.6965	1.09247	0.446207	2.44834	0.0143515	0.876765	Hif3a	hypoxia inducible factor 3, alpha subunit
ENSMUSG00000046782	20.1479	0.701634	0.286576	2.44833	0.014352	0.876765	Ttc6	tetratricopeptide repeat domain 6
ENSMUSG00000032577	306.755	-0.314699	0.128651	-2.44614	0.0144396	0.876765	Mapkapk3	mitogen-activated protein kinase-activated protein kinase 3
ENSMUSG00000041957	877.325	0.172294	0.0704439	2.44583	0.0144519	0.876765	Pkp2	plakophilin 2
ENSMUSG00000021379	325.454	-0.374111	0.153076	-2.44395	0.0145272	0.876765	Id4	inhibitor of DNA binding 4
ENSMUSG00000089678	20.4654	0.705035	0.288512	2.44369	0.0145379	0.876765	Agxt2	alanine-glyoxylate aminotransferase 2
ENSMUSG00000053615	11.5264	0.814914	0.334014	2.43976	0.0146971	0.880838	Gm9913	predicted gene 9913
ENSMUSG00000036775	467.785	-0.230482	0.0944843	-2.43937	0.0147128	0.880838	Decr2	2-4-dienoyl-Coenzyme A reductase 2, peroxisomal
ENSMUSG00000042333	30.95	-0.527841	0.216742	-2.43534	0.0148777	0.885926	Tnfrsf14	tumor necrosis factor receptor superfamily, member 14 (herpesvirus entry mediator)
ENSMUSG00000026596	502.182	0.22839	0.0938076	2.43466	0.0149058	0.885926	Abl2	v-abl Abelson murine leukemia viral oncogene 2 (arg, Abelson-related gene)
ENSMUSG00000085696	202.231	-0.211305	0.0868636	-2.43261	0.0149906	0.887749	Hoxaas3	Hoxa cluster antisense RNA 3
ENSMUSG00000010911	221.559	-0.207913	0.0855727	-2.42966	0.0151129	0.889862	Apip	APAF1 interacting protein
ENSMUSG00000103515	44.3217	0.484173	0.199319	2.42914	0.0151348	0.889862	NA	NA
ENSMUSG00000023106	948.635	-0.17163	0.070945	-2.41919	0.015555	0.906766	Denr	density-regulated protein
ENSMUSG00000031851	162.518	-0.265999	0.109984	-2.41853	0.0155832	0.906766	Ntpcr	nucleoside-triphosphatase, cancer-related
ENSMUSG00000095134	23.9252	0.664534	0.27482	2.41807	0.015603	0.906766	Mid1-ps1	midline 1, pseudogene 1
ENSMUSG00000061393	70.4459	0.425897	0.17633	2.41534	0.0157204	0.906766	Acvr2b	activin receptor IIB
ENSMUSG00000031425	124.79	-0.362728	0.150224	-2.41458	0.0157535	0.906766	Plp1	proteolipid protein (myelin) 1
ENSMUSG00000098573	154.107	0.281778	0.116699	2.41457	0.015754	0.906766	Gm27232	predicted gene 27232
ENSMUSG00000007659	2572.18	0.212272	0.0879645	2.41315	0.0158153	0.907111	Bcl2l1	BCL2-like 1
ENSMUSG00000031617	684.356	-0.161668	0.0671452	-2.40774	0.0160516	0.910615	Tmem184c	transmembrane protein 184C
ENSMUSG00000036225	195.381	-0.313311	0.130255	-2.40537	0.016156	0.910615	Kctd1	potassium channel tetramerisation domain containing 1
ENSMUSG00000032316	1100.6	0.185928	0.0773163	2.40478	0.0161824	0.910615	Clk3	CDC-like kinase 3
ENSMUSG00000087263	19.7977	-0.800378	0.333132	-2.40259	0.0162795	0.910615	Gm15726	predicted gene 15726
ENSMUSG00000002763	1445	-0.18082	0.0752608	-2.40258	0.01628	0.910615	Pex6	peroxisomal biogenesis factor 6
ENSMUSG00000028518	619.891	0.417128	0.173733	2.40097	0.0163518	0.910615	Prkaa2	protein kinase, AMP-activated, alpha 2 catalytic subunit
ENSMUSG00000028980	7874.71	0.214835	0.0895336	2.39949	0.016418	0.910615	H6pd	hexose-6-phosphate dehydrogenase (glucose 1-dehydrogenase)
ENSMUSG00000047259	18.8454	0.996278	0.415708	2.39658	0.016549	0.910615	Mc4r	melanocortin 4 receptor
ENSMUSG00000021830	1418.44	-0.144775	0.0605021	-2.3929	0.0167158	0.910615	Txndc16	thioredoxin domain containing 16
ENSMUSG00000038725	103.126	0.510611	0.213556	2.391	0.0168026	0.910615	Pkhd1l1	polycystic kidney and hepatic disease 1-like 1
ENSMUSG00000098624	23.5464	0.607613	0.254135	2.39091	0.0168067	0.910615	Mir7036	microRNA 7036
ENSMUSG00000027878	1607.27	0.193063	0.0807925	2.38961	0.0168662	0.910615	Notch2	notch 2
ENSMUSG00000031174	155.686	-0.380275	0.159335	-2.38665	0.0170029	0.910615	Rpgr	retinitis pigmentosa GTPase regulator
ENSMUSG00000046618	47.526	0.459286	0.192453	2.38648	0.0170104	0.910615	Olfml2a	olfactomedin-like 2A
ENSMUSG00000041180	96.7424	0.482721	0.202331	2.38579	0.0170424	0.910615	Hectd2	HECT domain E3 ubiquitin protein ligase 2
ENSMUSG00000035642	463.851	-0.166953	0.0699982	-2.3851	0.0170745	0.910615	Aamdc	adipogenesis associated Mth938 domain containing
ENSMUSG00000027667	405.891	0.23977	0.10055	2.38459	0.0170979	0.910615	Zfp639	zinc finger protein 639
ENSMUSG00000082361	101.364	0.648839	0.272101	2.38455	0.0170999	0.910615	Btc	betacellulin, epidermal growth factor family member
ENSMUSG00000067212	932.878	0.217664	0.0913047	2.38394	0.0171286	0.910615	H2-T23	histocompatibility 2, T region locus 23
ENSMUSG00000045679	344.598	-0.277829	0.116575	-2.38326	0.0171601	0.910615	Pqlc3	PQ loop repeat containing
ENSMUSG00000033909	915.352	0.135126	0.0567442	2.38132	0.0172508	0.910615	Usp36	ubiquitin specific peptidase 36
ENSMUSG00000026558	217.317	-0.245808	0.103267	-2.38032	0.0172976	0.910615	Uck2	uridine-cytidine kinase 2
ENSMUSG00000036249	106.391	-0.345364	0.145118	-2.37988	0.0173183	0.910615	Rbm43	RNA binding motif protein 43
ENSMUSG00000016520	565.661	0.221259	0.0930073	2.37894	0.0173626	0.910615	Lnx2	ligand of numb-protein X 2
ENSMUSG00000043505	258.554	0.247306	0.103964	2.37876	0.017371	0.910615	Gimap5	GTPase, IMAP family member 5
ENSMUSG00000086769	124.38	0.456069	0.191792	2.37794	0.0174099	0.910615	Gm15587	predicted gene 15587
ENSMUSG00000037152	500.659	-0.175365	0.0737997	-2.37623	0.0174906	0.910615	Ndufc1	NADH dehydrogenase (ubiquinone) 1, subcomplex unknown, 1
ENSMUSG00000032306	181.188	0.3219	0.135471	2.37615	0.0174943	0.910615	Mpi	mannose phosphate isomerase
ENSMUSG00000104245	14.5982	0.701428	0.295212	2.37601	0.0175008	0.910615	Gm38155	predicted gene, 38155
ENSMUSG00000018459	76.9864	0.772389	0.32533	2.37417	0.0175885	0.910615	Slc13a3	solute carrier family 13 (sodium-dependent dicarboxylate transporter), member 3
ENSMUSG00000060397	54.2068	0.537896	0.226636	2.37339	0.0176255	0.910615	Zfp128	zinc finger protein 128
ENSMUSG00000015341	2785.73	-0.166762	0.0703111	-2.37177	0.0177031	0.910615	Golga7	golgi autoantigen, golgin subfamily a, 7
ENSMUSG00000078773	20.191	0.661441	0.279194	2.36911	0.0178309	0.910615	Rad54b	RAD54 homolog B (S, cerevisiae)
ENSMUSG00000032580	3312.62	0.215455	0.0909664	2.36852	0.0178596	0.910615	Rbm5	RNA binding motif protein 5
ENSMUSG00000030823	66.4383	0.626175	0.264389	2.36838	0.0178661	0.910615	9130019O22Rik	RIKEN cDNA 9130019O22 gene
ENSMUSG00000068959	56.3633	0.4606	0.19465	2.3663	0.0179667	0.910615	Zfp619	zinc finger protein 619
ENSMUSG00000020186	286.097	0.321273	0.13579	2.36595	0.0179836	0.910615	Csrp2	cysteine and glycine-rich protein 2
ENSMUSG00000004266	386.236	-0.212822	0.0900473	-2.36345	0.0181057	0.910615	Ptpn6	protein tyrosine phosphatase, non-receptor type 6
ENSMUSG00000019826	330.215	0.283283	0.119884	2.36297	0.0181291	0.910615	Zbtb24	zinc finger and BTB domain containing 24
ENSMUSG00000104507	43.2727	-0.467229	0.197736	-2.3629	0.0181327	0.910615	A430027H14Rik	RIKEN cDNA A430027H14 gene
ENSMUSG00000035237	112.581	-0.547975	0.231947	-2.3625	0.0181523	0.910615	Lcat	lecithin cholesterol acyltransferase
ENSMUSG00000025816	372.311	0.266028	0.112684	2.36084	0.0182338	0.91191	Sec61a2	Sec61, alpha subunit 2 (S, cerevisiae)
ENSMUSG00000032633	813.723	0.283719	0.120428	2.35593	0.0184766	0.920209	Flcn	folliculin
ENSMUSG00000030055	1294.66	0.151786	0.0644469	2.35522	0.0185119	0.920209	Rab43	RAB43, member RAS oncogene family
ENSMUSG00000031776	1834.65	-0.131854	0.0560154	-2.35389	0.0185783	0.920723	Arl2bp	ADP-ribosylation factor-like 2 binding protein
ENSMUSG00000098196	106.726	-0.339486	0.144391	-2.35116	0.0187148	0.924693	Gm26964	predicted gene, 26964
ENSMUSG00000046722	2985.58	0.204632	0.0872037	2.3466	0.0189454	0.925734	Cdc42se1	CDC42 small effector 1
ENSMUSG00000021797	10.5519	-0.831231	0.354375	-2.34563	0.0189951	0.925734	9230112D13Rik	RIKEN cDNA 9230112D13 gene
ENSMUSG00000036432	110.658	-0.322869	0.137715	-2.34447	0.0190542	0.925734	Siah2	seven in absentia 2
ENSMUSG00000091575	149.96	0.318087	0.135692	2.34419	0.0190686	0.925734	2010016I18Rik	RIKEN cDNA 2010016I18 gene
ENSMUSG00000050379	28.9156	0.549814	0.234625	2.34338	0.01911	0.925734	2006-09-01	septin 6
ENSMUSG00000105095	89.487	-0.43141	0.184101	-2.34333	0.0191125	0.925734	8430422M14Rik	RIKEN cDNA 8430422M14 gene
ENSMUSG00000042745	112.203	0.604664	0.258454	2.33955	0.0193071	0.925734	Id1	inhibitor of DNA binding 1
ENSMUSG00000050541	14.5914	-1.01136	0.432389	-2.33902	0.0193346	0.925734	Adra1b	adrenergic receptor, alpha 1b
ENSMUSG00000046541	150.337	0.418223	0.17881	2.33892	0.0193396	0.925734	Zfp526	zinc finger protein 526
ENSMUSG00000037295	740.967	0.184177	0.0787582	2.33851	0.0193608	0.925734	Ldlrap1	low density lipoprotein receptor adaptor protein 1
ENSMUSG00000099556	182.187	0.28186	0.120593	2.33728	0.0194247	0.925734	Gm28857	predicted gene 28857
ENSMUSG00000054874	2300.14	-0.143338	0.0614048	-2.33431	0.0195793	0.925734	Pcnx3	pecanex homolog 3
ENSMUSG00000098206	14.3795	1.08947	0.466882	2.3335	0.0196219	0.925734	A430106G13Rik	RIKEN cDNA A430106G13 gene
ENSMUSG00000033578	19.8271	0.590247	0.252992	2.33306	0.0196447	0.925734	Tmem35a	transmembrane protein 35A
ENSMUSG00000046982	1162.05	-0.211791	0.0908377	-2.33153	0.0197254	0.925734	Tshz1	teashirt zinc finger family member 1
ENSMUSG00000098715	65.9925	0.36478	0.156458	2.33149	0.0197275	0.925734	Gm28053	predicted gene, 28053
ENSMUSG00000079173	820.809	0.408516	0.17522	2.33144	0.01973	0.925734	Zan	zonadhesin
ENSMUSG00000030737	106.075	0.634222	0.272196	2.33002	0.0198051	0.925734	Slco2b1	solute carrier organic anion transporter family, member 2b1
ENSMUSG00000004500	123.523	0.482653	0.207151	2.32996	0.0198081	0.925734	Zfp324	zinc finger protein 324
ENSMUSG00000039164	101.042	0.341994	0.14701	2.32633	0.0200007	0.929512	Naif1	nuclear apoptosis inducing factor 1
ENSMUSG00000094551	10.6834	0.916704	0.394369	2.32449	0.0200995	0.929512	Gm22392	predicted gene, 22392
ENSMUSG00000053080	926.826	-0.230131	0.0990846	-2.32257	0.020202	0.929512	2700081O15Rik	RIKEN cDNA 2700081O15 gene
ENSMUSG00000049680	678.021	0.234878	0.101176	2.32147	0.0202614	0.929512	Urgcp	upregulator of cell proliferation
ENSMUSG00000022555	496.464	0.208251	0.0897458	2.32046	0.0203162	0.929512	Dgat1	diacylglycerol O-acyltransferase 1
ENSMUSG00000052738	1584.62	-0.162056	0.0699458	-2.31688	0.0205104	0.929512	Suclg1	succinate-CoA ligase, GDP-forming, alpha subunit
ENSMUSG00000070737	342.454	-0.229782	0.0992947	-2.31414	0.0206598	0.929512	Tmem35b	transmembrane protein 35B
ENSMUSG00000002814	279.642	0.197411	0.0853089	2.31408	0.0206634	0.929512	Top3a	topoisomerase (DNA) III alpha
ENSMUSG00000019894	144.841	-0.332609	0.143746	-2.31387	0.0206747	0.929512	Slc6a15	solute carrier family 6 (neurotransmitter transporter), member 15
ENSMUSG00000051390	309.51	0.194785	0.0842013	2.31333	0.0207047	0.929512	Zbtb22	zinc finger and BTB domain containing 22
ENSMUSG00000099597	278.438	-0.271961	0.117605	-2.31249	0.0207504	0.929512	NA	NA
ENSMUSG00000022191	1381.3	-0.148879	0.0644213	-2.31102	0.0208319	0.929512	Drosha	drosha, ribonuclease type III
ENSMUSG00000027386	846.506	-0.254401	0.110092	-2.31081	0.0208433	0.929512	Fbln7	fibulin 7
ENSMUSG00000055323	84.5105	0.313266	0.135617	2.30994	0.0208915	0.929512	Gm9967	predicted gene 9967
ENSMUSG00000050973	65.3492	0.431438	0.186824	2.30933	0.0209253	0.929512	Gdpgp1	GDP-D-glucose phosphorylase 1
ENSMUSG00000064179	10.6404	-0.907117	0.392816	-2.30927	0.0209287	0.929512	Tnnt1	troponin T1, skeletal, slow
ENSMUSG00000025873	974.639	0.136153	0.0590079	2.30737	0.021034	0.929512	Faf2	Fas associated factor family member 2
ENSMUSG00000047730	8482.3	-0.388544	0.168396	-2.30732	0.021037	0.929512	Fcgbp	Fc fragment of IgG binding protein
ENSMUSG00000064350	201.479	-0.511191	0.221554	-2.3073	0.021038	0.929512	mt-Ty	mitochondrially encoded tRNA tyrosine
ENSMUSG00000087366	76.0663	0.419904	0.182168	2.30504	0.0211641	0.929512	Junos	jun proto-oncogene, opposite strand
ENSMUSG00000005533	546.143	0.322588	0.139952	2.30499	0.021167	0.929512	Igf1r	insulin-like growth factor I receptor
ENSMUSG00000025001	88.2397	0.511731	0.222015	2.30494	0.0211701	0.929512	Hells	helicase, lymphoid specific
ENSMUSG00000066366	46.4187	-0.77741	0.337338	-2.30454	0.0211922	0.929512	Serpina1a	serine (or cysteine) peptidase inhibitor, clade A, member 1A
ENSMUSG00000032548	391.154	0.317721	0.137999	2.30234	0.0213161	0.929634	Slco2a1	solute carrier organic anion transporter family, member 2a1
ENSMUSG00000079018	3006.25	0.149474	0.0649347	2.30191	0.0213404	0.929634	Ly6c1	lymphocyte antigen 6 complex, locus C1
ENSMUSG00000023074	326.45	-0.29166	0.126728	-2.30147	0.021365	0.929634	Mospd1	motile sperm domain containing 1
ENSMUSG00000045573	58.2523	-0.429311	0.186736	-2.29903	0.0215034	0.930927	Penk	preproenkephalin
ENSMUSG00000036887	16.3244	0.985002	0.428459	2.29894	0.0215083	0.930927	C1qa	complement component 1, q subcomponent, alpha polypeptide
ENSMUSG00000040287	84.2001	-0.860265	0.375307	-2.29216	0.0218964	0.943744	Stac3	SH3 and cysteine rich domain 3
ENSMUSG00000017764	195.404	0.278381	0.12147	2.29176	0.0219194	0.943744	Zswim1	zinc finger SWIM-type containing 1
ENSMUSG00000007589	263.407	0.330068	0.144146	2.28982	0.0220317	0.944907	Tinf2	Terf1 (TRF1)-interacting nuclear factor 2
ENSMUSG00000107314	44.6474	-0.584985	0.255583	-2.28882	0.0220897	0.944907	Gm20488	predicted gene 20488
ENSMUSG00000005547	10.4941	-0.937223	0.409569	-2.28831	0.0221193	0.944907	Cyp2a5	cytochrome P450, family 2, subfamily a, polypeptide 5
ENSMUSG00000102353	14.1314	0.802958	0.351323	2.28553	0.0222819	0.948303	Gm38345	predicted gene, 38345
ENSMUSG00000105408	47.3575	0.34724	0.152076	2.28333	0.0224107	0.948303	Gm7285	predicted gene 7285
ENSMUSG00000030555	363.347	0.221103	0.0968939	2.28191	0.0224949	0.948303	Ttc23	tetratricopeptide repeat domain 23
ENSMUSG00000021607	268.425	-0.169382	0.0742355	-2.28169	0.0225079	0.948303	Mrpl36	mitochondrial ribosomal protein L36
ENSMUSG00000021624	150.92	-0.372061	0.163138	-2.28065	0.0225693	0.948303	Cd180	CD180 antigen
ENSMUSG00000015396	100.48	-0.604179	0.265201	-2.27819	0.0227153	0.948303	Cd83	CD83 antigen
ENSMUSG00000037347	51.0845	-0.463757	0.203596	-2.27783	0.0227369	0.948303	Chst7	carbohydrate (N-acetylglucosamino) sulfotransferase 7
ENSMUSG00000029366	129.28	-0.270032	0.11859	-2.27703	0.0227845	0.948303	Dck	deoxycytidine kinase
ENSMUSG00000046556	286.483	0.275312	0.120942	2.27639	0.0228224	0.948303	Zfp319	zinc finger protein 319
ENSMUSG00000023791	347.957	-0.203418	0.0893816	-2.27583	0.0228561	0.948303	Pigx	phosphatidylinositol glycan anchor biosynthesis, class X
ENSMUSG00000027579	13.5536	0.973212	0.427899	2.27439	0.0229423	0.948303	Srms	src-related kinase lacking C-terminal regulatory tyrosine and N-terminal myristylation sites
ENSMUSG00000004070	972.069	0.125699	0.0552692	2.27431	0.0229476	0.948303	Hmox2	heme oxygenase 2
ENSMUSG00000077167	15.9422	0.588206	0.258704	2.27367	0.022986	0.948303	Gm24119	predicted gene, 24119
ENSMUSG00000058729	277.171	0.46898	0.206461	2.27152	0.0231158	0.948303	Lin9	lin-9 homolog (C, elegans)
ENSMUSG00000048039	362.676	0.212341	0.0935681	2.26938	0.0232453	0.948303	Isg20l2	interferon stimulated exonuclease gene 20-like 2
ENSMUSG00000029576	30.7671	-0.431478	0.190147	-2.26919	0.0232569	0.948303	Radil	Ras association and DIL domains
ENSMUSG00000044349	308.672	0.327418	0.144296	2.26908	0.0232634	0.948303	Snhg11	small nucleolar RNA host gene 11
ENSMUSG00000103906	22.7345	0.560668	0.247116	2.26885	0.0232776	0.948303	Tigd5	tigger transposable element derived 5
ENSMUSG00000020525	1204.62	0.348341	0.153595	2.26792	0.0233344	0.948303	Ppm1d	protein phosphatase 1D magnesium-dependent, delta isoform
ENSMUSG00000020448	881.47	0.159644	0.0704268	2.26681	0.0234018	0.948303	Rnf185	ring finger protein 185
ENSMUSG00000029538	450.842	0.194476	0.0857998	2.26663	0.0234128	0.948303	Srsf9	serine/arginine-rich splicing factor 9
ENSMUSG00000022433	1852.98	-0.134424	0.0594422	-2.26142	0.0237334	0.948608	Csnk1e	casein kinase 1, epsilon
ENSMUSG00000000131	1793.37	0.154022	0.0681097	2.26138	0.0237358	0.948608	Xpo6	exportin 6
ENSMUSG00000034621	1603.49	0.17222	0.0762067	2.2599	0.0238272	0.948608	Gpatch8	G patch domain containing 8
ENSMUSG00000051435	22.3369	0.929619	0.411474	2.25924	0.0238685	0.948608	Fhad1	forkhead-associated (FHA) phosphopeptide binding domain 1
ENSMUSG00000020720	898.366	0.185032	0.0820061	2.25632	0.0240506	0.948608	Psmd12	proteasome (prosome, macropain) 26S subunit, non-ATPase, 12
ENSMUSG00000028653	177.716	0.341614	0.15155	2.25413	0.0241878	0.948608	Trit1	tRNA isopentenyltransferase 1
ENSMUSG00000035024	565.743	0.193243	0.0857315	2.25405	0.0241929	0.948608	Ncapd3	non-SMC condensin II complex, subunit D3
ENSMUSG00000025475	171.503	0.909286	0.403433	2.25387	0.0242044	0.948608	Adgra1	adhesion G protein-coupled receptor A1
ENSMUSG00000032062	1377.34	0.278648	0.123633	2.25383	0.0242069	0.948608	2310030G06Rik	RIKEN cDNA 2310030G06 gene
ENSMUSG00000014769	2121.8	-0.2498	0.110889	-2.25271	0.0242772	0.948608	Psmb1	proteasome (prosome, macropain) subunit, beta type 1
ENSMUSG00000034729	353.982	0.170142	0.0755611	2.25171	0.0243407	0.948608	Mrps10	mitochondrial ribosomal protein S10
ENSMUSG00000023026	364.836	0.195369	0.0867989	2.25082	0.0243967	0.948608	Dip2b	disco interacting protein 2 homolog B
ENSMUSG00000087153	327.075	0.265164	0.117822	2.25056	0.0244136	0.948608	Gm6483	predicted gene 6483
ENSMUSG00000105512	43.5955	0.443915	0.19731	2.24984	0.0244593	0.948608	Gm43714	predicted gene 43714
ENSMUSG00000061474	235.587	-0.182339	0.0810604	-2.24942	0.0244858	0.948608	Mrps36	mitochondrial ribosomal protein S36
ENSMUSG00000001687	3324.66	-0.138954	0.0618298	-2.24736	0.0246172	0.948608	Ubl3	ubiquitin-like 3
ENSMUSG00000018774	108.263	-0.504967	0.224929	-2.24501	0.0247678	0.948608	Cd68	CD68 antigen
ENSMUSG00000018381	739.134	0.241365	0.107598	2.2432	0.0248838	0.948608	Abi3	ABI gene family, member 3
ENSMUSG00000006941	447.213	-0.226398	0.100929	-2.24315	0.0248873	0.948608	Eif1b	eukaryotic translation initiation factor 1B
ENSMUSG00000028150	616.104	0.247714	0.110432	2.24314	0.024888	0.948608	Rorc	RAR-related orphan receptor gamma
ENSMUSG00000025316	558.509	0.437096	0.194906	2.24259	0.024923	0.948608	Banp	BTG3 associated nuclear protein
ENSMUSG00000103046	37.3596	0.437855	0.195287	2.24212	0.0249538	0.948608	Gm37309	predicted gene, 37309
ENSMUSG00000002885	1520.05	0.241016	0.107533	2.24132	0.0250054	0.948608	Adgre5	adhesion G protein-coupled receptor E5
ENSMUSG00000078671	1515.64	0.220668	0.0985132	2.23998	0.0250921	0.948608	Chd2	chromodomain helicase DNA binding protein 2
ENSMUSG00000079523	1217.5	-0.199457	0.0892479	-2.23486	0.0254264	0.948608	Tmsb10	thymosin, beta 10
ENSMUSG00000079436	324.119	0.450636	0.201654	2.2347	0.025437	0.948608	Kcnj13	potassium inwardly-rectifying channel, subfamily J, member 13
ENSMUSG00000106634	461.644	0.392847	0.175898	2.23338	0.0255237	0.948608	Gm43042	predicted gene 43042
ENSMUSG00000025225	846.419	0.250504	0.112263	2.2314	0.0256547	0.948608	Nfkb2	nuclear factor of kappa light polypeptide gene enhancer in B cells 2, p49/p100
ENSMUSG00000032262	31.3256	0.700789	0.314109	2.23104	0.0256786	0.948608	Elovl4	elongation of very long chain fatty acids (FEN1/Elo2, SUR4/Elo3, yeast)-like 4
ENSMUSG00000038020	356.223	-0.37603	0.168548	-2.231	0.0256814	0.948608	Rapgefl1	Rap guanine nucleotide exchange factor (GEF)-like 1
ENSMUSG00000000056	726.254	0.264732	0.118671	2.23081	0.0256934	0.948608	Narf	nuclear prelamin A recognition factor
ENSMUSG00000097412	1542.92	-0.196053	0.0878952	-2.23053	0.0257124	0.948608	1810014B01Rik	RIKEN cDNA 1810014B01 gene
ENSMUSG00000045664	461.052	0.364358	0.163397	2.22989	0.0257548	0.948608	Cdc42ep2	CDC42 effector protein (Rho GTPase binding) 2
ENSMUSG00000026304	154.482	0.404651	0.181509	2.22938	0.0257888	0.948608	Rab17	RAB17, member RAS oncogene family
ENSMUSG00000000902	1157.15	-0.139333	0.0625059	-2.22912	0.0258058	0.948608	Smarcb1	SWI/SNF related, matrix associated, actin dependent regulator of chromatin, subfamily b, member 1
ENSMUSG00000020928	30.1411	0.673759	0.302376	2.22822	0.0258662	0.948608	Higd1b	HIG1 domain family, member 1B
ENSMUSG00000068966	346.425	-0.219774	0.0986581	-2.22764	0.0259048	0.948608	Zbtb34	zinc finger and BTB domain containing 34
ENSMUSG00000017615	1254.31	0.157952	0.0709267	2.22698	0.0259489	0.948608	Tnfaip1	tumor necrosis factor, alpha-induced protein 1 (endothelial)
ENSMUSG00000039834	927.058	0.276649	0.12432	2.2253	0.0260612	0.948608	Zfp335	zinc finger protein 335
ENSMUSG00000020048	8799.7	-0.199573	0.0897498	-2.22366	0.0261712	0.948608	Hsp90b1	heat shock protein 90, beta (Grp94), member 1
ENSMUSG00000075589	40.4687	0.428	0.192694	2.22114	0.0263416	0.948608	Gm11536	predicted gene 11536
ENSMUSG00000025856	1650.23	-0.267853	0.120618	-2.22067	0.0263735	0.948608	Pdgfa	platelet derived growth factor, alpha
ENSMUSG00000029201	1358.52	0.181208	0.081627	2.21995	0.0264219	0.948608	Ugdh	UDP-glucose dehydrogenase
ENSMUSG00000044730	279.828	0.223686	0.100836	2.21833	0.0265327	0.948608	9930104L06Rik	RIKEN cDNA 9930104L06 gene
ENSMUSG00000022760	176.97	0.334455	0.150805	2.2178	0.0265685	0.948608	Thap7	THAP domain containing 7
ENSMUSG00000035279	36.2033	0.467877	0.211009	2.21733	0.0266005	0.948608	Ssc5d	scavenger receptor cysteine rich family, 5 domains
ENSMUSG00000037624	752.125	-0.273272	0.123261	-2.21703	0.0266214	0.948608	Kcnk2	potassium channel, subfamily K, member 2
ENSMUSG00000027961	56.271	0.326295	0.147204	2.21661	0.0266497	0.948608	Lrrc39	leucine rich repeat containing 39
ENSMUSG00000025159	2011.87	0.121728	0.0549589	2.21489	0.0267675	0.948608	Mms19	MMS19 (MET18 S, cerevisiae)
ENSMUSG00000040524	781.887	-0.134279	0.0606258	-2.21489	0.0267676	0.948608	Zfp609	zinc finger protein 609
ENSMUSG00000026494	761.16	0.263523	0.119045	2.21365	0.026853	0.948608	Kif26b	kinesin family member 26B
ENSMUSG00000032398	321.052	-0.249231	0.112647	-2.21249	0.0269331	0.948608	Snapc5	small nuclear RNA activating complex, polypeptide 5
ENSMUSG00000063317	453.757	0.214331	0.0969122	2.2116	0.0269944	0.948608	Usp31	ubiquitin specific peptidase 31
ENSMUSG00000048988	13.308	-1.09211	0.494121	-2.2102	0.0270912	0.948608	Elfn1	leucine rich repeat and fibronectin type III, extracellular 1
ENSMUSG00000026701	1917.77	0.146146	0.0661358	2.20979	0.0271199	0.948608	Prdx6	peroxiredoxin 6
ENSMUSG00000061740	419.147	0.282675	0.127965	2.209	0.0271746	0.948608	Cyp2d22	cytochrome P450, family 2, subfamily d, polypeptide 22
ENSMUSG00000032350	2804.65	0.195832	0.0886824	2.20824	0.0272274	0.948608	Gclc	glutamate-cysteine ligase, catalytic subunit
ENSMUSG00000036430	150.209	0.564094	0.255473	2.20804	0.0272415	0.948608	Tbcc	tubulin-specific chaperone C
ENSMUSG00000045411	577.17	0.249078	0.112872	2.20672	0.0273334	0.948608	2410002F23Rik	RIKEN cDNA 2410002F23 gene
ENSMUSG00000104665	13.1175	-0.84701	0.383951	-2.20604	0.0273815	0.948608	Gm43366	predicted gene 43366
ENSMUSG00000026104	1044.2	-0.169628	0.0768975	-2.20589	0.0273914	0.948608	Stat1	signal transducer and activator of transcription 1
ENSMUSG00000097746	9.53013	0.881981	0.399883	2.2056	0.0274122	0.948608	Gm6225	predicted gene 6225
ENSMUSG00000064158	96.132	0.335933	0.152361	2.20485	0.0274648	0.948608	Izumo1	izumo sperm-egg fusion 1
ENSMUSG00000041035	318.119	-0.212036	0.0962131	-2.20381	0.0275374	0.948608	Gm17018	predicted gene 17018
ENSMUSG00000031129	82.193	0.409103	0.185673	2.20335	0.0275699	0.948608	Slc9a9	solute carrier family 9 (sodium/hydrogen exchanger), member 9
ENSMUSG00000047539	874.374	0.217911	0.098917	2.20297	0.0275972	0.948608	Fbxo28	F-box protein 28
ENSMUSG00000084783	47.3983	-0.393223	0.178518	-2.2027	0.0276158	0.948608	Gm15419	predicted gene 15419
ENSMUSG00000006058	869.874	-0.130444	0.0592835	-2.20035	0.0277823	0.948608	Snf8	SNF8, ESCRT-II complex subunit, homolog (S, cerevisiae)
ENSMUSG00000032532	2357.16	-0.296326	0.134677	-2.20027	0.0277876	0.948608	Cck	cholecystokinin
ENSMUSG00000018509	123.595	-0.248191	0.112859	-2.19913	0.027869	0.948608	Cenpv	centromere protein V
ENSMUSG00000026185	81705.2	-0.203569	0.0925736	-2.199	0.0278781	0.948608	Igfbp5	insulin-like growth factor binding protein 5
ENSMUSG00000021974	142.543	-0.307761	0.139979	-2.19863	0.0279043	0.948608	Fgf9	fibroblast growth factor 9
ENSMUSG00000023944	18352.8	-0.13188	0.0599895	-2.19839	0.0279215	0.948608	Hsp90ab1	heat shock protein 90 alpha (cytosolic), class B member 1
ENSMUSG00000078963	95.9784	-0.356672	0.162356	-2.19686	0.0280308	0.948608	Hsbp1l1	heat shock factor binding protein 1-like 1
ENSMUSG00000022707	417.051	-0.206809	0.0941508	-2.19657	0.0280513	0.948608	Gbe1	glucan (1,4-alpha-), branching enzyme 1
ENSMUSG00000031633	2402.1	-0.123641	0.0562955	-2.19629	0.0280715	0.948608	Slc25a4	solute carrier family 25 (mitochondrial carrier, adenine nucleotide translocator), member 4
ENSMUSG00000039357	610.585	-0.187191	0.0852571	-2.1956	0.0281204	0.948608	Fut11	fucosyltransferase 11
ENSMUSG00000020806	525.617	0.326604	0.148785	2.19515	0.0281531	0.948608	Rhbdf2	rhomboid 5 homolog 2
ENSMUSG00000029685	64.9544	-0.44242	0.201572	-2.19484	0.0281748	0.948608	Asb15	ankyrin repeat and SOCS box-containing 15
ENSMUSG00000037868	37.2139	-0.648056	0.295511	-2.193	0.0283074	0.948608	Egr2	early growth response 2
ENSMUSG00000029135	3094.03	0.242908	0.110774	2.19283	0.0283199	0.948608	Fosl2	fos-like antigen 2
ENSMUSG00000042211	1422.57	0.126189	0.0575477	2.19276	0.0283244	0.948608	Fbxo38	F-box protein 38
ENSMUSG00000068086	16.7562	0.946964	0.431914	2.19248	0.0283447	0.948608	Cyp2d9	cytochrome P450, family 2, subfamily d, polypeptide 9
ENSMUSG00000037499	387.154	-0.254288	0.116081	-2.1906	0.0284809	0.948608	Nenf	neuron derived neurotrophic factor
ENSMUSG00000034403	956.275	-0.135769	0.0620008	-2.1898	0.028539	0.948608	Pja1	praja ring finger ubiquitin ligase 1
ENSMUSG00000024048	5754.16	-0.118849	0.0543424	-2.18703	0.0287402	0.948608	Myl12a	myosin, light chain 12A, regulatory, non-sarcomeric
ENSMUSG00000030534	860.768	0.197263	0.0902009	2.18692	0.028748	0.948608	Vps33b	vacuolar protein sorting 33B
ENSMUSG00000022484	66.0093	-0.301266	0.137772	-2.18669	0.0287651	0.948608	Hoxc10	homeobox C10
ENSMUSG00000031134	971.988	0.123684	0.0565668	2.18651	0.0287787	0.948608	Rbmx	RNA binding motif protein, X chromosome
ENSMUSG00000054582	27.9151	0.68774	0.314639	2.18581	0.0288294	0.948608	Pabpc1l	poly(A) binding protein, cytoplasmic 1-like
ENSMUSG00000043140	238.606	0.267104	0.122203	2.18573	0.028835	0.948608	Tmem186	transmembrane protein 186
ENSMUSG00000057924	42.7343	0.337949	0.154631	2.18552	0.0288504	0.948608	NA	NA
ENSMUSG00000038866	1868.93	0.266913	0.122144	2.18524	0.0288715	0.948608	Zcchc2	zinc finger, CCHC domain containing 2
ENSMUSG00000040289	97.8843	-0.319781	0.1464	-2.1843	0.0289404	0.948608	Hey1	hairy/enhancer-of-split related with YRPW motif 1
ENSMUSG00000029001	255.627	0.288098	0.131919	2.1839	0.0289697	0.948608	Fbxo44	F-box protein 44
ENSMUSG00000005251	866.549	0.202555	0.0927503	2.18387	0.0289718	0.948608	Ripk4	receptor-interacting serine-threonine kinase 4
ENSMUSG00000036160	351.688	0.278965	0.127924	2.18071	0.0292046	0.949532	Surf6	surfeit gene 6
ENSMUSG00000006931	676.68	-0.220903	0.10132	-2.18025	0.029239	0.949532	P3h4	prolyl 3-hydroxylase family member 4 (non-enzymatic)
ENSMUSG00000075585	520.007	-0.282874	0.129776	-2.17971	0.0292793	0.949532	6330403L08Rik	RIKEN cDNA 6330403L08 gene
ENSMUSG00000019929	258.077	0.347699	0.15953	2.17953	0.0292925	0.949532	Dcn	decorin
ENSMUSG00000010607	146.577	-0.255325	0.117211	-2.17835	0.0293801	0.949532	Pigyl	phosphatidylinositol glycan anchor biosynthesis, class Y-like
ENSMUSG00000049755	401.837	0.252878	0.116184	2.17653	0.0295154	0.949532	Zfp672	zinc finger protein 672
ENSMUSG00000003228	1251.38	0.219713	0.100976	2.1759	0.0295631	0.949532	Grk5	G protein-coupled receptor kinase 5
ENSMUSG00000053964	648.715	-0.342405	0.157441	-2.17482	0.0296434	0.949532	Lgals4	lectin, galactose binding, soluble 4
ENSMUSG00000022591	44.8243	-0.498212	0.229094	-2.1747	0.0296523	0.949532	Gm9747	predicted gene 9747
ENSMUSG00000084899	491.042	-0.235446	0.108361	-2.1728	0.0297956	0.949532	Gm15344	predicted gene 15344
ENSMUSG00000020057	900.465	0.265533	0.122246	2.17213	0.0298461	0.949532	Dram1	DNA-damage regulated autophagy modulator 1
ENSMUSG00000022037	778.87	0.235345	0.108358	2.17192	0.0298615	0.949532	Clu	clusterin
ENSMUSG00000040795	233.931	0.244984	0.112836	2.17116	0.029919	0.949532	Iqcc	IQ motif containing C
ENSMUSG00000034543	1367.67	0.161774	0.074536	2.17041	0.0299758	0.949532	Morc2a	microrchidia 2A
ENSMUSG00000029430	2377.47	-0.10195	0.0469993	-2.16918	0.030069	0.949532	Ran	RAN, member RAS oncogene family
ENSMUSG00000059182	701.952	-0.19715	0.0909021	-2.16881	0.0300968	0.949532	Skap2	src family associated phosphoprotein 2
ENSMUSG00000032621	1340.33	0.218871	0.100918	2.16881	0.0300975	0.949532	Srek1	splicing regulatory glutamine/lysine-rich protein 1
ENSMUSG00000022840	124.901	-0.36873	0.170028	-2.16864	0.0301098	0.949532	Adcy5	adenylate cyclase 5
ENSMUSG00000000489	706.458	-0.216905	0.100075	-2.16742	0.0302025	0.949532	Pdgfb	platelet derived growth factor, B polypeptide
ENSMUSG00000055407	842.151	-0.288934	0.133349	-2.16674	0.0302545	0.949532	Map6	microtubule-associated protein 6
ENSMUSG00000064120	356.555	0.232896	0.107572	2.16502	0.0303859	0.949532	Mocs1	molybdenum cofactor synthesis 1
ENSMUSG00000052154	59.0513	-0.317577	0.146691	-2.16494	0.0303925	0.949532	Gm9870	predicted gene 9870
ENSMUSG00000044433	1017.43	-0.211821	0.0978427	-2.16491	0.0303945	0.949532	Camsap3	calmodulin regulated spectrin-associated protein family, member 3
ENSMUSG00000020866	524.103	-0.444481	0.20547	-2.16324	0.030523	0.949532	Cacna1g	calcium channel, voltage-dependent, T type, alpha 1G subunit
ENSMUSG00000001630	681.389	0.261569	0.120937	2.16286	0.0305521	0.949532	Stk38l	serine/threonine kinase 38 like
ENSMUSG00000027506	1370.85	-0.15405	0.0712415	-2.16237	0.0305897	0.949532	Tpd52	tumor protein D52
ENSMUSG00000055148	309.069	0.444621	0.205626	2.16228	0.0305965	0.949532	Klf2	Kruppel-like factor 2 (lung)
ENSMUSG00000015222	800.339	-0.294454	0.136228	-2.16147	0.0306587	0.949532	Map2	microtubule-associated protein 2
ENSMUSG00000034765	25.7633	-0.636678	0.294592	-2.16122	0.0306786	0.949532	Dusp5	dual specificity phosphatase 5
ENSMUSG00000048899	19.3612	0.631309	0.292334	2.15955	0.0308078	0.95108	Rimkla	ribosomal modification protein rimK-like family member A
ENSMUSG00000032599	1281.62	0.2454	0.113798	2.15644	0.0310492	0.95108	Ip6k2	inositol hexaphosphate kinase 2
ENSMUSG00000031904	2004	0.302502	0.140311	2.15594	0.0310885	0.95108	Slc7a6	solute carrier family 7 (cationic amino acid transporter, y+ system), member 6
ENSMUSG00000012350	8651.87	0.25834	0.119842	2.15566	0.0311099	0.95108	Ehf	ets homologous factor
ENSMUSG00000027834	46.8972	-0.545133	0.25307	-2.15408	0.0312341	0.95108	Serpini1	serine (or cysteine) peptidase inhibitor, clade I, member 1
ENSMUSG00000041057	640.353	0.227227	0.105488	2.15405	0.0312365	0.95108	Wdr43	WD repeat domain 43
ENSMUSG00000034731	77.2205	0.459024	0.213192	2.1531	0.0313109	0.95108	Dgkh	diacylglycerol kinase, eta
ENSMUSG00000097277	122.64	0.338039	0.15701	2.15298	0.0313202	0.95108	2900076A07Rik	RIKEN cDNA 2900076A07 gene
ENSMUSG00000021640	110.845	0.739446	0.343527	2.15251	0.031357	0.95108	Naip1	NLR family, apoptosis inhibitory protein 1
ENSMUSG00000028809	3922.72	0.105813	0.0491629	2.15229	0.0313748	0.95108	Srrm1	serine/arginine repetitive matrix 1
ENSMUSG00000052957	339.96	-0.281287	0.130787	-2.15072	0.0314981	0.95108	Gas1	growth arrest specific 1
ENSMUSG00000019992	42.6596	0.515204	0.239621	2.15008	0.0315488	0.95108	Mtfr2	mitochondrial fission regulator 2
ENSMUSG00000053841	1337.76	0.199429	0.0927733	2.14964	0.0315838	0.95108	Txlna	taxilin alpha
ENSMUSG00000085415	80.5023	-0.253797	0.118113	-2.14877	0.0316529	0.95108	Gm12060	predicted gene 12060
ENSMUSG00000085286	45.7233	-0.354864	0.16529	-2.14692	0.0317999	0.95108	Ube4bos3	ubiquitination factor E4B, opposite strand 3
ENSMUSG00000052117	354.36	0.244788	0.114044	2.14644	0.0318377	0.95108	D630039A03Rik	RIKEN cDNA D630039A03 gene
ENSMUSG00000018740	763.11	-0.19136	0.0891662	-2.14611	0.0318645	0.95108	Slc25a35	solute carrier family 25, member 35
ENSMUSG00000032186	164.704	0.301259	0.140448	2.14499	0.0319539	0.95108	Tmod2	tropomodulin 2
ENSMUSG00000107224	14.9387	0.650347	0.303478	2.14298	0.032115	0.95108	NA	NA
ENSMUSG00000069520	699.761	-0.188189	0.0878404	-2.1424	0.0321616	0.95108	Tmem19	transmembrane protein 19
ENSMUSG00000025237	1042.31	-0.230688	0.107679	-2.14237	0.032164	0.95108	Parp6	poly (ADP-ribose) polymerase family, member 6
ENSMUSG00000037032	667.231	-0.195753	0.0913738	-2.14233	0.0321668	0.95108	Apbb1	amyloid beta (A4) precursor protein-binding, family B, member 1
ENSMUSG00000105704	287.763	0.251953	0.117615	2.14219	0.0321784	0.95108	Gm43055	predicted gene 43055
ENSMUSG00000003527	341.976	0.204213	0.0953355	2.14204	0.0321902	0.95108	Dgcr14	DiGeorge syndrome critical region gene 14
ENSMUSG00000002732	99.5231	-0.354049	0.165313	-2.14169	0.0322185	0.95108	Fkbp7	FK506 binding protein 7
ENSMUSG00000040728	1959.96	-0.100957	0.0471439	-2.14147	0.0322361	0.95108	Esrp1	epithelial splicing regulatory protein 1
ENSMUSG00000046733	643.369	0.274117	0.12807	2.14038	0.0323244	0.951859	Gprc5a	G protein-coupled receptor, family C, group 5, member A
ENSMUSG00000022799	1419.42	0.191157	0.089338	2.13971	0.0323785	0.951859	Arhgap31	Rho GTPase activating protein 31
ENSMUSG00000005364	14.8822	0.780895	0.365641	2.13569	0.0327047	0.952563	Il5ra	interleukin 5 receptor, alpha
ENSMUSG00000023959	758.8	0.18061	0.0845824	2.13531	0.0327355	0.952563	Clic5	chloride intracellular channel 5
ENSMUSG00000029659	70.5635	-0.517162	0.242217	-2.13512	0.0327512	0.952563	Medag	mesenteric estrogen dependent adipogenesis
ENSMUSG00000098355	10.5651	-0.70961	0.332575	-2.13368	0.0328687	0.952563	Gm27553	predicted gene, 27553
ENSMUSG00000010021	17.096	0.746172	0.349806	2.1331	0.0329161	0.952563	Kif19a	kinesin family member 19A
ENSMUSG00000038141	439.582	-0.200502	0.0940199	-2.13254	0.0329622	0.952563	Tmem181a	transmembrane protein 181A
ENSMUSG00000070697	429.007	0.150901	0.0707729	2.13219	0.0329915	0.952563	Utp3	UTP3 small subunit processome component
ENSMUSG00000027395	682.353	0.21516	0.100983	2.13066	0.0331175	0.952563	Polr1b	polymerase (RNA) I polypeptide B
ENSMUSG00000031740	12.0722	1.08219	0.507919	2.13064	0.033119	0.952563	Mmp2	matrix metallopeptidase 2
ENSMUSG00000030486	43.4836	0.482879	0.226757	2.1295	0.0332126	0.952563	Zfp108	zinc finger protein 108
ENSMUSG00000052253	566.45	-0.131887	0.0619456	-2.12908	0.0332478	0.952563	Zfp622	zinc finger protein 622
ENSMUSG00000020992	393.74	0.206012	0.0967771	2.12873	0.033277	0.952563	4930512B01Rik	RIKEN cDNA 4930512B01 gene
ENSMUSG00000026976	8865.85	0.287804	0.135252	2.12791	0.033345	0.952563	Pax8	paired box 8
ENSMUSG00000078495	265.899	-0.348513	0.163783	-2.1279	0.0333453	0.952563	Zfp984	zinc finger protein 984
ENSMUSG00000020571	3539.39	-0.180437	0.0848152	-2.12741	0.0333862	0.952563	Pdia6	protein disulfide isomerase associated 6
ENSMUSG00000086847	40.3208	0.425084	0.1999	2.12648	0.0334633	0.952563	Tbx3os2	T-box 3, opposite strand 2
ENSMUSG00000036299	929.181	-0.112136	0.0527478	-2.1259	0.0335117	0.952563	BC031181	cDNA sequence BC031181
ENSMUSG00000050368	276.118	-0.239617	0.112785	-2.12454	0.0336246	0.952563	Hoxd10	homeobox D10
ENSMUSG00000037148	419.534	-0.208185	0.0980071	-2.12419	0.0336546	0.952563	Arhgap10	Rho GTPase activating protein 10
ENSMUSG00000063108	293.208	0.429094	0.202088	2.12331	0.0337282	0.952563	Zfp26	zinc finger protein 26
ENSMUSG00000063550	946.894	0.190646	0.08982	2.12253	0.033793	0.952563	Nup98	nucleoporin 98
ENSMUSG00000026483	1417.17	0.386681	0.182334	2.12073	0.0339446	0.952563	Fam129a	family with sequence similarity 129, member A
ENSMUSG00000032908	903.032	0.16439	0.0775482	2.11984	0.0340194	0.952563	Sgpp2	sphingosine-1-phosphate phosphotase 2
ENSMUSG00000025716	12.9096	-1.01468	0.478665	-2.1198	0.0340227	0.952563	Myo3a	myosin IIIA
ENSMUSG00000026657	276.79	-0.319945	0.150988	-2.11902	0.0340892	0.952563	Frmd4a	FERM domain containing 4A
ENSMUSG00000021270	11196.3	-0.152935	0.0721906	-2.11849	0.0341336	0.952563	Hsp90aa1	heat shock protein 90, alpha (cytosolic), class A member 1
ENSMUSG00000105272	39.4923	0.416581	0.196651	2.11838	0.0341433	0.952563	Gm43071	predicted gene 43071
ENSMUSG00000021951	132.238	-0.27957	0.13212	-2.11603	0.0343419	0.952563	Eef1akmt1	eukaryotic translation elongation factor 1 alpha lysine methyltransferase 1
ENSMUSG00000005225	1034.04	0.19429	0.0918434	2.11545	0.0343919	0.952563	Plekha8	pleckstrin homology domain containing, family A (phosphoinositide binding specific) member 8
ENSMUSG00000038721	948.823	-0.17294	0.0817728	-2.11488	0.0344401	0.952563	Hoxb7	homeobox B7
ENSMUSG00000049349	9.54005	0.872184	0.412492	2.11443	0.0344787	0.952563	Gm5105	predicted gene 5105
ENSMUSG00000027353	116.561	-0.365151	0.172743	-2.11384	0.034529	0.952563	Mcm8	minichromosome maintenance 8 homologous recombination repair factor
ENSMUSG00000041362	235.348	-0.259312	0.122697	-2.11343	0.0345641	0.952563	Shtn1	shootin 1
ENSMUSG00000029722	5130.77	0.263422	0.124657	2.11318	0.0345851	0.952563	Agfg2	ArfGAP with FG repeats 2
ENSMUSG00000004446	1361.12	0.227497	0.10769	2.11251	0.0346423	0.952563	Bid	BH3 interacting domain death agonist
ENSMUSG00000026942	776.597	0.183425	0.0868528	2.11191	0.034694	0.952563	Traf2	TNF receptor-associated factor 2
ENSMUSG00000047945	271.901	0.305351	0.144619	2.11141	0.0347371	0.952563	Marcksl1	MARCKS-like 1
ENSMUSG00000040852	465.204	0.174759	0.0827851	2.111	0.0347722	0.952563	Plekhh2	pleckstrin homology domain containing, family H (with MyTH4 domain) member 2
ENSMUSG00000058006	819.912	0.166755	0.0790907	2.1084	0.0349963	0.952563	Mdn1	midasin AAA ATPase 1
ENSMUSG00000033350	819.71	0.240237	0.113996	2.10742	0.0350812	0.952563	Chst2	carbohydrate sulfotransferase 2
ENSMUSG00000074800	36.4844	0.686378	0.325865	2.10633	0.035176	0.952563	Gm4149	predicted pseudogene 4149
ENSMUSG00000100039	679.335	-0.168321	0.0799214	-2.10608	0.0351974	0.952563	Gm28959	predicted gene 28959
ENSMUSG00000033697	239.778	-0.229464	0.108963	-2.10589	0.0352139	0.952563	Arhgap39	Rho GTPase activating protein 39
ENSMUSG00000106926	9.79044	0.648893	0.30814	2.10583	0.0352188	0.952563	Rpl7-ps7	ribosomal protein L7, pseudogene 7
ENSMUSG00000089810	268.394	-0.198452	0.0942597	-2.10537	0.0352589	0.952563	Gm16536	predicted gene 16536
ENSMUSG00000037820	5254.56	0.195075	0.0926642	2.10518	0.0352759	0.952563	Tgm2	transglutaminase 2, C polypeptide
ENSMUSG00000097312	54.0717	-2.06785	0.982528	-2.10462	0.0353247	0.952563	Gm26870	predicted gene, 26870
ENSMUSG00000027499	255.71	-0.25326	0.120354	-2.10428	0.0353539	0.952563	Pkia	protein kinase inhibitor, alpha
ENSMUSG00000022441	80.6735	-0.644709	0.306426	-2.10396	0.0353818	0.952563	Efcab6	EF-hand calcium binding domain 6
ENSMUSG00000064128	179.189	-0.267177	0.12707	-2.1026	0.0355009	0.952563	Cenpj	centromere protein J
ENSMUSG00000029059	76.987	0.461816	0.219679	2.10223	0.0355333	0.952563	Fam213b	family with sequence similarity 213, member B
ENSMUSG00000054951	492.624	0.228299	0.108622	2.10178	0.0355726	0.952563	9130008F23Rik	RIKEN cDNA 9130008F23 gene
ENSMUSG00000103458	411.882	-0.278627	0.132589	-2.10142	0.0356038	0.952563	Gm42416	predicted gene, 42416
ENSMUSG00000029648	2630.73	0.157368	0.0748919	2.10127	0.0356173	0.952563	Flt1	FMS-like tyrosine kinase 1
ENSMUSG00000084881	15.2759	0.676846	0.322213	2.10062	0.0356748	0.952563	Gm15585	predicted gene 15585
ENSMUSG00000000628	72.5976	0.514538	0.24509	2.09939	0.0357827	0.952563	Hk2	hexokinase 2
ENSMUSG00000056753	21.9488	0.515999	0.24588	2.09858	0.0358542	0.952563	C330011M18Rik	RIKEN cDNA C330011M18 gene
ENSMUSG00000049521	865.059	0.217345	0.103569	2.09856	0.0358561	0.952563	Cdc42ep1	CDC42 effector protein (Rho GTPase binding) 1
ENSMUSG00000092283	1032.74	0.197812	0.0942645	2.09847	0.0358632	0.952563	Gm20412	predicted gene 20412
ENSMUSG00000031489	16.0529	-0.748037	0.356512	-2.09821	0.0358866	0.952563	Adrb3	adrenergic receptor, beta 3
ENSMUSG00000020120	31.4803	-0.469267	0.22407	-2.09429	0.0362344	0.96024	Plek	pleckstrin
ENSMUSG00000061904	4821.42	0.131932	0.06302	2.0935	0.0363046	0.96055	Slc25a3	solute carrier family 25 (mitochondrial carrier, phosphate carrier), member 3
ENSMUSG00000097274	106.514	-0.340964	0.162987	-2.09198	0.0364407	0.961969	Gm26564	predicted gene, 26564
ENSMUSG00000000088	1572.16	-0.128357	0.061368	-2.09159	0.0364755	0.961969	Cox5a	cytochrome c oxidase subunit Va
ENSMUSG00000097971	628.623	-0.85197	0.407771	-2.08933	0.0366777	0.963984	Gm26917	predicted gene, 26917
ENSMUSG00000106087	19.7145	0.700977	0.335638	2.08849	0.0367534	0.963984	Gm43609	predicted gene 43609
ENSMUSG00000030255	136.577	-0.388395	0.185979	-2.08838	0.0367633	0.963984	Sspn	sarcospan
ENSMUSG00000097187	15.9125	0.694842	0.33276	2.08812	0.036787	0.963984	Gm19426	predicted gene, 19426
ENSMUSG00000062232	466.965	0.216788	0.103968	2.08514	0.0370562	0.967558	Rapgef2	Rap guanine nucleotide exchange factor (GEF) 2
ENSMUSG00000024987	14.5033	-0.806567	0.387023	-2.08403	0.0371578	0.967558	Cyp26a1	cytochrome P450, family 26, subfamily a, polypeptide 1
ENSMUSG00000079602	184.334	0.273855	0.131458	2.08321	0.0372319	0.967558	9230102O04Rik	RIKEN cDNA 9230102O04 gene
ENSMUSG00000097451	138.501	0.502233	0.241112	2.08299	0.0372522	0.967558	Rian	RNA imprinted and accumulated in nucleus
ENSMUSG00000025821	388.029	0.292477	0.140501	2.08168	0.037372	0.967558	Zfp282	zinc finger protein 282
ENSMUSG00000030930	298.762	0.366153	0.175913	2.08144	0.0373932	0.967558	Chst15	carbohydrate (N-acetylgalactosamine 4-sulfate 6-O) sulfotransferase 15
ENSMUSG00000022687	1739.38	-0.16502	0.0792913	-2.08119	0.0374165	0.967558	Boc	biregional cell adhesion molecule-related/down-regulated by oncogenes (Cdon) binding protein
ENSMUSG00000020783	790.889	0.155509	0.0747415	2.08062	0.0374687	0.967558	Ncbp3	nuclear cap binding subunit 3
ENSMUSG00000001942	952.845	-0.166948	0.08027	-2.07983	0.0375415	0.967558	Siae	sialic acid acetylesterase
ENSMUSG00000003541	490.628	0.329717	0.158554	2.07952	0.0375695	0.967558	Ier3	immediate early response 3
ENSMUSG00000074680	20.576	0.580321	0.279233	2.07827	0.0376848	0.967558	Defb26	defensin beta 26
ENSMUSG00000005481	862.783	0.197414	0.0949952	2.07814	0.0376961	0.967558	Ddx39	DEAD (Asp-Glu-Ala-Asp) box polypeptide 39
ENSMUSG00000071604	416.704	-0.35464	0.170655	-2.07812	0.0376987	0.967558	Fam189a2	family with sequence similarity 189, member A2
ENSMUSG00000025340	1876.26	0.208923	0.100605	2.07666	0.0378332	0.967558	Rabgef1	RAB guanine nucleotide exchange factor (GEF) 1
ENSMUSG00000035049	452.281	0.24089	0.116027	2.07616	0.0378796	0.967558	Rrp12	ribosomal RNA processing 12 homolog (S, cerevisiae)
ENSMUSG00000035451	140.831	0.382077	0.184098	2.0754	0.0379494	0.967558	Foxa1	forkhead box A1
ENSMUSG00000037573	891.671	-0.190896	0.0920449	-2.07394	0.0380848	0.967558	Tob1	transducer of ErbB-2,1
ENSMUSG00000032009	644.299	0.265466	0.128039	2.07333	0.0381419	0.967558	Sesn3	sestrin 3
ENSMUSG00000018727	83.4905	-0.378445	0.182567	-2.07291	0.0381803	0.967558	Cpsf4l	cleavage and polyadenylation specific factor 4-like
ENSMUSG00000076236	18.6203	0.689885	0.33281	2.07291	0.0381809	0.967558	Mir682	microRNA 682
ENSMUSG00000026339	545.043	0.243103	0.117288	2.0727	0.0382003	0.967558	Ccdc93	coiled-coil domain containing 93
ENSMUSG00000026062	139.032	-0.251761	0.121542	-2.0714	0.0383215	0.967558	Slc9a2	solute carrier family 9 (sodium/hydrogen exchanger), member 2
ENSMUSG00000020326	1696.93	-0.170906	0.0825233	-2.071	0.0383585	0.967558	Ccng1	cyclin G1
ENSMUSG00000042035	228.935	0.393949	0.190268	2.0705	0.0384055	0.967558	Igsf3	immunoglobulin superfamily, member 3
ENSMUSG00000021013	528.189	-0.130982	0.0632767	-2.06998	0.0384538	0.967558	Ttc8	tetratricopeptide repeat domain 8
ENSMUSG00000020697	599.439	0.26728	0.129127	2.06991	0.0384611	0.967558	Lig3	ligase III, DNA, ATP-dependent
ENSMUSG00000034620	418.438	-0.14605	0.0706022	-2.06863	0.0385806	0.967558	Tmem5	transmembrane protein 5
ENSMUSG00000037692	1013.94	0.180704	0.0873599	2.0685	0.0385931	0.967558	Ahdc1	AT hook, DNA binding motif, containing 1
ENSMUSG00000096736	21.7945	-2.13387	1.03201	-2.06769	0.0386696	0.967558	Gm17535	predicted gene, 17535
ENSMUSG00000030067	494.218	-0.194736	0.0941922	-2.06744	0.0386929	0.967558	Foxp1	forkhead box P1
ENSMUSG00000037049	1356.3	-0.145269	0.0703125	-2.06605	0.038824	0.968535	Smpd1	sphingomyelin phosphodiesterase 1, acid lysosomal
ENSMUSG00000024002	1710.11	0.137716	0.0666873	2.0651	0.0389135	0.968535	Brd4	bromodomain containing 4
ENSMUSG00000031951	210.52	-0.184544	0.0894411	-2.0633	0.0390838	0.968535	Tmem231	transmembrane protein 231
ENSMUSG00000035181	1045.38	0.225333	0.109246	2.06262	0.0391489	0.968535	Heatr5a	HEAT repeat containing 5A
ENSMUSG00000032596	637.891	0.264063	0.128159	2.06042	0.039358	0.968535	Uba7	ubiquitin-like modifier activating enzyme 7
ENSMUSG00000041025	937.174	-0.252785	0.122693	-2.0603	0.03937	0.968535	Iffo2	intermediate filament family orphan 2
ENSMUSG00000030335	604.291	-0.134957	0.0655196	-2.0598	0.0394179	0.968535	Mrpl51	mitochondrial ribosomal protein L51
ENSMUSG00000028016	366.462	0.190231	0.0923654	2.05955	0.039442	0.968535	Ints12	integrator complex subunit 12
ENSMUSG00000102302	29.2528	-0.588033	0.285612	-2.05885	0.0395082	0.968535	Gm38190	predicted gene, 38190
ENSMUSG00000019124	273.025	-0.362648	0.17616	-2.05862	0.0395304	0.968535	Scrn1	secernin 1
ENSMUSG00000026715	299.517	-0.245791	0.119453	-2.05764	0.0396243	0.968535	Serpinc1	serine (or cysteine) peptidase inhibitor, clade C (antithrombin), member 1
ENSMUSG00000026648	163.397	0.272654	0.132533	2.05726	0.0396615	0.968535	Dclre1c	DNA cross-link repair 1C
ENSMUSG00000029267	499.651	0.258317	0.12557	2.05715	0.0396713	0.968535	Mtf2	metal response element binding transcription factor 2
ENSMUSG00000038570	41.8385	-0.38891	0.189072	-2.05695	0.0396914	0.968535	Saxo2	stabilizer of axonemal microtubules 2
ENSMUSG00000054178	34.4888	0.451867	0.219696	2.05679	0.0397068	0.968535	Gm9938	predicted gene 9938
ENSMUSG00000031891	501.307	0.562726	0.273615	2.05664	0.0397212	0.968535	Hsd11b2	hydroxysteroid 11-beta dehydrogenase 2
ENSMUSG00000047731	1990.11	0.192756	0.0937308	2.05649	0.0397357	0.968535	Wbp1l	WW domain binding protein 1 like
ENSMUSG00000032119	203.466	0.259292	0.126195	2.05469	0.0399087	0.97131	Hinfp	histone H4 transcription factor
ENSMUSG00000055805	36.0029	0.512365	0.249552	2.05314	0.0400589	0.97255	Fmnl1	formin-like 1
ENSMUSG00000039745	208.219	-0.252177	0.122857	-2.05261	0.0401102	0.97255	Htatip2	HIV-1 Tat interactive protein 2
ENSMUSG00000027860	409.256	-0.181338	0.0884549	-2.05006	0.0403586	0.97255	Vangl1	vang-like 1 (van gogh, Drosophila)
ENSMUSG00000089837	682.282	-0.181932	0.0887588	-2.04974	0.0403897	0.97255	Npcd	neuronal pentraxin chromo domain
ENSMUSG00000048109	497.232	0.334802	0.163372	2.04932	0.0404311	0.97255	Rbm15	RNA binding motif protein 15
ENSMUSG00000026885	27.4723	-0.54958	0.268265	-2.04864	0.040497	0.97255	Ttll11	tubulin tyrosine ligase-like family, member 11
ENSMUSG00000064068	523.095	0.153435	0.0749109	2.04823	0.0405376	0.97255	Mtx1	metaxin 1
ENSMUSG00000042275	226.259	0.261457	0.127668	2.04795	0.0405645	0.97255	Pelo	pelota homolog (Drosophila)
ENSMUSG00000035437	1480.78	0.12753	0.062279	2.04772	0.040587	0.97255	Rabgap1	RAB GTPase activating protein 1
ENSMUSG00000003444	247.781	0.239997	0.117221	2.04738	0.0406205	0.97255	Med29	mediator complex subunit 29
ENSMUSG00000061479	918.658	-0.147802	0.072224	-2.04643	0.0407137	0.97255	Snrpa	small nuclear ribonucleoprotein polypeptide A
ENSMUSG00000026202	943.496	0.293817	0.143602	2.04605	0.0407515	0.97255	Tuba4a	tubulin, alpha 4A
ENSMUSG00000047832	214.012	0.249282	0.121851	2.04579	0.0407774	0.97255	Cdca4	cell division cycle associated 4
ENSMUSG00000035829	76.5962	-0.328421	0.160588	-2.04511	0.0408437	0.97255	Ppp1r26	protein phosphatase 1, regulatory subunit 26
ENSMUSG00000026196	19.6947	0.56482	0.276188	2.04506	0.040849	0.97255	Bard1	BRCA1 associated RING domain 1
ENSMUSG00000019761	52.876	-0.389185	0.190475	-2.04324	0.041029	0.974579	Krt10	keratin 10
ENSMUSG00000061578	13.4004	0.709125	0.347101	2.04299	0.041053	0.974579	Ksr2	kinase suppressor of ras 2
ENSMUSG00000028461	292.125	-0.231757	0.11352	-2.04157	0.0411947	0.975372	Ccdc107	coiled-coil domain containing 107
ENSMUSG00000028309	1473.06	0.140057	0.068686	2.03909	0.0414411	0.975372	Rnf20	ring finger protein 20
ENSMUSG00000029762	1340.33	0.248271	0.121785	2.03861	0.0414895	0.975372	Akr1b8	aldo-keto reductase family 1, member B8
ENSMUSG00000055923	397.927	-0.177356	0.0870117	-2.0383	0.04152	0.975372	Aasdh	aminoadipate-semialdehyde dehydrogenase
ENSMUSG00000074006	55.0508	0.661028	0.324392	2.03774	0.0415755	0.975372	Omp	olfactory marker protein
ENSMUSG00000070034	131.586	-0.299027	0.14675	-2.03766	0.0415842	0.975372	Sp110	Sp110 nuclear body protein
ENSMUSG00000020453	850.146	0.189124	0.0928187	2.03756	0.0415935	0.975372	Patz1	POZ (BTB) and AT hook containing zinc finger 1
ENSMUSG00000078139	19.0307	-0.477736	0.234467	-2.03754	0.0415959	0.975372	AK157302	cDNA sequence AK157302
ENSMUSG00000020758	1570.17	-0.210617	0.10341	-2.03672	0.041678	0.975372	Itgb4	integrin beta 4
ENSMUSG00000009828	364.172	-0.169575	0.08326	-2.03669	0.0416811	0.975372	Ick	intestinal cell kinase
ENSMUSG00000029189	1138.9	0.184294	0.0905322	2.03567	0.0417835	0.976308	Sel1l3	sel-1 suppressor of lin-12-like 3 (C, elegans)
ENSMUSG00000035382	794.503	0.170496	0.0837831	2.03497	0.0418535	0.976308	Pcsk7	proprotein convertase subtilisin/kexin type 7
ENSMUSG00000075014	16.6083	-2.0067	0.986383	-2.0344	0.041911	0.976308	Gm10800	predicted gene 10800
ENSMUSG00000027544	255.215	-0.241661	0.118848	-2.03336	0.0420159	0.976308	Nfatc2	nuclear factor of activated T cells, cytoplasmic, calcineurin dependent 2
ENSMUSG00000024044	25.433	0.56803	0.27942	2.03289	0.0420637	0.976308	Epb41l3	erythrocyte membrane protein band 4,1 like 3
ENSMUSG00000102780	15.9143	0.69063	0.339752	2.03275	0.0420781	0.976308	Gm38253	predicted gene, 38253
ENSMUSG00000042622	230.366	0.336077	0.165417	2.0317	0.0421842	0.977387	Maff	v-maf musculoaponeurotic fibrosarcoma oncogene family, protein F (avian)
ENSMUSG00000093385	15.685	-0.693076	0.341294	-2.03073	0.0422826	0.978284	A330044P14Rik	RIKEN cDNA A330044P14 gene
ENSMUSG00000097535	12.2078	-0.590927	0.291318	-2.02846	0.0425134	0.982059	Gm26592	predicted gene, 26592
ENSMUSG00000027356	3036.96	0.327198	0.16139	2.02738	0.0426237	0.982059	Fermt1	fermitin family member 1
ENSMUSG00000037355	458.068	0.248026	0.122345	2.02727	0.0426348	0.982059	Uvssa	UV stimulated scaffold protein A
ENSMUSG00000070822	164.945	-0.232824	0.114874	-2.02678	0.0426852	0.982059	Zscan18	zinc finger and SCAN domain containing 18
ENSMUSG00000050050	131.111	0.323823	0.159848	2.02581	0.0427838	0.982898	Ccdc158	coiled-coil domain containing 158
ENSMUSG00000084970	185.422	-0.167255	0.082585	-2.02525	0.0428415	0.982898	1700060J05Rik	RIKEN cDNA 1700060J05 gene
ENSMUSG00000073888	118.048	-0.284293	0.140482	-2.0237	0.0430013	0.984531	Ccl27a	chemokine (C-C motif) ligand 27A
ENSMUSG00000036523	283.125	0.265697	0.131333	2.02308	0.0430647	0.984531	Greb1	gene regulated by estrogen in breast cancer protein
ENSMUSG00000098132	156.869	0.457377	0.22617	2.02227	0.0431481	0.984531	Rassf10	Ras association (RalGDS/AF-6) domain family (N-terminal) member 10
ENSMUSG00000029401	1139.78	0.304226	0.150469	2.02186	0.0431913	0.984531	Rilpl2	Rab interacting lysosomal protein-like 2
ENSMUSG00000031447	14163.2	-0.0999902	0.0494598	-2.02165	0.0432128	0.984531	Lamp1	lysosomal-associated membrane protein 1
ENSMUSG00000029126	49.2826	0.371763	0.184184	2.01843	0.0435461	0.989365	Nsg1	neuron specific gene family member 1
ENSMUSG00000074743	431.344	0.251552	0.124639	2.01824	0.0435662	0.989365	Thbd	thrombomodulin
ENSMUSG00000074476	13.1066	-0.801318	0.397123	-2.01781	0.0436114	0.989365	Spc24	SPC24, NDC80 kinetochore complex component, homolog (S, cerevisiae)
ENSMUSG00000091476	39.0179	-0.547691	0.271536	-2.01701	0.0436945	0.989365	Gm16432	predicted gene 16432
ENSMUSG00000023249	188.793	0.28825	0.142932	2.0167	0.0437265	0.989365	Parp3	poly (ADP-ribose) polymerase family, member 3
ENSMUSG00000085403	16.8516	0.691321	0.343079	2.01505	0.0438994	0.991908	Gm13068	predicted gene 13068
ENSMUSG00000042292	911.238	0.188415	0.0936454	2.01201	0.0442194	0.995471	Mkl1	MKL (megakaryoblastic leukemia)/myocardin-like 1
ENSMUSG00000028688	214.786	0.312734	0.155483	2.01137	0.0442866	0.995471	Toe1	target of EGR1, member 1 (nuclear)
ENSMUSG00000029073	284.094	0.273676	0.136128	2.01044	0.0443848	0.995471	Cptp	ceramide-1-phosphate transfer protein
ENSMUSG00000103270	171.353	-0.255558	0.127126	-2.01028	0.0444014	0.995471	Gm37915	predicted gene, 37915
ENSMUSG00000020873	932.182	-0.138381	0.0688414	-2.01014	0.0444167	0.995471	Slc35b1	solute carrier family 35, member B1
ENSMUSG00000020811	344.074	-0.348491	0.17337	-2.01009	0.0444212	0.995471	Wscd1	WSC domain containing 1
ENSMUSG00000037526	502.995	0.156557	0.0779195	2.00922	0.0445141	0.996193	Atg14	autophagy related 14
ENSMUSG00000085829	45.6378	-0.343473	0.171083	-2.00765	0.044681	0.996816	Gm4285	predicted gene 4285
ENSMUSG00000004317	433.276	0.294518	0.146829	2.00585	0.0448718	0.996816	Clcn5	chloride channel, voltage-sensitive 5
ENSMUSG00000070644	66.1184	-0.37368	0.186503	-2.00361	0.0451114	0.996816	Etnk2	ethanolamine kinase 2
ENSMUSG00000021936	776.413	0.30738	0.15346	2.003	0.0451772	0.996816	Mapk8	mitogen-activated protein kinase 8
ENSMUSG00000029617	886.919	-0.139314	0.0695613	-2.00276	0.0452033	0.996816	Ccz1	CCZ1 vacuolar protein trafficking and biogenesis associated
ENSMUSG00000034881	20.4036	0.651133	0.325139	2.00263	0.0452168	0.996816	Tbxa2r	thromboxane A2 receptor
ENSMUSG00000098184	10.2107	0.922106	0.460956	2.00042	0.0454547	0.996816	Gm27011	predicted gene, 27011
ENSMUSG00000001999	164.473	-0.210493	0.105232	-2.00027	0.0454711	0.996816	Blvra	biliverdin reductase A
ENSMUSG00000022270	936.572	-0.214121	0.10708	-1.99963	0.0455404	0.996816	Retreg1	reticulophagy regulator 1
ENSMUSG00000022623	1211.18	0.197366	0.0987342	1.99896	0.0456123	0.996816	Shank3	SH3/ankyrin domain gene 3
ENSMUSG00000086324	13.1275	-0.989878	0.495642	-1.99716	0.0458075	0.996816	Gm15564	predicted gene 15564
ENSMUSG00000021268	281.382	0.393508	0.197115	1.99634	0.0458972	0.996816	Meg3	maternally expressed 3
ENSMUSG00000022221	95.5735	0.262699	0.131594	1.99629	0.0459021	0.996816	Ripk3	receptor-interacting serine-threonine kinase 3
ENSMUSG00000031583	423.1	0.177077	0.0887042	1.99627	0.0459049	0.996816	Wrn	Werner syndrome RecQ like helicase
ENSMUSG00000055368	63.9167	0.415709	0.208256	1.99615	0.0459179	0.996816	Slc6a2	solute carrier family 6 (neurotransmitter transporter, noradrenalin), member 2
ENSMUSG00000039676	14.7702	-0.750519	0.376188	-1.99506	0.0460359	0.996816	Capsl	calcyphosine-like
ENSMUSG00000028029	843.755	-0.116955	0.0586409	-1.99443	0.0461056	0.996816	Aimp1	aminoacyl tRNA synthetase complex-interacting multifunctional protein 1
ENSMUSG00000030166	180.295	0.221081	0.110872	1.99403	0.046149	0.996816	Rad52	RAD52 homolog, DNA repair protein
ENSMUSG00000074625	26.7237	0.53858	0.270135	1.99375	0.0461799	0.996816	Arhgap40	Rho GTPase activating protein 40
ENSMUSG00000006411	75.2822	0.263144	0.13205	1.99276	0.0462881	0.996816	Nectin4	nectin cell adhesion molecule 4
ENSMUSG00000045284	23.2861	-0.507207	0.254719	-1.99124	0.0464542	0.996816	Dcaf12l1	DDB1 and CUL4 associated factor 12-like 1
ENSMUSG00000085385	315.401	0.241415	0.121263	1.99083	0.0464993	0.996816	Snhg17	small nucleolar RNA host gene 17
ENSMUSG00000080059	12.2155	0.585767	0.294233	1.99083	0.0465	0.996816	Rps19-ps3	ribosomal protein S19, pseudogene 3
ENSMUSG00000004096	1385.07	-0.121623	0.0610991	-1.99059	0.0465259	0.996816	Cwc15	CWC15 spliceosome-associated protein
ENSMUSG00000051351	856.885	0.295576	0.148494	1.99049	0.0465375	0.996816	Zfp46	zinc finger protein 46
ENSMUSG00000074749	435.814	-0.194865	0.0979442	-1.98955	0.0466405	0.996816	Kiz	kizuna centrosomal protein
ENSMUSG00000107331	50.8079	0.391516	0.196844	1.98896	0.0467054	0.996816	Gm42732	predicted gene 42732
ENSMUSG00000030873	350.706	0.432068	0.21743	1.98716	0.046905	0.996816	Scnn1b	sodium channel, nonvoltage-gated 1 beta
ENSMUSG00000072688	15.4602	0.649341	0.326837	1.98674	0.0469512	0.996816	Gm10399	predicted gene 10399
ENSMUSG00000005220	23.0758	-0.682487	0.34354	-1.98663	0.0469635	0.996816	Corin	corin
ENSMUSG00000040312	327.662	-0.233259	0.117447	-1.98608	0.047024	0.996816	Cchcr1	coiled-coil alpha-helical rod protein 1
ENSMUSG00000000531	115.153	0.453787	0.228681	1.98437	0.047215	0.996816	Grasp	GRP1 (general receptor for phosphoinositides 1)-associated scaffold protein
ENSMUSG00000047821	256.802	0.324963	0.163777	1.98418	0.0472358	0.996816	Trim16	tripartite motif-containing 16
ENSMUSG00000085741	398.356	0.238125	0.120019	1.98407	0.0472482	0.996816	5430405H02Rik	RIKEN cDNA 5430405H02 gene
ENSMUSG00000060336	83.7984	0.343346	0.173094	1.98358	0.0473021	0.996816	Zfp937	zinc finger protein 937
ENSMUSG00000085819	125.989	-0.288291	0.14536	-1.98329	0.0473355	0.996816	Ube4bos1	ubiquitination factor E4B, opposite strand 1
ENSMUSG00000051550	351.119	-0.172444	0.0869813	-1.98254	0.0474186	0.996816	Zfp579	zinc finger protein 579
ENSMUSG00000097651	10.1754	-1.07865	0.544108	-1.98241	0.0474331	0.996816	4930461G14Rik	RIKEN cDNA 4930461G14 gene
ENSMUSG00000024659	2622.27	0.136631	0.0689397	1.98189	0.0474918	0.996816	Anxa1	annexin A1
ENSMUSG00000085541	21.2748	-0.638313	0.322253	-1.98078	0.0476158	0.996816	Gm16010	predicted gene 16010
ENSMUSG00000064105	422.357	0.179848	0.090843	1.97976	0.0477301	0.996816	Cnnm2	cyclin M2
ENSMUSG00000041886	661.351	0.296959	0.149998	1.97975	0.0477314	0.996816	Macc1	metastasis associated in colon cancer 1
ENSMUSG00000032239	626.337	-0.159394	0.0805796	-1.9781	0.047918	0.996816	Rp9	retinitis pigmentosa 9 (human)
ENSMUSG00000028416	3378.13	-0.104277	0.0527161	-1.97809	0.0479183	0.996816	Bag1	BCL2-associated athanogene 1
ENSMUSG00000036959	300.341	0.267083	0.135033	1.97791	0.0479394	0.996816	Bcorl1	BCL6 co-repressor-like 1
ENSMUSG00000050821	113.4	0.3305	0.167325	1.97519	0.048246	0.996816	Fam131a	family with sequence similarity 131, member A
ENSMUSG00000031995	5208.94	-0.148985	0.0754292	-1.97516	0.0482498	0.996816	St14	suppression of tumorigenicity 14 (colon carcinoma)
ENSMUSG00000028041	3103.6	-0.196036	0.0992601	-1.97497	0.0482713	0.996816	Adam15	a disintegrin and metallopeptidase domain 15 (metargidin)
ENSMUSG00000004393	640.358	0.28642	0.145095	1.97402	0.0483789	0.996816	Ddx56	DEAD (Asp-Glu-Ala-Asp) box polypeptide 56
ENSMUSG00000031075	101.346	0.390359	0.197833	1.97317	0.0484764	0.996816	Ano1	anoctamin 1, calcium activated chloride channel
ENSMUSG00000022641	1097.85	0.166812	0.0845506	1.97293	0.0485041	0.996816	Bbx	bobby sox HMG box containing
ENSMUSG00000070717	34.591	-0.355043	0.179976	-1.97272	0.0485273	0.996816	Gm10300	predicted gene 10300
ENSMUSG00000091177	48.8171	0.349602	0.177278	1.97205	0.0486036	0.996816	Gm15494	predicted gene 15494
ENSMUSG00000020486	1332.95	0.222233	0.112712	1.97168	0.0486464	0.996816	2004-09-01	septin 4
ENSMUSG00000055172	949.49	0.153185	0.0777054	1.97136	0.048683	0.996816	C1ra	complement component 1, r subcomponent A
ENSMUSG00000058715	38.6033	-0.600915	0.304978	-1.97035	0.048798	0.996816	Fcer1g	Fc receptor, IgE, high affinity I, gamma polypeptide
ENSMUSG00000031916	726.123	0.182698	0.0927542	1.9697	0.0488725	0.996816	Cog8	component of oligomeric golgi complex 8
ENSMUSG00000039886	838.665	-0.196867	0.0999895	-1.96888	0.0489668	0.996816	Tmem120a	transmembrane protein 120A
ENSMUSG00000053985	77.6083	0.287895	0.146325	1.9675	0.0491256	0.996816	Zfp14	zinc finger protein 14
ENSMUSG00000097558	20.2837	0.461656	0.234683	1.96715	0.0491659	0.996816	Gm26902	predicted gene, 26902
ENSMUSG00000057706	77.8317	-0.394921	0.200792	-1.96682	0.0492042	0.996816	Mex3b	mex3 RNA binding family member B
ENSMUSG00000101438	481.922	0.147875	0.0751896	1.9667	0.0492181	0.996816	Gm19412	predicted gene, 19412
ENSMUSG00000032177	592.598	-0.212457	0.108027	-1.96669	0.0492186	0.996816	Pde4a	phosphodiesterase 4A, cAMP specific
ENSMUSG00000086382	14.5434	-0.541946	0.275619	-1.96629	0.0492655	0.996816	Chrna1os	cholinergic receptor, nicotinic, alpha polypeptide 1 (muscle), opposite strand
ENSMUSG00000097583	10.4596	-0.832127	0.423503	-1.96487	0.0494294	0.996816	6430590A07Rik	RIKEN cDNA 6430590A07 gene
ENSMUSG00000070780	927.385	0.260722	0.13272	1.96445	0.0494783	0.996816	Rbm47	RNA binding motif protein 47
ENSMUSG00000089432	51.6979	0.358108	0.182298	1.96441	0.0494825	0.996816	Mir1966	microRNA 1966
ENSMUSG00000026289	883.07	0.148235	0.0754991	1.9634	0.0495995	0.996816	Atg16l1	autophagy related 16-like 1 (S, cerevisiae)
ENSMUSG00000029086	1906.93	0.357925	0.182407	1.96223	0.0497361	0.996816	Prom1	prominin 1
ENSMUSG00000026496	1753.11	-0.112462	0.0573223	-1.96192	0.0497716	0.996816	Parp1	poly (ADP-ribose) polymerase family, member 1
ENSMUSG00000054115	64.3838	0.314283	0.160206	1.96175	0.0497916	0.996816	Skp2	S-phase kinase-associated protein 2 (p45)
ENSMUSG00000021458	714.163	0.23298	0.118806	1.96102	0.0498767	0.996816	2010111I01Rik	RIKEN cDNA 2010111I01 gene
ENSMUSG00000021468	1435.25	-0.0988077	0.0504778	-1.95745	0.0502947	0.996816	Sptlc1	serine palmitoyltransferase, long chain base subunit 1
ENSMUSG00000054021	119.565	-0.335572	0.171469	-1.95705	0.050342	0.996816	Sirt5	sirtuin 5
ENSMUSG00000025049	131.869	0.226136	0.115608	1.95606	0.0504576	0.996816	Taf5	TATA-box binding protein associated factor 5
ENSMUSG00000035270	50.6894	0.465503	0.238046	1.95552	0.050522	0.996816	Impg2	interphotoreceptor matrix proteoglycan 2
ENSMUSG00000021143	1519.6	-0.135629	0.0693757	-1.95499	0.0505845	0.996816	Pacs2	phosphofurin acidic cluster sorting protein 2
ENSMUSG00000025889	15.8437	0.710566	0.363768	1.95335	0.0507786	0.996816	Snca	synuclein, alpha
ENSMUSG00000071178	22.6703	-0.630294	0.322706	-1.95315	0.0508013	0.996816	Serpina1b	serine (or cysteine) preptidase inhibitor, clade A, member 1B
ENSMUSG00000036641	312.898	0.3149	0.161263	1.95271	0.0508535	0.996816	Ccdc148	coiled-coil domain containing 148
ENSMUSG00000049687	14.3997	0.627313	0.321269	1.95261	0.0508657	0.996816	Fam109b	family with sequence similarity 109, member B
ENSMUSG00000003604	248.756	-0.23036	0.117998	-1.95224	0.0509103	0.996816	Aven	apoptosis, caspase activation inhibitor
ENSMUSG00000002688	786.547	-0.227774	0.116681	-1.9521	0.0509258	0.996816	Prkd1	protein kinase D1
ENSMUSG00000045725	131.621	0.283312	0.145157	1.95176	0.0509665	0.996816	Prr15	proline rich 15
ENSMUSG00000050105	47.2665	0.368284	0.188694	1.95175	0.0509678	0.996816	Grrp1	glycine/arginine rich protein 1
ENSMUSG00000063019	343.411	0.146531	0.0750941	1.95129	0.0510223	0.996816	Manbal	mannosidase, beta A, lysosomal-like
ENSMUSG00000093348	9.95122	0.705323	0.361673	1.95017	0.0511563	0.996816	Mir3101	microRNA 3101
ENSMUSG00000038170	2123.44	0.178371	0.0915262	1.94886	0.0513127	0.996816	Pde4dip	phosphodiesterase 4D interacting protein (myomegalin)
ENSMUSG00000031347	725.847	-0.171971	0.08828	-1.94802	0.0514126	0.996816	Cetn2	centrin 2
ENSMUSG00000037486	454.985	0.289092	0.148447	1.94744	0.0514822	0.996816	Asxl2	additional sex combs like 2 (Drosophila)
ENSMUSG00000105918	97.5218	0.254342	0.130618	1.94722	0.0515085	0.996816	AC136146,1
ENSMUSG00000062054	312.787	-0.207349	0.106488	-1.94716	0.0515159	0.996816	Iah1	isoamyl acetate-hydrolyzing esterase 1 homolog
ENSMUSG00000096573	34.738	-0.524857	0.269627	-1.94661	0.051582	0.996816	1700009J07Rik	RIKEN cDNA 1700009J07 gene
ENSMUSG00000097183	27.9334	-0.502578	0.258309	-1.94565	0.0516973	0.996816	Gm17501	predicted gene, 17501
ENSMUSG00000071177	21.7454	-0.618593	0.318052	-1.94494	0.0517819	0.996816	Serpina1d	serine (or cysteine) peptidase inhibitor, clade A, member 1D
ENSMUSG00000024430	13.9002	0.626292	0.32211	1.94434	0.0518544	0.996816	Cabyr	calcium-binding tyrosine-(Y)-phosphorylation regulated (fibrousheathin 2)
ENSMUSG00000053754	1666.79	0.134206	0.0690273	1.94424	0.0518662	0.996816	Chd8	chromodomain helicase DNA binding protein 8
ENSMUSG00000014846	35.2511	-0.517115	0.265981	-1.94418	0.0518736	0.996816	Tppp3	tubulin polymerization-promoting protein family member 3
ENSMUSG00000041515	122.628	-0.34733	0.178673	-1.94394	0.0519023	0.996816	Irf8	interferon regulatory factor 8
ENSMUSG00000004040	2707.64	0.193769	0.0997416	1.94271	0.0520511	0.996816	Stat3	signal transducer and activator of transcription 3
ENSMUSG00000027317	20.1587	-0.689364	0.354888	-1.94248	0.0520787	0.996816	Ppp1r14d	protein phosphatase 1, regulatory (inhibitor) subunit 14D
ENSMUSG00000031351	1307.9	0.194152	0.099979	1.94193	0.0521462	0.996816	Zfp185	zinc finger protein 185
ENSMUSG00000026687	1059.79	-0.128152	0.0660221	-1.94104	0.0522533	0.996816	Aldh9a1	aldehyde dehydrogenase 9, subfamily A1
ENSMUSG00000097726	11.0637	-0.666498	0.343498	-1.94033	0.05234	0.996816	9530036O11Rik	RIKEN cDNA 9530036O11Rik
ENSMUSG00000035671	374.644	0.349122	0.179962	1.93998	0.0523821	0.996816	Zswim4	zinc finger SWIM-type containing 4
ENSMUSG00000029501	804.211	-0.143856	0.0741841	-1.93917	0.0524808	0.996816	Ankle2	ankyrin repeat and LEM domain containing 2
ENSMUSG00000016253	763.269	-0.149336	0.0770471	-1.93824	0.0525935	0.996816	Nelfcd	negative elongation factor complex member C/D, Th1l
ENSMUSG00000069808	204.801	0.227325	0.117321	1.93764	0.0526671	0.996816	Fam57a	family with sequence similarity 57, member A
ENSMUSG00000071532	11.0735	-0.750177	0.387173	-1.93758	0.0526749	0.996816	Gm10335	predicted gene 10335
ENSMUSG00000102828	537.03	-0.233677	0.120613	-1.93742	0.0526943	0.996816	Gm38182	predicted gene, 38182
ENSMUSG00000007837	489.609	-0.105315	0.0543671	-1.93711	0.0527323	0.996816	Prrg2	proline-rich Gla (G-carboxyglutamic acid) polypeptide 2
ENSMUSG00000040681	2435.29	-0.132623	0.0684783	-1.93671	0.0527802	0.996816	Hmgn1	high mobility group nucleosomal binding domain 1
ENSMUSG00000024942	4387.44	-0.117419	0.0606448	-1.93618	0.0528454	0.996816	Capn1	calpain 1
ENSMUSG00000028927	52.4456	0.52156	0.269437	1.93574	0.0528997	0.996816	Padi2	peptidyl arginine deiminase, type II
ENSMUSG00000004071	1139.44	0.15233	0.0787016	1.93554	0.0529239	0.996816	Cdip1	cell death inducing Trp53 target 1
ENSMUSG00000103053	13.3228	-0.577194	0.298258	-1.93522	0.0529631	0.996816	Gm38271	predicted gene, 38271
ENSMUSG00000045319	1901.04	-0.142166	0.0734931	-1.93442	0.0530616	0.996816	Proser2	proline and serine rich 2
ENSMUSG00000074899	382.88	0.399657	0.206698	1.93353	0.0531709	0.996816	Sptbn5	spectrin beta, non-erythrocytic 5
ENSMUSG00000027777	308.868	-0.20785	0.107533	-1.93289	0.0532493	0.996816	Schip1	schwannomin interacting protein 1
ENSMUSG00000104376	54.4403	0.361018	0.186806	1.93258	0.0532874	0.996816	Gm37516	predicted gene, 37516
ENSMUSG00000030232	975.546	0.15268	0.0790343	1.93182	0.0533819	0.996816	Aebp2	AE binding protein 2
ENSMUSG00000005413	93.0989	0.478003	0.247535	1.93105	0.0534763	0.996816	Hmox1	heme oxygenase 1
ENSMUSG00000040693	11.7262	0.656004	0.339723	1.931	0.0534836	0.996816	Slco4c1	solute carrier organic anion transporter family, member 4C1
ENSMUSG00000020629	548.989	-0.154018	0.0797846	-1.93042	0.0535546	0.996816	Adi1	acireductone dioxygenase 1
ENSMUSG00000058022	286.373	-0.20344	0.105398	-1.93021	0.0535809	0.996816	Adtrp	androgen dependent TFPI regulating protein
ENSMUSG00000056313	352.186	0.250814	0.130104	1.9278	0.0538806	0.996816	1810011O10Rik	RIKEN cDNA 1810011O10 gene
ENSMUSG00000070730	1682.49	-0.155546	0.0807009	-1.92744	0.0539248	0.996816	Rmdn3	regulator of microtubule dynamics 3
ENSMUSG00000087221	67.3545	-0.248949	0.129166	-1.92736	0.0539345	0.996816	BC037032	cDNA Sequence BC037032
ENSMUSG00000066233	90.6474	-0.251995	0.130763	-1.92711	0.0539656	0.996816	Tmem42	transmembrane protein 42
ENSMUSG00000033629	1306.32	-0.121447	0.0630324	-1.92674	0.0540126	0.996816	Hacd3	3-hydroxyacyl-CoA dehydratase 3
ENSMUSG00000027078	525.665	0.159236	0.0826845	1.92583	0.0541255	0.996816	Ube2l6	ubiquitin-conjugating enzyme E2L 6
ENSMUSG00000034041	47.2274	0.485979	0.252375	1.92562	0.0541516	0.996816	Lyl1	lymphoblastomic leukemia 1
ENSMUSG00000102201	18.5509	0.769466	0.399888	1.9242	0.0543291	0.996816	Gm36956	predicted gene, 36956
ENSMUSG00000039568	1082.18	0.318956	0.165761	1.9242	0.0543296	0.996816	Ubald1	UBA-like domain containing 1
ENSMUSG00000021365	1069.85	0.20872	0.108523	1.92328	0.0544453	0.996816	Nedd9	neural precursor cell expressed, developmentally down-regulated gene 9
ENSMUSG00000089706	24.7043	-0.536191	0.278866	-1.92276	0.0545102	0.996816	B230216N24Rik	RIKEN cDNA B230216N24 gene
ENSMUSG00000097419	50.6093	0.433306	0.225387	1.9225	0.054543	0.996816	Gm26666	predicted gene, 26666
ENSMUSG00000034593	733.479	-0.145019	0.0754347	-1.92244	0.0545509	0.996816	Myo5a	myosin VA
ENSMUSG00000085057	1104.99	0.269162	0.140072	1.9216	0.0546561	0.996816	Gm13415	predicted gene 13415
ENSMUSG00000090222	45.1922	-0.445329	0.231795	-1.92122	0.0547041	0.996816	Ifi203-ps	interferon activated gene 203, pseudogene
ENSMUSG00000036368	79.7075	-0.328528	0.171008	-1.92113	0.0547159	0.996816	Rmdn2	regulator of microtubule dynamics 2
ENSMUSG00000086192	56.6566	-0.270451	0.140805	-1.92075	0.0547629	0.996816	Gm13609	predicted gene 13609
ENSMUSG00000090952	209.471	-0.243443	0.126748	-1.92069	0.0547708	0.996816	Gm17251	predicted gene, 17251
ENSMUSG00000027248	7553.97	-0.138609	0.0721661	-1.92069	0.0547709	0.996816	Pdia3	protein disulfide isomerase associated 3
ENSMUSG00000106891	28.5919	0.441006	0.229624	1.92056	0.0547877	0.996816	Gm43460	predicted gene 43460
ENSMUSG00000027684	2475.24	0.16746	0.0872115	1.92016	0.054838	0.996816	Mecom	MDS1 and EVI1 complex locus
ENSMUSG00000031070	111.861	0.333396	0.173729	1.91906	0.0549769	0.996816	Mrgprf	MAS-related GPR, member F
ENSMUSG00000059820	400.986	0.219333	0.114304	1.91886	0.0550027	0.996816	AU019823	expressed sequence AU019823
ENSMUSG00000020956	140.814	0.210072	0.109478	1.91885	0.0550032	0.996816	Dtd2	D-tyrosyl-tRNA deacylase 2
ENSMUSG00000086725	88.2268	0.233082	0.121473	1.91879	0.0550109	0.996816	A630052C17Rik	RIKEN cDNA A630052C17 gene
ENSMUSG00000028871	14.2629	0.706276	0.368197	1.9182	0.0550856	0.996816	Rspo1	R-spondin 1
ENSMUSG00000023873	50.2349	-0.32729	0.170695	-1.9174	0.055187	0.996816	1700010I14Rik	RIKEN cDNA 1700010I14 gene
ENSMUSG00000038677	282.82	0.40511	0.211293	1.91729	0.0552008	0.996816	Scube3	signal peptide, CUB domain, EGF-like 3
ENSMUSG00000066258	467.592	0.161783	0.0844077	1.91669	0.0552777	0.996816	Trim12a	tripartite motif-containing 12A
ENSMUSG00000021037	1295.21	-0.106167	0.0553986	-1.91641	0.0553126	0.996816	Ahsa1	AHA1, activator of heat shock protein ATPase 1
ENSMUSG00000022218	30.0436	-0.392815	0.204983	-1.91633	0.0553237	0.996816	Tgm1	transglutaminase 1, K polypeptide
ENSMUSG00000027281	189.882	0.243004	0.126834	1.91592	0.055375	0.996816	Slx4ip	SLX4 interacting protein
ENSMUSG00000023795	179.117	0.340559	0.177851	1.91485	0.0555117	0.996816	Pisd-ps2	phosphatidylserine decarboxylase, pseudogene 2
ENSMUSG00000028633	485.012	0.19101	0.0997531	1.91483	0.0555142	0.996816	Ctps	cytidine 5'-triphosphate synthase
ENSMUSG00000000385	11171.3	0.169262	0.0884023	1.91468	0.0555328	0.996816	Tmprss2	transmembrane protease, serine 2
ENSMUSG00000021282	3178.3	0.286226	0.149494	1.91463	0.0555395	0.996816	Eif5	eukaryotic translation initiation factor 5
ENSMUSG00000039304	1710.13	0.208336	0.108827	1.91438	0.0555718	0.996816	Tnfsf10	tumor necrosis factor (ligand) superfamily, member 10
ENSMUSG00000032733	471.15	0.340952	0.17811	1.91428	0.0555849	0.996816	Snx33	sorting nexin 33
ENSMUSG00000022206	118.169	-0.330514	0.172769	-1.91304	0.0557427	0.996816	Npr3	natriuretic peptide receptor 3
ENSMUSG00000068130	33.977	0.479185	0.250714	1.91128	0.0559682	0.996816	Zfp442	zinc finger protein 442
ENSMUSG00000002409	416.259	0.471055	0.246485	1.91109	0.0559929	0.996816	Dyrk1b	dual-specificity tyrosine-(Y)-phosphorylation regulated kinase 1b
ENSMUSG00000039253	1396.68	0.163914	0.0857828	1.9108	0.05603	0.996816	Fn3krp	fructosamine 3 kinase related protein
ENSMUSG00000072258	260.968	0.256057	0.134019	1.9106	0.0560566	0.996816	Taf1a	TATA-box binding protein associated factor, RNA polymerase I, A
ENSMUSG00000030641	13.7976	0.61374	0.321281	1.91029	0.0560957	0.996816	Ddias	DNA damage-induced apoptosis suppressor
ENSMUSG00000026274	79.1531	0.370358	0.19388	1.91025	0.0561014	0.996816	Pask	PAS domain containing serine/threonine kinase
ENSMUSG00000097654	120.001	0.25675	0.134416	1.91012	0.0561183	0.996816	Gm26714	predicted gene, 26714
ENSMUSG00000041961	309.937	0.228352	0.119563	1.90989	0.0561475	0.996816	Znrf3	zinc and ring finger 3
ENSMUSG00000103755	16.2614	0.484963	0.253941	1.90975	0.056166	0.996816	Gm37805	predicted gene, 37805
ENSMUSG00000054715	172.769	0.361056	0.189079	1.90955	0.0561912	0.996816	Zscan22	zinc finger and SCAN domain containing 22
ENSMUSG00000032537	29.9413	-0.454154	0.237851	-1.9094	0.05621	0.996816	Ephb1	Eph receptor B1
ENSMUSG00000019796	326.526	-0.207144	0.108571	-1.90791	0.0564033	0.996816	Lrp11	low density lipoprotein receptor-related protein 11
ENSMUSG00000035311	1334.43	-0.138563	0.0726274	-1.90786	0.0564097	0.996816	Gnptab	N-acetylglucosamine-1-phosphate transferase, alpha and beta subunits
ENSMUSG00000097354	109.18	-0.28955	0.151827	-1.9071	0.0565073	0.996816	2310001H17Rik	RIKEN cDNA 2310001H17 gene
ENSMUSG00000030811	631.922	0.158207	0.082994	1.90624	0.056619	0.996816	Fbxl19	F-box and leucine-rich repeat protein 19
ENSMUSG00000073434	397.476	-0.174991	0.0918081	-1.90606	0.0566428	0.996816	Wdr90	WD repeat domain 90
ENSMUSG00000036853	80.1327	0.864782	0.45372	1.90598	0.0566525	0.996816	Mcoln3	mucolipin 3
ENSMUSG00000060373	3686.7	-0.145488	0.0763625	-1.90523	0.0567496	0.996816	Hnrnpc	heterogeneous nuclear ribonucleoprotein C
ENSMUSG00000044617	388.717	0.201606	0.105861	1.90444	0.0568532	0.996816	Zbtb39	zinc finger and BTB domain containing 39
ENSMUSG00000000157	90.0301	0.30296	0.159108	1.90412	0.0568951	0.996816	Itgb2l	integrin beta 2-like
ENSMUSG00000026755	999.121	-0.122599	0.0644394	-1.90255	0.0570994	0.996816	Arpc5l	actin related protein 2/3 complex, subunit 5-like
ENSMUSG00000015702	977.593	0.304628	0.16015	1.90214	0.0571526	0.996816	Anxa9	annexin A9
ENSMUSG00000017679	552.344	0.190841	0.100363	1.9015	0.0572366	0.996816	Ttpal	tocopherol (alpha) transfer protein-like
ENSMUSG00000030220	2981.55	-0.164477	0.0865005	-1.90145	0.0572427	0.996816	Arhgdib	Rho, GDP dissociation inhibitor (GDI) beta
ENSMUSG00000044317	371.159	0.194053	0.102106	1.9005	0.0573672	0.996816	Gpr4	G protein-coupled receptor 4
ENSMUSG00000095547	22.7922	-2.02373	1.06532	-1.89965	0.0574789	0.996816	Gm10719	predicted gene 10719
ENSMUSG00000062175	432.892	0.247154	0.130108	1.89961	0.0574847	0.996816	Tgif2	TGFB-induced factor homeobox 2
ENSMUSG00000036580	237.023	0.175983	0.0926507	1.89942	0.0575087	0.996816	Spg20	spastic paraplegia 20, spartin (Troyer syndrome) homolog (human)
ENSMUSG00000013766	23.856	0.503834	0.265305	1.89907	0.057555	0.996816	Ly6g6e	lymphocyte antigen 6 complex, locus G6E
ENSMUSG00000092386	617.973	-0.103734	0.0546328	-1.89875	0.057597	0.996816	Gm20536	predicted gene 20536
ENSMUSG00000030945	102.435	0.528097	0.278154	1.89858	0.0576202	0.996816	Acsm2	acyl-CoA synthetase medium-chain family member 2
ENSMUSG00000047146	32.6903	-0.514776	0.271349	-1.8971	0.0578151	0.996816	Tet1	tet methylcytosine dioxygenase 1
ENSMUSG00000019232	41.8816	0.460632	0.242906	1.89634	0.0579154	0.996816	Etnppl	ethanolamine phosphate phospholyase
ENSMUSG00000033538	45.8498	0.479417	0.252815	1.89632	0.0579178	0.996816	Casp4	caspase 4, apoptosis-related cysteine peptidase
ENSMUSG00000086859	242.764	-0.289609	0.152804	-1.89529	0.0580534	0.996816	Snhg20	small nucleolar RNA host gene 20
ENSMUSG00000032309	833.402	-0.107674	0.0568542	-1.89387	0.0582426	0.996816	Fbxo22	F-box protein 22
ENSMUSG00000074250	67.5189	0.293041	0.154758	1.89355	0.0582849	0.996816	Gm10653	predicted gene 10653
ENSMUSG00000027901	2405.84	0.236003	0.124638	1.89352	0.0582893	0.996816	Dennd2d	DENN/MADD domain containing 2D
ENSMUSG00000041215	1093.77	0.161825	0.0854831	1.89306	0.05835	0.996816	Yeats2	YEATS domain containing 2
ENSMUSG00000097879	23.2491	0.429354	0.226809	1.89302	0.0583554	0.996816	Gm26869	predicted gene, 26869
ENSMUSG00000032872	1267.27	-0.145224	0.0767159	-1.89301	0.0583569	0.996816	Cyb5r4	cytochrome b5 reductase 4
ENSMUSG00000051124	75.041	0.298437	0.157717	1.89223	0.0584601	0.996816	Gimap9	GTPase, IMAP family member 9
ENSMUSG00000044034	9.74285	-0.783191	0.413921	-1.89213	0.058474	0.996816	Npb	neuropeptide B
ENSMUSG00000036461	1922.82	0.203612	0.10767	1.89108	0.0586136	0.996816	Elf1	E74-like factor 1
ENSMUSG00000042359	399.353	-0.220749	0.116807	-1.88985	0.0587779	0.996816	Osbpl6	oxysterol binding protein-like 6
ENSMUSG00000028914	715.522	-0.127818	0.0676816	-1.88852	0.0589558	0.996816	Casp9	caspase 9
ENSMUSG00000100037	220.865	0.252393	0.133653	1.88842	0.0589697	0.996816	Gm29103	predicted gene 29103
ENSMUSG00000032482	36.7797	-0.692693	0.366976	-1.88757	0.0590832	0.996816	Cspg5	chondroitin sulfate proteoglycan 5
ENSMUSG00000034116	16.2962	-0.630472	0.334037	-1.88743	0.0591022	0.996816	Vav1	vav 1 oncogene
ENSMUSG00000062040	112.683	0.43534	0.230675	1.88724	0.0591278	0.996816	Zfp27	zinc finger protein 27
ENSMUSG00000038291	654.177	-0.163197	0.0864767	-1.88718	0.0591364	0.996816	Snx25	sorting nexin 25
ENSMUSG00000014418	1987.06	0.095779	0.0507532	1.88715	0.0591398	0.996816	Hps5	HPS5, biogenesis of lysosomal organelles complex 2 subunit 2
ENSMUSG00000029911	699.49	-0.132411	0.0701822	-1.88667	0.0592042	0.996816	Ssbp1	single-stranded DNA binding protein 1
ENSMUSG00000086216	530.951	-0.19324	0.102437	-1.88644	0.0592361	0.996816	Gm13610	predicted gene 13610
ENSMUSG00000010110	1132.08	0.10287	0.0545387	1.88619	0.0592697	0.996816	Stx5a	syntaxin 5A
ENSMUSG00000020790	1746.24	0.128774	0.0682757	1.88609	0.0592828	0.996816	Ankfy1	ankyrin repeat and FYVE domain containing 1
ENSMUSG00000039166	193.467	-0.306539	0.162541	-1.88591	0.0593064	0.996816	Akap7	A kinase (PRKA) anchor protein 7
ENSMUSG00000096929	912.418	0.442954	0.234979	1.88508	0.059419	0.996816	A330023F24Rik	RIKEN cDNA A330023F24 gene
ENSMUSG00000102234	837.009	-0.150248	0.0797092	-1.88495	0.0594365	0.996816	Gm37885	predicted gene, 37885
ENSMUSG00000036845	259.794	0.30284	0.160699	1.88452	0.059495	0.996816	Lin37	lin-37 homolog (C, elegans)
ENSMUSG00000047187	2761.87	-0.149963	0.0795786	-1.88446	0.0595025	0.996816	Rab2a	RAB2A, member RAS oncogene family
ENSMUSG00000029998	7523.25	0.123678	0.0656602	1.8836	0.0596186	0.996816	Pcyox1	prenylcysteine oxidase 1
ENSMUSG00000035048	544.367	-0.179687	0.0954802	-1.88193	0.0598456	0.996816	Anapc13	anaphase promoting complex subunit 13
ENSMUSG00000084911	41.7974	0.877151	0.466111	1.88185	0.0598566	0.996816	Gm16185	predicted gene 16185
ENSMUSG00000060206	932.344	0.137024	0.0728289	1.88145	0.0599111	0.996816	Zfp462	zinc finger protein 462
ENSMUSG00000046223	900.406	0.285491	0.151771	1.88107	0.059963	0.996816	Plaur	plasminogen activator, urokinase receptor
ENSMUSG00000021669	1343.15	0.239842	0.127584	1.87988	0.0601239	0.996816	Col4a3bp	collagen, type IV, alpha 3 (Goodpasture antigen) binding protein
ENSMUSG00000002870	404.213	-0.16993	0.0904464	-1.87879	0.0602728	0.996816	Mcm2	minichromosome maintenance complex component 2
ENSMUSG00000029016	426.981	0.178243	0.0948767	1.87868	0.0602887	0.996816	Clcn6	chloride channel, voltage-sensitive 6
ENSMUSG00000052544	146.882	-0.346395	0.184405	-1.87845	0.0603201	0.996816	St6galnac3	ST6 (alpha-N-acetyl-neuraminyl-2,3-beta-galactosyl-1,3)-N-acetylgalactosaminide alpha-2,6-sialyltransferase 3
ENSMUSG00000104002	39.1979	-0.415501	0.221236	-1.87809	0.0603694	0.996816	Gm38336	predicted gene, 38336
ENSMUSG00000056429	4802.33	-0.103004	0.054881	-1.87686	0.060538	0.996816	Tgoln1	trans-golgi network protein
ENSMUSG00000047238	218.359	-0.191774	0.102228	-1.87595	0.060662	0.996816	Mageh1	melanoma antigen, family H, 1
ENSMUSG00000054387	1251.73	0.181245	0.0966181	1.87589	0.060671	0.996816	Mdm4	transformed mouse 3T3 cell double minute 4
ENSMUSG00000045464	88.7389	0.241908	0.128964	1.87578	0.0606855	0.996816	2810002D19Rik	RIKEN cDNA 2810002D19 gene
ENSMUSG00000024427	153.701	0.451793	0.240961	1.87496	0.060798	0.996816	Spry4	sprouty homolog 4 (Drosophila)
ENSMUSG00000104776	11.6967	-0.653924	0.348855	-1.87449	0.0608635	0.996816	Gm43691	predicted gene 43691
ENSMUSG00000042787	108.127	0.336279	0.17949	1.87353	0.0609954	0.996816	Exog	endo/exonuclease (5'-3'), endonuclease G-like
ENSMUSG00000029156	296.136	-0.168012	0.0896941	-1.87317	0.0610453	0.996816	Sgcb	sarcoglycan, beta (dystrophin-associated glycoprotein)
ENSMUSG00000106137	9.68131	0.595743	0.318045	1.87314	0.0610492	0.996816	Gm42538	predicted gene 42538
ENSMUSG00000024457	1045.54	0.148961	0.0795292	1.87303	0.0610642	0.996816	Trim26	tripartite motif-containing 26
ENSMUSG00000054520	77.687	0.412014	0.219994	1.87284	0.0610901	0.996816	Sh3bp2	SH3-domain binding protein 2
ENSMUSG00000026135	330.965	0.238167	0.12717	1.87283	0.0610924	0.996816	Zfp142	zinc finger protein 142
ENSMUSG00000038342	2208.98	0.0984659	0.0526043	1.87182	0.0612312	0.996816	Mlxip	MLX interacting protein
ENSMUSG00000037509	118.054	-0.277124	0.148051	-1.87181	0.0612329	0.996816	Arhgef4	Rho guanine nucleotide exchange factor (GEF) 4
ENSMUSG00000046794	13.9108	0.569779	0.304443	1.87155	0.0612693	0.996816	Ppp1r3b	protein phosphatase 1, regulatory (inhibitor) subunit 3B
ENSMUSG00000024764	522.56	0.274982	0.146942	1.87136	0.0612948	0.996816	Naa40	N(alpha)-acetyltransferase 40, NatD catalytic subunit
ENSMUSG00000073753	22.0707	-0.896543	0.479111	-1.87126	0.0613086	0.996816	Gm10571	predicted gene 10571
ENSMUSG00000021668	444.416	0.181739	0.0971317	1.87106	0.0613368	0.996816	Polk	polymerase (DNA directed), kappa
ENSMUSG00000023030	822.41	0.147853	0.079028	1.87089	0.06136	0.996816	Slc11a2	solute carrier family 11 (proton-coupled divalent metal ion transporters), member 2
ENSMUSG00000024033	20.0833	-0.625533	0.3344	-1.87061	0.0613987	0.996816	Rsph1	radial spoke head 1 homolog (Chlamydomonas)
ENSMUSG00000050605	145.522	0.310581	0.166039	1.87053	0.0614099	0.996816	Zfp61	zinc finger protein 61
ENSMUSG00000021248	3112.94	-0.0967643	0.0517403	-1.87019	0.0614572	0.996816	Tmed10	transmembrane p24 trafficking protein 10
ENSMUSG00000043336	550.091	0.244016	0.130518	1.86959	0.0615402	0.996816	Filip1l	filamin A interacting protein 1-like
ENSMUSG00000014361	1104.53	0.125024	0.0668766	1.86948	0.0615567	0.996816	Mertk	c-mer proto-oncogene tyrosine kinase
ENSMUSG00000028651	519.873	0.142206	0.0761167	1.86827	0.0617247	0.996816	Ppie	peptidylprolyl isomerase E (cyclophilin E)
ENSMUSG00000075576	229.179	-0.198776	0.106469	-1.86698	0.0619041	0.996816	Gm12359	predicted gene 12359
ENSMUSG00000047592	108.829	0.322016	0.172484	1.86693	0.0619115	0.996816	Nxpe5	neurexophilin and PC-esterase domain family, member 5
ENSMUSG00000039563	45.8453	-0.382275	0.204819	-1.8664	0.0619848	0.996816	2210406O10Rik	RIKEN cDNA 2210406O10 gene
ENSMUSG00000021774	651.695	-0.156849	0.0840773	-1.86553	0.0621072	0.996816	Ube2e1	ubiquitin-conjugating enzyme E2E 1
ENSMUSG00000026502	356.163	0.210912	0.113086	1.86507	0.0621721	0.996816	Desi2	desumoylating isopeptidase 2
ENSMUSG00000005102	1377.41	0.242265	0.129929	1.8646	0.0622374	0.996816	Eif2ak4	eukaryotic translation initiation factor 2 alpha kinase 4
ENSMUSG00000091844	15.4004	0.694088	0.372373	1.86396	0.0623276	0.996816	Gm8251	predicted gene 8251
ENSMUSG00000019846	792.441	0.184809	0.0991561	1.86382	0.0623473	0.996816	Lama4	laminin, alpha 4
ENSMUSG00000095026	162.42	-0.257497	0.13816	-1.86375	0.0623562	0.996816	Gm3336	predicted gene 3336
ENSMUSG00000054051	637.243	0.148549	0.0797355	1.86302	0.0624593	0.996816	Ercc6	excision repair cross-complementing rodent repair deficiency, complementation group 6
ENSMUSG00000056919	313.081	0.195944	0.105199	1.8626	0.0625184	0.996816	Cep162	centrosomal protein 162
ENSMUSG00000031774	685.126	0.112751	0.0605609	1.86177	0.062635	0.996816	Fam192a	family with sequence similarity 192, member A
ENSMUSG00000075420	43.794	0.347638	0.186727	1.86174	0.0626394	0.996816	Smim6	small integral membrane protein 6
ENSMUSG00000062939	9.86211	0.696299	0.374075	1.86139	0.0626892	0.996816	Stat4	signal transducer and activator of transcription 4
ENSMUSG00000036099	600.279	-0.131116	0.0704473	-1.86119	0.0627176	0.996816	Vezt	vezatin, adherens junctions transmembrane protein
ENSMUSG00000049323	515.054	0.269183	0.144663	1.86076	0.0627787	0.996816	Smcr8	Smith-Magenis syndrome chromosome region, candidate 8 homolog (human)
ENSMUSG00000020782	3082.38	0.156174	0.0840204	1.85876	0.0630616	0.996816	Llgl2	lethal giant larvae homolog 2 (Drosophila)
ENSMUSG00000025287	858.469	0.1292	0.0695181	1.85851	0.063097	0.996816	Acot9	acyl-CoA thioesterase 9
ENSMUSG00000059842	87.9868	0.296979	0.159819	1.85822	0.0631378	0.996816	Zfp341	zinc finger protein 341
ENSMUSG00000022359	216.538	-0.16618	0.0895205	-1.85634	0.0634057	0.996816	Wdyhv1	WDYHV motif containing 1
ENSMUSG00000028028	83.9767	0.365188	0.196741	1.85619	0.0634268	0.996816	Alpk1	alpha-kinase 1
ENSMUSG00000107292	15.9578	0.516763	0.278528	1.85533	0.0635484	0.996816	Gm42733	predicted gene 42733
ENSMUSG00000000216	173.495	0.594004	0.320308	1.85447	0.0636714	0.996816	Scnn1g	sodium channel, nonvoltage-gated 1 gamma
ENSMUSG00000027533	300.61	-0.182333	0.0983306	-1.85429	0.0636981	0.996816	Fabp5	fatty acid binding protein 5, epidermal
ENSMUSG00000040562	15744.7	-0.160731	0.0866855	-1.85419	0.063712	0.996816	Gstm2	glutathione S-transferase, mu 2
ENSMUSG00000031103	325.115	0.199828	0.107778	1.85408	0.063728	0.996816	Elf4	E74-like factor 4 (ets domain transcription factor)
ENSMUSG00000026473	1160.06	0.267662	0.144386	1.8538	0.0637677	0.996816	Glul	glutamate-ammonia ligase (glutamine synthetase)
ENSMUSG00000027639	970.702	0.14409	0.0777369	1.85356	0.063802	0.996816	Samhd1	SAM domain and HD domain, 1
ENSMUSG00000030469	176.491	0.329127	0.177569	1.85352	0.0638084	0.996816	Zfp719	zinc finger protein 719
ENSMUSG00000021000	3077.2	-0.108871	0.0587488	-1.85316	0.0638588	0.996816	Ctage5	melanoma inhibitory activity 2
ENSMUSG00000004267	56.2563	0.460126	0.248397	1.85238	0.063971	0.996816	Eno2	enolase 2, gamma neuronal
ENSMUSG00000032374	1279.94	0.257142	0.138839	1.85209	0.0640135	0.996816	Plod2	procollagen lysine, 2-oxoglutarate 5-dioxygenase 2
ENSMUSG00000037016	974.765	0.272401	0.147079	1.85207	0.0640155	0.996816	Frem2	Fras1 related extracellular matrix protein 2
ENSMUSG00000086782	75.9643	0.307394	0.166083	1.85084	0.064192	0.996816	E130102H24Rik	RIKEN cDNA E130102H24 gene
ENSMUSG00000020023	1098.71	-0.145899	0.0788381	-1.85061	0.0642256	0.996816	Tmcc3	transmembrane and coiled coil domains 3
ENSMUSG00000022324	1298.69	0.188089	0.101639	1.85056	0.0642326	0.996816	Matn2	matrilin 2
ENSMUSG00000105719	10.5375	0.650843	0.351792	1.85008	0.0643024	0.996816	Gm42872	predicted gene 42872
ENSMUSG00000093734	20.8418	0.502563	0.271662	1.84996	0.0643195	0.996816	Gm25082	predicted gene, 25082
ENSMUSG00000040263	589.65	0.169481	0.091632	1.84958	0.0643739	0.996816	Klhdc4	kelch domain containing 4
ENSMUSG00000079055	140.773	0.41534	0.224878	1.84696	0.0647535	0.996816	Slc8a3	solute carrier family 8 (sodium/calcium exchanger), member 3
ENSMUSG00000052229	40.4623	0.42759	0.231564	1.84653	0.0648156	0.996816	Gpr17	G protein-coupled receptor 17
ENSMUSG00000030256	87.7118	-0.406396	0.22026	-1.84508	0.0650266	0.996816	Bhlhe41	basic helix-loop-helix family, member e41
ENSMUSG00000053647	416.576	0.334216	0.181191	1.84456	0.0651023	0.996816	Gper1	G protein-coupled estrogen receptor 1
ENSMUSG00000062981	682.549	-0.152262	0.0825729	-1.84397	0.0651877	0.996816	Mrpl42	mitochondrial ribosomal protein L42
ENSMUSG00000039089	148.486	-0.382769	0.207709	-1.84281	0.0653561	0.996816	L3mbtl3	l(3)mbt-like 3 (Drosophila)
ENSMUSG00000063146	650.22	-0.21727	0.117971	-1.84173	0.065515	0.996816	Clip2	CAP-GLY domain containing linker protein 2
ENSMUSG00000020715	984.996	0.127564	0.0693015	1.84071	0.0656642	0.996816	Ern1	endoplasmic reticulum (ER) to nucleus signalling 1
ENSMUSG00000090165	103.055	0.508031	0.276071	1.84022	0.0657355	0.996816	Ugt1a10	UDP glycosyltransferase 1 family, polypeptide A10
ENSMUSG00000070476	125.28	-0.202226	0.1099	-1.84009	0.0657551	0.996816	Fam217b	family with sequence similarity 217, member B
ENSMUSG00000100954	113.248	0.274667	0.149322	1.83943	0.0658513	0.996816	Gm10138	predicted gene 10138
ENSMUSG00000020802	672.545	0.185641	0.100932	1.83926	0.0658772	0.996816	Ube2o	ubiquitin-conjugating enzyme E2O
ENSMUSG00000028383	972.037	-0.121305	0.065954	-1.83924	0.0658799	0.996816	Hsdl2	hydroxysteroid dehydrogenase like 2
ENSMUSG00000022234	3175.66	-0.090483	0.0491962	-1.83923	0.065882	0.996816	Cct5	chaperonin containing Tcp1, subunit 5 (epsilon)
ENSMUSG00000071661	26.2069	0.480924	0.261575	1.83857	0.0659784	0.996816	Zbtb3	zinc finger and BTB domain containing 3
ENSMUSG00000103475	99.2749	-0.312879	0.170177	-1.83856	0.0659805	0.996816	Gm37697	predicted gene, 37697
ENSMUSG00000047371	388.388	0.133198	0.0724674	1.83805	0.0660557	0.996816	Zfp768	zinc finger protein 768
ENSMUSG00000030554	24.8607	0.393361	0.214073	1.83751	0.0661351	0.996816	Synm	synemin, intermediate filament protein
ENSMUSG00000051169	71.4491	0.39528	0.21517	1.83706	0.0662012	0.996816	Rpusd3	RNA pseudouridylate synthase domain containing 3
ENSMUSG00000097773	18.7513	-0.501243	0.272997	-1.83608	0.0663465	0.996816	Gm10614	predicted gene 10614
ENSMUSG00000016921	2103.91	0.195345	0.106415	1.83569	0.0664036	0.996816	Srsf6	serine/arginine-rich splicing factor 6
ENSMUSG00000030000	23.3029	0.629483	0.342964	1.83542	0.0664439	0.996816	Add2	adducin 2 (beta)
ENSMUSG00000029111	528.645	0.11458	0.0624305	1.83532	0.0664586	0.996816	Nelfa	negative elongation factor complex member A, Whsc2
ENSMUSG00000004961	25.0513	-0.757847	0.412928	-1.8353	0.0664611	0.996816	Syt5	synaptotagmin V
ENSMUSG00000030208	239.794	0.256437	0.139742	1.83508	0.0664938	0.996816	Emp1	epithelial membrane protein 1
ENSMUSG00000083992	20.3531	0.558247	0.30422	1.83501	0.0665043	0.996816	Gm11478	predicted gene 11478
ENSMUSG00000073987	795.684	-0.182324	0.0993614	-1.83496	0.066512	0.996816	Ggh	gamma-glutamyl hydrolase
ENSMUSG00000050761	43.7113	-0.399622	0.217802	-1.8348	0.0665355	0.996816	Gp1bb	glycoprotein Ib, beta polypeptide
ENSMUSG00000086414	22.5465	0.409855	0.223403	1.8346	0.0665644	0.996816	Gm15645	predicted gene 15645
ENSMUSG00000029729	604.249	0.217985	0.11883	1.83443	0.0665897	0.996816	Zkscan1	zinc finger with KRAB and SCAN domains 1
ENSMUSG00000021811	566.155	-0.127202	0.069347	-1.83429	0.0666111	0.996816	Dnajc9	DnaJ heat shock protein family (Hsp40) member C9
ENSMUSG00000046185	266.754	0.185207	0.100972	1.83423	0.0666191	0.996816	Zfp84	zinc finger protein 84
ENSMUSG00000031703	2342.42	-0.133719	0.0729034	-1.8342	0.066625	0.996816	Itfg1	integrin alpha FG-GAP repeat containing 1
ENSMUSG00000021476	757.767	-0.174077	0.094911	-1.83411	0.0666381	0.996816	Habp4	hyaluronic acid binding protein 4
ENSMUSG00000041193	103.326	-0.347561	0.189543	-1.83368	0.0667014	0.996816	Pla2g5	phospholipase A2, group V
ENSMUSG00000026031	2331.82	0.209335	0.114174	1.83348	0.0667317	0.996816	Cflar	CASP8 and FADD-like apoptosis regulator
ENSMUSG00000000411	13.4053	-1.04988	0.572766	-1.833	0.0668032	0.996816	Tssk3	testis-specific serine kinase 3
ENSMUSG00000034807	1334.71	-0.118598	0.0647031	-1.83296	0.0668079	0.996816	Colgalt1	collagen beta(1-O)galactosyltransferase 1
ENSMUSG00000024063	3057.75	0.149551	0.0816063	1.83259	0.0668638	0.996816	Lbh	limb-bud and heart
ENSMUSG00000022214	7335.07	0.111982	0.0611251	1.83201	0.0669493	0.996816	Dcaf11	DDB1 and CUL4 associated factor 11
ENSMUSG00000063632	11.6058	-0.953806	0.520757	-1.83157	0.0670149	0.996816	Sox11	SRY (sex determining region Y)-box 11
ENSMUSG00000034889	535.57	0.176961	0.0966204	1.83151	0.0670244	0.996816	Cactin	cactin, spliceosome C complex subunit
ENSMUSG00000039221	437.213	0.235184	0.128489	1.83039	0.0671924	0.996816	Rpl22l1	ribosomal protein L22 like 1
ENSMUSG00000106251	9.76679	0.767673	0.419445	1.83021	0.0672183	0.996816	Gm42658	predicted gene 42658
ENSMUSG00000024654	289.961	0.145415	0.0794698	1.82982	0.0672771	0.996816	Asrgl1	asparaginase like 1
ENSMUSG00000045409	867.462	0.112611	0.0615503	1.82958	0.0673131	0.996816	Trim39	tripartite motif-containing 39
ENSMUSG00000024483	2162	0.123402	0.0674714	1.82896	0.0674061	0.996816	Ankhd1	ankyrin repeat and KH domain containing 1
ENSMUSG00000025178	1288.98	0.126674	0.0693113	1.82761	0.0676086	0.996816	Pi4k2a	phosphatidylinositol 4-kinase type 2 alpha
ENSMUSG00000039315	10.3415	0.93477	0.511538	1.82737	0.0676438	0.996816	Clnk	cytokine-dependent hematopoietic cell linker
ENSMUSG00000079037	715.337	-0.128311	0.070236	-1.82685	0.0677217	0.996816	Prnp	prion protein
ENSMUSG00000104174	12.3449	-0.565847	0.309769	-1.82667	0.0677493	0.996816	Gm37701	predicted gene, 37701
ENSMUSG00000034981	840.833	0.136976	0.0750416	1.82533	0.0679514	0.996816	Parm1	prostate androgen-regulated mucin-like protein 1
ENSMUSG00000026938	26.1674	0.587132	0.321709	1.82504	0.0679946	0.996816	Fcna	ficolin A
ENSMUSG00000004207	18958.9	-0.118493	0.0649439	-1.82455	0.0680691	0.996816	Psap	prosaposin
ENSMUSG00000047658	47.7536	0.391148	0.214396	1.82442	0.0680884	0.996816	Gal3st3	galactose-3-O-sulfotransferase 3
ENSMUSG00000055730	21.6586	0.810409	0.44421	1.82438	0.0680945	0.996816	Ces2a	carboxylesterase 2A
ENSMUSG00000046230	571.443	0.19187	0.105173	1.82432	0.0681032	0.996816	Vps13a	vacuolar protein sorting 13A
ENSMUSG00000029705	2879.79	-0.0902184	0.0494544	-1.82428	0.0681105	0.996816	Cux1	cut-like homeobox 1
ENSMUSG00000027761	20.9191	-0.787834	0.431977	-1.82379	0.0681844	0.996816	Aadac	arylacetamide deacetylase
ENSMUSG00000014245	407.67	0.186802	0.102442	1.82349	0.0682298	0.996816	Pigl	phosphatidylinositol glycan anchor biosynthesis, class L
ENSMUSG00000006526	389.336	-0.142385	0.0781261	-1.8225	0.0683789	0.996816	Tmem110	transmembrane protein 110
ENSMUSG00000016763	509.282	-0.234086	0.128478	-1.82199	0.0684566	0.996816	Scube1	signal peptide, CUB domain, EGF-like 1
ENSMUSG00000029664	30.8598	0.43237	0.237309	1.82197	0.0684591	0.996816	Tfpi2	tissue factor pathway inhibitor 2
ENSMUSG00000085379	58.9256	0.347889	0.190943	1.82195	0.068462	0.996816	2310058D17Rik	RIKEN cDNA 2310058D17 gene
ENSMUSG00000048572	242.421	0.219325	0.120383	1.8219	0.0684697	0.996816	Tmem252	transmembrane protein 252
ENSMUSG00000036599	89.8373	-0.320339	0.17583	-1.82187	0.0684752	0.996816	Chst12	carbohydrate sulfotransferase 12
ENSMUSG00000029392	744.842	0.171081	0.093908	1.8218	0.0684855	0.996816	Rilpl1	Rab interacting lysosomal protein-like 1
ENSMUSG00000038296	1012.52	0.155794	0.0855284	1.82155	0.0685236	0.996816	Galnt18	UDP-N-acetyl-alpha-D-galactosamine:polypeptide N-acetylgalactosaminyltransferase 18
ENSMUSG00000042423	1321.68	0.189078	0.103808	1.82141	0.0685438	0.996816	Fbrs	fibrosin
ENSMUSG00000022425	3463.64	-0.233698	0.12838	-1.82036	0.0687041	0.996816	Enpp2	ectonucleotide pyrophosphatase/phosphodiesterase 2
ENSMUSG00000028039	26.9179	-0.485603	0.266881	-1.81955	0.0688274	0.996816	Efna3	ephrin A3
ENSMUSG00000035566	53.5505	-0.282436	0.155241	-1.81934	0.0688595	0.996816	Pcdh17	protocadherin 17
ENSMUSG00000040663	111.688	0.303653	0.166921	1.81914	0.0688895	0.996816	Clcf1	cardiotrophin-like cytokine factor 1
ENSMUSG00000029468	79.6098	-0.332386	0.182716	-1.81914	0.06889	0.996816	P2rx7	purinergic receptor P2X, ligand-gated ion channel, 7
ENSMUSG00000056271	12.786	-0.83038	0.456491	-1.81905	0.0689038	0.996816	Lman1l	lectin, mannose-binding 1 like
ENSMUSG00000024789	1718.61	-0.111328	0.0612111	-1.81875	0.0689492	0.996816	Jak2	Janus kinase 2
ENSMUSG00000026413	30.023	0.588329	0.32348	1.81875	0.06895	0.996816	Pkp1	plakophilin 1
ENSMUSG00000072875	18.9873	-0.523952	0.288093	-1.81869	0.0689589	0.996816	Gpr27	G protein-coupled receptor 27
ENSMUSG00000037579	55.7561	-0.46725	0.256956	-1.81841	0.0690022	0.996816	Kcnh3	potassium voltage-gated channel, subfamily H (eag-related), member 3
ENSMUSG00000092596	36.1326	-0.450935	0.248073	-1.81775	0.0691022	0.996816	Gm20490	predicted gene 20490
ENSMUSG00000034602	4979.37	0.176212	0.0969421	1.8177	0.0691097	0.996816	Mon2	MON2 homolog, regulator of endosome to Golgi trafficking
ENSMUSG00000074811	145.338	0.249452	0.137237	1.81767	0.0691147	0.996816	Hps6	HPS6, biogenesis of lysosomal organelles complex 2 subunit 3
ENSMUSG00000036819	161.617	0.363272	0.199893	1.81733	0.0691662	0.996816	Jmjd4	jumonji domain containing 4
ENSMUSG00000086358	25.3068	-0.395533	0.21785	-1.81562	0.0694289	0.996816	Gm13270	predicted gene 13270
ENSMUSG00000098675	15.2272	0.505637	0.278514	1.81548	0.0694502	0.996816	Mir6364	microRNA 6364
ENSMUSG00000025735	152.84	-0.413264	0.227691	-1.81502	0.0695201	0.996816	Rhbdl1	rhomboid, veinlet-like 1 (Drosophila)
ENSMUSG00000040441	17.4089	-0.649125	0.357671	-1.81487	0.0695443	0.996816	Slc26a10	solute carrier family 26, member 10
ENSMUSG00000024833	367.786	0.224288	0.123658	1.81378	0.0697116	0.996816	Pola2	polymerase (DNA directed), alpha 2
ENSMUSG00000049091	276.675	0.185692	0.102385	1.81367	0.0697286	0.996816	Sephs2	selenophosphate synthetase 2
ENSMUSG00000042570	499.58	0.162925	0.089851	1.81328	0.0697886	0.996816	Mier2	MIER family member 2
ENSMUSG00000085802	147.386	-0.225787	0.124558	-1.8127	0.069878	0.996816	Gm16059	predicted gene 16059
ENSMUSG00000006527	371.008	-0.170899	0.094298	-1.81233	0.0699348	0.996816	Sfmbt1	Scm-like with four mbt domains 1
ENSMUSG00000044475	512.298	-0.185075	0.10215	-1.81179	0.0700185	0.996816	Ascc1	activating signal cointegrator 1 complex subunit 1
ENSMUSG00000076281	146.013	-1.24357	0.686435	-1.81163	0.0700428	0.996816	Gm24270	predicted gene, 24270
ENSMUSG00000032656	45.3465	0.325983	0.180011	1.81091	0.0701549	0.996816	March3	membrane-associated ring finger (C3HC4) 3
ENSMUSG00000049134	46.457	0.634804	0.35055	1.81088	0.0701599	0.996816	Nrap	nebulin-related anchoring protein
ENSMUSG00000048701	1133.92	-0.168538	0.0930795	-1.81069	0.0701892	0.996816	Ccdc6	coiled-coil domain containing 6
ENSMUSG00000020990	6457.62	0.159548	0.0881347	1.81028	0.0702528	0.996816	Cdkl1	cyclin-dependent kinase-like 1 (CDC2-related kinase)
ENSMUSG00000105780	11.7475	0.570411	0.315137	1.81004	0.0702895	0.996816	Snord80	small nucleolar RNA, C/D box 80
ENSMUSG00000099192	9.74515	0.683079	0.377391	1.81	0.0702952	0.996816	Gm27373	predicted gene, 27373
ENSMUSG00000030443	48.4026	0.332906	0.183961	1.80965	0.07035	0.996816	Zfp583	zinc finger protein 583
ENSMUSG00000003402	3241.68	-0.157542	0.0870776	-1.80921	0.0704178	0.996816	Prkcsh	protein kinase C substrate 80K-H
ENSMUSG00000021806	127.694	0.267721	0.147987	1.80909	0.0704374	0.996816	Nid2	nidogen 2
ENSMUSG00000032860	250.154	0.201871	0.111626	1.80847	0.0705341	0.996816	P2ry2	purinergic receptor P2Y, G-protein coupled 2
ENSMUSG00000046791	130.221	0.245416	0.135715	1.80831	0.0705577	0.996816	Riox1	ribosomal oxygenase 1
ENSMUSG00000074136	16.9652	0.462993	0.256068	1.80809	0.0705926	0.996816	4930513N10Rik	RIKEN cDNA 4930513N10 gene
ENSMUSG00000028188	116.922	-0.269772	0.149206	-1.80806	0.0705979	0.996816	Spata1	spermatogenesis associated 1
ENSMUSG00000022833	74.0207	-0.279768	0.154738	-1.80801	0.0706044	0.996816	Ccdc14	coiled-coil domain containing 14
ENSMUSG00000069844	231.439	0.204298	0.11301	1.80779	0.0706395	0.996816	Sco1	SCO1 cytochrome c oxidase assembly protein
ENSMUSG00000031770	1364.08	0.259837	0.143797	1.80698	0.0707656	0.996816	Herpud1	homocysteine-inducible, endoplasmic reticulum stress-inducible, ubiquitin-like domain member 1
ENSMUSG00000043424	31.5257	0.380211	0.210661	1.80484	0.0710991	0.996816	Eif3j2	eukaryotic translation initiation factor 3, subunit J2
ENSMUSG00000020810	14.9899	0.679043	0.376352	1.80427	0.0711883	0.996816	Cygb	cytoglobin
ENSMUSG00000097787	34.0883	0.438702	0.243158	1.80419	0.0712018	0.996816	2700046G09Rik	RIKEN cDNA 2700046G09 gene
ENSMUSG00000028648	684.819	-0.151534	0.0839971	-1.80404	0.0712253	0.996816	Ndufs5	NADH dehydrogenase (ubiquinone) Fe-S protein 5
ENSMUSG00000027259	176.872	0.19109	0.105931	1.80391	0.0712452	0.996816	Adal	adenosine deaminase-like
ENSMUSG00000004347	1329.24	0.21794	0.120844	1.80348	0.0713134	0.996816	Pde1c	phosphodiesterase 1C
ENSMUSG00000053588	80.0941	0.284196	0.157593	1.80336	0.0713324	0.996816	A730061H03Rik	RIKEN cDNA A730061H03 gene
ENSMUSG00000099318	14.6687	0.605176	0.335637	1.80307	0.0713771	0.996816	Gm27735	predicted gene, 27735
ENSMUSG00000078588	210.132	0.254288	0.141078	1.80246	0.0714732	0.996816	Ccdc24	coiled-coil domain containing 24
ENSMUSG00000087231	167.262	-0.265643	0.147389	-1.80233	0.0714937	0.996816	E230016M11Rik	RIKEN cDNA E230016M11 gene
ENSMUSG00000031935	623.957	0.173178	0.0961067	1.80194	0.0715548	0.996816	Med17	mediator complex subunit 17
ENSMUSG00000044562	661.819	0.246339	0.136758	1.80127	0.0716599	0.996816	Rasip1	Ras interacting protein 1
ENSMUSG00000028910	235.783	0.155624	0.0864142	1.8009	0.0717181	0.996816	Mecr	mitochondrial trans-2-enoyl-CoA reductase
ENSMUSG00000013698	3074.78	-0.148478	0.0824591	-1.80063	0.0717616	0.996816	Pea15a	phosphoprotein enriched in astrocytes 15A
ENSMUSG00000087365	27.5386	-0.592059	0.328893	-1.80015	0.0718362	0.996816	C430049B03Rik	RIKEN cDNA C430049B03 gene
ENSMUSG00000038618	781.002	0.183263	0.10184	1.79952	0.0719358	0.996816	Rassf7	Ras association (RalGDS/AF-6) domain family (N-terminal) member 7
ENSMUSG00000026921	1541.94	0.185157	0.102928	1.7989	0.0720346	0.996816	Egfl7	EGF-like domain 7
ENSMUSG00000024621	296.294	0.203017	0.112893	1.79831	0.0721276	0.996816	Csf1r	colony stimulating factor 1 receptor
ENSMUSG00000023341	55.4249	0.450788	0.250729	1.79791	0.0721915	0.996816	Mx2	MX dynamin-like GTPase 2
ENSMUSG00000052981	239.325	-0.245688	0.136661	-1.79779	0.0722096	0.996816	Ube2ql1	ubiquitin-conjugating enzyme E2Q family-like 1
ENSMUSG00000051278	44.2484	0.437989	0.243785	1.79662	0.0723962	0.996816	Zgrf1	zinc finger, GRF-type containing 1
ENSMUSG00000045751	74.8849	-0.265445	0.147781	-1.79621	0.0724619	0.996816	Mms22l	MMS22-like, DNA repair protein
ENSMUSG00000106870	64.4332	0.388579	0.216339	1.79616	0.0724695	0.996816	Gm43681	predicted gene 43681
ENSMUSG00000041241	435.764	0.22431	0.124904	1.79586	0.0725175	0.996816	Mul1	mitochondrial ubiquitin ligase activator of NFKB 1
ENSMUSG00000062488	285.132	-0.275263	0.153369	-1.79477	0.0726901	0.996816	Ifit3b	interferon-induced protein with tetratricopeptide repeats 3B
ENSMUSG00000032422	1238.54	-0.127671	0.0711363	-1.79473	0.0726962	0.996816	Snx14	sorting nexin 14
ENSMUSG00000054455	2555.68	-0.114204	0.0636519	-1.79419	0.0727832	0.996816	Vapb	vesicle-associated membrane protein, associated protein B and C
ENSMUSG00000097439	198.455	0.187112	0.10429	1.79416	0.072788	0.996816	Gm16754	predicted gene, 16754
ENSMUSG00000103756	13.9348	0.616527	0.343721	1.79368	0.0728635	0.996816	Gm37285	predicted gene, 37285
ENSMUSG00000025086	315.472	-0.187675	0.104635	-1.79362	0.0728737	0.996816	Trub1	TruB pseudouridine (psi) synthase family member 1
ENSMUSG00000039754	137.623	0.287751	0.160455	1.79334	0.0729189	0.996816	Alkbh4	alkB homolog 4, lysine demethylase
ENSMUSG00000025172	18.1602	-0.974847	0.543715	-1.79294	0.0729826	0.996816	Ankrd2	ankyrin repeat domain 2 (stretch responsive muscle)
ENSMUSG00000000958	132.772	-0.282384	0.157502	-1.79289	0.07299	0.996816	Slc7a7	solute carrier family 7 (cationic amino acid transporter, y+ system), member 7
ENSMUSG00000021207	86.5121	0.484208	0.270177	1.79219	0.073103	0.996816	Akr1c21	aldo-keto reductase family 1, member C21
ENSMUSG00000039632	32.7423	-0.415829	0.232033	-1.79211	0.0731147	0.996816	Ccdc151	coiled-coil domain containing 151
ENSMUSG00000102340	197.677	0.202225	0.112845	1.79205	0.0731243	0.996816	NA	NA
ENSMUSG00000074254	68.7556	-0.571375	0.318869	-1.79188	0.073152	0.996816	Cyp2a4	cytochrome P450, family 2, subfamily a, polypeptide 4
ENSMUSG00000048489	171.838	0.402285	0.224522	1.79174	0.0731747	0.996816	8430408G22Rik	RIKEN cDNA 8430408G22 gene
ENSMUSG00000026150	1581.53	0.123009	0.0686554	1.79168	0.0731844	0.996816	Mff	mitochondrial fission factor
ENSMUSG00000097566	66.9237	-0.292041	0.163026	-1.79137	0.0732336	0.996816	A930024N18Rik	RIKEN cDNA A930024N18 gene
ENSMUSG00000030499	418.027	-0.201984	0.112788	-1.79084	0.0733198	0.996816	Kctd15	potassium channel tetramerisation domain containing 15
ENSMUSG00000022125	683.233	-0.151047	0.0843766	-1.79015	0.0734291	0.996816	Cln5	ceroid-lipofuscinosis, neuronal 5
ENSMUSG00000087590	80.8831	-0.267163	0.149263	-1.78989	0.0734724	0.996816	Epb41l4aos	erythrocyte membrane protein band 4,1 like 4a, opposite strand
ENSMUSG00000097487	44.4625	0.393002	0.219588	1.78972	0.0734983	0.996816	Ptges3l	prostaglandin E synthase 3 like
ENSMUSG00000057156	337.438	0.240606	0.134458	1.78946	0.0735413	0.996816	Homez	homeodomain leucine zipper-encoding gene
ENSMUSG00000039838	12.4062	-0.711522	0.397669	-1.78923	0.0735778	0.996816	Slc45a1	solute carrier family 45, member 1
ENSMUSG00000062169	956.556	-0.134186	0.0750096	-1.78892	0.0736272	0.996816	Cnih4	cornichon family AMPA receptor auxiliary protein 4
ENSMUSG00000087299	54.0666	0.296076	0.165517	1.78879	0.0736478	0.996816	Gm12953	predicted gene 12953
ENSMUSG00000026843	803.445	0.116432	0.065118	1.78801	0.0737737	0.996816	Fubp3	far upstream element (FUSE) binding protein 3
ENSMUSG00000102422	293.985	-0.189894	0.106249	-1.78725	0.0738965	0.996816	Gm21949	predicted gene, 21949
ENSMUSG00000106464	21.2534	-0.446601	0.249886	-1.78722	0.0739019	0.996816	C130083M11Rik	RIKEN cDNA C130083M11 gene
ENSMUSG00000037134	283.249	-0.166439	0.0931817	-1.78618	0.0740707	0.996816	Prmt9	protein arginine methyltransferase 9
ENSMUSG00000046897	2290.91	0.0833381	0.0466608	1.78604	0.0740925	0.996816	Zfp740	zinc finger protein 740
ENSMUSG00000030800	842.861	0.26792	0.150052	1.78552	0.074177	0.996816	Prss8	protease, serine 8 (prostasin)
ENSMUSG00000047250	3342.51	0.182011	0.101964	1.78505	0.0742528	0.996816	Ptgs1	prostaglandin-endoperoxide synthase 1
ENSMUSG00000034320	739.975	0.276211	0.154746	1.78494	0.0742714	0.996816	Slc26a2	solute carrier family 26 (sulfate transporter), member 2
ENSMUSG00000018537	1172.22	-0.113151	0.0633938	-1.78488	0.07428	0.996816	Pcgf2	polycomb group ring finger 2
ENSMUSG00000097253	52.7579	0.268412	0.150407	1.78457	0.0743319	0.996816	Gm26770	predicted gene, 26770
ENSMUSG00000027510	269.895	-0.222291	0.124574	-1.78441	0.0743563	0.996816	Rbm38	RNA binding motif protein 38
ENSMUSG00000097316	73.1484	0.227889	0.127722	1.78426	0.0743808	0.996816	Gm10516	predicted gene 10516
ENSMUSG00000064373	1326.77	-0.191809	0.107544	-1.78354	0.0744987	0.996816	Selenop	selenoprotein P
ENSMUSG00000031955	1936.35	0.153872	0.0863305	1.78237	0.0746897	0.996816	Bcar1	breast cancer anti-estrogen resistance 1
ENSMUSG00000026249	1164.88	-0.232622	0.130608	-1.78107	0.0749017	0.996816	Serpine2	serine (or cysteine) peptidase inhibitor, clade E, member 2
ENSMUSG00000043415	434.86	-0.243885	0.136964	-1.78065	0.0749696	0.996816	Otud1	OTU domain containing 1
ENSMUSG00000089961	340.578	0.152252	0.085509	1.78053	0.0749889	0.996816	Gm16567	predicted gene 16567
ENSMUSG00000025155	812.924	0.13758	0.0772897	1.78006	0.0750662	0.996816	Dus1l	dihydrouridine synthase 1-like (S, cerevisiae)
ENSMUSG00000037503	2424.27	0.0854355	0.0480026	1.77981	0.0751072	0.996816	Fam168b	family with sequence similarity 168, member B
ENSMUSG00000084781	70.6375	0.305774	0.171884	1.77895	0.0752483	0.996816	D930015M05Rik	RIKEN cDNA D930015M05 gene
ENSMUSG00000101356	9.78327	-0.553348	0.311405	-1.77694	0.0755781	0.996816	Gm28876	predicted gene 28876
ENSMUSG00000046667	106.27	-0.260988	0.146895	-1.77669	0.0756188	0.996816	Rbm12b1	RNA binding motif protein 12 B1
ENSMUSG00000095432	207.295	0.327342	0.184267	1.77645	0.0756581	0.996816	Zfp748	zinc finger protein 748
ENSMUSG00000028693	635.067	0.15524	0.0873892	1.77642	0.0756636	0.996816	Nasp	nuclear autoantigenic sperm protein (histone-binding)
ENSMUSG00000045045	267.554	-0.185325	0.104326	-1.77641	0.075666	0.996816	Lrfn4	leucine rich repeat and fibronectin type III domain containing 4
ENSMUSG00000055917	426.966	-0.176701	0.0994768	-1.7763	0.0756831	0.996816	Zfp277	zinc finger protein 277
ENSMUSG00000027714	650.463	-0.13636	0.076769	-1.77624	0.0756936	0.996816	Exosc9	exosome component 9
ENSMUSG00000050619	646.325	0.136059	0.076604	1.77614	0.0757099	0.996816	Zscan29	zinc finger SCAN domains 29
ENSMUSG00000038005	294.408	-0.18663	0.105077	-1.77613	0.0757115	0.996816	Hpf1	histone PARylation factor 1
ENSMUSG00000038495	1766.48	0.14755	0.0830752	1.7761	0.0757166	0.996816	Otud7b	OTU domain containing 7B
ENSMUSG00000043241	1147.83	-0.142637	0.0803153	-1.77596	0.0757394	0.996816	Upf2	UPF2 regulator of nonsense transcripts homolog (yeast)
ENSMUSG00000022442	222.1	-0.248911	0.140231	-1.775	0.0758978	0.996816	Ttll1	tubulin tyrosine ligase-like 1
ENSMUSG00000079427	63.2779	-0.284381	0.160225	-1.77489	0.0759159	0.996816	Mthfsl	5, 10-methenyltetrahydrofolate synthetase-like
ENSMUSG00000020267	1222.67	-0.14311	0.0806884	-1.77361	0.076127	0.996816	Hint1	histidine triad nucleotide binding protein 1
ENSMUSG00000030678	1459.04	-0.128497	0.0724745	-1.77299	0.0762302	0.996816	Maz	MYC-associated zinc finger protein (purine-binding transcription factor)
ENSMUSG00000034584	217.482	0.333	0.18783	1.77288	0.0762486	0.996816	Exph5	exophilin 5
ENSMUSG00000031659	419.903	0.159524	0.0900074	1.77234	0.0763384	0.996816	Adcy7	adenylate cyclase 7
ENSMUSG00000018572	581.518	0.173734	0.0980302	1.77225	0.0763534	0.996816	Phf23	PHD finger protein 23
ENSMUSG00000023495	369.508	-0.167181	0.094351	-1.77191	0.0764102	0.996816	Pcbp4	poly(rC) binding protein 4
ENSMUSG00000106978	88.002	0.301554	0.170259	1.77115	0.0765356	0.996816	N4bp2os	NEDD4 binding protein 2, opposite strand
ENSMUSG00000097055	22.8867	0.509395	0.287683	1.77068	0.0766137	0.996816	Gm4419	predicted gene 4419
ENSMUSG00000074219	179.261	-0.194938	0.110107	-1.77044	0.0766547	0.996816	Gm10644	predicted gene 10644
ENSMUSG00000025461	100.841	-0.345219	0.195023	-1.77014	0.076703	0.996816	Cd163l1	CD163 molecule-like 1
ENSMUSG00000003814	8370.28	-0.181907	0.102776	-1.76993	0.0767394	0.996816	Calr	calreticulin
ENSMUSG00000023092	1753.84	0.138618	0.0783303	1.76965	0.0767846	0.996816	Fhl1	four and a half LIM domains 1
ENSMUSG00000031487	111.225	0.357431	0.202014	1.76934	0.0768378	0.996816	Brf2	BRF2, RNA polymerase III transcription initiation factor 50kDa subunit
ENSMUSG00000052955	13.4834	-0.576125	0.325781	-1.76844	0.0769871	0.996816	Cpvl	carboxypeptidase, vitellogenic-like
ENSMUSG00000044667	119.982	0.403783	0.22838	1.76803	0.0770552	0.996816	Plppr4	phospholipid phosphatase related 4
ENSMUSG00000074215	16.3193	0.679313	0.384246	1.76791	0.0770759	0.996816	Gm10643	predicted gene 10643
ENSMUSG00000097004	672.241	-0.186612	0.105564	-1.76777	0.0770998	0.996816	4731419I09Rik	RIKEN cDNA 4731419I09 gene
ENSMUSG00000039725	169.478	0.191571	0.108376	1.76765	0.0771201	0.996816	Trp53rka	transformation related protein 53 regulating kinase A
ENSMUSG00000034412	681.986	0.175742	0.0994245	1.76759	0.0771297	0.996816	Tbc1d10a	TBC1 domain family, member 10a
ENSMUSG00000049339	1955.52	-0.110546	0.0625409	-1.76758	0.0771319	0.996816	Retreg2	reticulophagy regulator family member 2
ENSMUSG00000068854	476.559	-0.290408	0.164299	-1.76755	0.0771353	0.996816	Hist2h2be	histone cluster 2, H2be
ENSMUSG00000038188	290.824	-0.235176	0.133052	-1.76755	0.0771364	0.996816	Scarf1	scavenger receptor class F, member 1
ENSMUSG00000047497	10.1889	0.821508	0.465252	1.76573	0.0774414	0.996816	Adamts12	a disintegrin-like and metallopeptidase (reprolysin type) with thrombospondin type 1 motif, 12
ENSMUSG00000064370	45203.2	-0.187048	0.105942	-1.76557	0.0774686	0.996816	mt-Cytb	mitochondrially encoded cytochrome b
ENSMUSG00000035954	327.264	0.266268	0.150863	1.76497	0.0775696	0.996816	Dock4	dedicator of cytokinesis 4
ENSMUSG00000085720	14.5046	0.472878	0.26803	1.76427	0.0776868	0.996816	Gm7854	predicted gene 7854
ENSMUSG00000022018	391.066	0.298135	0.168986	1.76425	0.0776891	0.996816	Rgcc	regulator of cell cycle
ENSMUSG00000023247	21.4307	-0.426476	0.241777	-1.76392	0.0777447	0.996816	Guca2a	guanylate cyclase activator 2a (guanylin)
ENSMUSG00000039741	1122.85	-0.195104	0.110616	-1.7638	0.0777663	0.996816	Bahcc1	BAH domain and coiled-coil containing 1
ENSMUSG00000021898	12.7836	-0.601703	0.341233	-1.76332	0.0778463	0.996816	Asb14	ankyrin repeat and SOCS box-containing 14
ENSMUSG00000096947	406.336	-0.196497	0.111444	-1.7632	0.0778667	0.996816	Gm26723	predicted gene, 26723
ENSMUSG00000029097	121.802	0.285892	0.162163	1.763	0.0779012	0.996816	Trmt44	tRNA methyltransferase 44
ENSMUSG00000040212	105.214	-0.387714	0.21993	-1.7629	0.0779177	0.996816	Emp3	epithelial membrane protein 3
ENSMUSG00000030782	132.579	0.247748	0.140576	1.76238	0.0780045	0.996816	Tgfb1i1	transforming growth factor beta 1 induced transcript 1
ENSMUSG00000057858	381.535	0.183399	0.104101	1.76174	0.078114	0.996816	Fam204a	family with sequence similarity 204, member A
ENSMUSG00000059475	483.447	0.163082	0.0925755	1.76161	0.0781353	0.996816	Zfp426	zinc finger protein 426
ENSMUSG00000026234	3849.37	0.117158	0.0665098	1.76152	0.0781509	0.996816	Ncl	nucleolin
ENSMUSG00000063320	78.9369	0.26398	0.149861	1.76149	0.0781548	0.996816	1190007I07Rik	RIKEN cDNA 1190007I07 gene
ENSMUSG00000022754	281.553	-0.297023	0.168621	-1.76149	0.0781561	0.996816	Tmem45a	transmembrane protein 45a
ENSMUSG00000032113	74.7281	-0.308833	0.175389	-1.76085	0.0782638	0.996816	Chek1	checkpoint kinase 1
ENSMUSG00000085189	16.0986	-0.470998	0.267681	-1.75955	0.0784839	0.996816	Gm11963	predicted gene 11963
ENSMUSG00000020516	685.079	0.226887	0.128996	1.75887	0.0785999	0.996816	Rps6kb1	ribosomal protein S6 kinase, polypeptide 1
ENSMUSG00000048911	956.915	0.188404	0.107147	1.75837	0.078685	0.996816	Rnf24	ring finger protein 24
ENSMUSG00000076258	4408.32	-1.18817	0.675853	-1.75803	0.0787432	0.996816	Gm23935	predicted gene, 23935
ENSMUSG00000062609	327.509	0.2344	0.133336	1.75797	0.0787533	0.996816	Kcnj15	potassium inwardly-rectifying channel, subfamily J, member 15
ENSMUSG00000023191	156.55	-0.237517	0.135136	-1.75762	0.0788128	0.996816	P3h3	prolyl 3-hydroxylase 3
ENSMUSG00000018449	291.926	0.1657	0.0943049	1.75706	0.0789068	0.996816	Rpain	RPA interacting protein
ENSMUSG00000065735	11.8843	0.552863	0.314883	1.75577	0.0791277	0.996816	Snord80	small nucleolar RNA, C/D box 80
ENSMUSG00000025764	1486.66	-0.195605	0.11141	-1.75572	0.0791358	0.996816	Jade1	jade family PHD finger 1
ENSMUSG00000019947	429.75	0.259765	0.147965	1.75558	0.0791596	0.996816	Arid5b	AT rich interactive domain 5B (MRF1-like)
ENSMUSG00000026484	880.306	0.207936	0.118444	1.75557	0.0791613	0.996816	Rnf2	ring finger protein 2
ENSMUSG00000062826	10.8036	0.669048	0.381289	1.7547	0.0793108	0.996816	Ces2f	carboxylesterase 2F
ENSMUSG00000042082	928.541	-0.117311	0.0668622	-1.75452	0.0793419	0.996816	Arsb	arylsulfatase B
ENSMUSG00000020620	41.8263	-0.394982	0.225135	-1.75442	0.079358	0.996816	Abca8b	ATP-binding cassette, sub-family A (ABC1), member 8b
ENSMUSG00000100594	50.7745	-0.299587	0.170774	-1.75429	0.0793804	0.996816	2810414N06Rik	RIKEN cDNA 2810414N06 gene
ENSMUSG00000042757	37.0975	0.500005	0.28502	1.75428	0.079382	0.996816	Tmem108	transmembrane protein 108
ENSMUSG00000016833	383.577	-0.200329	0.114229	-1.75375	0.0794728	0.996816	Mrps18c	mitochondrial ribosomal protein S18C
ENSMUSG00000051154	847.138	-0.13489	0.0769426	-1.75313	0.0795801	0.996816	Commd3	COMM domain containing 3
ENSMUSG00000074088	625.559	-0.107582	0.0613934	-1.75234	0.0797147	0.996816	Snrnp40	small nuclear ribonucleoprotein 40 (U5)
ENSMUSG00000055401	762.144	0.226585	0.129411	1.7509	0.0799639	0.996816	Fbxo6	F-box protein 6
ENSMUSG00000107024	60.5863	0.472917	0.270198	1.75026	0.0800733	0.996816	NA	NA
ENSMUSG00000041272	35.8351	0.420427	0.24021	1.75024	0.0800762	0.996816	Tox	thymocyte selection-associated high mobility group box
ENSMUSG00000031987	1251.55	-0.144729	0.0827269	-1.74948	0.0802082	0.996816	Egln1	egl-9 family hypoxia-inducible factor 1
ENSMUSG00000032452	117.116	-0.268195	0.153338	-1.74904	0.0802835	0.996816	Clstn2	calsyntenin 2
ENSMUSG00000078695	262.114	-0.221488	0.126645	-1.74889	0.0803096	0.996816	Cisd3	CDGSH iron sulfur domain 3
ENSMUSG00000103767	11.2238	0.580457	0.331906	1.74886	0.0803156	0.996816	Gm37858	predicted gene, 37858
ENSMUSG00000072847	229.223	-0.226977	0.129794	-1.74874	0.0803361	0.996816	A530017D24Rik	RIKEN cDNA A530017D24 gene
ENSMUSG00000046589	131.646	0.260702	0.149228	1.747	0.0806369	0.996816	Lrrc8e	leucine rich repeat containing 8 family, member E
ENSMUSG00000090641	60.847	0.437613	0.250613	1.74617	0.080782	0.996816	Zfp712	zinc finger protein 712
ENSMUSG00000010095	2126.79	0.226533	0.129758	1.74581	0.0808441	0.996816	Slc3a2	solute carrier family 3 (activators of dibasic and neutral amino acid transport), member 2
ENSMUSG00000049515	22.6851	0.54826	0.314069	1.74567	0.0808683	0.996816	Espnl	espin-like
ENSMUSG00000089635	715.178	0.345238	0.197768	1.74567	0.0808686	0.996816	Gm16559	predicted gene 16559
ENSMUSG00000097164	97.1599	0.324035	0.185629	1.74561	0.0808791	0.996816	Cep83os	centrosomal protein 83, opposite strand
ENSMUSG00000020774	28.2789	-0.597221	0.342253	-1.74497	0.0809902	0.996816	Aspa	aspartoacylase
ENSMUSG00000056204	745.11	0.179481	0.102869	1.74476	0.0810272	0.996816	Pgpep1	pyroglutamyl-peptidase I
ENSMUSG00000032652	1391.19	0.200775	0.115124	1.74399	0.0811616	0.996816	Crebl2	cAMP responsive element binding protein-like 2
ENSMUSG00000104737	39.5519	0.438074	0.251194	1.74397	0.0811643	0.996816	Gm42937	predicted gene 42937
ENSMUSG00000025077	285.353	-0.216358	0.124085	-1.74363	0.0812238	0.996816	Dclre1a	DNA cross-link repair 1A
ENSMUSG00000060121	293.75	-0.210732	0.120881	-1.7433	0.0812816	0.996816	Gemin2	gem nuclear organelle associated protein 2
ENSMUSG00000027859	93.0231	0.379722	0.21789	1.74273	0.0813814	0.996816	Ngf	nerve growth factor
ENSMUSG00000026149	17.3818	0.75332	0.432324	1.74249	0.0814226	0.996816	Tm4sf20	transmembrane 4 L six family member 20
ENSMUSG00000028937	254.932	-0.283965	0.162997	-1.74215	0.0814824	0.996816	Acot7	acyl-CoA thioesterase 7
ENSMUSG00000018347	180.681	0.204848	0.117587	1.74209	0.0814922	0.996816	Zkscan6	zinc finger with KRAB and SCAN domains 6
ENSMUSG00000042251	48.3972	0.488856	0.280615	1.74209	0.0814931	0.996816	Pm20d1	peptidase M20 domain containing 1
ENSMUSG00000091238	37.3895	0.313725	0.180141	1.74155	0.0815866	0.996816	Gm17103	predicted gene 17103
ENSMUSG00000024087	275.11	-0.254671	0.146246	-1.74139	0.0816148	0.996816	Cyp1b1	cytochrome P450, family 1, subfamily b, polypeptide 1
ENSMUSG00000038611	1317.36	0.146703	0.0842794	1.74067	0.0817415	0.996816	Phrf1	PHD and ring finger domains 1
ENSMUSG00000032892	239.018	-0.252165	0.144879	-1.74053	0.0817665	0.996816	Rangrf	RAN guanine nucleotide release factor
ENSMUSG00000034560	755.144	0.217444	0.124978	1.73986	0.0818831	0.996816	Washc4	WASH complex subunit 4
ENSMUSG00000030323	714.133	0.15275	0.0878053	1.73965	0.0819208	0.996816	Ift122	intraflagellar transport 122
ENSMUSG00000038544	337.351	0.173104	0.0995144	1.73949	0.0819486	0.996816	Inip	INTS3 and NABP interacting protein
ENSMUSG00000039117	1003.13	-0.139569	0.0802354	-1.73949	0.0819487	0.996816	Taf4	TATA-box binding protein associated factor 4
ENSMUSG00000038349	361.943	0.172805	0.0993612	1.73916	0.0820064	0.996816	Plcl1	phospholipase C-like 1
ENSMUSG00000105895	56.3981	-0.434562	0.249905	-1.73891	0.0820503	0.996816	Gm42829	predicted gene 42829
ENSMUSG00000104303	61.2899	0.236716	0.136142	1.73874	0.08208	0.996816	Gm36976	predicted gene, 36976
ENSMUSG00000001786	759.64	0.127394	0.073272	1.73865	0.0820969	0.996816	Fbxo7	F-box protein 7
ENSMUSG00000074384	26.8363	0.457365	0.263121	1.73823	0.0821704	0.996816	AI429214	expressed sequence AI429214
ENSMUSG00000026288	226.909	0.224225	0.129031	1.73777	0.0822522	0.996816	Inpp5d	inositol polyphosphate-5-phosphatase D
ENSMUSG00000042628	904.621	0.12126	0.0697879	1.73755	0.0822903	0.996816	Zfyve1	zinc finger, FYVE domain containing 1
ENSMUSG00000079043	163.127	0.266558	0.153412	1.73753	0.0822944	0.996816	Fastkd5	FAST kinase domains 5
ENSMUSG00000022562	926.853	0.18515	0.106582	1.73715	0.08236	0.996816	Oplah	5-oxoprolinase (ATP-hydrolysing)
ENSMUSG00000030615	288.049	-0.195982	0.112838	-1.73685	0.0824137	0.996816	Tmem126a	transmembrane protein 126A
ENSMUSG00000025200	280.863	0.142116	0.0818587	1.73612	0.0825432	0.996816	Cwf19l1	CWF19-like 1, cell cycle control (S, pombe)
ENSMUSG00000090023	9.31421	-0.81009	0.466678	-1.73586	0.0825879	0.996816	Gm16302	predicted gene 16302
ENSMUSG00000024899	525.493	-0.212896	0.122678	-1.73541	0.0826684	0.996816	Papss2	3'-phosphoadenosine 5'-phosphosulfate synthase 2
ENSMUSG00000105065	28.4304	0.34453	0.198608	1.73472	0.08279	0.996816	Gm42513	predicted gene 42513
ENSMUSG00000028886	951.347	-0.0996075	0.0574229	-1.73463	0.0828064	0.996816	Eya3	EYA transcriptional coactivator and phosphatase 3
ENSMUSG00000023345	32.8063	0.420604	0.242527	1.73425	0.0828729	0.996816	Poc1a	POC1 centriolar protein A
ENSMUSG00000089960	99.1636	0.480374	0.277085	1.73367	0.0829761	0.996816	Ugt1a1	UDP glucuronosyltransferase 1 family, polypeptide A1
ENSMUSG00000044062	14.6672	-0.552101	0.318628	-1.73274	0.083141	0.996816	Plekhd1os	pleckstrin homology domain containing, family D (with coiled-coil domains) member 1, opposite strand
ENSMUSG00000060703	215.113	-0.210769	0.121673	-1.73226	0.0832277	0.996816	Cd302	CD302 antigen
ENSMUSG00000087252	9.95984	0.673616	0.388957	1.73185	0.0832998	0.996816	Gm14379	predicted gene 14379
ENSMUSG00000045094	507.127	0.178574	0.103146	1.73127	0.0834036	0.996816	Arhgef37	Rho guanine nucleotide exchange factor (GEF) 37
ENSMUSG00000015467	116.008	0.244932	0.141502	1.73094	0.0834621	0.996816	Egfl8	EGF-like domain 8
ENSMUSG00000025511	1085.62	0.273148	0.157825	1.73071	0.083504	0.996816	Tspan4	tetraspanin 4
ENSMUSG00000037710	742.622	-0.122196	0.0706275	-1.73014	0.0836046	0.996816	Cisd1	CDGSH iron sulfur domain 1
ENSMUSG00000006542	11.6101	0.697379	0.403097	1.73005	0.0836209	0.996816	Prkag3	protein kinase, AMP-activated, gamma 3 non-catatlytic subunit
ENSMUSG00000036046	1068.23	-0.138717	0.080196	-1.72972	0.0836796	0.996816	5031439G07Rik	RIKEN cDNA 5031439G07 gene
ENSMUSG00000092544	106.188	0.241583	0.139711	1.72915	0.0837815	0.996816	Gm20422	predicted gene 20422
ENSMUSG00000055430	15.3711	0.478257	0.276651	1.72874	0.0838561	0.996816	Nap1l5	nucleosome assembly protein 1-like 5
ENSMUSG00000021891	257.819	0.188472	0.109023	1.72873	0.0838581	0.996816	Mettl6	methyltransferase like 6
ENSMUSG00000001700	1442.8	0.162459	0.0939863	1.72854	0.0838908	0.996816	Gramd3	GRAM domain containing 3
ENSMUSG00000059336	1658.48	0.167463	0.0969738	1.72689	0.0841867	0.996816	Slc14a1	solute carrier family 14 (urea transporter), member 1
ENSMUSG00000009092	13.6921	-0.583021	0.337689	-1.7265	0.0842574	0.996816	Derl3	Der1-like domain family, member 3
ENSMUSG00000007872	723.025	0.258716	0.14987	1.72627	0.0842984	0.996816	Id3	inhibitor of DNA binding 3
ENSMUSG00000096740	275.891	0.188823	0.109386	1.72621	0.0843101	0.996816	Lbhd1	LBH domain containing 1
ENSMUSG00000034867	792.618	-0.141157	0.0818193	-1.72523	0.0844862	0.996816	Ankrd27	ankyrin repeat domain 27 (VPS9 domain)
ENSMUSG00000003779	207.951	0.15955	0.0924881	1.72509	0.0845111	0.996816	Kif20a	kinesin family member 20A
ENSMUSG00000000378	421.062	0.171402	0.0993747	1.72481	0.084562	0.996816	Ccm2	cerebral cavernous malformation 2
ENSMUSG00000080486	11.0183	0.54426	0.315554	1.72478	0.0845677	0.996816	Snord100	small nucleolar RNA, C/D box 100
ENSMUSG00000043059	329.967	0.197868	0.114765	1.72411	0.0846883	0.996816	Zfp513	zinc finger protein 513
ENSMUSG00000038633	2552.21	-0.112352	0.0651673	-1.72406	0.0846965	0.996816	Degs1	delta(4)-desaturase, sphingolipid 1
ENSMUSG00000098424	31.023	-0.404277	0.23453	-1.72377	0.0847487	0.996816	Gm27202	predicted gene 27202
ENSMUSG00000070284	305.513	0.209731	0.121722	1.72303	0.0848824	0.996816	Gmppb	GDP-mannose pyrophosphorylase B
ENSMUSG00000101628	733.136	-0.151289	0.0878481	-1.72217	0.0850391	0.996816	Gm28177	predicted gene 28177
ENSMUSG00000087579	32.9977	0.374442	0.217455	1.72193	0.0850817	0.996816	Hectd2os	Hectd2, opposite strand
ENSMUSG00000037210	804.044	0.181079	0.105168	1.7218	0.0851052	0.996816	Fam193a	family with sequence similarity 193, member A
ENSMUSG00000074862	67.9956	-0.283812	0.164896	-1.72116	0.0852225	0.996816	BC025920	cDNA sequence BC025920
ENSMUSG00000081343	35.0308	0.484636	0.281626	1.72085	0.0852773	0.996816	Gm16071	predicted gene 16071
ENSMUSG00000021252	355.167	-0.14128	0.0821719	-1.71932	0.0855559	0.996816	Erg28	ergosterol biosynthesis 28
ENSMUSG00000029335	248.725	0.340731	0.198245	1.71874	0.0856621	0.996816	Bmp3	bone morphogenetic protein 3
ENSMUSG00000051037	35.9087	0.440121	0.256124	1.71839	0.0857254	0.996816	Zfp455	zinc finger protein 455
ENSMUSG00000007815	6049.06	-0.0947669	0.0551504	-1.71834	0.0857354	0.996816	Rhoa	ras homolog family member A
ENSMUSG00000006611	109.274	0.32208	0.187438	1.71833	0.0857367	0.996816	Hfe	hemochromatosis
ENSMUSG00000032202	63.4232	0.315455	0.183693	1.71729	0.085926	0.996816	Rab27a	RAB27A, member RAS oncogene family
ENSMUSG00000065126	17.4185	0.434191	0.252889	1.71692	0.0859934	0.996816	Snord104	small nucleolar RNA, C/D box 104
ENSMUSG00000070632	23.6487	-0.484116	0.282145	-1.71584	0.0861908	0.996816	NA	NA
ENSMUSG00000039201	209.251	0.227933	0.132908	1.71497	0.0863506	0.996816	Tbc1d25	TBC1 domain family, member 25
ENSMUSG00000025324	94.1151	0.269775	0.157391	1.71405	0.0865204	0.996816	Atp10a	ATPase, class V, type 10A
ENSMUSG00000065540	9.89869	0.690612	0.402968	1.71382	0.0865627	0.996816	Mir126a	microRNA 126a
ENSMUSG00000024018	386.465	0.1178	0.0687399	1.71371	0.0865825	0.996816	Ccdc167	coiled-coil domain containing 167
ENSMUSG00000030616	1618.55	0.187801	0.109601	1.71349	0.0866218	0.996816	Sytl2	synaptotagmin-like 2
ENSMUSG00000025813	22.0264	0.673978	0.393349	1.71344	0.0866325	0.996816	Homer2	homer scaffolding protein 2
ENSMUSG00000036894	102.062	0.221558	0.129411	1.71205	0.0868872	0.996816	Rap2b	RAP2B, member of RAS oncogene family
ENSMUSG00000019927	416.339	-0.130146	0.0760301	-1.71176	0.0869403	0.996816	Ube2d1	ubiquitin-conjugating enzyme E2D 1
ENSMUSG00000031023	312.569	0.167256	0.0977234	1.71153	0.0869839	0.996816	Akip1	A kinase (PRKA) interacting protein 1
ENSMUSG00000023452	875.989	0.132666	0.077516	1.71146	0.0869954	0.996816	Pisd	phosphatidylserine decarboxylase
ENSMUSG00000028246	17.3326	0.500401	0.292467	1.71097	0.0870874	0.996816	Faxc	failed axon connections homolog
ENSMUSG00000018326	3495.11	-0.0945948	0.0552927	-1.7108	0.0871177	0.996816	Ywhab	tyrosine 3-monooxygenase/tryptophan 5-monooxygenase activation protein, beta polypeptide
ENSMUSG00000028894	664.977	-0.131063	0.0766212	-1.71053	0.0871687	0.996816	Inpp5b	inositol polyphosphate-5-phosphatase B
ENSMUSG00000024965	74.8597	0.293101	0.171365	1.71039	0.0871942	0.996816	Fermt3	fermitin family member 3
ENSMUSG00000099913	557.185	-0.169754	0.0992591	-1.71021	0.0872268	0.996816	Gm28551	predicted gene 28551
ENSMUSG00000000530	568.522	0.15764	0.0921842	1.71006	0.0872552	0.996816	Acvrl1	activin A receptor, type II-like 1
ENSMUSG00000042793	244.146	-0.173131	0.10125	-1.70993	0.0872786	0.996816	Lgr6	leucine-rich repeat-containing G protein-coupled receptor 6
ENSMUSG00000076617	37.9457	-0.481564	0.281646	-1.70982	0.0872992	0.996816	Ighm	immunoglobulin heavy constant mu
ENSMUSG00000016664	3778.98	0.105247	0.0615647	1.70953	0.0873522	0.996816	Pacsin2	protein kinase C and casein kinase substrate in neurons 2
ENSMUSG00000032513	557.489	-0.114964	0.0672511	-1.70948	0.0873621	0.996816	Gorasp1	golgi reassembly stacking protein 1
ENSMUSG00000041625	270.961	-0.128194	0.0750197	-1.70881	0.087486	0.996816	Ggact	gamma-glutamylamine cyclotransferase
ENSMUSG00000029309	637.986	0.165567	0.0969284	1.70814	0.0876103	0.996816	Sparcl1	SPARC-like 1
ENSMUSG00000035329	481.241	-0.168341	0.0985687	-1.70786	0.0876628	0.996816	Fbxo33	F-box protein 33
ENSMUSG00000058046	12.9286	-0.522795	0.306132	-1.70775	0.0876834	0.996816	4933430I17Rik	RIKEN cDNA 4933430I17 gene
ENSMUSG00000086432	34.6836	-0.570493	0.334137	-1.70736	0.0877549	0.996816	B430119L08Rik	RIKEN cDNA B430119L08 gene
ENSMUSG00000032292	142.842	-0.370646	0.21715	-1.70687	0.0878469	0.996816	Nr2e3	nuclear receptor subfamily 2, group E, member 3
ENSMUSG00000051747	172.424	0.260539	0.152652	1.70676	0.0878676	0.996816	Ttn	titin
ENSMUSG00000066278	288.913	-0.190109	0.111389	-1.70672	0.0878742	0.996816	Vps37b	vacuolar protein sorting 37B
ENSMUSG00000052914	316.302	-0.189544	0.111117	-1.70581	0.088044	0.996816	Cyp2j6	cytochrome P450, family 2, subfamily j, polypeptide 6
ENSMUSG00000038497	781.349	-0.137054	0.0803515	-1.70568	0.0880669	0.996816	Tmco3	transmembrane and coiled-coil domains 3
ENSMUSG00000033610	211.689	-0.202139	0.118516	-1.70559	0.0880842	0.996816	Pank1	pantothenate kinase 1
ENSMUSG00000097006	482.943	0.136131	0.0798154	1.70557	0.0880882	0.996816	9530082P21Rik	RIKEN cDNA 9530082P21 gene
ENSMUSG00000100967	85.9473	0.22553	0.132287	1.70485	0.0882215	0.996816	Gm29666	predicted gene 29666
ENSMUSG00000030727	529.904	0.200421	0.117575	1.70463	0.0882642	0.996816	Rabep2	rabaptin, RAB GTPase binding effector protein 2
ENSMUSG00000055748	328.599	0.486971	0.285744	1.70422	0.08834	0.996816	Gsdmc4	gasdermin C4
ENSMUSG00000021686	1095.36	-0.0984811	0.0577871	-1.70421	0.0883424	0.996816	Ap3b1	adaptor-related protein complex 3, beta 1 subunit
ENSMUSG00000064725	32.4515	0.447794	0.262801	1.70393	0.0883949	0.996816	Snord96a	small nucleolar RNA, C/D box 96A
ENSMUSG00000089943	98.2428	0.471558	0.276759	1.70386	0.0884073	0.996816	Ugt1a5	UDP glucuronosyltransferase 1 family, polypeptide A5
ENSMUSG00000089675	98.2428	0.471558	0.276759	1.70386	0.0884073	0.996816	Ugt1a8	UDP glucuronosyltransferase 1 family, polypeptide A8
ENSMUSG00000040272	186.821	-0.218823	0.128469	-1.70332	0.0885084	0.996816	Accs	1-aminocyclopropane-1-carboxylate synthase (non-functional)
ENSMUSG00000041377	17.437	-0.773595	0.45431	-1.70279	0.0886073	0.996816	Ninj2	ninjurin 2
ENSMUSG00000008193	9.89855	-0.815298	0.478839	-1.70266	0.0886323	0.996816	Spib	Spi-B transcription factor (Spi-1/PU,1 related)
ENSMUSG00000030604	25.705	0.418534	0.245843	1.70245	0.0886715	0.996816	Zfp626	zinc finger protein 626
ENSMUSG00000106175	108.222	-0.362253	0.212833	-1.70205	0.0887451	0.996816	Gm44313	predicted gene, 44313
ENSMUSG00000053714	203.106	0.188915	0.110995	1.70202	0.0887521	0.996816	4732471J01Rik	RIKEN cDNA 4732471J01 gene
ENSMUSG00000060508	12.262	0.569527	0.334657	1.70182	0.0887888	0.996816	Nlrp9b	NLR family, pyrin domain containing 9B
ENSMUSG00000060519	432.777	-0.185917	0.109269	-1.70146	0.0888566	0.996816	Tor3a	torsin family 3, member A
ENSMUSG00000021211	37.2088	0.620918	0.36498	1.70124	0.0888981	0.996816	Akr1c12	aldo-keto reductase family 1, member C12
ENSMUSG00000022792	211.55	0.168899	0.0993041	1.70082	0.0889765	0.996816	Yars2	tyrosyl-tRNA synthetase 2 (mitochondrial)
ENSMUSG00000065124	43.6185	-0.388458	0.228463	-1.70031	0.0890727	0.996816	Snora65	small nucleolar RNA, H/ACA box 65
ENSMUSG00000017767	36.9449	0.333532	0.196165	1.70026	0.0890813	0.996816	Spata25	spermatogenesis associated 25
ENSMUSG00000040640	52.1089	0.296064	0.174134	1.70021	0.0890909	0.996816	Erc2	ELKS/RAB6-interacting/CAST family member 2
ENSMUSG00000022838	42.0524	-0.329596	0.193871	-1.70008	0.0891162	0.996816	Eaf2	ELL associated factor 2
ENSMUSG00000033902	1251.09	0.170708	0.100451	1.69942	0.089241	0.996816	Mapkbp1	mitogen-activated protein kinase binding protein 1
ENSMUSG00000022026	10.1058	0.75888	0.446597	1.69925	0.0892723	0.996816	Olfm4	olfactomedin 4
ENSMUSG00000097391	11.7779	0.86803	0.510933	1.69891	0.0893359	0.996816	Mirg	miRNA containing gene
ENSMUSG00000056025	16.6925	0.517499	0.304698	1.6984	0.0894316	0.996816	Clca3a1	chloride channel accessory 3A1
ENSMUSG00000027303	1708.76	-0.102898	0.0606008	-1.69796	0.0895145	0.996816	Ptpra	protein tyrosine phosphatase, receptor type, A
ENSMUSG00000092443	25.5493	-0.361676	0.213019	-1.69786	0.0895342	0.996816	Gm20726	predicted gene, 20726
ENSMUSG00000028407	261.336	-0.151756	0.0893961	-1.69757	0.089589	0.996816	Toporsos	topoisomerase I binding, arginine/serine-rich, opposite strand
ENSMUSG00000044060	177.709	-0.266419	0.156951	-1.69747	0.0896079	0.996816	NA	NA
ENSMUSG00000054499	302.356	0.168764	0.099477	1.69651	0.0897884	0.996816	Dedd2	death effector domain-containing DNA binding protein 2
ENSMUSG00000031673	229.899	-0.265567	0.156553	-1.69634	0.0898222	0.996816	Cdh11	cadherin 11
ENSMUSG00000036285	424.85	-0.143104	0.0843685	-1.69618	0.0898523	0.996816	Noa1	nitric oxide associated 1
ENSMUSG00000029283	111.277	0.260017	0.153314	1.69598	0.0898902	0.996816	Cdc7	cell division cycle 7 (S, cerevisiae)
ENSMUSG00000022848	631.444	-0.12563	0.074125	-1.69484	0.0901057	0.996816	Dirc2	disrupted in renal carcinoma 2 (human)
ENSMUSG00000031885	468.308	-0.21522	0.127006	-1.69456	0.0901589	0.996816	Cbfb	core binding factor beta
ENSMUSG00000042379	10.821	-0.664299	0.392025	-1.69453	0.090164	0.996816	Esm1	endothelial cell-specific molecule 1
ENSMUSG00000040424	27.0437	0.440048	0.259695	1.69448	0.0901735	0.996816	Hipk4	homeodomain interacting protein kinase 4
ENSMUSG00000097258	130.13	0.297869	0.175795	1.69442	0.090186	0.996816	Gm26767	predicted gene, 26767
ENSMUSG00000060429	65.4963	0.291231	0.171885	1.69434	0.090201	0.996816	Sntb1	syntrophin, basic 1
ENSMUSG00000096232	167.997	-0.185009	0.109202	-1.69419	0.0902298	0.996816	NA	NA
ENSMUSG00000018733	188.991	0.14792	0.0873251	1.69389	0.0902854	0.996816	Pex12	peroxisomal biogenesis factor 12
ENSMUSG00000024645	270.897	-0.198611	0.117259	-1.69379	0.0903054	0.996816	Timm21	tranlocase of inner mitochondrial membrane 21
ENSMUSG00000001661	185.555	-0.25582	0.151079	-1.69329	0.0903998	0.996816	Hoxc6	homeobox C6
ENSMUSG00000002985	2485.58	-0.16119	0.0952271	-1.69269	0.0905142	0.996816	Apoe	apolipoprotein E
ENSMUSG00000090124	109.574	0.446611	0.263902	1.69234	0.0905821	0.996816	Ugt1a7c	UDP glucuronosyltransferase 1 family, polypeptide A7C
ENSMUSG00000021764	641.431	-0.140557	0.0830671	-1.69208	0.0906301	0.996816	Ndufs4	NADH dehydrogenase (ubiquinone) Fe-S protein 4
ENSMUSG00000021009	1849.91	0.174135	0.102928	1.69181	0.090682	0.996816	Ptpn21	protein tyrosine phosphatase, non-receptor type 21
ENSMUSG00000028417	508.711	0.260194	0.153853	1.69119	0.0908012	0.996816	Tal2	T cell acute lymphocytic leukemia 2
ENSMUSG00000034648	279.959	-0.196929	0.116447	-1.69114	0.0908092	0.996816	Lrrn1	leucine rich repeat protein 1, neuronal
ENSMUSG00000019857	368.108	0.171774	0.101573	1.69114	0.0908106	0.996816	Asf1a	anti-silencing function 1A histone chaperone
ENSMUSG00000074646	144.307	-0.203184	0.120147	-1.69113	0.0908112	0.996816	6430550D23Rik	RIKEN cDNA 6430550D23 gene
ENSMUSG00000058838	16.0946	0.457165	0.270377	1.69084	0.090867	0.996816	Rps27a-ps2	ribosomal protein S27A, pseudogene 2
ENSMUSG00000021047	36.4309	0.401866	0.237759	1.69022	0.0909851	0.996816	Nova1	neuro-oncological ventral antigen 1
ENSMUSG00000074182	237.922	0.209501	0.123951	1.69019	0.0909911	0.996816	Znhit6	zinc finger, HIT type 6
ENSMUSG00000067925	107.276	-0.198336	0.117351	-1.69011	0.091007	0.996816	Cxx1a	CAAX box 1A
ENSMUSG00000011884	688.127	-0.159652	0.0944631	-1.6901	0.0910082	0.996816	Gltp	glycolipid transfer protein
ENSMUSG00000017652	20.25	0.59946	0.354763	1.68975	0.0910758	0.996816	Cd40	CD40 antigen
ENSMUSG00000035067	330.609	0.1914	0.113274	1.6897	0.0910846	0.996816	Xkr6	X-linked Kx blood group related 6
ENSMUSG00000055850	2116.24	-0.0965289	0.0571532	-1.68895	0.0912286	0.996816	Rnf181	ring finger protein 181
ENSMUSG00000027715	125.25	-0.146347	0.086663	-1.68869	0.0912798	0.996816	Ccna2	cyclin A2
ENSMUSG00000025792	1886.16	0.229337	0.135886	1.68772	0.091465	0.996816	Slc25a10	solute carrier family 25 (mitochondrial carrier, dicarboxylate transporter), member 10
ENSMUSG00000081648	11.7656	0.716119	0.424316	1.6877	0.0914684	0.996816	Gm13423	predicted gene 13423
ENSMUSG00000079559	43.0893	-0.322188	0.190909	-1.68765	0.0914787	0.996816	Colca2	COLCA2 homolog
ENSMUSG00000029390	3368.87	-0.106496	0.0631224	-1.68713	0.0915779	0.996816	Tmed2	transmembrane p24 trafficking protein 2
ENSMUSG00000062785	80.4882	-0.253548	0.150289	-1.68707	0.09159	0.996816	Kcnc3	potassium voltage gated channel, Shaw-related subfamily, member 3
ENSMUSG00000097944	60.2209	0.313901	0.186101	1.68672	0.0916566	0.996816	A130014A01Rik	RIKEN cDNA A130014A01 gene
ENSMUSG00000090175	98.3468	0.467855	0.277391	1.68663	0.0916752	0.996816	Ugt1a9	UDP glucuronosyltransferase 1 family, polypeptide A9
ENSMUSG00000107336	22.3741	0.459195	0.272306	1.68632	0.091734	0.996816	Gm43461	predicted gene 43461
ENSMUSG00000063065	2765.64	-0.119199	0.070692	-1.68617	0.0917626	0.996816	Mapk3	mitogen-activated protein kinase 3
ENSMUSG00000029475	502.613	-0.129193	0.0766206	-1.68614	0.0917697	0.996816	Kdm2b	lysine (K)-specific demethylase 2B
ENSMUSG00000097504	169.161	-0.237139	0.140643	-1.6861	0.0917759	0.996816	4930516B21Rik	RIKEN cDNA 4930516B21 gene
ENSMUSG00000028757	3111.02	-0.0961325	0.0570239	-1.68583	0.0918287	0.996816	Ddost	dolichyl-di-phosphooligosaccharide-protein glycotransferase
ENSMUSG00000065412	30.2274	0.42914	0.254631	1.68534	0.0919226	0.996816	Mir29b-2	microRNA 29b-2
ENSMUSG00000056941	525.341	0.121028	0.0718285	1.68496	0.0919967	0.996816	Commd7	COMM domain containing 7
ENSMUSG00000040688	868.47	0.253078	0.150228	1.68462	0.0920614	0.996816	Tbl3	transducin (beta)-like 3
ENSMUSG00000043311	183.562	0.286956	0.170354	1.68447	0.0920916	0.996816	D17H6S53E	DNA segment, Chr 17, human D6S53E
ENSMUSG00000004891	924.545	-0.208458	0.123756	-1.68442	0.0921001	0.996816	Nes	nestin
ENSMUSG00000001248	939.828	-0.13333	0.0791704	-1.68409	0.0921645	0.996816	Gramd1a	GRAM domain containing 1A
ENSMUSG00000024781	1085.62	-0.135459	0.0805026	-1.68267	0.092439	0.996816	Lipa	lysosomal acid lipase A
ENSMUSG00000032561	972.078	-0.187182	0.111257	-1.68243	0.0924862	0.996816	Acpp	acid phosphatase, prostate
ENSMUSG00000094595	14.5693	0.491782	0.292311	1.68239	0.092493	0.996816	Fsbp	fibrinogen silencer binding protein
ENSMUSG00000027196	11.4745	0.636166	0.378188	1.68214	0.0925413	0.996816	Alkbh3os1	alkB homolog 3, opposite strand 1
ENSMUSG00000042408	837.866	-0.200598	0.119336	-1.68095	0.0927726	0.996816	Zmym6	zinc finger, MYM-type 6
ENSMUSG00000031594	19.5787	-0.640869	0.381337	-1.68058	0.0928436	0.996816	Fgl1	fibrinogen-like protein 1
ENSMUSG00000019842	386.62	0.237974	0.141613	1.68045	0.0928705	0.996816	Traf3ip2	TRAF3 interacting protein 2
ENSMUSG00000042284	874.097	-0.172437	0.102637	-1.68007	0.0929435	0.996816	Itga1	integrin alpha 1
ENSMUSG00000106892	47.7949	-0.265336	0.157951	-1.67987	0.0929829	0.996816	Gm42791	predicted gene 42791
ENSMUSG00000053600	121.133	0.221272	0.131722	1.67984	0.092989	0.996816	Zfp472	zinc finger protein 472
ENSMUSG00000019082	169.451	-0.224952	0.133931	-1.67961	0.0930323	0.996816	Slc25a22	solute carrier family 25 (mitochondrial carrier, glutamate), member 22
ENSMUSG00000018570	52.4232	-0.352424	0.209869	-1.67926	0.0931013	0.996816	2810408A11Rik	RIKEN cDNA 2810408A11 gene
ENSMUSG00000029466	965.959	0.140784	0.0838498	1.679	0.0931514	0.996816	Anapc7	anaphase promoting complex subunit 7
ENSMUSG00000107090	13.5009	-0.613729	0.365712	-1.67818	0.0933127	0.996816	Gm42884	predicted gene 42884
ENSMUSG00000097634	48.6633	0.295397	0.176065	1.67777	0.0933913	0.996816	Gm26827	predicted gene, 26827
ENSMUSG00000028019	26.2112	0.381717	0.22753	1.67766	0.093414	0.996816	Pdgfc	platelet-derived growth factor, C polypeptide
ENSMUSG00000039115	345.33	0.190779	0.113739	1.67734	0.0934758	0.996816	Itga9	integrin alpha 9
ENSMUSG00000029608	132.967	-0.321582	0.191746	-1.67712	0.0935187	0.996816	Rph3a	rabphilin 3A
ENSMUSG00000036986	657.324	0.160376	0.0956639	1.67645	0.0936498	0.996816	Pml	promyelocytic leukemia
ENSMUSG00000024842	12.2807	-0.517878	0.309013	-1.67591	0.0937562	0.996816	Cabp4	calcium binding protein 4
ENSMUSG00000046062	1598.6	0.139134	0.0830206	1.6759	0.0937583	0.996816	Ppp1r15b	protein phosphatase 1, regulatory (inhibitor) subunit 15b
ENSMUSG00000090145	98.4742	0.464145	0.27705	1.67531	0.0938737	0.996816	Ugt1a6b	UDP glucuronosyltransferase 1 family, polypeptide A6B
ENSMUSG00000039703	1507.4	0.0992888	0.0592743	1.67507	0.0939196	0.996816	Nploc4	NPL4 homolog, ubiquitin recognition factor
ENSMUSG00000060012	1243.67	0.289015	0.172564	1.67483	0.0939676	0.996816	Kif13b	kinesin family member 13B
ENSMUSG00000102145	767.792	0.225959	0.134916	1.67482	0.0939696	0.996816	Gm38056	predicted gene, 38056
ENSMUSG00000044026	2006.47	0.265584	0.158605	1.67451	0.094031	0.996816	Slc35g1	solute carrier family 35, member G1
ENSMUSG00000037408	457.594	0.237672	0.141953	1.6743	0.0940722	0.996816	Cnnm4	cyclin M4
[truncated: 14,897 more rows]

## Sheet: wt_chow-vs-salt
ensembl_gene_id	baseMean	log2FoldChange	lfcSE	stat	pvalue	padj	external_gene_name	description
[truncated: 21,501 more rows]

## Sheet: ko_chow-vs-salt
ensembl_gene_id	baseMean	log2FoldChange	lfcSE	stat	pvalue	padj	external_gene_name	description
[truncated: 20,631 more rows]
