# Supplementary material for: Reduced urine volume and changed renal sphingolipid metabolism in P2ry14-deficient mice
Source: Front Cell Dev Biol. 2023 May 11;11:1128456. doi: 10.3389/fcell.2023.1128456 (PMC10213973; doi:10.3389/fcell.2023.1128456)
Supplement: Supplementary file 1 [file DataSheet1.zip › Supplementary Material/Supplementary Table S6.XLSX]

## Sheet: chow_wt-vs-ko
ensembl_gene_id	baseMean	log2FoldChange	lfcSE	stat	pvalue	padj	external_gene_name	description
ENSMUSG00000036381	542.41	-2.85292	0.302253	-9.43884	3.76916e-21	4.99149e-17	P2ry14	purinergic receptor P2Y, G-protein coupled, 14
ENSMUSG00000050075	40.4492	2.80351	0.490701	5.71328	1.10821e-08	7.33799e-05	Gpr171	G protein-coupled receptor 171
ENSMUSG00000043461	2211.03	-0.731624	0.136868	-5.34548	9.01797e-08	0.000398083	Sptssb	serine palmitoyltransferase, small subunit B
ENSMUSG00000027956	102.269	1.10266	0.231222	4.76883	1.85296e-06	0.0061347	Tmem144	transmembrane protein 144
ENSMUSG00000026458	86.8003	0.688301	0.173912	3.95776	7.56559e-05	0.200382	Ppfia4	protein tyrosine phosphatase, receptor type, f polypeptide (PTPRF), interacting protein (liprin), alpha 4
ENSMUSG00000015401	865.837	-0.686293	0.17732	-3.87037	0.000108672	0.215684	Tmem27	transmembrane protein 27
ENSMUSG00000073422	724.341	0.256169	0.0663879	3.85867	0.000114006	0.215684	H2-Ke6	H2-K region expressed gene 6
ENSMUSG00000026784	108.544	-0.628091	0.166252	-3.77796	0.00015812	0.261748	Pdss1	prenyl (solanesyl) diphosphate synthase, subunit 1
ENSMUSG00000026228	162.537	-0.444713	0.126005	-3.52932	0.000416631	0.588981	Htr2b	5-hydroxytryptamine (serotonin) receptor 2B
ENSMUSG00000028137	302.309	-0.627247	0.1788	-3.5081	0.000451319	0.588981	Celf3	CUGBP, Elav-like family member 3
ENSMUSG00000020238	1001.02	0.244192	0.0700376	3.48659	0.000489224	0.588981	Ncln	nicalin
ENSMUSG00000049401	674.885	0.179276	0.0531368	3.37385	0.000741234	0.667807	Ogfr	opioid growth factor receptor
ENSMUSG00000024446	192.472	0.341066	0.101207	3.37	0.00075168	0.667807	Rpp21	ribonuclease P 21 subunit
ENSMUSG00000020387	1062.97	-0.281848	0.0837909	-3.3637	0.000769051	0.667807	Jade2	jade family PHD finger 2
ENSMUSG00000024851	385.378	0.274686	0.0818343	3.35661	0.000789035	0.667807	Pitpnm1	phosphatidylinositol transfer protein, membrane-associated 1
ENSMUSG00000020839	52.7357	-0.897163	0.269397	-3.33026	0.000867639	0.667807	Tmigd1	transmembrane and immunoglobulin domain containing 1
ENSMUSG00000097119	330.094	-0.300454	0.0902923	-3.32757	0.000876072	0.667807	B230354K17Rik	RIKEN cDNA B230354K17 gene
ENSMUSG00000032376	944.091	-0.223521	0.0676602	-3.30359	0.000954568	0.667807	Usp3	ubiquitin specific peptidase 3
ENSMUSG00000070808	286.569	-0.386496	0.11703	-3.30255	0.000958116	0.667807	Bicra	BRD4 interacting chromatin remodeling complex associated protein
ENSMUSG00000062609	376.155	-0.394715	0.121827	-3.23995	0.00119549	0.758957	Kcnj15	potassium inwardly-rectifying channel, subfamily J, member 15
ENSMUSG00000085776	25.0609	-0.906081	0.279823	-3.23805	0.00120351	0.758957	5430402O13Rik	RIKEN cDNA 5430402O13 gene
ENSMUSG00000028461	302.496	0.290195	0.0907358	3.19824	0.0013827	0.832324	Ccdc107	coiled-coil domain containing 107
ENSMUSG00000038007	2447.33	-0.400221	0.126783	-3.15675	0.00159538	0.918593	Acer2	alkaline ceramidase 2
ENSMUSG00000038077	124.508	-0.45219	0.144182	-3.13624	0.00171126	0.94426	Kcna6	potassium voltage-gated channel, shaker-related, subfamily, member 6
ENSMUSG00000016087	155.975	-0.544917	0.175955	-3.09692	0.00195545	0.985258	Fli1	Friend leukemia integration 1
ENSMUSG00000048070	128.252	-0.472801	0.152964	-3.09092	0.00199535	0.985258	Pirt	phosphoinositide-interacting regulator of transient receptor potential channels
ENSMUSG00000041548	150.203	-0.398688	0.12907	-3.08893	0.00200876	0.985258	Hspb8	heat shock protein 8
ENSMUSG00000052713	476.67	-0.497825	0.161809	-3.07662	0.00209364	0.990218	Zfp608	zinc finger protein 608
ENSMUSG00000028086	391.262	-0.25288	0.0834494	-3.03034	0.00244276	0.999858	Fbxw7	F-box and WD-40 domain protein 7
ENSMUSG00000053490	102.584	-0.522924	0.172725	-3.0275	0.00246586	0.999858	Trim60	tripartite motif-containing 60
ENSMUSG00000024246	40.1779	-0.720649	0.238082	-3.0269	0.00247076	0.999858	Thumpd2	THUMP domain containing 2
ENSMUSG00000072941	166.005	-0.504224	0.167928	-3.00261	0.00267672	0.999858	Sod3	superoxide dismutase 3, extracellular
ENSMUSG00000078878	108.043	-0.441757	0.147323	-2.99856	0.00271257	0.999858	Gm14305	predicted gene 14305
ENSMUSG00000036769	437.007	-0.27703	0.0929361	-2.98087	0.00287435	0.999858	Wdr44	WD repeat domain 44
ENSMUSG00000027820	1432.51	0.581509	0.195677	2.97178	0.00296083	0.999858	Mme	membrane metallo endopeptidase
ENSMUSG00000047603	133.493	0.462392	0.156335	2.9577	0.00309942	0.999858	Zfp235	zinc finger protein 235
ENSMUSG00000021911	779.835	-0.175017	0.0593177	-2.95049	0.00317266	0.999858	Parg	poly (ADP-ribose) glycohydrolase
ENSMUSG00000060206	1045.62	-0.228149	0.0777487	-2.93444	0.00334153	0.999858	Zfp462	zinc finger protein 462
ENSMUSG00000047409	2290.07	-0.247749	0.085026	-2.91381	0.00357052	0.999858	Ctdspl	CTD (carboxy-terminal domain, RNA polymerase II, polypeptide A) small phosphatase-like
ENSMUSG00000036528	500.012	-0.409325	0.140532	-2.91267	0.00358351	0.999858	Ppfibp2	PTPRF interacting protein, binding protein 2 (liprin beta 2)
ENSMUSG00000074158	211.017	-0.331976	0.114183	-2.90741	0.0036444	0.999858	Zfp976	zinc finger protein 976
ENSMUSG00000031399	734.65	0.228161	0.0792721	2.87821	0.00399943	0.999858	Fam3a	family with sequence similarity 3, member A
ENSMUSG00000027761	28.4888	-1.19006	0.414353	-2.8721	0.00407756	0.999858	Aadac	arylacetamide deacetylase
ENSMUSG00000036568	705.01	-0.236349	0.0834044	-2.83377	0.00460021	0.999858	Bicral	BRD4 interacting chromatin remodeling complex associated protein like
ENSMUSG00000040661	903.921	-0.224519	0.0796483	-2.81888	0.00481909	0.999858	Rad54l2	RAD54 like 2 (S, cerevisiae)
ENSMUSG00000029659	30.6193	-0.898207	0.318963	-2.81603	0.00486218	0.999858	Medag	mesenteric estrogen dependent adipogenesis
ENSMUSG00000019929	182.964	0.426919	0.15197	2.80924	0.0049658	0.999858	Dcn	decorin
ENSMUSG00000022378	1204.07	-0.285511	0.101709	-2.80713	0.00499856	0.999858	Fam49b	family with sequence similarity 49, member B
ENSMUSG00000027763	1611.49	-0.238055	0.0850157	-2.80013	0.00510821	0.999858	Mbnl1	muscleblind like splicing factor 1
ENSMUSG00000005897	411.083	-0.231312	0.0827967	-2.79373	0.0052104	0.999858	Nr2c1	nuclear receptor subfamily 2, group C, member 1
ENSMUSG00000022556	738.043	0.212573	0.0763502	2.78419	0.00536615	0.999858	Hsf1	heat shock factor 1
ENSMUSG00000024120	2408.72	-0.147552	0.0530594	-2.78087	0.00542127	0.999858	Lrpprc	leucine-rich PPR-motif containing
ENSMUSG00000043259	245.171	-0.388595	0.140646	-2.76293	0.00572845	0.999858	Fam13c	family with sequence similarity 13, member C
ENSMUSG00000031594	22.9721	-0.719588	0.260824	-2.7589	0.00579959	0.999858	Fgl1	fibrinogen-like protein 1
ENSMUSG00000039701	1364.59	-0.248738	0.090226	-2.75683	0.00583642	0.999858	Usp53	ubiquitin specific peptidase 53
ENSMUSG00000005262	989.151	0.228003	0.0828356	2.75248	0.00591459	0.999858	Ufd1	ubiquitin recognition factor in ER-associated degradation 1
ENSMUSG00000033149	2636.71	-0.187823	0.0682411	-2.75235	0.0059169	0.999858	Phldb2	pleckstrin homology like domain, family B, member 2
ENSMUSG00000026656	72.2769	0.69347	0.254452	2.72534	0.0064235	0.999858	Fcgr2b	Fc receptor, IgG, low affinity IIb
ENSMUSG00000044502	1540.26	0.278428	0.102398	2.71909	0.00654625	0.999858	Bod1	biorientation of chromosomes in cell division 1
ENSMUSG00000035898	1158.15	-0.186326	0.068849	-2.7063	0.00680378	0.999858	Uba6	ubiquitin-like modifier activating enzyme 6
ENSMUSG00000031015	740.44	-0.272282	0.100935	-2.69761	0.00698386	0.999858	Swap70	SWA-70 protein
ENSMUSG00000024939	387.648	0.290032	0.10757	2.69621	0.00701329	0.999858	Fam89b	family with sequence similarity 89, member B
ENSMUSG00000001157	1105.85	-0.178168	0.066148	-2.69347	0.0070712	0.999858	Gmcl1	germ cell-less, spermatogenesis associated 1
ENSMUSG00000035778	462.67	-0.319371	0.118896	-2.68613	0.00722844	0.999858	Ggta1	glycoprotein galactosyltransferase alpha 1, 3
ENSMUSG00000021009	1591.47	-0.24483	0.0911686	-2.68546	0.00724294	0.999858	Ptpn21	protein tyrosine phosphatase, non-receptor type 21
ENSMUSG00000044026	2013.85	-0.272319	0.101501	-2.68292	0.00729825	0.999858	Slc35g1	solute carrier family 35, member G1
ENSMUSG00000017561	313.236	-0.32451	0.121368	-2.67377	0.00750042	0.999858	Crlf3	cytokine receptor-like factor 3
ENSMUSG00000024725	2230.8	0.176677	0.0660957	2.67305	0.0075164	0.999858	Ostf1	osteoclast stimulating factor 1
ENSMUSG00000015363	830.927	0.165661	0.0620742	2.66875	0.00761332	0.999858	Trabd	TraB domain containing
ENSMUSG00000028385	437.63	-0.306541	0.115114	-2.66295	0.007746	0.999858	Snx30	sorting nexin family member 30
ENSMUSG00000020160	120.438	-0.53704	0.202307	-2.65458	0.00794084	0.999858	Meis1	Meis homeobox 1
ENSMUSG00000029186	905.959	-0.226323	0.0856157	-2.64348	0.00820597	0.999858	Pi4k2b	phosphatidylinositol 4-kinase type 2 beta
ENSMUSG00000036330	67.8838	-0.4536	0.171736	-2.64126	0.00825974	0.999858	Slc18a1	solute carrier family 18 (vesicular monoamine), member 1
ENSMUSG00000055370	59.2567	0.464806	0.176879	2.62781	0.00859354	0.999858	Gm9968	predicted gene 9968
ENSMUSG00000022503	366.664	0.243282	0.0926241	2.62655	0.00862541	0.999858	Nubp1	nucleotide binding protein 1
ENSMUSG00000049265	28.2711	-1.42404	0.543758	-2.61889	0.00882169	0.999858	Kcnk3	potassium channel, subfamily K, member 3
ENSMUSG00000034345	597.87	0.258013	0.0986313	2.61594	0.00889834	0.999858	Gtf2h5	general transcription factor IIH, polypeptide 5
ENSMUSG00000048490	991.817	-0.377511	0.144344	-2.61535	0.00891353	0.999858	Nrip1	nuclear receptor interacting protein 1
ENSMUSG00000038256	374.532	-0.387925	0.148342	-2.61508	0.00892065	0.999858	Bcl9	B cell CLL/lymphoma 9
ENSMUSG00000057580	5.30686	-1.48284	0.567558	-2.61267	0.00898393	0.999858	Gm10012	predicted pseudogene 10012
ENSMUSG00000038240	106.711	0.342289	0.131462	2.60371	0.00922218	0.999858	Pdss2	prenyl (solanesyl) diphosphate synthase, subunit 2
ENSMUSG00000035933	1042.24	0.17169	0.0661	2.59742	0.00939261	0.999858	Cog5	component of oligomeric golgi complex 5
ENSMUSG00000022177	1829.94	0.255321	0.0986207	2.58892	0.00962769	0.999858	Haus4	HAUS augmin-like complex, subunit 4
ENSMUSG00000068328	3186.79	0.167488	0.0650409	2.57511	0.0100207	0.999858	Aup1	ancient ubiquitous protein 1
ENSMUSG00000020953	298.932	0.388902	0.151024	2.5751	0.010021	0.999858	Coch	cochlin
ENSMUSG00000010057	516.395	0.200672	0.0780035	2.5726	0.0100937	0.999858	Nprl2	nitrogen permease regulator-like 2
ENSMUSG00000026090	230.321	0.264944	0.103092	2.56998	0.0101703	0.999858	2010300C02Rik	RIKEN cDNA 2010300C02 gene
ENSMUSG00000039377	44.2934	0.949388	0.369605	2.56865	0.0102094	0.999858	Hlx	H2,0-like homeobox
ENSMUSG00000060538	348.318	0.279	0.108825	2.56374	0.0103551	0.999858	Tmem219	transmembrane protein 219
ENSMUSG00000022074	114.944	-0.383337	0.149696	-2.56078	0.0104438	0.999858	Tnfrsf10b	tumor necrosis factor receptor superfamily, member 10b
ENSMUSG00000028233	831.529	-0.221526	0.0865221	-2.56034	0.0104569	0.999858	Tgs1	trimethylguanosine synthase 1
ENSMUSG00000056091	356.647	-0.358746	0.140126	-2.56017	0.0104622	0.999858	St3gal5	ST3 beta-galactoside alpha-2,3-sialyltransferase 5
ENSMUSG00000036565	660.916	-0.145662	0.0569265	-2.55878	0.0105041	0.999858	Ttyh3	tweety family member 3
ENSMUSG00000028878	807.941	0.127429	0.0498673	2.55537	0.0106076	0.999858	Fam76a	family with sequence similarity 76, member A
ENSMUSG00000039201	165.462	0.487973	0.19108	2.55375	0.0106568	0.999858	Tbc1d25	TBC1 domain family, member 25
ENSMUSG00000035757	709.232	0.236901	0.0928273	2.55206	0.0107088	0.999858	Selenoo	selenoprotein O
ENSMUSG00000006219	231.284	-0.437961	0.172805	-2.53443	0.0112631	0.999858	Fblim1	filamin binding LIM protein 1
ENSMUSG00000041817	139.909	-0.268415	0.106107	-2.52966	0.0114174	0.999858	Fam169a	family with sequence similarity 169, member A
ENSMUSG00000024309	483.179	0.189707	0.0750606	2.52738	0.0114917	0.999858	Pfdn6	prefoldin subunit 6
ENSMUSG00000038174	614.924	-0.23441	0.0929563	-2.52172	0.0116782	0.999858	Fam126b	family with sequence similarity 126, member B
ENSMUSG00000037351	1420.25	0.146097	0.0580054	2.51868	0.0117795	0.999858	Actr1b	ARP1 actin-related protein 1B, centractin beta
ENSMUSG00000048503	434.677	-0.253519	0.101055	-2.50873	0.0121166	0.999858	Tmem136	transmembrane protein 136
ENSMUSG00000061458	316.104	-0.396608	0.158334	-2.50488	0.0122494	0.999858	Nol10	nucleolar protein 10
ENSMUSG00000022305	317.5	-0.294857	0.117962	-2.49959	0.0124337	0.999858	Lrp12	low density lipoprotein-related protein 12
ENSMUSG00000031392	1341.65	0.168715	0.0675618	2.4972	0.0125178	0.999858	Irak1	interleukin-1 receptor-associated kinase 1
ENSMUSG00000029161	78.0954	-0.623892	0.250243	-2.49315	0.0126617	0.999858	Cgref1	cell growth regulator with EF hand domain 1
ENSMUSG00000040746	1341.52	0.141382	0.0568298	2.48782	0.0128527	0.999858	Rnf167	ring finger protein 167
ENSMUSG00000049878	646.68	-0.26987	0.108484	-2.48765	0.012859	0.999858	Rlf	rearranged L-myc fusion sequence
ENSMUSG00000027297	40.6784	0.593105	0.238469	2.48713	0.0128777	0.999858	Ltk	leukocyte tyrosine kinase
ENSMUSG00000021565	159.026	-0.426445	0.171623	-2.48479	0.012963	0.999858	Slc6a19	solute carrier family 6 (neurotransmitter transporter), member 19
ENSMUSG00000055323	68.2609	0.495025	0.199329	2.48346	0.0130114	0.999858	Gm9967	predicted gene 9967
ENSMUSG00000032384	452.014	-0.239803	0.0968507	-2.47601	0.0132861	0.999858	Csnk1g1	casein kinase 1, gamma 1
ENSMUSG00000102426	73.9906	-0.417045	0.168501	-2.47503	0.0133225	0.999858	NA	NA
ENSMUSG00000001504	444.779	0.261658	0.105838	2.47225	0.0134267	0.999858	Irx2	Iroquois related homeobox 2 (Drosophila)
ENSMUSG00000012126	512.033	0.218871	0.0886149	2.46991	0.0135145	0.999858	Ubxn11	UBX domain protein 11
ENSMUSG00000024576	4222.22	-0.149006	0.0603366	-2.46957	0.0135274	0.999858	Csnk1a1	casein kinase 1, alpha 1
ENSMUSG00000043505	236.077	0.368775	0.149512	2.46653	0.0136428	0.999858	Gimap5	GTPase, IMAP family member 5
ENSMUSG00000034177	1177.34	-0.183132	0.0742581	-2.46615	0.0136574	0.999858	Rnf43	ring finger protein 43
ENSMUSG00000018339	5653.01	-0.351675	0.142674	-2.46488	0.0137061	0.999858	Gpx3	glutathione peroxidase 3
ENSMUSG00000027015	93.5037	-0.477461	0.194024	-2.46084	0.0138613	0.999858	Cybrd1	cytochrome b reductase 1
ENSMUSG00000034639	40.2394	0.531418	0.216121	2.45889	0.0139367	0.999858	Setmar	SET domain without mariner transposase fusion
ENSMUSG00000040236	276.648	0.306059	0.124484	2.45862	0.0139474	0.999858	Trappc5	trafficking protein particle complex 5
ENSMUSG00000018412	1792.6	-0.152691	0.062131	-2.45757	0.0139881	0.999858	Kansl1	KAT8 regulatory NSL complex subunit 1
ENSMUSG00000031070	46.2577	-0.425374	0.173452	-2.4524	0.0141908	0.999858	Mrgprf	MAS-related GPR, member F
ENSMUSG00000038902	843.485	-0.228697	0.0933334	-2.45032	0.0142728	0.999858	Pogz	pogo transposable element with ZNF domain
ENSMUSG00000021638	536.289	-0.226554	0.0925426	-2.44811	0.0143608	0.999858	Ocln	occludin
ENSMUSG00000047230	91.0188	-0.65171	0.266795	-2.44273	0.0145764	0.999858	Cldn2	claudin 2
ENSMUSG00000079478	548.988	0.216218	0.0886045	2.44026	0.0146769	0.999858	Sssca1	Sjogren syndrome/scleroderma autoantigen 1
ENSMUSG00000024421	692.037	0.229864	0.0942081	2.43996	0.0146891	0.999858	Lama3	laminin, alpha 3
ENSMUSG00000035027	1324.31	0.148184	0.0607552	2.43903	0.0147267	0.999858	Map2k2	mitogen-activated protein kinase kinase 2
ENSMUSG00000029178	1620.99	-0.29065	0.119245	-2.43742	0.0147923	0.999858	Klf3	Kruppel-like factor 3 (basic)
ENSMUSG00000053604	278.66	-0.260284	0.106879	-2.43532	0.0148787	0.999858	Rpia	ribose 5-phosphate isomerase A
ENSMUSG00000028382	7036.52	-0.129055	0.053017	-2.43422	0.0149241	0.999858	Ptbp3	polypyrimidine tract binding protein 3
ENSMUSG00000041180	95.0915	-0.514151	0.211234	-2.43403	0.0149317	0.999858	Hectd2	HECT domain E3 ubiquitin protein ligase 2
ENSMUSG00000022425	2850.68	-0.398809	0.164204	-2.42874	0.0151513	0.999858	Enpp2	ectonucleotide pyrophosphatase/phosphodiesterase 2
ENSMUSG00000018427	484.206	-0.415233	0.171035	-2.42777	0.0151919	0.999858	Ypel2	yippee-like 2 (Drosophila)
ENSMUSG00000043668	181.082	-0.459843	0.189902	-2.42147	0.0154579	0.999858	Tox3	TOX high mobility group box family member 3
ENSMUSG00000025858	1278.77	0.1808	0.0746933	2.42056	0.0154967	0.999858	Get4	golgi to ER traffic protein 4
ENSMUSG00000035105	392.224	-0.380141	0.157156	-2.41888	0.0155684	0.999858	Egln3	egl-9 family hypoxia-inducible factor 3
ENSMUSG00000022571	284.903	0.213589	0.0883881	2.4165	0.0156707	0.999858	Pycrl	pyrroline-5-carboxylate reductase-like
ENSMUSG00000069094	999.288	-0.254529	0.105524	-2.41205	0.015863	0.999858	Pde7a	phosphodiesterase 7A
ENSMUSG00000033721	1218.98	-0.333057	0.13813	-2.41119	0.0159007	0.999858	Vav3	vav 3 oncogene
ENSMUSG00000019891	370.016	-0.229342	0.0951621	-2.41001	0.015952	0.999858	Dcbld1	discoidin, CUB and LCCL domain containing 1
ENSMUSG00000022802	136.917	-0.354447	0.147189	-2.4081	0.0160357	0.999858	Lmln	leishmanolysin-like (metallopeptidase M8 family)
ENSMUSG00000013921	88.5901	-0.507761	0.210955	-2.40696	0.016086	0.999858	Clip3	CAP-GLY domain containing linker protein 3
ENSMUSG00000018574	2120.68	0.191283	0.0797331	2.39904	0.016438	0.999858	Acadvl	acyl-Coenzyme A dehydrogenase, very long chain
ENSMUSG00000040022	745.316	-0.224965	0.0939261	-2.39512	0.0166148	0.999858	Rab11fip2	RAB11 family interacting protein 2 (class I)
ENSMUSG00000067071	181.686	0.242188	0.101306	2.39065	0.0168185	0.999858	Hes6	hairy and enhancer of split 6
ENSMUSG00000020681	219.439	-0.461983	0.193316	-2.38979	0.0168582	0.999858	Ace	angiotensin I converting enzyme (peptidyl-dipeptidase A) 1
ENSMUSG00000018425	1365.9	-0.196138	0.0822469	-2.38475	0.0170909	0.999858	Dhx40	DEAH (Asp-Glu-Ala-His) box polypeptide 40
ENSMUSG00000106638	328.848	-0.324469	0.136247	-2.38148	0.0172432	0.999858	NA	NA
ENSMUSG00000063683	57.1468	-0.814456	0.342911	-2.37513	0.017543	0.999858	Glyat	glycine-N-acyltransferase
ENSMUSG00000025410	3145.32	0.146025	0.0615367	2.37298	0.0176454	0.999858	Dctn2	dynactin 2
ENSMUSG00000006731	511.003	-0.256158	0.108269	-2.36595	0.0179838	0.999858	B4galnt1	beta-1,4-N-acetyl-galactosaminyl transferase 1
ENSMUSG00000026730	133.151	-0.572354	0.241947	-2.36562	0.0179999	0.999858	Pter	phosphotriesterase related
ENSMUSG00000040048	1135.36	0.211519	0.089485	2.36374	0.0180917	0.999858	Ndufb10	NADH dehydrogenase (ubiquinone) 1 beta subcomplex, 10
ENSMUSG00000032334	106.776	-0.550123	0.232769	-2.36339	0.0181087	0.999858	Loxl1	lysyl oxidase-like 1
ENSMUSG00000032280	924.799	-0.416019	0.176041	-2.36319	0.0181184	0.999858	Tle3	transducin-like enhancer of split 3
ENSMUSG00000042499	169.004	-0.363886	0.154047	-2.36217	0.0181681	0.999858	Hoxd11	homeobox D11
ENSMUSG00000029780	556.631	-0.164242	0.0695427	-2.36175	0.0181891	0.999858	Nt5c3	5'-nucleotidase, cytosolic III
ENSMUSG00000021217	81.01	-0.408598	0.173335	-2.35728	0.0184095	0.999858	Tshz3	teashirt zinc finger family member 3
ENSMUSG00000046861	822.477	0.165418	0.0701791	2.35707	0.0184195	0.999858	Hectd3	HECT domain E3 ubiquitin protein ligase 3
ENSMUSG00000028128	455.83	-0.437951	0.185927	-2.3555	0.018498	0.999858	F3	coagulation factor III
ENSMUSG00000030945	279.818	-0.944257	0.401901	-2.34948	0.0187997	0.999858	Acsm2	acyl-CoA synthetase medium-chain family member 2
ENSMUSG00000042207	1230.96	-0.249555	0.106346	-2.34664	0.0189434	0.999858	Kdm5b	lysine (K)-specific demethylase 5B
ENSMUSG00000097509	40.4876	-0.500996	0.213628	-2.34518	0.0190178	0.999858	B230322F03Rik	RIKEN cDNA B230322F03 gene
ENSMUSG00000032258	89.788	-0.443563	0.189552	-2.34007	0.0192802	0.999858	Lca5	Leber congenital amaurosis 5 (human)
ENSMUSG00000031388	414.589	0.221286	0.0945807	2.33965	0.0193018	0.999858	Naa10	N(alpha)-acetyltransferase 10, NatA catalytic subunit
ENSMUSG00000030494	3005.12	-0.16621	0.0710481	-2.3394	0.0193148	0.999858	Rhpn2	rhophilin, Rho GTPase binding protein 2
ENSMUSG00000004319	2288.79	-0.141786	0.0606455	-2.33795	0.0193899	0.999858	Clcn3	chloride channel, voltage-sensitive 3
ENSMUSG00000052520	285.74	-0.536095	0.229453	-2.3364	0.0194704	0.999858	Cyp2j5	cytochrome P450, family 2, subfamily j, polypeptide 5
ENSMUSG00000030499	338.535	-0.21408	0.0916557	-2.3357	0.0195069	0.999858	Kctd15	potassium channel tetramerisation domain containing 15
ENSMUSG00000097585	28.9407	0.472691	0.202605	2.33306	0.0196448	0.999858	E230029C05Rik	RIKEN cDNA E230029C05 gene
ENSMUSG00000036390	290.204	0.295882	0.126938	2.33093	0.0197572	0.999858	Gadd45a	growth arrest and DNA-damage-inducible 45 alpha
ENSMUSG00000006058	868.125	0.168065	0.0721711	2.32871	0.0198745	0.999858	Snf8	SNF8, ESCRT-II complex subunit, homolog (S, cerevisiae)
ENSMUSG00000034159	69.9634	0.67763	0.291034	2.32835	0.0198934	0.999858	2310007B03Rik	RIKEN cDNA 2310007B03 gene
ENSMUSG00000059534	878.255	0.238554	0.102937	2.31748	0.0204773	0.999858	Uqcr10	ubiquinol-cytochrome c reductase, complex III subunit X
ENSMUSG00000029428	347.262	-0.199892	0.0862707	-2.31703	0.020502	0.999858	Stx2	syntaxin 2
ENSMUSG00000032519	286.424	0.261478	0.113177	2.31036	0.0208684	0.999858	Slc25a38	solute carrier family 25, member 38
ENSMUSG00000038528	49.8048	-0.573832	0.248628	-2.30799	0.0209995	0.999858	Mfsd4b5	major facilitator superfamily domain containing 4B5
ENSMUSG00000097451	161.496	0.372971	0.161677	2.30689	0.0210608	0.999858	Rian	RNA imprinted and accumulated in nucleus
ENSMUSG00000036299	1127.95	0.154534	0.06699	2.30682	0.0210648	0.999858	BC031181	cDNA sequence BC031181
ENSMUSG00000029802	615.67	-0.274132	0.118848	-2.30657	0.0210788	0.999858	Abcg2	ATP-binding cassette, sub-family G (WHITE), member 2
ENSMUSG00000073125	87.4987	-0.82908	0.359649	-2.30525	0.0211526	0.999858	Xlr3b	X-linked lymphocyte-regulated 3B
ENSMUSG00000021277	562.964	0.222528	0.0965447	2.30492	0.0211708	0.999858	Traf3	TNF receptor-associated factor 3
ENSMUSG00000045973	1353.26	0.157415	0.0683343	2.3036	0.0212454	0.999858	Slc25a51	solute carrier family 25, member 51
ENSMUSG00000001300	963.217	-0.236949	0.102934	-2.30196	0.0213376	0.999858	Efnb2	ephrin B2
ENSMUSG00000050552	435.304	0.235511	0.102421	2.29944	0.0214799	0.999858	Lamtor4	late endosomal/lysosomal adaptor, MAPK and MTOR activator 4
ENSMUSG00000028637	47.4741	0.542695	0.236551	2.2942	0.021779	0.999858	Ccdc30	coiled-coil domain containing 30
ENSMUSG00000032763	1023.88	0.198749	0.0866345	2.29411	0.0217841	0.999858	Ilvbl	ilvB (bacterial acetolactate synthase)-like
ENSMUSG00000050821	109.846	0.299486	0.130631	2.29261	0.0218706	0.999858	Fam131a	family with sequence similarity 131, member A
ENSMUSG00000031986	258.258	0.345139	0.150597	2.29181	0.0219168	0.999858	Sprtn	SprT-like N-terminal domain
ENSMUSG00000036466	436.574	0.47872	0.20919	2.28844	0.0221117	0.999858	Megf11	multiple EGF-like-domains 11
ENSMUSG00000022598	7495.35	0.222409	0.0972311	2.28742	0.0221712	0.999858	Psca	prostate stem cell antigen
ENSMUSG00000018449	283.931	0.331942	0.145286	2.28475	0.0223274	0.999858	Rpain	RPA interacting protein
ENSMUSG00000023266	120.764	0.420472	0.184196	2.28274	0.0224456	0.999858	Frs3	fibroblast growth factor receptor substrate 3
ENSMUSG00000063273	1214.82	-0.16894	0.0742541	-2.27516	0.0228963	0.999858	Naa15	N(alpha)-acetyltransferase 15, NatA auxiliary subunit
ENSMUSG00000038384	733.332	-0.225049	0.0989595	-2.27415	0.0229567	0.999858	Setd1b	SET domain containing 1B
ENSMUSG00000021416	68.5234	-0.716667	0.315746	-2.26976	0.0232224	0.999858	Eci3	enoyl-Coenzyme A delta isomerase 3
ENSMUSG00000000792	88.8676	0.438777	0.193366	2.26915	0.0232589	0.999858	Slc5a5	solute carrier family 5 (sodium iodide symporter), member 5
ENSMUSG00000037375	76.4455	-0.434834	0.191824	-2.26684	0.0233998	0.999858	Hhat	hedgehog acyltransferase
ENSMUSG00000028527	284.569	-0.325852	0.143877	-2.2648	0.0235252	0.999858	Ak4	adenylate kinase 4
ENSMUSG00000068391	299.899	0.2318	0.102367	2.26441	0.0235491	0.999858	Chrac1	chromatin accessibility complex 1
ENSMUSG00000026966	321.013	0.2231	0.0985889	2.26294	0.0236396	0.999858	Ssna1	SS nuclear autoantigen 1
ENSMUSG00000020092	1304.57	0.171744	0.0760289	2.25892	0.0238881	0.999858	Pald1	phosphatase domain containing, paladin 1
ENSMUSG00000089862	588.993	0.239415	0.106083	2.25686	0.0240171	0.999858	Umad1	UMAP1-MVP12 associated (UMA) domain containing 1
ENSMUSG00000022445	43.6184	-0.727705	0.322495	-2.25648	0.0240404	0.999858	Cyp2d26	cytochrome P450, family 2, subfamily d, polypeptide 26
ENSMUSG00000085881	11.2044	1.00495	0.446272	2.25188	0.0243296	0.999858	Gm15912	predicted gene 15912
ENSMUSG00000085852	48.3159	-0.40427	0.179983	-2.24615	0.0246942	0.999858	Gm13807	predicted gene 13807
ENSMUSG00000031278	1841.1	-0.219916	0.0982738	-2.23779	0.025235	0.999858	Acsl4	acyl-CoA synthetase long-chain family member 4
ENSMUSG00000027018	409.764	-0.212273	0.094889	-2.23706	0.0252821	0.999858	Hat1	histone aminotransferase 1
ENSMUSG00000034684	1156.93	-0.240382	0.107511	-2.23588	0.0253598	0.999858	Sema3f	sema domain, immunoglobulin domain (Ig), short basic domain, secreted, (semaphorin) 3F
ENSMUSG00000036295	33.869	-0.601438	0.271338	-2.21656	0.0266529	0.999858	Lrrn3	leucine rich repeat protein 3, neuronal
ENSMUSG00000028381	339.411	-0.254204	0.114792	-2.21448	0.0267955	0.999858	Ugcg	UDP-glucose ceramide glucosyltransferase
ENSMUSG00000033581	335.49	-0.214944	0.0970677	-2.21437	0.0268031	0.999858	Igf2bp2	insulin-like growth factor 2 mRNA binding protein 2
ENSMUSG00000099521	88.9305	-0.339378	0.15329	-2.21396	0.0268312	0.999858	Gm28309	predicted gene 28309
ENSMUSG00000023886	102.809	-0.458599	0.207378	-2.21141	0.0270073	0.999858	Smoc2	SPARC related modular calcium binding 2
ENSMUSG00000046280	410.681	-0.204859	0.0927685	-2.20828	0.0272248	0.999858	She	src homology 2 domain-containing transforming protein E
ENSMUSG00000034758	75.843	-0.463017	0.209704	-2.20795	0.0272474	0.999858	Tle6	transducin-like enhancer of split 6
ENSMUSG00000037111	1360.34	-0.180383	0.0817565	-2.20634	0.0273601	0.999858	Setd7	SET domain containing (lysine methyltransferase) 7
ENSMUSG00000030842	850.095	0.205661	0.093226	2.20605	0.0273806	0.999858	Lamtor1	late endosomal/lysosomal adaptor, MAPK and MTOR activator 1
ENSMUSG00000041298	248.56	-0.25976	0.117773	-2.20559	0.0274125	0.999858	Katnal1	katanin p60 subunit A-like 1
ENSMUSG00000044014	106.8	-0.400257	0.181607	-2.20398	0.0275261	0.999858	Npy5r	neuropeptide Y receptor Y5
ENSMUSG00000024290	2369.19	-0.192163	0.0872599	-2.20219	0.027652	0.999858	Rock1	Rho-associated coiled-coil containing protein kinase 1
ENSMUSG00000027386	592.602	-0.246397	0.111896	-2.20201	0.0276645	0.999858	Fbln7	fibulin 7
ENSMUSG00000087373	9.45908	1.02557	0.466057	2.20053	0.0277695	0.999858	Gm15892	predicted gene 15892
ENSMUSG00000018931	548.322	-0.222448	0.101099	-2.2003	0.0277858	0.999858	Natd1	N-acetyltransferase domain containing 1
ENSMUSG00000034295	2008.2	0.265206	0.120738	2.19655	0.0280528	0.999858	Fhod3	formin homology 2 domain containing 3
ENSMUSG00000025102	158.203	0.277376	0.126278	2.19654	0.0280532	0.999858	3110040N11Rik	RIKEN cDNA 3110040N11 gene
ENSMUSG00000032492	234.515	-0.517494	0.235709	-2.19548	0.0281295	0.999858	Pth1r	parathyroid hormone 1 receptor
ENSMUSG00000039239	88.3188	-0.369972	0.168686	-2.19326	0.0282886	0.999858	Tgfb2	transforming growth factor, beta 2
ENSMUSG00000041303	566.545	-0.218144	0.0995075	-2.19223	0.0283627	0.999858	Gtf3c3	general transcription factor IIIC, polypeptide 3
ENSMUSG00000079427	73.1741	0.275521	0.125732	2.19133	0.0284276	0.999858	Mthfsl	5, 10-methenyltetrahydrofolate synthetase-like
ENSMUSG00000045636	1950.24	-0.169532	0.077365	-2.19133	0.0284281	0.999858	Mtus1	mitochondrial tumor suppressor 1
ENSMUSG00000063130	655.524	-0.265561	0.121192	-2.19124	0.0284345	0.999858	Calml3	calmodulin-like 3
ENSMUSG00000030313	415.573	-0.312298	0.142804	-2.1869	0.0287499	0.999858	Dennd5b	DENN/MADD domain containing 5B
ENSMUSG00000042992	93.1355	-0.336097	0.153916	-2.18364	0.028989	0.999858	Borcs5	BLOC-1 related complex subunit 5
ENSMUSG00000015087	1444.28	0.155181	0.0711427	2.18126	0.0291645	0.999858	Rabl6	RAB, member RAS oncogene family-like 6
ENSMUSG00000036916	232.265	-0.370298	0.169948	-2.17889	0.0293401	0.999858	Zfp280c	zinc finger protein 280C
ENSMUSG00000073435	304.848	0.263131	0.120805	2.17814	0.0293957	0.999858	Nme3	NME/NM23 nucleoside diphosphate kinase 3
ENSMUSG00000036138	1481.9	0.132037	0.0606537	2.1769	0.0294882	0.999858	Acaa1a	acetyl-Coenzyme A acyltransferase 1A
ENSMUSG00000037747	1454.52	-0.203467	0.093467	-2.17688	0.0294892	0.999858	Phyhipl	phytanoyl-CoA hydroxylase interacting protein-like
ENSMUSG00000037703	2518.82	0.178576	0.0820923	2.17531	0.0296067	0.999858	Lzts3	leucine zipper, putative tumor suppressor family member 3
ENSMUSG00000050737	3580.83	-0.23693	0.108953	-2.17461	0.0296591	0.999858	Ptges	prostaglandin E synthase
ENSMUSG00000003360	1899.81	0.168743	0.0776417	2.17335	0.0297539	0.999858	Ddx23	DEAD (Asp-Glu-Ala-Asp) box polypeptide 23
ENSMUSG00000037652	1563.22	-0.20538	0.0945713	-2.1717	0.0298785	0.999858	Phc3	polyhomeotic-like 3 (Drosophila)
ENSMUSG00000089847	267.615	0.201958	0.093029	2.17091	0.0299378	0.999858	Timm10b	translocase of inner mitochondrial membrane 10B
ENSMUSG00000032349	2598.24	-0.231012	0.106433	-2.17049	0.0299698	0.999858	Elovl5	ELOVL family member 5, elongation of long chain fatty acids (yeast)
ENSMUSG00000005628	26.4079	-0.841988	0.387997	-2.17009	0.0300002	0.999858	Tmod4	tropomodulin 4
ENSMUSG00000067586	947.913	-0.374963	0.172919	-2.16843	0.0301259	0.999858	S1pr3	sphingosine-1-phosphate receptor 3
ENSMUSG00000046032	672.769	-0.159148	0.0734022	-2.16816	0.0301462	0.999858	Snx12	sorting nexin 12
ENSMUSG00000030352	3886.7	0.165086	0.0761748	2.1672	0.0302193	0.999858	Tspan9	tetraspanin 9
ENSMUSG00000014769	2007.09	0.255936	0.118172	2.16578	0.0303277	0.999858	Psmb1	proteasome (prosome, macropain) subunit, beta type 1
ENSMUSG00000097184	58.0167	-0.52915	0.244368	-2.16538	0.0303585	0.999858	4632428C04Rik	RIKEN cDNA 4632428C04 gene
ENSMUSG00000064061	427.415	-0.215685	0.0996794	-2.16378	0.0304811	0.999858	Dzip3	DAZ interacting protein 3, zinc finger
ENSMUSG00000048058	255.293	-0.270479	0.125067	-2.16266	0.0305671	0.999858	Ldlrad3	low density lipoprotein receptor class A domain containing 3
ENSMUSG00000021901	1306.92	0.187091	0.0865471	2.16173	0.0306392	0.999858	Bap1	Brca1 associated protein 1
ENSMUSG00000026803	440.863	-0.193592	0.0895752	-2.16122	0.0306781	0.999858	Ttf1	transcription termination factor, RNA polymerase I
ENSMUSG00000062867	1223.75	0.16825	0.0778888	2.16014	0.0307622	0.999858	Impdh2	inosine monophosphate dehydrogenase 2
ENSMUSG00000032977	415.559	-0.189513	0.0877921	-2.15865	0.0308771	0.999858	Fam207a	family with sequence similarity 207, member A
ENSMUSG00000062456	46.1658	-0.403165	0.186824	-2.15799	0.0309284	0.999858	Rpl9-ps6	ribosomal protein L9, pseudogene 6
ENSMUSG00000031622	1291.97	0.13614	0.0631141	2.15704	0.0310025	0.999858	Sin3b	transcriptional regulator, SIN3B (yeast)
ENSMUSG00000017221	1766.45	0.0996613	0.0462926	2.15286	0.0313299	0.999858	Psmd3	proteasome (prosome, macropain) 26S subunit, non-ATPase, 3
ENSMUSG00000018986	39.875	-0.527657	0.245105	-2.15278	0.0313359	0.999858	Slfn3	schlafen 3
ENSMUSG00000031148	1349.56	0.104788	0.0487849	2.14796	0.0317171	0.999858	Gpkow	G patch domain and KOW motifs
ENSMUSG00000101693	119.109	-0.451422	0.210425	-2.14529	0.0319299	0.999858	Gm19461	predicted gene, 19461
ENSMUSG00000037805	2777.62	0.19335	0.0902618	2.1421	0.0321851	0.999858	Rpl10a	ribosomal protein L10A
ENSMUSG00000073633	278.016	0.277882	0.129851	2.14	0.0323547	0.999858	Fbxo36	F-box protein 36
ENSMUSG00000022436	132.146	-0.248037	0.115906	-2.13999	0.0323553	0.999858	Sh3bp1	SH3-domain binding protein 1
ENSMUSG00000032312	1299	0.179353	0.0838329	2.13942	0.0324019	0.999858	Csk	c-src tyrosine kinase
ENSMUSG00000086930	21.8691	0.723269	0.338135	2.139	0.0324358	0.999858	Frs3os	fibroblast growth factor receptor substrate 3, opposite strand
ENSMUSG00000036083	143.268	-0.608582	0.284772	-2.13708	0.0325912	0.999858	Slc17a3	solute carrier family 17 (sodium phosphate), member 3
ENSMUSG00000038543	28.3648	0.522354	0.244764	2.13411	0.0328337	0.999858	BC028528	cDNA sequence BC028528
ENSMUSG00000009563	632.576	0.164275	0.0769764	2.1341	0.0328344	0.999858	Tor2a	torsin family 2, member A
ENSMUSG00000032860	217.713	0.334093	0.15657	2.13382	0.0328572	0.999858	P2ry2	purinergic receptor P2Y, G-protein coupled 2
ENSMUSG00000021114	2309.69	-0.13486	0.0632211	-2.13314	0.0329129	0.999858	Atp6v1d	ATPase, H+ transporting, lysosomal V1 subunit D
ENSMUSG00000026923	622.699	-0.363039	0.170191	-2.13312	0.0329148	0.999858	Notch1	notch 1
ENSMUSG00000025135	429.855	0.212163	0.099478	2.13277	0.032944	0.999858	Anapc11	anaphase promoting complex subunit 11
ENSMUSG00000066621	1293.98	0.144606	0.0678217	2.13215	0.0329943	0.999858	Tecpr1	tectonin beta-propeller repeat containing 1
ENSMUSG00000074746	1157.48	-0.145849	0.0684536	-2.13062	0.0331205	0.999858	Pdzd8	PDZ domain containing 8
ENSMUSG00000014496	807.705	-0.185872	0.0873165	-2.12872	0.0332777	0.999858	Ankrd28	ankyrin repeat domain 28
ENSMUSG00000034501	241.104	-0.214469	0.100965	-2.1242	0.0336533	0.999858	Pcnx4	pecanex homolog 4
ENSMUSG00000046873	481.897	-0.170321	0.0802336	-2.12281	0.0337698	0.999858	Mbtps2	membrane-bound transcription factor peptidase, site 2
ENSMUSG00000035623	1316.89	-0.153359	0.0722433	-2.12281	0.03377	0.999858	Rsf1	remodeling and spacing factor 1
ENSMUSG00000037818	100.736	-0.465828	0.219457	-2.12264	0.0337838	0.999858	Abhd18	abhydrolase domain containing 18
ENSMUSG00000020774	40.2675	-0.578978	0.272828	-2.12214	0.0338262	0.999858	Aspa	aspartoacylase
ENSMUSG00000060181	213.627	-0.229289	0.108182	-2.11947	0.0340506	0.999858	Slc35e3	solute carrier family 35, member E3
ENSMUSG00000086714	96.7203	-0.337986	0.15953	-2.11864	0.0341208	0.999858	0610009E02Rik	RIKEN cDNA 0610009E02 gene
ENSMUSG00000041697	1739.79	0.143244	0.0676437	2.11762	0.0342069	0.999858	Cox6a1	cytochrome c oxidase subunit VIa polypeptide 1
ENSMUSG00000087231	127.052	0.354235	0.167527	2.11449	0.0344732	0.999858	E230016M11Rik	RIKEN cDNA E230016M11 gene
ENSMUSG00000066366	32.2735	-0.692047	0.327487	-2.1132	0.0345835	0.999858	Serpina1a	serine (or cysteine) peptidase inhibitor, clade A, member 1A
ENSMUSG00000055373	2559.54	-0.254828	0.120682	-2.11156	0.0347243	0.999858	Fut9	fucosyltransferase 9
ENSMUSG00000049907	3073.05	0.341762	0.16199	2.10977	0.0348783	0.999858	Rasl11b	RAS-like, family 11, member B
ENSMUSG00000006024	1664.39	0.128999	0.0611617	2.10914	0.0349323	0.999858	Napa	N-ethylmaleimide sensitive fusion protein attachment protein alpha
ENSMUSG00000038072	712.452	-0.239992	0.113876	-2.10749	0.0350752	0.999858	Galnt11	UDP-N-acetyl-alpha-D-galactosamine:polypeptide N-acetylgalactosaminyltransferase 11
ENSMUSG00000021814	4100	0.140215	0.0665446	2.10709	0.0351101	0.999858	Anxa7	annexin A7
ENSMUSG00000040009	116.035	-0.308937	0.146785	-2.10469	0.0353181	0.999858	Gnaz	guanine nucleotide binding protein, alpha z subunit
ENSMUSG00000030814	561.629	0.203116	0.0969559	2.09493	0.0361775	0.999858	Bcl7c	B cell CLL/lymphoma 7C
ENSMUSG00000047730	8082.22	0.256127	0.122297	2.0943	0.0362336	0.999858	Fcgbp	Fc fragment of IgG binding protein
ENSMUSG00000066072	105.259	-0.618833	0.295736	-2.09251	0.0363925	0.999858	Cyp4a10	cytochrome P450, family 4, subfamily a, polypeptide 10
ENSMUSG00000060961	178.619	-0.481113	0.230091	-2.09097	0.0365306	0.999858	Slc4a4	solute carrier family 4 (anion exchanger), member 4
ENSMUSG00000029771	215.466	-0.221275	0.105872	-2.09002	0.036616	0.999858	Irf5	interferon regulatory factor 5
ENSMUSG00000038949	881.179	-0.15389	0.0736824	-2.08856	0.0367475	0.999858	Cnst	consortin, connexin sorting protein
ENSMUSG00000039001	3491.47	0.27099	0.129812	2.08756	0.036838	0.999858	Rps21	ribosomal protein S21
ENSMUSG00000039656	709.246	0.15837	0.0758757	2.08723	0.0368674	0.999858	Rxrb	retinoid X receptor beta
ENSMUSG00000009566	444.425	0.276699	0.132599	2.08673	0.0369122	0.999858	Fpgs	folylpolyglutamyl synthetase
ENSMUSG00000035983	156.439	0.37641	0.180617	2.08402	0.0371586	0.999858	Gm7008	predicted gene 7008
ENSMUSG00000021335	155.251	-0.453325	0.217669	-2.08264	0.0372843	0.999858	Slc17a1	solute carrier family 17 (sodium phosphate), member 1
ENSMUSG00000037916	1336.99	0.157928	0.0758546	2.08198	0.0373439	0.999858	Ndufv1	NADH dehydrogenase (ubiquinone) flavoprotein 1
ENSMUSG00000005583	140.213	-0.286574	0.137688	-2.08132	0.0374044	0.999858	Mef2c	myocyte enhancer factor 2C
ENSMUSG00000039087	1174.05	-0.28767	0.138234	-2.08103	0.0374311	0.999858	Rreb1	ras responsive element binding protein 1
ENSMUSG00000034263	614.941	-0.140113	0.0673311	-2.08096	0.0374376	0.999858	Ints14	integrator complex subunit 14
ENSMUSG00000033910	143.758	-0.444969	0.214068	-2.07864	0.0376507	0.999858	Gucy1a3	guanylate cyclase 1, soluble, alpha 3
ENSMUSG00000071573	50.5924	0.389994	0.187669	2.0781	0.0377005	0.999858	Rnls	renalase, FAD-dependent amine oxidase
ENSMUSG00000069020	455.042	0.240019	0.115534	2.07748	0.0377571	0.999858	Urm1	ubiquitin related modifier 1
ENSMUSG00000020593	325.82	-0.263558	0.126892	-2.07702	0.0377993	0.999858	Lpin1	lipin 1
ENSMUSG00000048109	495.31	0.375725	0.181076	2.07496	0.0379904	0.999858	Rbm15	RNA binding motif protein 15
ENSMUSG00000042772	1339.82	-0.155819	0.0751473	-2.07351	0.0381245	0.999858	Smg7	Smg-7 homolog, nonsense mediated mRNA decay factor (C, elegans)
ENSMUSG00000015127	504.75	-0.185221	0.0894267	-2.0712	0.0383399	0.999858	Unkl	unkempt family like zinc finger
ENSMUSG00000032508	554.937	0.184486	0.0892872	2.06621	0.0388091	0.999858	Myd88	myeloid differentiation primary response gene 88
ENSMUSG00000039835	440.15	-0.251654	0.121894	-2.06454	0.0389666	0.999858	Nhsl1	NHS-like 1
ENSMUSG00000072812	141.547	-0.365969	0.177285	-2.0643	0.0389894	0.999858	Ahnak2	AHNAK nucleoprotein 2
ENSMUSG00000103593	21.4239	1.02298	0.495568	2.06426	0.0389926	0.999858	Gm37352	predicted gene, 37352
ENSMUSG00000056204	706.215	-0.265406	0.128582	-2.06409	0.0390088	0.999858	Pgpep1	pyroglutamyl-peptidase I
ENSMUSG00000021929	1077.89	-0.169482	0.0821221	-2.06377	0.0390392	0.999858	Kpna3	karyopherin (importin) alpha 3
ENSMUSG00000085156	31.9533	0.807996	0.391885	2.06182	0.0392251	0.999858	Snhg15	small nucleolar RNA host gene 15
ENSMUSG00000038880	623.084	0.184462	0.089546	2.05996	0.039402	0.999858	Mrps34	mitochondrial ribosomal protein S34
ENSMUSG00000100750	357.269	-0.30542	0.148313	-2.05929	0.0394668	0.999858	Gm29084	predicted gene 29084
ENSMUSG00000028975	457.273	0.233597	0.113544	2.05734	0.0396539	0.999858	Pex14	peroxisomal biogenesis factor 14
ENSMUSG00000089669	165.917	-0.280598	0.136423	-2.05682	0.0397038	0.999858	Tnfsf13	tumor necrosis factor (ligand) superfamily, member 13
ENSMUSG00000024982	1092.17	-0.134036	0.0651854	-2.05623	0.0397602	0.999858	Zdhhc6	zinc finger, DHHC domain containing 6
ENSMUSG00000021235	259.722	0.21315	0.103804	2.05339	0.0400347	0.999858	Coq6	coenzyme Q6 monooxygenase
ENSMUSG00000050856	1000.65	0.197892	0.0963855	2.05314	0.0400594	0.999858	Atp5k	ATP synthase, H+ transporting, mitochondrial F1F0 complex, subunit E
ENSMUSG00000032114	359.46	0.214343	0.104487	2.05138	0.0402303	0.999858	Slc37a4	solute carrier family 37 (glucose-6-phosphate transporter), member 4
ENSMUSG00000025185	1198.39	0.386558	0.188553	2.05013	0.0403518	0.999858	Loxl4	lysyl oxidase-like 4
ENSMUSG00000052406	722.782	0.172936	0.0844341	2.04817	0.0405431	0.999858	Rexo4	REX4, 3'-5' exonuclease
ENSMUSG00000027947	179.081	-0.369438	0.180575	-2.0459	0.0407664	0.999858	Il6ra	interleukin 6 receptor, alpha
ENSMUSG00000035929	307.899	0.274645	0.134249	2.04578	0.040778	0.999858	H2-Q4	histocompatibility 2, Q region locus 4
ENSMUSG00000027953	599.781	0.174822	0.0854667	2.0455	0.0408061	0.999858	Slc50a1	solute carrier family 50 (sugar transporter), member 1
ENSMUSG00000039831	4300.97	-0.151545	0.0741508	-2.04374	0.0409793	0.999858	Arhgap29	Rho GTPase activating protein 29
ENSMUSG00000006369	282.138	-0.390832	0.191366	-2.04233	0.0411193	0.999858	Fbln1	fibulin 1
ENSMUSG00000023723	785.266	0.15911	0.077927	2.04179	0.0411728	0.999858	Mrps23	mitochondrial ribosomal protein S23
ENSMUSG00000052155	813.125	-0.175168	0.0857967	-2.04166	0.0411852	0.999858	Acvr2a	activin receptor IIA
ENSMUSG00000053754	2294.62	-0.153993	0.0754754	-2.0403	0.0413203	0.999858	Chd8	chromodomain helicase DNA binding protein 8
ENSMUSG00000020549	605.677	-0.161575	0.0791923	-2.04029	0.0413216	0.999858	Elac2	elaC ribonuclease Z 2
ENSMUSG00000055301	47.7683	-0.53493	0.262496	-2.03786	0.0415639	0.999858	Adh7	alcohol dehydrogenase 7 (class IV), mu or sigma polypeptide
ENSMUSG00000039929	465.342	-0.244583	0.120044	-2.03744	0.0416058	0.999858	Urb1	URB1 ribosome biogenesis 1 homolog (S, cerevisiae)
ENSMUSG00000040731	3777.2	0.086359	0.0424	2.03677	0.0416731	0.999858	Eif4h	eukaryotic translation initiation factor 4H
ENSMUSG00000041958	1563.71	0.14409	0.0707696	2.03604	0.041746	0.999858	Pigs	phosphatidylinositol glycan anchor biosynthesis, class S
ENSMUSG00000030615	366.201	0.240547	0.118204	2.03502	0.0418488	0.999858	Tmem126a	transmembrane protein 126A
ENSMUSG00000000631	5724.26	0.109317	0.0537368	2.0343	0.0419218	0.999858	Myo18a	myosin XVIIIA
ENSMUSG00000036943	683.214	-0.188068	0.0926053	-2.03085	0.0422698	0.999858	Rab8b	RAB8B, member RAS oncogene family
ENSMUSG00000040414	507.218	0.233473	0.114977	2.03061	0.0422944	0.999858	Slc25a28	solute carrier family 25, member 28
ENSMUSG00000021532	223.254	0.356337	0.175521	2.03017	0.0423394	0.999858	Fastkd3	FAST kinase domains 3
ENSMUSG00000034317	109.511	0.50687	0.249692	2.02998	0.0423581	0.999858	Trim59	tripartite motif-containing 59
ENSMUSG00000001420	212.654	0.217408	0.107114	2.02969	0.0423879	0.999858	Tmem79	transmembrane protein 79
ENSMUSG00000036327	585.291	-0.157534	0.0776389	-2.02906	0.0424519	0.999858	Qsox2	quiescin Q6 sulfhydryl oxidase 2
ENSMUSG00000006527	412.798	-0.174662	0.0861927	-2.02641	0.0427228	0.999858	Sfmbt1	Scm-like with four mbt domains 1
ENSMUSG00000079184	1032.89	-0.170676	0.0842434	-2.02599	0.0427659	0.999858	Mphosph8	M-phase phosphoprotein 8
ENSMUSG00000024087	295.955	-0.329302	0.162576	-2.02553	0.0428135	0.999858	Cyp1b1	cytochrome P450, family 1, subfamily b, polypeptide 1
ENSMUSG00000025171	283.391	0.254094	0.125468	2.02517	0.0428499	0.999858	Ubtd1	ubiquitin domain containing 1
ENSMUSG00000027317	19.1838	0.797599	0.393935	2.0247	0.0428983	0.999858	Ppp1r14d	protein phosphatase 1, regulatory (inhibitor) subunit 14D
ENSMUSG00000042677	89.155	0.479	0.236587	2.02463	0.0429057	0.999858	Zc3h12a	zinc finger CCCH type containing 12A
ENSMUSG00000031105	145.594	-0.268433	0.132638	-2.0238	0.0429904	0.999858	Slc25a14	solute carrier family 25 (mitochondrial carrier, brain), member 14
ENSMUSG00000057672	2703.86	0.118399	0.0585749	2.02133	0.0432454	0.999858	Pkn1	protein kinase N1
ENSMUSG00000034793	682.889	0.149985	0.0742695	2.01947	0.0434379	0.999858	G6pc3	glucose 6 phosphatase, catalytic, 3
ENSMUSG00000085550	173.014	-0.290863	0.144172	-2.01748	0.0436458	0.999858	Gm15658	predicted gene 15658
ENSMUSG00000023004	2245.24	0.184268	0.0913839	2.01642	0.0437565	0.999858	Tuba1b	tubulin, alpha 1B
ENSMUSG00000034520	167.243	-0.299716	0.148707	-2.01547	0.0438552	0.999858	Gjc1	gap junction protein, gamma 1
ENSMUSG00000009828	389.154	-0.163183	0.0810905	-2.01236	0.0441822	0.999858	Ick	intestinal cell kinase
ENSMUSG00000085382	9.22291	0.817192	0.406364	2.01099	0.044327	0.999858	Gm13861	predicted gene 13861
ENSMUSG00000038618	638.854	0.224698	0.111764	2.01046	0.0443824	0.999858	Rassf7	Ras association (RalGDS/AF-6) domain family (N-terminal) member 7
ENSMUSG00000020589	723.163	-0.206239	0.102594	-2.01025	0.0444044	0.999858	Fam49a	family with sequence similarity 49, member A
ENSMUSG00000020457	1247.72	-0.174118	0.0867013	-2.00826	0.0446161	0.999858	Drg1	developmentally regulated GTP binding protein 1
ENSMUSG00000033900	218.355	-0.307762	0.153353	-2.00689	0.0447616	0.999858	Map9	microtubule-associated protein 9
ENSMUSG00000021643	144.326	0.26966	0.134419	2.00612	0.0448432	0.999858	Serf1	small EDRK-rich factor 1
ENSMUSG00000074578	245.979	0.314915	0.157069	2.00494	0.0449691	0.999858	Zfas1	zinc finger, NFX1-type containing 1, antisense RNA 1
ENSMUSG00000084235	48.1505	-0.39559	0.197466	-2.00333	0.0451415	0.999858	Gm15421	predicted gene 15421
ENSMUSG00000027668	1778.73	-0.112985	0.0564693	-2.00082	0.0454113	0.999858	Mfn1	mitofusin 1
ENSMUSG00000040721	158.359	-0.30747	0.15385	-1.99851	0.0456612	0.999858	Zfhx2	zinc finger homeobox 2
ENSMUSG00000047022	227.33	0.378951	0.190149	1.99292	0.0462704	0.999858	Mipol1	mirror-image polydactyly 1
ENSMUSG00000033938	732.37	0.17906	0.0899322	1.99106	0.0464745	0.999858	Ndufb7	NADH dehydrogenase (ubiquinone) 1 beta subcomplex, 7
ENSMUSG00000031095	1492.31	-0.123253	0.061966	-1.98904	0.0466964	0.999858	Cul4b	cullin 4B
ENSMUSG00000068329	638.234	0.149427	0.0752861	1.98479	0.0471679	0.999858	Htra2	HtrA serine peptidase 2
ENSMUSG00000028089	408.973	0.187984	0.0947198	1.98463	0.0471853	0.999858	Chd1l	chromodomain helicase DNA binding protein 1-like
ENSMUSG00000032293	1872.91	-0.153325	0.077274	-1.98417	0.0472364	0.999858	Ireb2	iron responsive element binding protein 2
ENSMUSG00000073599	398.965	-0.197517	0.0995999	-1.9831	0.0473558	0.999858	Ecscr	endothelial cell surface expressed chemotaxis and apoptosis regulator
ENSMUSG00000061079	296.763	-0.374506	0.188928	-1.98227	0.0474493	0.999858	Zfp143	zinc finger protein 143
ENSMUSG00000058690	1486.32	-0.182304	0.0919811	-1.98197	0.0474826	0.999858	Ccser2	coiled-coil serine rich 2
ENSMUSG00000030718	1575.54	-0.124574	0.062869	-1.98148	0.0475379	0.999858	Ppme1	protein phosphatase methylesterase 1
ENSMUSG00000024160	511.016	0.146309	0.0738782	1.98041	0.0476577	0.999858	Spsb3	splA/ryanodine receptor domain and SOCS box containing 3
ENSMUSG00000021215	3449.94	-0.168466	0.0850756	-1.9802	0.0476814	0.999858	Net1	neuroepithelial cell transforming gene 1
ENSMUSG00000030876	1643.66	-0.112343	0.0567411	-1.97991	0.0477132	0.999858	Mettl9	methyltransferase like 9
ENSMUSG00000028959	885.039	0.134207	0.0678499	1.978	0.0479285	0.999858	Fastk	Fas-activated serine/threonine kinase
ENSMUSG00000046792	252.912	0.230981	0.116837	1.97695	0.048047	0.999858	Zfp787	zinc finger protein 787
ENSMUSG00000104574	168.704	-0.242847	0.12285	-1.97677	0.0480677	0.999858	Gm42836	predicted gene 42836
ENSMUSG00000023707	308.822	0.218607	0.110709	1.97461	0.0483126	0.999858	Ogfod2	2-oxoglutarate and iron-dependent oxygenase domain containing 2
ENSMUSG00000022551	1738.66	0.165827	0.0839841	1.9745	0.0483249	0.999858	Cyc1	cytochrome c-1
ENSMUSG00000042510	1591.26	0.257795	0.130774	1.97131	0.0486886	0.999858	AA986860	expressed sequence AA986860
ENSMUSG00000022142	725.872	-0.16982	0.086147	-1.97128	0.0486922	0.999858	Nup155	nucleoporin 155
ENSMUSG00000034126	424.63	-0.174384	0.0885321	-1.96973	0.0488696	0.999858	Pomt2	protein-O-mannosyltransferase 2
ENSMUSG00000029664	36.0439	0.509585	0.258724	1.96961	0.0488834	0.999858	Tfpi2	tissue factor pathway inhibitor 2
ENSMUSG00000026482	625.588	-0.199505	0.101294	-1.96957	0.0488879	0.999858	Rgl1	ral guanine nucleotide dissociation stimulator,-like 1
ENSMUSG00000029004	2970.74	-0.183077	0.0929603	-1.96941	0.0489061	0.999858	Kmt2e	lysine (K)-specific methyltransferase 2E
ENSMUSG00000081058	40.3152	-0.476757	0.242252	-1.96802	0.049066	0.999858	Hist2h3c2	histone cluster 2, H3c2
ENSMUSG00000026189	120.415	-0.387235	0.197149	-1.96418	0.0495095	0.999858	Pecr	peroxisomal trans-2-enoyl-CoA reductase
ENSMUSG00000039158	94.617	-0.500563	0.254869	-1.964	0.04953	0.999858	Akna	AT-hook transcription factor
ENSMUSG00000084843	37.2646	-0.599506	0.305544	-1.9621	0.0497514	0.999858	B230312C02Rik	RIKEN cDNA B230312C02 gene
ENSMUSG00000027166	131.001	-0.317646	0.161987	-1.96094	0.049886	0.999858	Dnajc24	DnaJ heat shock protein family (Hsp40) member C24
ENSMUSG00000027722	350.404	-0.244923	0.125029	-1.95892	0.0501219	0.999858	Spata5	spermatogenesis associated 5
ENSMUSG00000046719	89.311	-0.349337	0.178358	-1.95863	0.0501565	0.999858	Nxph3	neurexophilin 3
ENSMUSG00000071657	709.572	0.156183	0.0797716	1.95788	0.0502442	0.999858	Bscl2	Berardinelli-Seip congenital lipodystrophy 2 (seipin)
ENSMUSG00000059857	126.284	-0.322228	0.164621	-1.95739	0.0503014	0.999858	Ntng1	netrin G1
ENSMUSG00000092220	43.0649	-0.610061	0.311952	-1.95563	0.0505093	0.999858	Gm20528	predicted gene 20528
ENSMUSG00000045205	1605.33	-0.137163	0.0702253	-1.95319	0.0507967	0.999858	Dpy19l4	dpy-19-like 4 (C, elegans)
ENSMUSG00000074649	339.18	0.172772	0.0886655	1.94858	0.0513459	0.999858	BC029722	cDNA sequence BC029722
ENSMUSG00000041695	429.567	0.603357	0.309768	1.94777	0.0514428	0.999858	Kcnj2	potassium inwardly-rectifying channel, subfamily J, member 2
ENSMUSG00000035095	256.408	-0.221925	0.113998	-1.94673	0.0515665	0.999858	Fam167a	family with sequence similarity 167, member A
ENSMUSG00000038000	301.31	0.15064	0.0775359	1.94284	0.0520352	0.999858	Acd	adrenocortical dysplasia
ENSMUSG00000061898	222.258	0.331064	0.170479	1.94197	0.0521412	0.999858	Rbak	RB-associated KRAB zinc finger
ENSMUSG00000021066	148.538	-0.307586	0.158449	-1.94122	0.0522311	0.999858	Atl1	atlastin GTPase 1
ENSMUSG00000063281	456.719	0.190073	0.0979454	1.9406	0.0523069	0.999858	Zfp35	zinc finger protein 35
ENSMUSG00000085235	86.8468	-0.466399	0.240417	-1.93996	0.0523849	0.999858	Gm12576	predicted gene 12576
ENSMUSG00000047583	102.917	-0.29885	0.154082	-1.93955	0.0524344	0.999858	Tyw3	tRNA-yW synthesizing protein 3 homolog (S, cerevisiae)
ENSMUSG00000038658	1112.81	-0.164744	0.0851517	-1.93472	0.0530251	0.999858	Ric1	RAB6A GEF complex partner 1
ENSMUSG00000075389	81.431	0.302511	0.156376	1.93451	0.0530507	0.999858	2810410L24Rik	RIKEN cDNA 2810410L24 gene
ENSMUSG00000024790	90.3414	0.309624	0.16007	1.9343	0.0530758	0.999858	Sac3d1	SAC3 domain containing 1
ENSMUSG00000038188	198.416	0.207292	0.107207	1.93358	0.053165	0.999858	Scarf1	scavenger receptor class F, member 1
ENSMUSG00000042156	124.249	-0.278038	0.143858	-1.93272	0.0532707	0.999858	Dzip1	DAZ interacting protein 1
ENSMUSG00000090171	164.393	-0.550867	0.285067	-1.93241	0.0533083	0.999858	Ugt1a2	UDP glucuronosyltransferase 1 family, polypeptide A2
ENSMUSG00000049107	93.7439	-0.333424	0.17273	-1.93032	0.0535677	0.999858	Ntf3	neurotrophin 3
ENSMUSG00000002820	614.058	0.165474	0.0857366	1.93002	0.053604	0.999858	Atg4d	autophagy related 4D, cysteine peptidase
ENSMUSG00000024766	305.982	-0.227493	0.117962	-1.92852	0.0537903	0.999858	Lipo3	lipase, member O3
ENSMUSG00000023832	276.509	0.197773	0.10265	1.92667	0.0540202	0.999858	Acat2	acetyl-Coenzyme A acetyltransferase 2
ENSMUSG00000034616	768.262	0.153112	0.0795047	1.92583	0.054126	0.999858	Ssh3	slingshot homolog 3 (Drosophila)
ENSMUSG00000030924	106.258	-0.405413	0.210544	-1.92555	0.0541608	0.999858	Rexo5	RNA exonuclease 5
ENSMUSG00000028273	2933.82	-0.131543	0.0683212	-1.92536	0.0541844	0.999858	Pdlim5	PDZ and LIM domain 5
ENSMUSG00000030282	465.161	-0.160949	0.0835996	-1.92524	0.0541991	0.999858	Cmas	cytidine monophospho-N-acetylneuraminic acid synthetase
ENSMUSG00000022517	1981.77	0.101316	0.0526446	1.92453	0.0542878	0.999858	Mgrn1	mahogunin, ring finger 1
ENSMUSG00000001288	914.042	-0.173599	0.0902155	-1.92427	0.0543211	0.999858	Rarg	retinoic acid receptor, gamma
ENSMUSG00000023170	517.227	0.17641	0.0917022	1.92373	0.0543884	0.999858	Gps2	G protein pathway suppressor 2
ENSMUSG00000034724	725.293	-0.251411	0.130697	-1.92361	0.0544033	0.999858	Cnot6l	CCR4-NOT transcription complex, subunit 6-like
ENSMUSG00000022827	80.8191	-0.510136	0.265269	-1.92309	0.0544683	0.999858	Rabl3	RAB, member RAS oncogene family-like 3
ENSMUSG00000018209	1037.3	-0.13816	0.0718456	-1.92301	0.0544784	0.999858	Stk4	serine/threonine kinase 4
ENSMUSG00000026833	688.829	-0.214424	0.111506	-1.92298	0.0544822	0.999858	Olfm1	olfactomedin 1
ENSMUSG00000026811	143.332	-0.348766	0.181436	-1.92226	0.0545736	0.999858	St6galnac6	ST6 (alpha-N-acetyl-neuraminyl-2,3-beta-galactosyl-1,3)-N-acetylgalactosaminide alpha-2,6-sialyltransferase 6
ENSMUSG00000021624	107.606	-0.318371	0.16575	-1.92079	0.0547585	0.999858	Cd180	CD180 antigen
ENSMUSG00000002395	868.378	0.183001	0.0953069	1.92012	0.0548426	0.999858	Use1	unconventional SNARE in the ER 1 homolog (S, cerevisiae)
ENSMUSG00000052752	1619.24	0.110873	0.0577463	1.92	0.0548582	0.999858	Traf7	TNF receptor-associated factor 7
ENSMUSG00000021361	1041.35	0.151093	0.0787183	1.91942	0.0549315	0.999858	Tmem14c	transmembrane protein 14C
ENSMUSG00000078193	38.3868	-0.460451	0.240311	-1.91606	0.0553574	0.999858	Gm2000	predicted gene 2000
ENSMUSG00000001768	975.292	-0.137649	0.0718613	-1.91548	0.0554316	0.999858	Rin2	Ras and Rab interactor 2
ENSMUSG00000042507	933.779	-0.201957	0.10548	-1.91464	0.055539	0.999858	Elmsan1	ELM2 and Myb/SANT-like domain containing 1
ENSMUSG00000048458	45.4633	-0.569899	0.297691	-1.9144	0.0555694	0.999858	Fam212b	family with sequence similarity 212, member B
ENSMUSG00000003380	2044.47	0.164051	0.0857058	1.91412	0.0556047	0.999858	Rabac1	Rab acceptor 1 (prenylated)
ENSMUSG00000002983	282.197	0.301573	0.157674	1.91264	0.0557941	0.999858	Relb	avian reticuloendotheliosis viral (v-rel) oncogene related B
ENSMUSG00000022265	226.42	-0.23431	0.122525	-1.91234	0.0558329	0.999858	Ank	progressive ankylosis
ENSMUSG00000025857	360.7	-0.187269	0.0980645	-1.90965	0.0561783	0.999858	Dnaaf5	dynein, axonemal assembly factor 5
ENSMUSG00000015092	1400.04	0.170862	0.0895363	1.90829	0.0563532	0.999858	Edf1	endothelial differentiation-related factor 1
ENSMUSG00000078566	850.509	-0.170392	0.0893094	-1.90789	0.0564054	0.999858	Bnip3	BCL2/adenovirus E1B interacting protein 3
ENSMUSG00000087424	37.7297	0.472356	0.247618	1.9076	0.0564424	0.999858	5730405O15Rik	RIKEN cDNA 5730405O15 gene
ENSMUSG00000062470	57.0318	-0.430254	0.225619	-1.90699	0.0565214	0.999858	Fbxl12os	F-box and leucine-rich repeat protein 12, opposite strand
ENSMUSG00000049922	267.673	0.219911	0.115332	1.90677	0.0565509	0.999858	Slc35c1	solute carrier family 35, member C1
ENSMUSG00000074807	41.8536	0.44672	0.234359	1.90613	0.0566331	0.999858	Gm10762	predicted gene 10762
ENSMUSG00000002768	908.057	0.191266	0.100346	1.90607	0.0566417	0.999858	Mea1	male enhanced antigen 1
ENSMUSG00000008958	708.749	0.155862	0.081777	1.90594	0.0566584	0.999858	Vps72	vacuolar protein sorting 72
ENSMUSG00000041491	239.289	-0.188047	0.0986905	-1.90542	0.0567257	0.999858	Cep78	centrosomal protein 78
ENSMUSG00000085586	81.1725	-0.434098	0.227827	-1.90538	0.0567309	0.999858	Gm11613	predicted gene 11613
ENSMUSG00000040028	828.644	-0.13075	0.068638	-1.90492	0.0567903	0.999858	Elavl1	ELAV (embryonic lethal, abnormal vision)-like 1 (Hu antigen R)
ENSMUSG00000042350	1165	-0.115203	0.060504	-1.90405	0.0569032	0.999858	Arel1	apoptosis resistant E3 ubiquitin protein ligase 1
ENSMUSG00000043962	2666.11	-0.153	0.0803761	-1.90355	0.0569691	0.999858	Thrap3	thyroid hormone receptor associated protein 3
ENSMUSG00000022369	193.292	-0.212375	0.111655	-1.90207	0.0571622	0.999858	Mtbp	Mdm2, transformed 3T3 cell double minute p53 binding protein
ENSMUSG00000025758	162.156	0.57267	0.301478	1.89954	0.0574935	0.999858	Plk4	polo-like kinase 4
ENSMUSG00000045875	72.332	-0.376643	0.198342	-1.89895	0.0575705	0.999858	Adra1a	adrenergic receptor, alpha 1a
ENSMUSG00000026872	794.331	-0.333455	0.175615	-1.89879	0.0575926	0.999858	Zeb2	zinc finger E-box binding homeobox 2
ENSMUSG00000035969	507.834	-0.271465	0.142996	-1.89842	0.057641	0.999858	Rusc2	RUN and SH3 domain containing 2
ENSMUSG00000070883	47.5955	-0.453995	0.239205	-1.89793	0.0577047	0.999858	Ccdc173	coiled-coil domain containing 173
ENSMUSG00000021311	765.544	-0.173108	0.0912221	-1.89765	0.0577421	0.999858	Mtr	5-methyltetrahydrofolate-homocysteine methyltransferase
ENSMUSG00000021375	1576.26	0.17102	0.0901431	1.8972	0.0578014	0.999858	Kif13a	kinesin family member 13A
ENSMUSG00000045294	389.578	0.21087	0.111211	1.89613	0.0579429	0.999858	Insig1	insulin induced gene 1
ENSMUSG00000009733	340.835	-0.2016	0.106632	-1.8906	0.0586775	0.999858	Tfcp2	transcription factor CP2
ENSMUSG00000004633	1461.14	0.258721	0.136866	1.89033	0.0587143	0.999858	Chn2	chimerin 2
ENSMUSG00000015944	753.837	-0.149194	0.0789432	-1.88989	0.0587726	0.999858	Gatsl2	GATS protein-like 2
ENSMUSG00000071847	475.564	-0.259349	0.13727	-1.88933	0.0588481	0.999858	Apcdd1	adenomatosis polyposis coli down-regulated 1
ENSMUSG00000040044	861.068	-0.179271	0.0949097	-1.88885	0.0589114	0.999858	Orc3	origin recognition complex, subunit 3
ENSMUSG00000034610	702.159	-0.281987	0.149308	-1.88863	0.0589411	0.999858	Zcchc11	zinc finger, CCHC domain containing 11
ENSMUSG00000030031	99.2314	0.651688	0.345115	1.88832	0.0589826	0.999858	Kbtbd8	kelch repeat and BTB (POZ) domain containing 8
ENSMUSG00000043991	1972.73	-0.175535	0.0930236	-1.887	0.0591606	0.999858	Pura	purine rich element binding protein A
ENSMUSG00000023908	93.1886	0.28956	0.153494	1.88646	0.0592324	0.999858	Pkmyt1	protein kinase, membrane associated tyrosine/threonine 1
ENSMUSG00000064966	4.57675	-1.59217	0.844082	-1.88627	0.0592581	0.999858	Snord15b	small nucleolar RNA, C/D box 14B
ENSMUSG00000052926	460.344	0.188217	0.0997894	1.88614	0.0592762	0.999858	Rnaseh2a	ribonuclease H2, large subunit
ENSMUSG00000021203	137.469	-0.30167	0.159941	-1.88614	0.0592766	0.999858	Otub2	OTU domain, ubiquitin aldehyde binding 2
ENSMUSG00000031059	1880.08	0.166493	0.0882943	1.88566	0.0593408	0.999858	Ndufb11	NADH dehydrogenase (ubiquinone) 1 beta subcomplex, 11
ENSMUSG00000025925	409.383	-0.221758	0.117606	-1.88561	0.0593482	0.999858	Terf1	telomeric repeat binding factor 1
ENSMUSG00000058569	1882.71	0.128439	0.0681741	1.88399	0.0595667	0.999858	Tmed9	transmembrane p24 trafficking protein 9
ENSMUSG00000087128	23.5838	-0.612825	0.32538	-1.88341	0.0596444	0.999858	Gm12655	predicted gene 12655
ENSMUSG00000029130	69.2182	-0.341223	0.181244	-1.88267	0.059745	0.999858	Rnf32	ring finger protein 32
ENSMUSG00000041609	753.287	0.20595	0.109422	1.88217	0.0598136	0.999858	Bicdl1	BICD family like cargo adaptor 1
ENSMUSG00000033039	1410.2	-0.15412	0.081896	-1.8819	0.0598499	0.999858	Micall1	microtubule associated monooxygenase, calponin and LIM domain containing -like 1
ENSMUSG00000039911	44.6836	-0.631261	0.335494	-1.88159	0.059892	0.999858	Spsb1	splA/ryanodine receptor domain and SOCS box containing 1
ENSMUSG00000038845	2217.83	0.126243	0.0671193	1.88087	0.0599896	0.999858	Phb	prohibitin
ENSMUSG00000025577	75.435	0.428811	0.228079	1.8801	0.0600946	0.999858	Cbx2	chromobox 2
ENSMUSG00000078572	211.366	0.235428	0.125331	1.87844	0.0603205	0.999858	Ndufaf8	NADH dehydrogenase (ubiquinone) 1 alpha subcomplex assembly factor 8
ENSMUSG00000073867	49.2145	-0.488658	0.2602	-1.87801	0.0603802	0.999858	AA474408	expressed sequence AA474408
ENSMUSG00000040621	68.6959	-0.295326	0.157255	-1.878	0.0603811	0.999858	Gemin8	gem nuclear organelle associated protein 8
ENSMUSG00000052565	22.661	-0.884071	0.470891	-1.87744	0.0604574	0.999858	Hist1h1d	histone cluster 1, H1d
ENSMUSG00000046667	94.4908	-0.295621	0.157535	-1.87655	0.0605798	0.999858	Rbm12b1	RNA binding motif protein 12 B1
ENSMUSG00000026718	679.321	-0.170658	0.0909739	-1.8759	0.0606689	0.999858	Stam	signal transducing adaptor molecule (SH3 domain and ITAM motif) 1
ENSMUSG00000047473	56.7109	0.376129	0.200534	1.87564	0.060705	0.999858	Zfp30	zinc finger protein 30
ENSMUSG00000040562	17318.7	0.157028	0.0837344	1.87531	0.06075	0.999858	Gstm2	glutathione S-transferase, mu 2
ENSMUSG00000038463	52.7059	-0.349527	0.186426	-1.87488	0.0608087	0.999858	Olfml2b	olfactomedin-like 2B
ENSMUSG00000097768	35.6435	0.381395	0.203427	1.87485	0.0608128	0.999858	2310043M15Rik	RIKEN cDNA 2310043M15 gene
ENSMUSG00000042659	233.547	-0.324298	0.172987	-1.8747	0.0608343	0.999858	Arrdc4	arrestin domain containing 4
ENSMUSG00000047213	1709.68	-0.13268	0.0707858	-1.87439	0.0608771	0.999858	Ythdf3	YTH domain family 3
ENSMUSG00000035401	586.421	-0.15635	0.083469	-1.87315	0.061047	0.999858	Emsy	EMSY, BRCA2-interacting transcriptional repressor
ENSMUSG00000062075	449.056	0.202242	0.108011	1.87242	0.0611492	0.999858	Lmnb2	lamin B2
ENSMUSG00000039438	97.8058	-0.425956	0.227549	-1.87193	0.0612166	0.999858	Ttc36	tetratricopeptide repeat domain 36
ENSMUSG00000063808	456.001	-0.15359	0.0820531	-1.87183	0.0612298	0.999858	Gpatch1	G patch domain containing 1
ENSMUSG00000019975	400.461	-0.134638	0.0719449	-1.87141	0.0612886	0.999858	Ikbip	IKBKB interacting protein
ENSMUSG00000032459	298.687	-0.204187	0.10925	-1.869	0.0616232	0.999858	Mrps22	mitochondrial ribosomal protein S22
ENSMUSG00000020736	322.137	0.196481	0.105136	1.86883	0.0616462	0.999858	Nt5c	5',3'-nucleotidase, cytosolic
ENSMUSG00000106981	47.6062	-0.336216	0.179985	-1.86803	0.0617585	0.999858	Gm45495	predicted gene 45495
ENSMUSG00000073600	69.9229	-0.357633	0.191482	-1.86772	0.0618017	0.999858	Prob1	proline rich basic protein 1
ENSMUSG00000020525	1319.73	0.349099	0.186926	1.86758	0.0618201	0.999858	Ppm1d	protein phosphatase 1D magnesium-dependent, delta isoform
ENSMUSG00000066196	27.5967	-0.608943	0.32619	-1.86684	0.0619243	0.999858	Spag8	sperm associated antigen 8
ENSMUSG00000050945	144.839	-0.33215	0.178284	-1.86304	0.0624563	0.999858	Zfp438	zinc finger protein 438
ENSMUSG00000060152	518.81	0.188952	0.101492	1.86175	0.0626388	0.999858	Pop5	processing of precursor 5, ribonuclease P/MRP family (S, cerevisiae)
ENSMUSG00000104765	7.12313	1.20061	0.644898	1.8617	0.062645	0.999858	Gm43058	predicted gene 43058
ENSMUSG00000096243	5.14665	-1.79208	0.962824	-1.86128	0.0627053	0.999858	Gm24265	predicted gene, 24265
ENSMUSG00000008167	206.501	0.271254	0.14588	1.85943	0.0629665	0.999858	Fbxw9	F-box and WD-40 domain protein 9
ENSMUSG00000021754	1875.96	-0.287022	0.154611	-1.85641	0.0633948	0.999858	Map3k1	mitogen-activated protein kinase kinase kinase 1
ENSMUSG00000001415	1805.33	0.198581	0.10698	1.85624	0.0634193	0.999858	Smg5	Smg-5 homolog, nonsense mediated mRNA decay factor (C, elegans)
ENSMUSG00000038650	2231.77	0.144518	0.0779651	1.85362	0.0637931	0.999858	Rnh1	ribonuclease/angiogenin inhibitor 1
ENSMUSG00000026295	44.5026	-0.762643	0.411776	-1.85208	0.0640143	0.999858	Spp2	secreted phosphoprotein 2
ENSMUSG00000089417	20.2361	0.494569	0.267244	1.85063	0.0642231	0.999858	Gm22009	predicted gene, 22009
ENSMUSG00000033105	533.581	0.127125	0.0687648	1.8487	0.0645018	0.999858	Lss	lanosterol synthase
ENSMUSG00000017144	297.267	0.272507	0.147453	1.8481	0.0645881	0.999858	Rnd3	Rho family GTPase 3
ENSMUSG00000032060	49777.4	0.195896	0.106004	1.848	0.064602	0.999858	Cryab	crystallin, alpha B
ENSMUSG00000025885	3237.19	0.193717	0.10487	1.84721	0.0647171	0.999858	Myo5b	myosin VB
ENSMUSG00000079018	3592.34	0.175698	0.0951705	1.84614	0.0648726	0.999858	Ly6c1	lymphocyte antigen 6 complex, locus C1
ENSMUSG00000031659	282.277	-0.238678	0.129288	-1.8461	0.0648782	0.999858	Adcy7	adenylate cyclase 7
ENSMUSG00000025782	577.065	-0.149692	0.0811376	-1.84491	0.0650503	0.999858	Taf3	TATA-box binding protein associated factor 3
ENSMUSG00000072849	17.9301	-0.659364	0.357461	-1.84458	0.0650994	0.999858	Serpina1e	serine (or cysteine) peptidase inhibitor, clade A, member 1E
ENSMUSG00000073131	810.125	-0.118504	0.0642521	-1.84436	0.065131	0.999858	Vma21	VMA21 vacuolar H+-ATPase homolog (S, cerevisiae)
ENSMUSG00000007892	7647.8	0.195685	0.106166	1.84319	0.0653009	0.999858	Rplp1	ribosomal protein, large, P1
ENSMUSG00000022223	513.258	0.206726	0.112252	1.84163	0.0655293	0.999858	Sdr39u1	short chain dehydrogenase/reductase family 39U, member 1
ENSMUSG00000042340	119.242	0.226738	0.123161	1.841	0.065622	0.999858	Ctf1	cardiotrophin 1
ENSMUSG00000027411	1142.4	0.136596	0.0742287	1.84021	0.065737	0.999858	Vps16	VSP16 CORVET/HOPS core subunit
ENSMUSG00000021694	197.204	0.293423	0.159695	1.83739	0.0661519	0.999858	Ercc8	excision repaiross-complementing rodent repair deficiency, complementation group 8
ENSMUSG00000028576	773.738	-0.245203	0.133556	-1.83596	0.0663634	0.999858	Ift74	intraflagellar transport 74
ENSMUSG00000107222	21.9444	-0.641	0.349304	-1.83508	0.066494	0.999858	Gm43198	predicted gene 43198
ENSMUSG00000021891	246.418	0.215812	0.117616	1.83489	0.0665217	0.999858	Mettl6	methyltransferase like 6
ENSMUSG00000005362	1243.51	-0.101071	0.0551155	-1.8338	0.0666835	0.999858	Crbn	cereblon
ENSMUSG00000035171	296.949	-0.227259	0.123932	-1.83374	0.0666921	0.999858	1110059E24Rik	RIKEN cDNA 1110059E24 gene
ENSMUSG00000019831	80.8678	-0.286193	0.156339	-1.83059	0.0671613	0.999858	Wasf1	WAS protein family, member 1
ENSMUSG00000066838	118.299	0.327989	0.179173	1.83057	0.0671645	0.999858	Zfp772	zinc finger protein 772
ENSMUSG00000032531	4253.92	0.220463	0.120485	1.82979	0.0672808	0.999858	Amotl2	angiomotin-like 2
ENSMUSG00000022466	648.892	-0.166383	0.0909362	-1.82967	0.0672999	0.999858	Rpap3	RNA polymerase II associated protein 3
ENSMUSG00000019647	191.767	-0.245452	0.134172	-1.82938	0.0673428	0.999858	Sema6a	sema domain, transmembrane domain (TM), and cytoplasmic domain, (semaphorin) 6A
ENSMUSG00000024069	379.354	-0.153211	0.0837867	-1.82858	0.0674621	0.999858	Slc30a6	solute carrier family 30 (zinc transporter), member 6
ENSMUSG00000046269	59.1341	0.494725	0.270554	1.82856	0.0674654	0.999858	Usp27x	ubiquitin specific peptidase 27, X chromosome
ENSMUSG00000045659	786.96	0.183525	0.100391	1.8281	0.067535	0.999858	Plekha7	pleckstrin homology domain containing, family A member 7
ENSMUSG00000027551	146.028	-0.236612	0.129487	-1.82731	0.0676531	0.999858	Zfp64	zinc finger protein 64
ENSMUSG00000044857	1111.92	0.197783	0.10828	1.82659	0.0677609	0.999858	Lemd2	LEM domain containing 2
ENSMUSG00000032177	254.25	-0.295493	0.161849	-1.82573	0.0678906	0.999858	Pde4a	phosphodiesterase 4A, cAMP specific
ENSMUSG00000069744	1864.54	0.174929	0.0958285	1.82544	0.0679343	0.999858	Psmb3	proteasome (prosome, macropain) subunit, beta type 3
ENSMUSG00000020364	151.91	0.393439	0.215571	1.8251	0.067986	0.999858	Zfp354a	zinc finger protein 354A
ENSMUSG00000104435	201.432	0.198844	0.108957	1.82498	0.0680043	0.999858	Gm37422	predicted gene, 37422
ENSMUSG00000070802	325.757	-0.287645	0.157877	-1.82195	0.0684619	0.999858	Pnmal2	PNMA-like 2
ENSMUSG00000060477	404.429	-0.280686	0.15406	-1.82193	0.0684658	0.999858	Irak2	interleukin-1 receptor-associated kinase 2
ENSMUSG00000011158	734.912	0.163093	0.0895258	1.82174	0.0684945	0.999858	Brf1	BRF1, RNA polymerase III transcription initiation factor 90 kDa subunit
ENSMUSG00000028232	638.283	-0.156891	0.0861406	-1.82134	0.068555	0.999858	Tmem68	transmembrane protein 68
ENSMUSG00000002845	450.198	-0.185208	0.101798	-1.81937	0.0688557	0.999858	Tmem39a	transmembrane protein 39a
ENSMUSG00000029145	568.465	0.152196	0.0836578	1.81926	0.0688711	0.999858	Eif2b4	eukaryotic translation initiation factor 2B, subunit 4 delta
ENSMUSG00000039725	122.453	0.399788	0.220074	1.8166	0.0692781	0.999858	Trp53rka	transformation related protein 53 regulating kinase A
ENSMUSG00000010362	277.207	0.211828	0.116673	1.81557	0.0694365	0.999858	Rdm1	RAD52 motif 1
ENSMUSG00000057335	437.268	-0.194142	0.106967	-1.81497	0.0695288	0.999858	Cep170	centrosomal protein 170
ENSMUSG00000028104	345.344	0.170297	0.0938736	1.81411	0.0696612	0.999858	Polr3gl	polymerase (RNA) III (DNA directed) polypeptide G like
ENSMUSG00000036977	257.098	-0.202888	0.111917	-1.81285	0.0698553	0.999858	Anapc10	anaphase promoting complex subunit 10
ENSMUSG00000020886	105.382	-0.317915	0.175523	-1.81125	0.0701028	0.999858	Dlg4	discs, large homolog 4 (Drosophila)
ENSMUSG00000040151	610.743	-0.144856	0.0799982	-1.81074	0.0701816	0.999858	Hs2st1	heparan sulfate 2-O-sulfotransferase 1
ENSMUSG00000028969	533.08	0.134789	0.0744529	1.81039	0.0702354	0.999858	Cdk5	cyclin-dependent kinase 5
ENSMUSG00000031327	562.467	-0.152705	0.0844143	-1.809	0.0704514	0.999858	Chic1	cysteine-rich hydrophobic domain 1
ENSMUSG00000006435	53.3275	-0.305467	0.168865	-1.80894	0.0704606	0.999858	Neurl1a	neuralized E3 ubiquitin protein ligase 1A
ENSMUSG00000033943	1812.44	-0.18917	0.104588	-1.80871	0.0704962	0.999858	Mga	MAX gene associated
ENSMUSG00000044296	58.4981	0.453407	0.250744	1.80825	0.0705683	0.999858	Zfp879	zinc finger protein 879
ENSMUSG00000075028	409.701	-0.251661	0.139175	-1.80823	0.0705705	0.999858	Prdm11	PR domain containing 11
ENSMUSG00000068394	151.769	0.282031	0.156055	1.80725	0.0707226	0.999858	Cep152	centrosomal protein 152
ENSMUSG00000006342	60.2573	-0.391517	0.216657	-1.80709	0.0707488	0.999858	Susd2	sushi domain containing 2
ENSMUSG00000075312	3.92857	1.1798	0.653193	1.80621	0.0708858	0.999858	Gm13597	predicted gene 13597
ENSMUSG00000041147	101.199	-0.408461	0.226204	-1.80573	0.0709612	0.999858	Brca2	breast cancer 2, early onset
ENSMUSG00000032939	706.642	-0.140873	0.0781627	-1.80231	0.0714972	0.999858	Nup93	nucleoporin 93
ENSMUSG00000020652	137.993	-0.226889	0.125966	-1.80119	0.0716722	0.999858	Cenpo	centromere protein O
ENSMUSG00000071226	123.99	-0.353749	0.196414	-1.80104	0.0716971	0.999858	Cecr2	CECR2, histone acetyl-lysine reader
ENSMUSG00000020459	425.618	-0.172907	0.0960343	-1.80047	0.071786	0.999858	Mtif2	mitochondrial translational initiation factor 2
ENSMUSG00000020077	983.86	-0.225209	0.125099	-1.80024	0.0718224	0.999858	Srgn	serglycin
ENSMUSG00000051497	2885.68	-0.163472	0.090822	-1.79991	0.0718746	0.999858	Kcnj16	potassium inwardly-rectifying channel, subfamily J, member 16
ENSMUSG00000046865	771.166	0.16555	0.0919814	1.79982	0.0718895	0.999858	Fbl	fibrillarin
ENSMUSG00000028843	2298.05	0.167039	0.0928372	1.79926	0.0719771	0.999858	Sh3bgrl3	SH3 domain binding glutamic acid-rich protein-like 3
ENSMUSG00000034235	1074.79	-0.205424	0.11423	-1.79834	0.0721227	0.999858	Usp54	ubiquitin specific peptidase 54
ENSMUSG00000107355	26.2978	-0.486661	0.27063	-1.79825	0.0721376	0.999858	AI839979	expressed sequence AI839979
ENSMUSG00000025085	1935.11	0.16711	0.0930222	1.79645	0.0724227	0.999858	Ablim1	actin-binding LIM protein 1
ENSMUSG00000046679	530.975	0.177586	0.0988582	1.79637	0.0724354	0.999858	C87436	expressed sequence C87436
ENSMUSG00000024975	4096.39	-0.148018	0.0824124	-1.79607	0.0724837	0.999858	Pdcd4	programmed cell death 4
ENSMUSG00000029649	1277.18	0.149958	0.0834931	1.79606	0.0724853	0.999858	Pomp	proteasome maturation protein
ENSMUSG00000021846	641.895	-0.212778	0.118734	-1.79205	0.0731248	0.999858	Peli2	pellino 2
ENSMUSG00000020807	293.125	-0.225457	0.125838	-1.79165	0.0731893	0.999858	4933427D14Rik	RIKEN cDNA 4933427D14 gene
ENSMUSG00000044496	764.02	0.136444	0.0761778	1.79113	0.0732724	0.999858	2510039O18Rik	RIKEN cDNA 2510039O18 gene
ENSMUSG00000030839	242.796	0.287888	0.16087	1.78956	0.073524	0.999858	Sergef	secretion regulating guanine nucleotide exchange factor
ENSMUSG00000084925	160.236	-0.227699	0.1274	-1.78728	0.0738926	0.999858	1810062O18Rik	RIKEN cDNA 1810062O18 gene
ENSMUSG00000024660	119.865	-0.2528	0.141677	-1.78434	0.0743684	0.999858	Incenp	inner centromere protein
ENSMUSG00000041313	1986.95	-0.206837	0.115991	-1.78321	0.0745514	0.999858	Slc7a1	solute carrier family 7 (cationic amino acid transporter, y+ system), member 1
ENSMUSG00000016427	796.706	0.188288	0.105671	1.78183	0.0747766	0.999858	Ndufa1	NADH dehydrogenase (ubiquinone) 1 alpha subcomplex, 1
ENSMUSG00000008690	2083.62	0.128684	0.0722623	1.78079	0.0749476	0.999858	Ncaph2	non-SMC condensin II complex, subunit H2
ENSMUSG00000055675	1112.14	-0.249869	0.140402	-1.77967	0.0751297	0.999858	Kbtbd11	kelch repeat and BTB (POZ) domain containing 11
ENSMUSG00000025499	388.29	0.196938	0.110707	1.77892	0.0752529	0.999858	Hras	Harvey rat sarcoma virus oncogene
ENSMUSG00000046694	105.594	0.339061	0.190651	1.77844	0.0753322	0.999858	Fam46b	family with sequence similarity 46, member B
ENSMUSG00000035585	731.179	0.158822	0.0893241	1.77805	0.0753962	0.999858	Tsen34	tRNA splicing endonuclease subunit 34
ENSMUSG00000020903	692.926	0.212641	0.11961	1.77779	0.0754382	0.999858	Stx8	syntaxin 8
ENSMUSG00000042854	30.0373	0.62929	0.35404	1.77745	0.0754936	0.999858	Trp53rkb	transformation related protein 53 regulating kinase B
ENSMUSG00000028799	653.828	-0.109363	0.0615841	-1.77583	0.0757604	0.999858	Zfp362	zinc finger protein 362
ENSMUSG00000050312	251.534	-0.206698	0.116604	-1.77265	0.0762866	0.999858	Nsun3	NOL1/NOP2/Sun domain family member 3
ENSMUSG00000000171	1372.83	0.144652	0.0816133	1.77241	0.0763262	0.999858	Sdhd	succinate dehydrogenase complex, subunit D, integral membrane protein
ENSMUSG00000091462	210.384	0.22981	0.129688	1.77203	0.0763901	0.999858	Gm17084	predicted gene 17084
ENSMUSG00000024414	397.017	0.18382	0.103757	1.77165	0.0764531	0.999858	Mrpl27	mitochondrial ribosomal protein L27
ENSMUSG00000097505	52.6402	-0.30678	0.173304	-1.77018	0.0766975	0.999858	Gm26540	predicted gene, 26540
ENSMUSG00000037613	269.777	0.207571	0.117303	1.76953	0.0768049	0.999858	Tnfrsf23	tumor necrosis factor receptor superfamily, member 23
ENSMUSG00000014633	169.172	0.269541	0.152427	1.76833	0.0770062	0.999858	Cmc2	COX assembly mitochondrial protein 2
ENSMUSG00000044949	78.27	0.282462	0.159785	1.76776	0.0771003	0.999858	Ubtd2	ubiquitin domain containing 2
ENSMUSG00000037542	88.0062	-0.479035	0.271175	-1.76652	0.0773088	0.999858	Aldh8a1	aldehyde dehydrogenase 8 family, member A1
ENSMUSG00000026202	943.117	0.177922	0.100763	1.76575	0.0774383	0.999858	Tuba4a	tubulin, alpha 4A
ENSMUSG00000039529	3492.91	-0.151741	0.0859466	-1.76552	0.0774756	0.999858	Atp8b1	ATPase, class I, type 8B, member 1
ENSMUSG00000019892	206.146	-0.329973	0.18715	-1.76315	0.0778752	0.999858	Lrriq1	leucine-rich repeats and IQ motif containing 1
ENSMUSG00000051669	3653.32	0.144308	0.0818762	1.76252	0.0779822	0.999858	AU021092	expressed sequence AU021092
ENSMUSG00000041040	1082.26	-0.145319	0.082464	-1.76221	0.0780346	0.999858	Fam117b	family with sequence similarity 117, member B
ENSMUSG00000078484	514.382	0.146075	0.0829331	1.76136	0.0781777	0.999858	NA	NA
ENSMUSG00000059022	83.8905	-0.427228	0.242569	-1.76126	0.0781937	0.999858	Kcp	kielin/chordin-like protein
ENSMUSG00000029279	45.3941	-0.382201	0.217051	-1.76088	0.0782581	0.999858	Brdt	bromodomain, testis-specific
ENSMUSG00000044788	83.6451	-0.49366	0.280454	-1.76022	0.0783708	0.999858	Fads6	fatty acid desaturase domain family, member 6
ENSMUSG00000029438	1143.2	-0.258004	0.146609	-1.75981	0.0784399	0.999858	Bcl7a	B cell CLL/lymphoma 7A
ENSMUSG00000001510	23.2121	-0.60939	0.346508	-1.75866	0.0786351	0.999858	Dlx3	distal-less homeobox 3
ENSMUSG00000097854	261.072	0.173297	0.0985649	1.7582	0.0787134	0.999858	Gm26602	predicted gene, 26602
ENSMUSG00000045031	75.7736	-0.400349	0.227731	-1.75799	0.078749	0.999858	Cetn4	centrin 4
ENSMUSG00000096768	444.796	0.642324	0.365377	1.75798	0.0787516	0.999858	Erdr1	erythroid differentiation regulator 1
ENSMUSG00000027380	49.0477	0.501225	0.285219	1.75733	0.0788611	0.999858	Acoxl	acyl-Coenzyme A oxidase-like
ENSMUSG00000063760	317.892	-0.154214	0.0877584	-1.75726	0.0788736	0.999858	Rnf217	ring finger protein 217
ENSMUSG00000020821	5956.26	0.129174	0.0735261	1.75684	0.0789452	0.999858	Kif1c	kinesin family member 1C
ENSMUSG00000031107	77.3606	0.305707	0.174023	1.75671	0.0789674	0.999858	Rbmx2	RNA binding motif protein, X-linked 2
ENSMUSG00000027346	297.26	-0.37705	0.214647	-1.7566	0.0789854	0.999858	Gpcpd1	glycerophosphocholine phosphodiesterase 1
ENSMUSG00000044617	333.759	0.373853	0.213036	1.75488	0.0792791	0.999858	Zbtb39	zinc finger and BTB domain containing 39
ENSMUSG00000039771	545.535	0.167495	0.0954572	1.75466	0.0793176	0.999858	Polr2j	polymerase (RNA) II (DNA directed) polypeptide J
ENSMUSG00000029684	3169.04	-0.152559	0.0869488	-1.75459	0.0793295	0.999858	Wasl	Wiskott-Aldrich syndrome-like (human)
ENSMUSG00000021286	470.32	0.199023	0.113502	1.75348	0.0795194	0.999858	Zfyve21	zinc finger, FYVE domain containing 21
ENSMUSG00000091271	101.688	0.229026	0.130621	1.75337	0.0795391	0.999858	NA	NA
ENSMUSG00000026179	497.924	0.155689	0.0888039	1.75317	0.0795723	0.999858	Pnkd	paroxysmal nonkinesiogenic dyskinesia
ENSMUSG00000025239	1226.48	0.117245	0.0668801	1.75306	0.0795915	0.999858	Limd1	LIM domains containing 1
ENSMUSG00000078921	31.1001	0.41299	0.235608	1.75287	0.0796243	0.999858	Tgtp2	T cell specific GTPase 2
ENSMUSG00000030471	538.981	-0.123918	0.0707141	-1.75238	0.0797088	0.999858	Zdhhc13	zinc finger, DHHC domain containing 13
ENSMUSG00000031253	843.272	-0.202679	0.115683	-1.75202	0.0797712	0.999858	Srpx2	sushi-repeat-containing protein, X-linked 2
ENSMUSG00000042660	272.355	0.183185	0.104571	1.75177	0.0798131	0.999858	Wdr55	WD repeat domain 55
ENSMUSG00000047246	161.249	-0.550459	0.314301	-1.75138	0.0798811	0.999858	Hist1h2be	histone cluster 1, H2be
ENSMUSG00000030766	802.103	-0.202065	0.11539	-1.75114	0.0799223	0.999858	Arhgap17	Rho GTPase activating protein 17
ENSMUSG00000034121	307.95	-0.193434	0.110467	-1.75105	0.0799378	0.999858	Mks1	Meckel syndrome, type 1
ENSMUSG00000043311	164.532	0.484108	0.276985	1.74778	0.0805028	0.999858	D17H6S53E	DNA segment, Chr 17, human D6S53E
ENSMUSG00000041974	391.907	0.182964	0.104692	1.74765	0.0805247	0.999858	Spidr	scaffolding protein involved in DNA repair
ENSMUSG00000043391	1063.51	-0.15819	0.0905466	-1.74706	0.0806267	0.999858	2510009E07Rik	RIKEN cDNA 2510009E07 gene
ENSMUSG00000097414	556.939	0.11353	0.0650295	1.74583	0.0808411	0.999858	B130046B21Rik	RIKEN cDNA B130046B21 gene
ENSMUSG00000042988	180.286	-0.222827	0.127664	-1.74543	0.0809105	0.999858	Notum	notum pectinacetylesterase homolog (Drosophila)
ENSMUSG00000025228	2293.33	0.151749	0.0870057	1.74412	0.0811376	0.999858	Actr1a	ARP1 actin-related protein 1A, centractin alpha
ENSMUSG00000025162	2481.86	0.109488	0.0627862	1.74382	0.0811908	0.999858	Csnk1d	casein kinase 1, delta
ENSMUSG00000063882	2912.31	0.148579	0.0852826	1.74219	0.0814749	0.999858	Uqcrh	ubiquinol-cytochrome c reductase hinge protein
ENSMUSG00000034789	558.364	0.163747	0.0939908	1.74215	0.0814813	0.999858	Rab24	RAB24, member RAS oncogene family
ENSMUSG00000042419	215.435	0.186102	0.106863	1.7415	0.081596	0.999858	Nfkbil1	nuclear factor of kappa light polypeptide gene enhancer in B cells inhibitor like 1
ENSMUSG00000042599	1761.83	-0.218913	0.125785	-1.74038	0.0817917	0.999858	Kdm7a	lysine (K)-specific demethylase 7A
ENSMUSG00000047264	251.444	0.198841	0.114346	1.73895	0.0820442	0.999858	Zfp358	zinc finger protein 358
ENSMUSG00000073557	541.722	0.226478	0.130245	1.73887	0.0820583	0.999858	Ppp1r12b	protein phosphatase 1, regulatory (inhibitor) subunit 12B
ENSMUSG00000024999	423.487	-0.219561	0.126315	-1.7382	0.082176	0.999858	Noc3l	NOC3 like DNA replication regulator
ENSMUSG00000003531	554.073	0.17629	0.101457	1.73758	0.0822857	0.999858	Dgcr6	DiGeorge syndrome critical region gene 6
ENSMUSG00000084883	67.1303	0.295789	0.170311	1.73676	0.0824299	0.999858	Ccdc85c	coiled-coil domain containing 85C
ENSMUSG00000038855	1508.69	-0.136187	0.0784946	-1.73498	0.0827438	0.999858	Itpkb	inositol 1,4,5-trisphosphate 3-kinase B
ENSMUSG00000021209	137.565	-0.28249	0.16297	-1.73338	0.0830275	0.999858	Ppp4r4	protein phosphatase 4, regulatory subunit 4
ENSMUSG00000058135	16968.9	0.170256	0.0983015	1.73198	0.0832771	0.999858	Gstm1	glutathione S-transferase, mu 1
ENSMUSG00000035517	1516.96	0.131302	0.0759191	1.7295	0.0837193	0.999858	Tdrd7	tudor domain containing 7
ENSMUSG00000028755	37.4727	-0.51631	0.298581	-1.72921	0.0837709	0.999858	Cda	cytidine deaminase
ENSMUSG00000037166	48.1173	-0.519096	0.300321	-1.72847	0.0839039	0.999858	Ppp1r14a	protein phosphatase 1, regulatory (inhibitor) subunit 14A
ENSMUSG00000024614	2144.67	-0.0999276	0.0578167	-1.72835	0.0839251	0.999858	Tmx3	thioredoxin-related transmembrane protein 3
ENSMUSG00000089712	27.1017	0.533164	0.308664	1.72733	0.0841088	0.999858	Gm15889	predicted gene 15889
ENSMUSG00000073542	161.473	0.211176	0.122319	1.72643	0.0842692	0.999858	Cep76	centrosomal protein 76
ENSMUSG00000027439	646.219	0.157877	0.0914506	1.72636	0.0842822	0.999858	Gzf1	GDNF-inducible zinc finger protein 1
ENSMUSG00000035392	706.085	0.189799	0.109947	1.72627	0.0842994	0.999858	Dennd1a	DENN/MADD domain containing 1A
ENSMUSG00000087095	201.346	-0.21315	0.123501	-1.72589	0.0843665	0.999858	Emx2os	Emx2 opposite strand/antisense transcript (non-protein coding)
ENSMUSG00000033653	695.633	0.194262	0.112565	1.72578	0.0843873	0.999858	Vps8	VPS8 CORVET complex subunit
ENSMUSG00000039754	114.907	0.404393	0.23435	1.72559	0.0844212	0.999858	Alkbh4	alkB homolog 4, lysine demethylase
ENSMUSG00000026185	50579.3	-0.193011	0.111884	-1.72509	0.0845109	0.999858	Igfbp5	insulin-like growth factor binding protein 5
ENSMUSG00000038039	1358.17	-0.168762	0.0978404	-1.72487	0.0845512	0.999858	Gcc2	GRIP and coiled-coil domain containing 2
ENSMUSG00000052040	883.288	-0.206419	0.119723	-1.72414	0.0846819	0.999858	Klf13	Kruppel-like factor 13
ENSMUSG00000059842	65.9026	-0.411013	0.238476	-1.7235	0.0847984	0.999858	Zfp341	zinc finger protein 341
ENSMUSG00000045667	345.984	0.27201	0.157829	1.72345	0.0848078	0.999858	Smtnl2	smoothelin-like 2
ENSMUSG00000039640	728.944	0.167868	0.0974837	1.72201	0.0850669	0.999858	Mrpl12	mitochondrial ribosomal protein L12
ENSMUSG00000033565	802.098	0.152023	0.0883205	1.72126	0.0852034	0.999858	Rbfox2	RNA binding protein, fox-1 homolog (C, elegans) 2
ENSMUSG00000002320	1147.68	0.0940987	0.0547302	1.71932	0.0855564	0.999858	Tm9sf1	transmembrane 9 superfamily member 1
ENSMUSG00000039497	217.165	-0.223799	0.130191	-1.71901	0.0856133	0.999858	Dse	dermatan sulfate epimerase
ENSMUSG00000025792	1386.83	-0.170368	0.0991255	-1.71871	0.0856676	0.999858	Slc25a10	solute carrier family 25 (mitochondrial carrier, dicarboxylate transporter), member 10
ENSMUSG00000107283	775.694	0.189278	0.110139	1.71854	0.0856989	0.999858	Mpv17	MpV17 mitochondrial inner membrane protein
ENSMUSG00000038264	207.012	-0.321783	0.187279	-1.7182	0.0857605	0.999858	Sema7a	sema domain, immunoglobulin domain (Ig), and GPI membrane anchor, (semaphorin) 7A
ENSMUSG00000025868	745.043	0.151592	0.0882386	1.71798	0.0858003	0.999858	Higd2a	HIG1 domain family, member 2A
ENSMUSG00000035754	677.938	0.116899	0.068062	1.71753	0.0858825	0.999858	Wdr18	WD repeat domain 18
ENSMUSG00000038527	144.08	-0.322191	0.187602	-1.71742	0.0859022	0.999858	C1rl	complement component 1, r subcomponent-like
ENSMUSG00000042737	188.38	0.243742	0.141972	1.71683	0.0860102	0.999858	Dpm3	dolichyl-phosphate mannosyltransferase polypeptide 3
ENSMUSG00000020519	302.182	0.191554	0.111577	1.7168	0.0860163	0.999858	Sap30l	SAP30-like
ENSMUSG00000032583	279.037	0.186685	0.108774	1.71626	0.0861145	0.999858	Mon1a	MON1 homolog A, secretory traffciking associated
ENSMUSG00000001741	170.226	0.496456	0.289621	1.71415	0.0865006	0.999858	Il16	interleukin 16
ENSMUSG00000001025	8002	0.212038	0.123726	1.71377	0.086571	0.999858	S100a6	S100 calcium binding protein A6 (calcyclin)
ENSMUSG00000038145	1208.73	-0.128872	0.0752508	-1.71257	0.0867925	0.999858	Snrk	SNF related kinase
ENSMUSG00000025231	561.022	-0.12271	0.0716545	-1.71252	0.0868003	0.999858	Sufu	suppressor of fused homolog (Drosophila)
ENSMUSG00000037020	80.2913	0.382214	0.223271	1.71189	0.0869175	0.999858	Wdr62	WD repeat domain 62
ENSMUSG00000040943	322.55	-0.32944	0.192464	-1.71169	0.0869531	0.999858	Tet2	tet methylcytosine dioxygenase 2
ENSMUSG00000039910	1621.36	0.273668	0.160187	1.70843	0.0875564	0.999858	Cited2	Cbp/p300-interacting transactivator, with Glu/Asp-rich carboxy-terminal domain, 2
ENSMUSG00000044167	493.432	-0.159863	0.0935767	-1.70836	0.0875686	0.999858	Foxo1	forkhead box O1
ENSMUSG00000073705	36.9397	-0.368006	0.215497	-1.70771	0.0876909	0.999858	Apitd1	apoptosis-inducing, TAF9-like domain 1
ENSMUSG00000025155	623.81	0.142184	0.083267	1.70757	0.0877162	0.999858	Dus1l	dihydrouridine synthase 1-like (S, cerevisiae)
ENSMUSG00000051444	34.5973	-0.414017	0.242585	-1.70669	0.0878797	0.999858	Bbs12	Bardet-Biedl syndrome 12 (human)
ENSMUSG00000067713	1392.31	0.104559	0.0612647	1.70668	0.0878807	0.999858	Prkag1	protein kinase, AMP-activated, gamma 1 non-catalytic subunit
ENSMUSG00000034892	7286.37	0.175055	0.102608	1.70606	0.0879966	0.999858	Rps29	ribosomal protein S29
ENSMUSG00000021994	1954	-0.149458	0.0876159	-1.70583	0.0880393	0.999858	Wnt5a	wingless-type MMTV integration site family, member 5A
ENSMUSG00000038115	115.364	-0.61009	0.357666	-1.70575	0.088054	0.999858	Ano2	anoctamin 2
ENSMUSG00000027210	831.682	-0.1853	0.108632	-1.70575	0.0880543	0.999858	Meis2	Meis homeobox 2
ENSMUSG00000002332	1062.74	0.125114	0.0733514	1.70568	0.0880683	0.999858	Dhrs1	dehydrogenase/reductase (SDR family) member 1
ENSMUSG00000055676	40.371	0.314419	0.184364	1.70543	0.088115	0.999858	Gm5069	predicted pseudogene 5069
ENSMUSG00000078670	3535.68	-0.142125	0.0833569	-1.70501	0.0881921	0.999858	Fam174b	family with sequence similarity 174, member B
ENSMUSG00000087381	109.108	-0.332315	0.19495	-1.70462	0.0882661	0.999858	Gm16008	predicted gene 16008
ENSMUSG00000021023	242.374	-0.273849	0.16069	-1.7042	0.088344	0.999858	1110008L16Rik	RIKEN cDNA 1110008L16 gene
ENSMUSG00000018398	1164.06	0.0915818	0.0537549	1.70369	0.0884384	0.999858	2008-09-01	septin 8
ENSMUSG00000105055	127.41	-0.185575	0.108952	-1.70327	0.0885177	0.999858	Gm43079	predicted gene 43079
ENSMUSG00000074579	46.7913	-0.379409	0.222757	-1.70324	0.088523	0.999858	Lekr1	leucine, glutamate and lysine rich 1
ENSMUSG00000031283	401.813	0.220747	0.129715	1.70179	0.0887957	0.999858	Chrdl1	chordin-like 1
ENSMUSG00000022016	1399.09	-0.154802	0.0909679	-1.70172	0.0888071	0.999858	Akap11	A kinase (PRKA) anchor protein 11
ENSMUSG00000021902	304.744	0.224272	0.13192	1.70006	0.0891187	0.999858	Phf7	PHD finger protein 7
ENSMUSG00000002345	289.936	0.195125	0.114828	1.69928	0.0892665	0.999858	Borcs8	BLOC-1 related complex subunit 8
ENSMUSG00000106734	198.945	-0.301365	0.177379	-1.69899	0.0893215	0.999858	Gm20559	predicted gene, 20559
ENSMUSG00000034673	632.382	-0.134628	0.0792575	-1.69861	0.0893925	0.999858	Pbx2	pre B cell leukemia homeobox 2
ENSMUSG00000037279	34.6707	0.541076	0.318565	1.69848	0.089417	0.999858	Ovol2	ovo like zinc finger 2
ENSMUSG00000034880	231.268	0.195104	0.114898	1.69806	0.0894964	0.999858	Mrpl34	mitochondrial ribosomal protein L34
ENSMUSG00000042901	789.473	0.154264	0.0908594	1.69783	0.0895396	0.999858	Aida	axin interactor, dorsalization associated
ENSMUSG00000005125	2045.53	-0.189599	0.111824	-1.69552	0.0899776	0.999858	Ndrg1	N-myc downstream regulated gene 1
ENSMUSG00000086328	26.5531	0.469383	0.276994	1.69456	0.0901586	0.999858	2700033N17Rik	RIKEN cDNA 2700033N17 gene
ENSMUSG00000037295	587.647	0.20444	0.120659	1.69437	0.0901956	0.999858	Ldlrap1	low density lipoprotein receptor adaptor protein 1
ENSMUSG00000019894	104.305	-0.32906	0.19423	-1.69417	0.0902321	0.999858	Slc6a15	solute carrier family 6 (neurotransmitter transporter), member 15
ENSMUSG00000027221	92.3539	-0.422655	0.249533	-1.69378	0.0903067	0.999858	Chst1	carbohydrate (keratan sulfate Gal-6) sulfotransferase 1
ENSMUSG00000026275	937.353	-0.127483	0.0752719	-1.69364	0.0903336	0.999858	Ppp1r7	protein phosphatase 1, regulatory (inhibitor) subunit 7
ENSMUSG00000031949	157.039	-0.255795	0.151117	-1.6927	0.0905129	0.999858	Adat1	adenosine deaminase, tRNA-specific 1
ENSMUSG00000039886	745.061	0.208699	0.123301	1.69259	0.0905328	0.999858	Tmem120a	transmembrane protein 120A
ENSMUSG00000031158	421.137	0.199622	0.117939	1.69259	0.0905334	0.999858	Timm17b	translocase of inner mitochondrial membrane 17b
ENSMUSG00000035769	183.218	-0.259038	0.153073	-1.69225	0.0905988	0.999858	Xylb	xylulokinase homolog (H, influenzae)
ENSMUSG00000091237	37.7355	-0.350752	0.207425	-1.69098	0.0908398	0.999858	Gm17114	predicted gene 17114
ENSMUSG00000015095	922.929	0.136678	0.080831	1.69091	0.0908542	0.999858	Fbxw5	F-box and WD-40 domain protein 5
ENSMUSG00000034761	3577.05	-0.16277	0.0962703	-1.69076	0.0908825	0.999858	Map4k5	mitogen-activated protein kinase kinase kinase kinase 5
ENSMUSG00000029055	101.064	-0.317126	0.187584	-1.69058	0.0909171	0.999858	Plch2	phospholipase C, eta 2
ENSMUSG00000020064	873.361	-0.123602	0.0731272	-1.69023	0.0909834	0.999858	Herc4	hect domain and RLD 4
ENSMUSG00000029763	1100.65	0.135914	0.0804563	1.68928	0.091165	0.999858	Exoc4	exocyst complex component 4
ENSMUSG00000047945	301.42	-0.229	0.135688	-1.6877	0.0914687	0.999858	Marcksl1	MARCKS-like 1
ENSMUSG00000037606	1075.24	0.134049	0.0794381	1.68746	0.0915143	0.999858	Osbpl5	oxysterol binding protein-like 5
ENSMUSG00000022285	4061.64	-0.124702	0.0739181	-1.68703	0.0915976	0.999858	Ywhaz	tyrosine 3-monooxygenase/tryptophan 5-monooxygenase activation protein, zeta polypeptide
ENSMUSG00000068263	44.1566	-0.467761	0.277283	-1.68694	0.0916143	0.999858	Efcc1	EF hand and coiled-coil domain containing 1
ENSMUSG00000031750	110.413	0.330167	0.195745	1.68672	0.0916569	0.999858	Il34	interleukin 34
ENSMUSG00000030509	331.274	-0.167732	0.0994656	-1.68633	0.0917327	0.999858	Asb7	ankyrin repeat and SOCS box-containing 7
ENSMUSG00000027583	137.087	-0.253168	0.150171	-1.68586	0.0918219	0.999858	Zbtb46	zinc finger and BTB domain containing 46
ENSMUSG00000060510	717.222	-0.190933	0.113261	-1.68578	0.0918375	0.999858	Zfp266	zinc finger protein 266
ENSMUSG00000099851	70.6112	0.344319	0.204285	1.68549	0.0918949	0.999858	Gm29542	predicted gene 29542
ENSMUSG00000021932	183.876	-0.278111	0.165013	-1.68539	0.091914	0.999858	Rnaseh2b	ribonuclease H2, subunit B
ENSMUSG00000027199	159.719	-0.613253	0.363874	-1.68535	0.0919219	0.999858	Gatm	glycine amidinotransferase (L-arginine:glycine amidinotransferase)
ENSMUSG00000030595	308.86	0.151938	0.0901533	1.68533	0.0919248	0.999858	Nfkbib	nuclear factor of kappa light polypeptide gene enhancer in B cells inhibitor, beta
ENSMUSG00000023067	392.515	-0.494017	0.293191	-1.68497	0.0919951	0.999858	Cdkn1a	cyclin-dependent kinase inhibitor 1A (P21)
ENSMUSG00000039016	377.859	0.221016	0.131187	1.68474	0.0920382	0.999858	Timm8b	translocase of inner mitochondrial membrane 8B
ENSMUSG00000023806	183.615	0.198751	0.118015	1.68412	0.0921583	0.999858	Rsph3b	radial spoke 3B homolog (Chlamydomonas)
ENSMUSG00000026637	408.331	-0.193559	0.114934	-1.68409	0.092165	0.999858	Traf5	TNF receptor-associated factor 5
ENSMUSG00000030796	296.637	0.178234	0.105893	1.68316	0.0923448	0.999858	Tead2	TEA domain family member 2
ENSMUSG00000017747	509.322	0.163519	0.0971545	1.68308	0.0923592	0.999858	Ghdc	GH3 domain containing
ENSMUSG00000085615	47.5773	-0.316518	0.18814	-1.68235	0.0925	0.999858	A330035P11Rik	RIKEN cDNA A330035P11 gene
ENSMUSG00000022607	1912.95	0.146891	0.0873501	1.68163	0.0926396	0.999858	Ptk2	PTK2 protein tyrosine kinase 2
ENSMUSG00000074923	633.809	-0.167329	0.0995055	-1.68161	0.0926448	0.999858	Pak6	p21 protein (Cdc42/Rac)-activated kinase 6
ENSMUSG00000019578	888.429	0.108865	0.0647394	1.68158	0.0926498	0.999858	Ubxn6	UBX domain protein 6
ENSMUSG00000033029	766.432	-0.154961	0.0921528	-1.68157	0.0926524	0.999858	1700088E04Rik	RIKEN cDNA 1700088E04 gene
ENSMUSG00000019362	1181.13	0.134008	0.0797137	1.68112	0.0927393	0.999858	D8Ertd738e	DNA segment, Chr 8, ERATO Doi 738, expressed
ENSMUSG00000025264	475.563	0.162205	0.0965872	1.67937	0.0930803	0.999858	Tsr2	TSR2 20S rRNA accumulation
ENSMUSG00000040612	543.473	-0.207516	0.123587	-1.67911	0.0931312	0.999858	Ildr2	immunoglobulin-like domain containing receptor 2
ENSMUSG00000015711	757.426	-0.146413	0.0872118	-1.67883	0.0931859	0.999858	Prune1	prune exopolyphosphatase
ENSMUSG00000038886	1688.06	-0.139123	0.0828918	-1.67837	0.0932743	0.999858	Man2a2	mannosidase 2, alpha 2
ENSMUSG00000020282	983.312	0.205394	0.122409	1.67794	0.0933591	0.999858	Rhbdf1	rhomboid 5 homolog 1
ENSMUSG00000027835	1031.66	-0.14848	0.0885543	-1.67671	0.0935983	0.999858	Pdcd10	programmed cell death 10
ENSMUSG00000024785	245.958	-0.200537	0.119639	-1.67619	0.0937016	0.999858	Rcl1	RNA terminal phosphate cyclase-like 1
ENSMUSG00000036054	577.338	0.232814	0.138956	1.67545	0.0938459	0.999858	Sugp2	SURP and G patch domain containing 2
ENSMUSG00000022952	84.1766	-0.317631	0.189633	-1.67498	0.0939379	0.999858	Runx1	runt related transcription factor 1
ENSMUSG00000031875	170.733	-0.255614	0.152625	-1.67479	0.0939763	0.999858	Cmtm3	CKLF-like MARVEL transmembrane domain containing 3
ENSMUSG00000028684	554.382	0.145739	0.0871097	1.67305	0.0943184	0.999858	Urod	uroporphyrinogen decarboxylase
ENSMUSG00000027375	26182	0.091755	0.0548497	1.67284	0.0943582	0.999858	Mal	myelin and lymphocyte protein, T cell differentiation protein
ENSMUSG00000044894	858.793	0.156413	0.0935159	1.67258	0.0944104	0.999858	Uqcrq	ubiquinol-cytochrome c reductase, complex III subunit VII
ENSMUSG00000028229	285.033	-0.249568	0.14924	-1.67226	0.0944738	0.999858	Rmdn1	regulator of microtubule dynamics 1
ENSMUSG00000038365	459.625	-0.149059	0.0891685	-1.67166	0.0945922	0.999858	Fbxo25	F-box protein 25
ENSMUSG00000034445	212.873	-0.168407	0.100774	-1.67114	0.0946948	0.999858	Cyb561a3	cytochrome b561 family, member A3
ENSMUSG00000026556	103.779	-0.199466	0.119378	-1.67089	0.094744	0.999858	Vangl2	vang-like 2 (van gogh, Drosophila)
ENSMUSG00000036752	1817.38	0.179149	0.107241	1.67053	0.0948147	0.999858	Tubb4b	tubulin, beta 4B class IVB
ENSMUSG00000035941	956.613	-0.15958	0.0955299	-1.67047	0.0948259	0.999858	Ibtk	inhibitor of Bruton agammaglobulinemia tyrosine kinase
ENSMUSG00000097195	105.156	0.326287	0.195336	1.67039	0.0948432	0.999858	Snhg5	small nucleolar RNA host gene 5
ENSMUSG00000097589	247.673	0.176833	0.105877	1.67016	0.0948872	0.999858	Dleu2	deleted in lymphocytic leukemia, 2
ENSMUSG00000020526	166.975	0.283388	0.1697	1.66993	0.0949325	0.999858	Znhit3	zinc finger, HIT type 3
ENSMUSG00000027109	1534.04	-0.129766	0.0777378	-1.66928	0.0950624	0.999858	Sp3	trans-acting transcription factor 3
ENSMUSG00000072115	20.1649	0.490223	0.293702	1.66912	0.0950939	0.999858	Ang	angiogenin, ribonuclease, RNase A family, 5
ENSMUSG00000001542	705.614	-0.163662	0.0980635	-1.66893	0.0951303	0.999858	Ell2	elongation factor RNA polymerase II 2
ENSMUSG00000032122	367.634	-0.275498	0.165189	-1.66778	0.0953604	0.999858	Slc37a2	solute carrier family 37 (glycerol-3-phosphate transporter), member 2
ENSMUSG00000022570	671.72	0.15445	0.0926157	1.66764	0.0953873	0.999858	Tsta3	tissue specific transplantation antigen P35B
ENSMUSG00000001105	517.319	0.166091	0.0995968	1.66764	0.0953879	0.999858	Ift20	intraflagellar transport 20
ENSMUSG00000026806	157.606	-0.231824	0.139118	-1.66638	0.0956376	0.999858	Ddx31	DEAD/H (Asp-Glu-Ala-Asp/His) box polypeptide 31
ENSMUSG00000090257	1109.38	-0.154438	0.0926845	-1.66628	0.0956573	0.999858	Gm4524	predicted gene 4524
ENSMUSG00000020211	534.561	0.146696	0.0880522	1.66601	0.095711	0.999858	Sf3a2	splicing factor 3a, subunit 2
ENSMUSG00000051351	692.77	0.349495	0.209856	1.66541	0.0958318	0.999858	Zfp46	zinc finger protein 46
ENSMUSG00000035597	1386.92	-0.18003	0.108131	-1.66492	0.0959279	0.999858	Prpf39	pre-mRNA processing factor 39
ENSMUSG00000066553	5.29483	-1.27175	0.763904	-1.66481	0.0959507	0.999858	Gm6969	predicted pseudogene 6969
ENSMUSG00000021368	321.21	-0.276421	0.166052	-1.66467	0.0959792	0.999858	Tbc1d7	TBC1 domain family, member 7
ENSMUSG00000026921	1108.44	0.214232	0.128765	1.66374	0.0961641	0.999858	Egfl7	EGF-like domain 7
ENSMUSG00000045538	112.284	0.378353	0.227465	1.66335	0.0962432	0.999858	Ddx28	DEAD (Asp-Glu-Ala-Asp) box polypeptide 28
ENSMUSG00000052253	591.182	-0.136001	0.0817652	-1.66331	0.0962494	0.999858	Zfp622	zinc finger protein 622
ENSMUSG00000030123	2898.38	-0.128254	0.077119	-1.66306	0.0963001	0.999858	Plxnd1	plexin D1
ENSMUSG00000067274	13357.7	0.168004	0.101038	1.66277	0.0963581	0.999858	Rplp0	ribosomal protein, large, P0
ENSMUSG00000057411	443.603	0.180329	0.108526	1.66162	0.0965888	0.999858	Fam173a	family with sequence similarity 173, member A
ENSMUSG00000031488	3048.43	-0.117101	0.0704796	-1.66149	0.0966146	0.999858	Rab11fip1	RAB11 family interacting protein 1 (class I)
ENSMUSG00000020528	777.97	0.155499	0.0936389	1.66062	0.0967892	0.999858	Prpsap2	phosphoribosyl pyrophosphate synthetase-associated protein 2
ENSMUSG00000055923	379.092	-0.198463	0.11961	-1.65925	0.0970647	0.999858	Aasdh	aminoadipate-semialdehyde dehydrogenase
ENSMUSG00000037275	833.996	-0.11721	0.0706474	-1.65909	0.0970987	0.999858	Gemin5	gem nuclear organelle associated protein 5
ENSMUSG00000040528	43.4199	0.325189	0.196024	1.65892	0.0971318	0.999858	Milr1	mast cell immunoglobulin like receptor 1
ENSMUSG00000056608	1811.87	-0.147831	0.0891247	-1.6587	0.0971766	0.999858	Chd9	chromodomain helicase DNA binding protein 9
ENSMUSG00000021007	164.051	-0.343091	0.206862	-1.65855	0.0972059	0.999858	Spata7	spermatogenesis associated 7
ENSMUSG00000029587	444.116	0.288618	0.174036	1.65839	0.0972396	0.999858	Zfp12	zinc finger protein 12
ENSMUSG00000078867	268.638	0.225749	0.136201	1.65747	0.0974252	0.999858	Gm14418	predicted gene 14418
ENSMUSG00000087138	144.937	0.309057	0.186569	1.65653	0.0976151	0.999858	Gm15545	predicted gene 15545
ENSMUSG00000059288	252.062	-0.162797	0.0982894	-1.6563	0.0976607	0.999858	Cdyl	chromodomain protein, Y chromosome-like
ENSMUSG00000033313	43.2429	0.30898	0.186636	1.65552	0.097819	0.999858	Fbxl8	F-box and leucine-rich repeat protein 8
ENSMUSG00000096916	84.8387	0.327244	0.197689	1.65534	0.0978547	0.999858	Zfp850	zinc finger protein 850
ENSMUSG00000034532	50.5819	-0.460949	0.278476	-1.65525	0.097873	0.999858	Fbxo16	F-box protein 16
ENSMUSG00000033082	145.678	-0.269146	0.162625	-1.65501	0.0979224	0.999858	Clec1a	C-type lectin domain family 1, member a
ENSMUSG00000100826	443.12	-0.174525	0.105509	-1.65413	0.0981018	0.999858	Snhg14	small nucleolar RNA host gene 14
ENSMUSG00000003847	13440.6	-0.196116	0.118564	-1.65409	0.098109	0.999858	Nfat5	nuclear factor of activated T cells 5
ENSMUSG00000020695	1053.47	-0.270877	0.163769	-1.65401	0.0981248	0.999858	Mrc2	mannose receptor, C type 2
ENSMUSG00000026121	283.051	-0.294724	0.178267	-1.65327	0.0982759	0.999858	Sema4c	sema domain, immunoglobulin domain (Ig), transmembrane domain (TM) and short cytoplasmic domain, (semaphorin) 4C
ENSMUSG00000044921	219.789	-0.190295	0.115141	-1.65271	0.098389	0.999858	Rassf9	Ras association (RalGDS/AF-6) domain family (N-terminal) member 9
ENSMUSG00000024787	351.095	0.153963	0.0931704	1.65249	0.0984344	0.999858	Snx15	sorting nexin 15
ENSMUSG00000024958	545.175	0.128051	0.0775012	1.65225	0.0984846	0.999858	Gpr137	G protein-coupled receptor 137
ENSMUSG00000024784	9.57271	-0.727372	0.440384	-1.65168	0.0986005	0.999858	Gpha2	glycoprotein hormone alpha 2
ENSMUSG00000001305	198.002	-0.197091	0.119328	-1.65167	0.0986009	0.999858	Rrp15	ribosomal RNA processing 15 homolog (S, cerevisiae)
ENSMUSG00000038332	1109.6	-0.187067	0.113281	-1.65135	0.0986663	0.999858	Sesn1	sestrin 1
ENSMUSG00000042535	1217.2	0.0920317	0.0557521	1.65073	0.0987933	0.999858	Gtpbp1	GTP binding protein 1
ENSMUSG00000021639	459.208	-0.195338	0.118335	-1.65072	0.0987963	0.999858	Gtf2h2	general transcription factor II H, polypeptide 2
ENSMUSG00000024101	515.571	0.120836	0.0732309	1.65007	0.0989281	0.999858	Washc1	WASH complex subunit 1
ENSMUSG00000013846	522.099	-0.150208	0.0911037	-1.64876	0.0991966	0.999858	St3gal1	ST3 beta-galactoside alpha-2,3-sialyltransferase 1
ENSMUSG00000040997	1409.89	0.112229	0.0680785	1.64852	0.099245	0.999858	Abhd4	abhydrolase domain containing 4
ENSMUSG00000045098	1566.83	-0.149356	0.0906698	-1.64726	0.0995055	0.999858	Kmt5b	lysine methyltransferase 5B
ENSMUSG00000020280	413.253	-0.179515	0.109039	-1.64633	0.099695	0.999858	Pus10	pseudouridylate synthase 10
ENSMUSG00000078588	122.532	-0.24336	0.147887	-1.64558	0.0998502	0.999858	Ccdc24	coiled-coil domain containing 24
ENSMUSG00000066900	2387.71	0.115811	0.0703835	1.64543	0.0998817	0.999858	Suds3	suppressor of defective silencing 3 homolog (S, cerevisiae)
ENSMUSG00000052609	4208.4	-0.198802	0.120952	-1.64364	0.100251	0.999858	Plekhg3	pleckstrin homology domain containing, family G (with RhoGef domain) member 3
ENSMUSG00000028923	925.932	0.107732	0.0655585	1.64329	0.100322	0.999858	Necap2	NECAP endocytosis associated 2
ENSMUSG00000052906	508.923	-0.127089	0.077366	-1.6427	0.100444	0.999858	Ubxn8	UBX domain protein 8
ENSMUSG00000034108	432.004	0.217041	0.132131	1.64262	0.100461	0.999858	Ccs	copper chaperone for superoxide dismutase
ENSMUSG00000023009	103.382	-0.280578	0.17082	-1.64253	0.100479	0.999858	Nckap5l	NCK-associated protein 5-like
ENSMUSG00000002458	125.627	0.221682	0.135032	1.6417	0.100652	0.999858	Rgs19	regulator of G-protein signaling 19
ENSMUSG00000021905	529.804	0.127228	0.0776291	1.63892	0.10123	0.999858	Dph3	diphthamine biosynthesis 3
ENSMUSG00000037740	291.198	0.175736	0.107265	1.63834	0.10135	0.999858	Mrps26	mitochondrial ribosomal protein S26
ENSMUSG00000090223	14.3315	0.658367	0.40194	1.63797	0.101428	0.999858	Pcp4	Purkinje cell protein 4
ENSMUSG00000021870	2207.71	-0.127441	0.0778104	-1.63784	0.101456	0.999858	Slmap	sarcolemma associated protein
ENSMUSG00000078350	825.32	0.115684	0.070646	1.63752	0.101522	0.999858	Smim1	small integral membrane protein 1
ENSMUSG00000057858	441.053	-0.152035	0.0928479	-1.63746	0.101535	0.999858	Fam204a	family with sequence similarity 204, member A
ENSMUSG00000034839	75.6041	-0.317871	0.19413	-1.63742	0.101544	0.999858	Larp6	La ribonucleoprotein domain family, member 6
ENSMUSG00000059743	577.804	0.148224	0.09053	1.63729	0.10157	0.999858	Fdps	farnesyl diphosphate synthetase
ENSMUSG00000060002	6218.12	-0.0992691	0.060661	-1.63646	0.101744	0.999858	Chpt1	choline phosphotransferase 1
ENSMUSG00000057897	360.73	0.270974	0.165612	1.6362	0.101797	0.999858	Camk2b	calcium/calmodulin-dependent protein kinase II, beta
ENSMUSG00000029777	3505.09	-0.124175	0.0759	-1.63603	0.101832	0.999858	Gars	glycyl-tRNA synthetase
ENSMUSG00000061742	218.184	-0.535874	0.327602	-1.63575	0.101892	0.999858	Slc22a12	solute carrier family 22 (organic anion/cation transporter), member 12
ENSMUSG00000028023	150.838	0.226639	0.138593	1.63529	0.101989	0.999858	Pitx2	paired-like homeodomain transcription factor 2
ENSMUSG00000045515	2595.65	0.118366	0.0724204	1.63443	0.102169	0.999858	Pou3f3	POU domain, class 3, transcription factor 3
ENSMUSG00000028683	290.992	-0.171808	0.105159	-1.63379	0.102303	0.999858	Eif2b3	eukaryotic translation initiation factor 2B, subunit 3
ENSMUSG00000066097	64.0772	-0.458929	0.280964	-1.63341	0.102384	0.999858	Cyp2j11	cytochrome P450, family 2, subfamily j, polypeptide 11
ENSMUSG00000010376	1371.82	0.163275	0.0999612	1.63339	0.102388	0.999858	Nedd8	neural precursor cell expressed, developmentally down-regulated gene 8
ENSMUSG00000026036	531.083	-0.14752	0.0903798	-1.63222	0.102634	0.999858	Nif3l1	Ngg1 interacting factor 3-like 1 (S, pombe)
ENSMUSG00000042167	618.388	-0.164549	0.100822	-1.63208	0.102662	0.999858	Papd4	PAP associated domain containing 4
ENSMUSG00000034729	378.597	0.139524	0.0854905	1.63204	0.102672	0.999858	Mrps10	mitochondrial ribosomal protein S10
ENSMUSG00000020440	1277.62	0.131747	0.0807399	1.63174	0.102734	0.999858	Arf5	ADP-ribosylation factor 5
ENSMUSG00000025854	4016.85	-0.108236	0.0663473	-1.63135	0.102816	0.999858	Fam20c	family with sequence similarity 20, member C
ENSMUSG00000087660	95.8235	-0.362779	0.22239	-1.63127	0.102833	0.999858	B230398E01Rik	RIKEN cDNA B230398E01 gene
ENSMUSG00000034845	9573.3	0.1348	0.082655	1.63088	0.102916	0.999858	Plvap	plasmalemma vesicle associated protein
ENSMUSG00000034659	889.428	0.117643	0.0721438	1.63068	0.102958	0.999858	Tmem109	transmembrane protein 109
ENSMUSG00000097658	246.357	0.200986	0.123254	1.63066	0.102962	0.999858	Gm16755	predicted gene, 16755
ENSMUSG00000030079	549.498	-0.145711	0.0894027	-1.62983	0.103138	0.999858	Ruvbl1	RuvB-like protein 1
ENSMUSG00000025240	3037.98	-0.0991497	0.0608534	-1.62932	0.103245	0.999858	Sacm1l	SAC1 suppressor of actin mutations 1-like (yeast)
ENSMUSG00000070705	102.992	0.303433	0.186287	1.62885	0.103344	0.999858	Eid2b	EP300 interacting inhibitor of differentiation 2B
ENSMUSG00000034832	1281.3	-0.191456	0.117556	-1.62864	0.10339	0.999858	Tet3	tet methylcytosine dioxygenase 3
ENSMUSG00000026754	740.012	-0.142228	0.0873431	-1.62838	0.103444	0.999858	Golga1	golgi autoantigen, golgin subfamily a, 1
ENSMUSG00000019577	402.763	-0.315735	0.193917	-1.6282	0.103482	0.999858	Pdk4	pyruvate dehydrogenase kinase, isoenzyme 4
ENSMUSG00000035107	526.187	-0.149722	0.0919605	-1.62811	0.103502	0.999858	Dcbld2	discoidin, CUB and LCCL domain containing 2
ENSMUSG00000025730	411.775	0.128485	0.0790264	1.62585	0.103981	0.999858	Rab40c	Rab40C, member RAS oncogene family
ENSMUSG00000000078	1054.76	0.213934	0.131696	1.62445	0.10428	0.999858	Klf6	Kruppel-like factor 6
ENSMUSG00000033855	575.742	-0.1714	0.105578	-1.62345	0.104493	0.999858	Ston1	stonin 1
ENSMUSG00000026972	686.809	0.169404	0.104357	1.62331	0.104524	0.999858	Arrdc1	arrestin domain containing 1
ENSMUSG00000031389	2580.2	0.114757	0.0707348	1.62236	0.104726	0.999858	Arhgap4	Rho GTPase activating protein 4
ENSMUSG00000039968	732.153	-0.14528	0.0895676	-1.62202	0.104799	0.999858	Rsbn1l	round spermatid basic protein 1-like
ENSMUSG00000022061	66.646	0.667452	0.411892	1.62045	0.105135	0.999858	Nkx3-1	NK-3 transcription factor, locus 1 (Drosophila)
ENSMUSG00000097415	12.495	0.58185	0.359073	1.62042	0.105142	0.999858	AU020206	expressed sequence AU020206
ENSMUSG00000027544	220.227	-0.225755	0.139326	-1.62034	0.105159	0.999858	Nfatc2	nuclear factor of activated T cells, cytoplasmic, calcineurin dependent 2
ENSMUSG00000030790	94.2488	0.361403	0.22314	1.61962	0.105314	0.999858	Adm	adrenomedullin
ENSMUSG00000041117	83.3963	-0.453847	0.280225	-1.61958	0.105322	0.999858	Ccdc8	coiled-coil domain containing 8
ENSMUSG00000019718	85.7011	0.203156	0.125446	1.61947	0.105345	0.999858	L3hypdh	L-3-hydroxyproline dehydratase (trans-)
ENSMUSG00000028599	283.046	-0.55711	0.344008	-1.61947	0.105347	0.999858	Tnfrsf1b	tumor necrosis factor receptor superfamily, member 1b
ENSMUSG00000036751	3332.98	0.133622	0.0825632	1.61843	0.105571	0.999858	Cox6b1	cytochrome c oxidase, subunit VIb polypeptide 1
ENSMUSG00000002307	465.066	0.142916	0.0883577	1.61748	0.105776	0.999858	Daxx	Fas death domain-associated protein
ENSMUSG00000026305	2151.11	-0.14276	0.0883265	-1.61628	0.106034	0.999858	Lrrfip1	leucine rich repeat (in FLII) interacting protein 1
ENSMUSG00000039623	286.983	-0.234808	0.145292	-1.61611	0.106071	0.999858	Ap5z1	adaptor-related protein complex 5, zeta 1 subunit
ENSMUSG00000029463	263.642	-0.175519	0.1087	-1.6147	0.106376	0.999858	Fam216a	family with sequence similarity 216, member A
ENSMUSG00000021483	58.2323	-0.285174	0.176626	-1.61456	0.106406	0.999858	Cdk20	cyclin-dependent kinase 20
ENSMUSG00000013465	1360.15	0.0837501	0.0518838	1.61419	0.106487	0.999858	Nelfb	negative elongation factor complex member B
ENSMUSG00000035476	310.165	-0.170752	0.10579	-1.61407	0.106513	0.999858	Tab3	TGF-beta activated kinase 1/MAP3K7 binding protein 3
ENSMUSG00000066760	99.7251	-0.196691	0.121867	-1.61398	0.106532	0.999858	Psg16	pregnancy specific glycoprotein 16
ENSMUSG00000074971	166.35	-0.283978	0.175989	-1.61362	0.106611	0.999858	Fibin	fin bud initiation factor homolog (zebrafish)
ENSMUSG00000075700	2520.34	-0.0936489	0.0580425	-1.61345	0.106646	0.999858	Selenot	selenoprotein T
ENSMUSG00000027472	828.482	0.125564	0.0778336	1.61324	0.106693	0.999858	Pdrg1	p53 and DNA damage regulated 1
ENSMUSG00000044072	461.765	0.280266	0.173729	1.61323	0.106694	0.999858	Eml6	echinoderm microtubule associated protein like 6
ENSMUSG00000079334	243.181	-0.135185	0.0839146	-1.61098	0.107184	0.999858	Nat6	N-acetyltransferase 6
ENSMUSG00000047067	111.868	0.201824	0.125287	1.61089	0.107203	0.999858	Dusp28	dual specificity phosphatase 28
ENSMUSG00000006930	282.16	0.192805	0.119698	1.61077	0.10723	0.999858	Hap1	huntingtin-associated protein 1
ENSMUSG00000038690	1987.43	0.160658	0.0997514	1.61059	0.10727	0.999858	Atp5j2	ATP synthase, H+ transporting, mitochondrial F0 complex, subunit F2
ENSMUSG00000033629	1353.27	-0.11038	0.068598	-1.60908	0.107599	0.999858	Hacd3	3-hydroxyacyl-CoA dehydratase 3
ENSMUSG00000029060	907.668	0.112099	0.0697153	1.60795	0.107845	0.999858	Mib2	mindbomb E3 ubiquitin protein ligase 2
ENSMUSG00000032826	672.228	0.211055	0.131367	1.60661	0.10814	0.999858	Ank2	ankyrin 2, brain
ENSMUSG00000089824	322.926	-0.384737	0.239513	-1.60633	0.108202	0.999858	Rbm12	RNA binding motif protein 12
ENSMUSG00000039037	200.645	-0.242756	0.151164	-1.60591	0.108293	0.999858	St6galnac5	ST6 (alpha-N-acetyl-neuraminyl-2,3-beta-galactosyl-1,3)-N-acetylgalactosaminide alpha-2,6-sialyltransferase 5
ENSMUSG00000026669	25.2458	0.714908	0.445252	1.60563	0.108356	0.999858	Mcm10	minichromosome maintenance 10 replication initiation factor
ENSMUSG00000024194	604.171	0.149217	0.0929721	1.60497	0.108501	0.999858	Cuta	cutA divalent cation tolerance homolog
ENSMUSG00000036990	2299.95	-0.131363	0.0818629	-1.60467	0.108566	0.999858	Otud4	OTU domain containing 4
ENSMUSG00000059518	432.746	0.165773	0.103352	1.60397	0.10872	0.999858	Znhit1	zinc finger, HIT domain containing 1
ENSMUSG00000021207	150.458	-0.64794	0.403978	-1.6039	0.108736	0.999858	Akr1c21	aldo-keto reductase family 1, member C21
ENSMUSG00000020153	977.44	0.138399	0.0863235	1.60326	0.108877	0.999858	Ndufs7	NADH dehydrogenase (ubiquinone) Fe-S protein 7
ENSMUSG00000093674	5720.9	0.182961	0.114126	1.60315	0.108901	0.999858	Rpl41	ribosomal protein L41
ENSMUSG00000028847	931.06	0.126898	0.0791731	1.6028	0.10898	0.999858	Trappc3	trafficking protein particle complex 3
ENSMUSG00000041921	599.984	0.171175	0.1068	1.60275	0.108989	0.999858	Metap1d	methionyl aminopeptidase type 1D (mitochondrial)
ENSMUSG00000005320	111.888	-0.329113	0.205384	-1.60243	0.109061	0.999858	Fgfr4	fibroblast growth factor receptor 4
ENSMUSG00000022967	1056.1	-0.129414	0.0807736	-1.60218	0.109117	0.999858	Ifnar1	interferon (alpha and beta) receptor 1
ENSMUSG00000006289	516.249	0.138086	0.0862048	1.60184	0.109191	0.999858	Osgep	O-sialoglycoprotein endopeptidase
ENSMUSG00000030091	938.379	0.176783	0.110387	1.60148	0.10927	0.999858	Nup210	nucleoporin 210
ENSMUSG00000036411	67.4556	-0.372049	0.232318	-1.60146	0.109275	0.999858	9530077C05Rik	RIKEN cDNA 9530077C05 gene
ENSMUSG00000032006	175.428	0.249329	0.155701	1.60133	0.109303	0.999858	Pdgfd	platelet-derived growth factor, D polypeptide
ENSMUSG00000022403	4169.42	-0.107245	0.0669952	-1.60079	0.109423	0.999858	St13	suppression of tumorigenicity 13
ENSMUSG00000023961	1107.24	-0.0867556	0.0542042	-1.60053	0.109481	0.999858	Enpp4	ectonucleotide pyrophosphatase/phosphodiesterase 4
ENSMUSG00000029705	2730.89	0.112951	0.0705974	1.59993	0.109615	0.999858	Cux1	cut-like homeobox 1
ENSMUSG00000025743	629.167	-0.200017	0.125069	-1.59925	0.109764	0.999858	Sdc3	syndecan 3
ENSMUSG00000036599	65.5808	-0.313767	0.19622	-1.59906	0.109807	0.999858	Chst12	carbohydrate sulfotransferase 12
ENSMUSG00000091479	299.711	-0.194911	0.121895	-1.59901	0.109818	0.999858	Gm17035	predicted gene 17035
ENSMUSG00000067219	612.715	-0.207965	0.130064	-1.59894	0.109834	0.999858	Nipal1	NIPA-like domain containing 1
ENSMUSG00000016024	319.219	-0.289612	0.181256	-1.59781	0.110086	0.999858	Lbp	lipopolysaccharide binding protein
ENSMUSG00000090841	9817.31	0.152722	0.0955974	1.59756	0.110142	0.999858	Myl6	myosin, light polypeptide 6, alkali, smooth muscle and non-muscle
ENSMUSG00000035478	1094.74	0.136196	0.0852701	1.59723	0.110215	0.999858	Mbd3	methyl-CpG binding domain protein 3
ENSMUSG00000048424	5897.92	-0.22396	0.14023	-1.59709	0.110245	0.999858	Ranbp3l	RAN binding protein 3-like
ENSMUSG00000031168	276.647	-0.173716	0.108774	-1.59704	0.110257	0.999858	Ebp	phenylalkylamine Ca2+ antagonist (emopamil) binding protein
ENSMUSG00000026799	220.39	0.193724	0.121344	1.59649	0.11038	0.999858	Med27	mediator complex subunit 27
ENSMUSG00000003418	850.648	-0.182939	0.114646	-1.59569	0.110558	0.999858	St8sia6	ST8 alpha-N-acetyl-neuraminide alpha-2,8-sialyltransferase 6
ENSMUSG00000034320	1138.47	-0.235604	0.147683	-1.59533	0.110638	0.999858	Slc26a2	solute carrier family 26 (sulfate transporter), member 2
ENSMUSG00000042371	157.196	-0.44801	0.280858	-1.59515	0.110679	0.999858	Slc5a10	solute carrier family 5 (sodium/glucose cotransporter), member 10
ENSMUSG00000025245	936.754	-0.113878	0.0714137	-1.59462	0.110797	0.999858	Lztfl1	leucine zipper transcription factor-like 1
ENSMUSG00000039849	1272.79	0.107102	0.0671961	1.59387	0.110965	0.999858	Pcif1	PDX1 C-terminal inhibiting factor 1
ENSMUSG00000020267	1596.03	0.12989	0.0815131	1.59348	0.111052	0.999858	Hint1	histidine triad nucleotide binding protein 1
ENSMUSG00000075284	219.971	-0.193618	0.121508	-1.59346	0.111058	0.999858	Wipf1	WAS/WASL interacting protein family, member 1
ENSMUSG00000051786	771.009	0.11772	0.0738858	1.59327	0.111101	0.999858	Tubgcp6	tubulin, gamma complex associated protein 6
ENSMUSG00000030741	673.612	0.13792	0.0865669	1.59322	0.111112	0.999858	Spns1	spinster homolog 1
ENSMUSG00000097737	176.654	0.174905	0.109808	1.59283	0.111199	0.999858	Gm26530	predicted gene, 26530
ENSMUSG00000026207	73.7854	-0.419355	0.263295	-1.59272	0.111224	0.999858	Speg	SPEG complex locus
ENSMUSG00000067370	34.3232	0.549948	0.345435	1.59204	0.111375	0.999858	B3galt4	UDP-Gal:betaGlcNAc beta 1,3-galactosyltransferase, polypeptide 4
ENSMUSG00000002763	1360.35	0.0961283	0.0604018	1.59148	0.111502	0.999858	Pex6	peroxisomal biogenesis factor 6
ENSMUSG00000097440	77.5205	0.378714	0.238054	1.59087	0.111638	0.999858	Gm6277	predicted gene 6277
ENSMUSG00000019437	3215.5	0.11311	0.0711203	1.59041	0.111742	0.999858	Tlcd1	TLC domain containing 1
ENSMUSG00000032902	280.586	-0.27563	0.173344	-1.59007	0.111818	0.999858	Slc16a1	solute carrier family 16 (monocarboxylic acid transporters), member 1
ENSMUSG00000056493	858.439	-0.137632	0.0866088	-1.58913	0.112032	0.999858	Foxk1	forkhead box K1
ENSMUSG00000004655	19954.4	0.135276	0.085133	1.58899	0.112062	0.999858	Aqp1	aquaporin 1
ENSMUSG00000020021	815.498	-0.20373	0.128318	-1.5877	0.112355	0.999858	Fgd6	FYVE, RhoGEF and PH domain containing 6
ENSMUSG00000032015	151.857	-0.242761	0.152907	-1.58764	0.112367	0.999858	Pou2f3	POU domain, class 2, transcription factor 3
ENSMUSG00000028797	1372.84	0.108826	0.0685567	1.58739	0.112425	0.999858	Tmem234	transmembrane protein 234
ENSMUSG00000025823	2105.68	-0.112781	0.0710819	-1.58664	0.112595	0.999858	Pdia4	protein disulfide isomerase associated 4
ENSMUSG00000021461	245.536	0.182029	0.11474	1.58644	0.11264	0.999858	Fancc	Fanconi anemia, complementation group C
ENSMUSG00000024959	321.763	0.165849	0.104551	1.5863	0.112672	0.999858	Bad	BCL2-associated agonist of cell death
ENSMUSG00000028407	321.453	0.179997	0.113498	1.58591	0.112759	0.999858	Toporsos	topoisomerase I binding, arginine/serine-rich, opposite strand
ENSMUSG00000032872	1431.04	-0.123929	0.0781547	-1.58569	0.112811	0.999858	Cyb5r4	cytochrome b5 reductase 4
ENSMUSG00000033114	121.193	-0.27976	0.176432	-1.58566	0.112817	0.999858	Slc35d2	solute carrier family 35, member D2
ENSMUSG00000036918	806.136	0.141527	0.0893453	1.58404	0.113184	0.999858	Ttc7	tetratricopeptide repeat domain 7
ENSMUSG00000102615	162.113	-0.188634	0.11909	-1.58396	0.113203	0.999858	Gm37844	predicted gene, 37844
ENSMUSG00000037533	1790.45	0.137886	0.0870536	1.58393	0.11321	0.999858	Rapgef6	Rap guanine nucleotide exchange factor (GEF) 6
ENSMUSG00000011263	474.56	-0.21239	0.134129	-1.58347	0.113315	0.999858	Exoc3l2	exocyst complex component 3-like 2
ENSMUSG00000060771	572.242	-0.138722	0.0876126	-1.58335	0.113341	0.999858	Tsga10	testis specific 10
ENSMUSG00000006732	126.572	-0.236562	0.149411	-1.5833	0.113352	0.999858	Mettl1	methyltransferase like 1
ENSMUSG00000090733	7847.35	0.170505	0.107712	1.58298	0.113426	0.999858	Rps27	ribosomal protein S27
ENSMUSG00000024970	328.488	-0.121003	0.0764907	-1.58193	0.113667	0.999858	AI846148	expressed sequence AI846148
ENSMUSG00000022821	150.417	-0.448476	0.283601	-1.58136	0.113795	0.999858	Hgd	homogentisate 1, 2-dioxygenase
ENSMUSG00000073434	272.324	0.185373	0.117261	1.58085	0.113911	0.999858	Wdr90	WD repeat domain 90
ENSMUSG00000006395	165.51	0.209096	0.13241	1.57916	0.1143	0.999858	Hyi	hydroxypyruvate isomerase (putative)
ENSMUSG00000038425	163.012	-0.276392	0.17516	-1.57794	0.114579	0.999858	Poli	polymerase (DNA directed), iota
ENSMUSG00000009376	5565.88	-0.104308	0.0661107	-1.57778	0.114615	0.999858	Met	met proto-oncogene
ENSMUSG00000020661	1313.43	-0.151959	0.0963357	-1.57739	0.114705	0.999858	Dnmt3a	DNA methyltransferase 3A
ENSMUSG00000087574	25.2069	-0.366832	0.232623	-1.57694	0.11481	0.999858	C030037D09Rik	RIKEN cDNA C030037D09 gene
ENSMUSG00000041037	467.064	0.206986	0.131354	1.57579	0.115073	0.999858	Irgq	immunity-related GTPase family, Q
ENSMUSG00000062694	15.3941	0.506321	0.32141	1.57531	0.115185	0.999858	Cav3	caveolin 3
ENSMUSG00000042870	684.056	0.141007	0.0895203	1.57514	0.115225	0.999858	Tom1	target of myb1 trafficking protein
ENSMUSG00000019868	556.993	-0.127798	0.0811772	-1.5743	0.115418	0.999858	Vta1	vesicle (multivesicular body) trafficking 1
ENSMUSG00000085328	242.11	-0.326905	0.207698	-1.57395	0.115499	0.999858	Gm17131	predicted gene 17131
ENSMUSG00000050908	160.385	0.179234	0.113908	1.57351	0.115602	0.999858	Tvp23a	trans-golgi network vesicle protein 23A
ENSMUSG00000049299	401.348	0.154761	0.098372	1.57322	0.115667	0.999858	Trappc1	trafficking protein particle complex 1
ENSMUSG00000029171	306.096	-0.176477	0.112184	-1.57311	0.115694	0.999858	Pgm1	phosphoglucomutase 1
ENSMUSG00000029713	3547.86	0.0878826	0.0558848	1.57257	0.115819	0.999858	Gnb2	guanine nucleotide binding protein (G protein), beta 2
ENSMUSG00000045382	24.1166	0.549345	0.34949	1.57185	0.115986	0.999858	Cxcr4	chemokine (C-X-C motif) receptor 4
ENSMUSG00000047875	54.9188	0.318402	0.202586	1.57169	0.116023	0.999858	Gpr157	G protein-coupled receptor 157
ENSMUSG00000024539	446.154	-0.133125	0.0847384	-1.57101	0.116181	0.999858	Ptpn2	protein tyrosine phosphatase, non-receptor type 2
ENSMUSG00000020015	910.273	-0.144592	0.0921366	-1.56932	0.116574	0.999858	Cdk17	cyclin-dependent kinase 17
ENSMUSG00000021640	82.7009	0.490702	0.312699	1.56925	0.11659	0.999858	Naip1	NLR family, apoptosis inhibitory protein 1
ENSMUSG00000034115	110.557	-0.376978	0.24024	-1.56917	0.116609	0.999858	Scn11a	sodium channel, voltage-gated, type XI, alpha
ENSMUSG00000030701	672.757	0.195698	0.124747	1.56876	0.116703	0.999858	Plekhb1	pleckstrin homology domain containing, family B (evectins) member 1
ENSMUSG00000039183	437.251	0.170976	0.109032	1.56812	0.116853	0.999858	Nubp2	nucleotide binding protein 2
ENSMUSG00000014177	1281.2	0.0902872	0.0575828	1.56796	0.116892	0.999858	Tvp23b	trans-golgi network vesicle protein 23B
ENSMUSG00000044934	564.06	0.0848353	0.0541161	1.56765	0.116962	0.999858	Zfp367	zinc finger protein 367
ENSMUSG00000074165	345.762	-0.231901	0.147969	-1.56723	0.117061	0.999858	Zfp788	zinc finger protein 788
ENSMUSG00000106173	19.0298	0.422404	0.269639	1.56655	0.11722	0.999858	Gm42764	predicted gene 42764
ENSMUSG00000024213	801.518	0.106764	0.0681529	1.56653	0.117225	0.999858	Nudt3	nudix (nucleotide diphosphate linked moiety X)-type motif 3
ENSMUSG00000034135	1398.78	0.156448	0.0999097	1.56589	0.117374	0.999858	Sik3	SIK family kinase 3
ENSMUSG00000090761	80.5986	0.243858	0.155735	1.56585	0.117383	0.999858	Gm17201	predicted gene 17201
ENSMUSG00000027669	145.701	-0.248629	0.158818	-1.56549	0.117467	0.999858	Gnb4	guanine nucleotide binding protein (G protein), beta 4
ENSMUSG00000054206	46.4662	0.532064	0.340014	1.56483	0.117623	0.999858	Gzmm	granzyme M (lymphocyte met-ase 1)
ENSMUSG00000022584	38.97	0.701499	0.448395	1.56447	0.117708	0.999858	Ly6c2	lymphocyte antigen 6 complex, locus C2
ENSMUSG00000035242	3048.24	0.145887	0.0932507	1.56446	0.11771	0.999858	Oaz1	ornithine decarboxylase antizyme 1
ENSMUSG00000071984	1102.12	-0.236751	0.151472	-1.56301	0.118051	0.999858	Fndc1	fibronectin type III domain containing 1
ENSMUSG00000022559	380.104	0.157067	0.10049	1.563	0.118051	0.999858	Fbxl6	F-box and leucine-rich repeat protein 6
ENSMUSG00000086922	17.9381	-0.501946	0.321197	-1.56273	0.118115	0.999858	Gm13835	predicted gene 13835
ENSMUSG00000042426	975.679	0.126349	0.080881	1.56216	0.11825	0.999858	Dhx29	DEAH (Asp-Glu-Ala-His) box polypeptide 29
ENSMUSG00000029082	2390.32	0.146127	0.0935747	1.56161	0.11838	0.999858	Bst1	bone marrow stromal cell antigen 1
ENSMUSG00000047721	185.313	0.205612	0.131731	1.56085	0.118559	0.999858	Bola2	bolA-like 2 (E, coli)
ENSMUSG00000040385	3372.35	0.120638	0.0773185	1.56027	0.118696	0.999858	Ppp1ca	protein phosphatase 1, catalytic subunit, alpha isoform
ENSMUSG00000026198	283.337	0.141429	0.0906534	1.5601	0.118736	0.999858	Abcb6	ATP-binding cassette, sub-family B (MDR/TAP), member 6
ENSMUSG00000028141	38.3144	0.367922	0.235854	1.55996	0.11877	0.999858	Oaz3	ornithine decarboxylase antizyme 3
ENSMUSG00000033991	793.491	-0.126943	0.0814012	-1.55947	0.118886	0.999858	Ttc37	tetratricopeptide repeat domain 37
ENSMUSG00000036372	454.595	0.158494	0.101644	1.5593	0.118926	0.999858	Tmem258	transmembrane protein 258
ENSMUSG00000030588	503.078	0.1603	0.102822	1.55901	0.118995	0.999858	Yif1b	Yip1 interacting factor homolog B (S, cerevisiae)
ENSMUSG00000031995	4649.73	0.0877179	0.0562664	1.55898	0.119002	0.999858	St14	suppression of tumorigenicity 14 (colon carcinoma)
ENSMUSG00000031227	134.237	-0.182259	0.116998	-1.5578	0.11928	0.999858	Magee1	melanoma antigen, family E, 1
ENSMUSG00000058331	90.4772	0.318413	0.204428	1.55758	0.119332	0.999858	Zfp85	zinc finger protein 85
ENSMUSG00000037638	320.431	0.20099	0.129057	1.55737	0.119383	0.999858	Zbtb42	zinc finger and BTB domain containing 42
ENSMUSG00000028741	228.284	-0.191885	0.123211	-1.55737	0.119383	0.999858	Mrto4	mRNA turnover 4, ribosome maturation factor
ENSMUSG00000036073	341.667	0.157847	0.101373	1.55709	0.119449	0.999858	Galt	galactose-1-phosphate uridyl transferase
ENSMUSG00000033352	856.836	-0.133819	0.0859757	-1.55648	0.119595	0.999858	Map2k4	mitogen-activated protein kinase kinase 4
ENSMUSG00000006021	214.318	-0.189948	0.122047	-1.55636	0.119624	0.999858	Kptn	kaptin
ENSMUSG00000031266	198.07	-0.177001	0.11377	-1.55579	0.119759	0.999858	Gla	galactosidase, alpha
ENSMUSG00000018697	395.09	-0.212369	0.136566	-1.55506	0.119931	0.999858	Aatf	apoptosis antagonizing transcription factor
ENSMUSG00000029673	78.1237	-0.294532	0.189405	-1.55504	0.119937	0.999858	Auts2	autism susceptibility candidate 2
ENSMUSG00000107068	283.838	0.135749	0.0873352	1.55435	0.120101	0.999858	Gm42742	predicted gene 42742
ENSMUSG00000033356	60.9266	-0.267454	0.172172	-1.55341	0.120325	0.999858	Pus7l	pseudouridylate synthase 7-like
ENSMUSG00000063235	541.802	0.130196	0.0838868	1.55205	0.120651	0.999858	Ptpmt1	protein tyrosine phosphatase, mitochondrial 1
ENSMUSG00000004667	699.661	0.15285	0.0985321	1.55127	0.120838	0.999858	Polr2e	polymerase (RNA) II (DNA directed) polypeptide E
ENSMUSG00000025935	1979.68	-0.0681173	0.0439212	-1.5509	0.120926	0.999858	Tram1	translocating chain-associating membrane protein 1
ENSMUSG00000015120	2119.99	0.103097	0.0664867	1.55065	0.120986	0.999858	Ube2i	ubiquitin-conjugating enzyme E2I
ENSMUSG00000070420	205.679	0.306989	0.197984	1.55057	0.121004	0.999858	Zscan25	zinc finger and SCAN domain containing 25
ENSMUSG00000005625	1268.43	0.11902	0.0767844	1.55006	0.121127	0.999858	Psmd4	proteasome (prosome, macropain) 26S subunit, non-ATPase, 4
ENSMUSG00000031848	498.725	0.161808	0.104394	1.54997	0.121148	0.999858	Lsm4	LSM4 homolog, U6 small nuclear RNA and mRNA degradation associated
ENSMUSG00000027937	643.041	0.140501	0.0906492	1.54994	0.121156	0.999858	Jtb	jumping translocation breakpoint
ENSMUSG00000020694	1089.76	-0.124027	0.0800336	-1.54969	0.121217	0.999858	Tlk2	tousled-like kinase 2 (Arabidopsis)
ENSMUSG00000038894	243.154	0.260722	0.168289	1.54925	0.121321	0.999858	Irs2	insulin receptor substrate 2
ENSMUSG00000023047	16.8938	0.754351	0.486988	1.54901	0.121378	0.999858	Amhr2	anti-Mullerian hormone type 2 receptor
ENSMUSG00000006057	1472.26	0.125369	0.0809413	1.54889	0.121409	0.999858	Atp5g1	ATP synthase, H+ transporting, mitochondrial F0 complex, subunit C1 (subunit 9)
ENSMUSG00000033739	63.5616	0.520342	0.335948	1.54888	0.121411	0.999858	Fkbpl	FK506 binding protein-like
ENSMUSG00000041763	1477.35	-0.102629	0.0662768	-1.54849	0.121505	0.999858	Tpp2	tripeptidyl peptidase II
ENSMUSG00000022000	844.811	-0.158039	0.102084	-1.54812	0.121592	0.999858	Zc3h13	zinc finger CCCH type containing 13
ENSMUSG00000040966	75.0378	-0.517464	0.334496	-1.54699	0.121865	0.999858	Slc22a2	solute carrier family 22 (organic cation transporter), member 2
ENSMUSG00000027363	1995	-0.0954416	0.0617117	-1.54657	0.121966	0.999858	Usp8	ubiquitin specific peptidase 8
ENSMUSG00000059409	1125.06	0.10725	0.0693578	1.54633	0.122026	0.999858	Ppp2r5d	protein phosphatase 2, regulatory subunit B', delta
ENSMUSG00000040592	191.962	-0.26535	0.171601	-1.54632	0.122028	0.999858	Cd79b	CD79B antigen
ENSMUSG00000040446	822.447	-0.19494	0.126138	-1.54546	0.122235	0.999858	Rprd1a	regulation of nuclear pre-mRNA domain containing 1A
ENSMUSG00000028191	495.191	0.147295	0.0953163	1.54533	0.122267	0.999858	Bcl10	B cell leukemia/lymphoma 10
ENSMUSG00000076441	671.716	-0.31179	0.201774	-1.54524	0.122288	0.999858	Ass1	argininosuccinate synthetase 1
ENSMUSG00000022635	842.743	0.153457	0.099317	1.54512	0.122316	0.999858	Zcrb1	zinc finger CCHC-type and RNA binding motif 1
ENSMUSG00000085175	34.7862	0.357777	0.231653	1.54445	0.122479	0.999858	Gm11423	predicted gene 11423
ENSMUSG00000024219	750.599	0.156008	0.10104	1.54403	0.122581	0.999858	Anks1	ankyrin repeat and SAM domain containing 1
ENSMUSG00000037461	577.459	0.13058	0.084584	1.54379	0.12264	0.999858	Ints7	integrator complex subunit 7
ENSMUSG00000020335	81.6626	0.261373	0.169424	1.54271	0.1229	0.999858	Zfp354b	zinc finger protein 354B
ENSMUSG00000028717	68.1238	-0.407341	0.264054	-1.54264	0.122917	0.999858	Tal1	T cell acute lymphocytic leukemia 1
ENSMUSG00000032252	416.342	-0.193084	0.125208	-1.5421	0.12305	0.999858	Glce	glucuronyl C5-epimerase
ENSMUSG00000085936	23.6432	0.562091	0.36495	1.54019	0.123515	0.999858	2610307P16Rik	RIKEN cDNA 2610307P16 gene
ENSMUSG00000004791	75.2175	0.348006	0.225985	1.53996	0.123571	0.999858	Pgf	placental growth factor
ENSMUSG00000019796	339.361	0.168505	0.109432	1.53981	0.123606	0.999858	Lrp11	low density lipoprotein receptor-related protein 11
ENSMUSG00000027597	504.504	0.168988	0.109766	1.53953	0.123675	0.999858	Ahcy	S-adenosylhomocysteine hydrolase
ENSMUSG00000022568	2238.75	0.115274	0.0749067	1.53889	0.12383	0.999858	Scrib	scribbled planar cell polarity
ENSMUSG00000002379	852.968	0.130109	0.0845516	1.53881	0.12385	0.999858	Ndufa11	NADH dehydrogenase (ubiquinone) 1 alpha subcomplex 11
ENSMUSG00000039197	299.727	0.218986	0.142342	1.53845	0.123939	0.999858	Adk	adenosine kinase
ENSMUSG00000096145	457.332	0.179185	0.116493	1.53816	0.12401	0.999858	Vkorc1	vitamin K epoxide reductase complex, subunit 1
ENSMUSG00000038762	2103.04	0.097827	0.0636076	1.53798	0.124054	0.999858	Abcf1	ATP-binding cassette, sub-family F (GCN20), member 1
ENSMUSG00000002486	217.86	-0.221206	0.14387	-1.53754	0.124162	0.999858	Tchp	trichoplein, keratin filament binding
ENSMUSG00000070822	133.225	-0.269199	0.175159	-1.53688	0.124322	0.999858	Zscan18	zinc finger and SCAN domain containing 18
ENSMUSG00000092564	38.8052	0.351898	0.228975	1.53684	0.124332	0.999858	BC051226	cDNA sequence BC051226
ENSMUSG00000020300	1963.1	-0.159792	0.103995	-1.53653	0.124408	0.999858	Cpeb4	cytoplasmic polyadenylation element binding protein 4
ENSMUSG00000032766	666.138	0.183906	0.119694	1.53647	0.124424	0.999858	Gng11	guanine nucleotide binding protein (G protein), gamma 11
ENSMUSG00000027340	1118.56	-0.125219	0.0815303	-1.53585	0.124574	0.999858	Slc23a2	solute carrier family 23 (nucleobase transporters), member 2
ENSMUSG00000024072	1631.43	-0.0928056	0.0604386	-1.53554	0.124652	0.999858	Yipf4	Yip1 domain family, member 4
ENSMUSG00000024487	833.145	-0.127683	0.0831535	-1.5355	0.12466	0.999858	Yipf5	Yip1 domain family, member 5
ENSMUSG00000015522	1374.86	-0.125768	0.0819325	-1.53502	0.124778	0.999858	Arnt	aryl hydrocarbon receptor nuclear translocator
ENSMUSG00000037349	193.164	0.238278	0.155242	1.53487	0.124815	0.999858	Nudt22	nudix (nucleoside diphosphate linked moiety X)-type motif 22
ENSMUSG00000033278	1324.32	0.176972	0.115312	1.53472	0.124852	0.999858	Ptprm	protein tyrosine phosphatase, receptor type, M
ENSMUSG00000060601	1293.78	0.103385	0.0673861	1.53421	0.124977	0.999858	Nr1h2	nuclear receptor subfamily 1, group H, member 2
ENSMUSG00000005447	459.752	0.1576	0.102733	1.53407	0.125013	0.999858	Pafah1b3	platelet-activating factor acetylhydrolase, isoform 1b, subunit 3
ENSMUSG00000027387	238.265	-0.170361	0.111063	-1.53391	0.125051	0.999858	Zc3h8	zinc finger CCCH type containing 8
ENSMUSG00000026443	43.8279	-0.402909	0.26269	-1.53378	0.125083	0.999858	Lrrn2	leucine rich repeat protein 2, neuronal
ENSMUSG00000029735	419.552	0.191347	0.124821	1.53297	0.125284	0.999858	Tpk1	thiamine pyrophosphokinase
ENSMUSG00000078681	993.213	0.156933	0.102408	1.53243	0.125416	0.999858	Tm2d3	TM2 domain containing 3
ENSMUSG00000022401	549.813	0.140774	0.0918665	1.53238	0.12543	0.999858	Xpnpep3	X-prolyl aminopeptidase 3, mitochondrial
ENSMUSG00000049957	369.822	0.155578	0.101546	1.53209	0.1255	0.999858	Ccdc137	coiled-coil domain containing 137
ENSMUSG00000015970	3684.98	-0.150754	0.0984162	-1.53181	0.12557	0.999858	Chdh	choline dehydrogenase
ENSMUSG00000071078	334.988	0.205614	0.134276	1.53128	0.125699	0.999858	Nr2c2ap	nuclear receptor 2C2-associated protein
ENSMUSG00000028468	861.979	-0.140527	0.0917923	-1.53093	0.125787	0.999858	Rgp1	RAB6A GEF compex partner 1
ENSMUSG00000024431	1997.85	-0.129375	0.0845149	-1.5308	0.125819	0.999858	Nr3c1	nuclear receptor subfamily 3, group C, member 1
ENSMUSG00000022244	167.47	-0.17638	0.115235	-1.53062	0.125863	0.999858	Amacr	alpha-methylacyl-CoA racemase
ENSMUSG00000060657	1901.89	-0.149244	0.0975171	-1.53044	0.125907	0.999858	Marf1	meiosis arrest female 1
ENSMUSG00000039449	1007.81	-0.101981	0.0666403	-1.53032	0.125937	0.999858	Prpf18	pre-mRNA processing factor 18
ENSMUSG00000045752	272.358	0.204238	0.13347	1.53022	0.125963	0.999858	Tssc4	tumor-suppressing subchromosomal transferable fragment 4
ENSMUSG00000022687	1363.97	-0.196708	0.128574	-1.52992	0.126036	0.999858	Boc	biregional cell adhesion molecule-related/down-regulated by oncogenes (Cdon) binding protein
ENSMUSG00000022752	1332.81	-0.0886166	0.0579458	-1.5293	0.12619	0.999858	Tomm70a	translocase of outer mitochondrial membrane 70 homolog A (yeast)
ENSMUSG00000030353	246.311	0.232643	0.152128	1.52926	0.1262	0.999858	Tead4	TEA domain family member 4
ENSMUSG00000048603	412.887	0.139956	0.091529	1.52909	0.126242	0.999858	Gm9828	predicted gene 9828
ENSMUSG00000028854	1156.75	0.179912	0.117676	1.52887	0.126296	0.999858	Slc9a1	solute carrier family 9 (sodium/hydrogen exchanger), member 1
ENSMUSG00000086279	30.8055	0.44627	0.291939	1.52864	0.126354	0.999858	Gm15634	predicted gene 15634
ENSMUSG00000047368	372.576	-0.110271	0.0721422	-1.52852	0.126384	0.999858	Abhd17b	abhydrolase domain containing 17B
ENSMUSG00000046330	5163.9	0.156961	0.102739	1.52776	0.126572	0.999858	Rpl37a	ribosomal protein L37a
ENSMUSG00000030486	50.8611	0.563628	0.368944	1.52768	0.126592	0.999858	Zfp108	zinc finger protein 108
ENSMUSG00000029840	2591.11	-0.0777517	0.0509107	-1.52722	0.126707	0.999858	Mtpn	myotrophin
ENSMUSG00000026796	4310.73	0.114521	0.0750096	1.52675	0.126823	0.999858	Fam129b	family with sequence similarity 129, member B
ENSMUSG00000033792	1583.08	-0.112342	0.0736228	-1.52591	0.127033	0.999858	Atp7a	ATPase, Cu++ transporting, alpha polypeptide
ENSMUSG00000032238	1460.28	-0.167375	0.109732	-1.52531	0.127183	0.999858	Rora	RAR-related orphan receptor alpha
ENSMUSG00000000159	1299.98	0.105814	0.0693885	1.52495	0.127271	0.999858	Igsf5	immunoglobulin superfamily, member 5
ENSMUSG00000014547	214.503	-0.192563	0.126326	-1.52434	0.127424	0.999858	Wdfy2	WD repeat and FYVE domain containing 2
ENSMUSG00000029209	467.239	0.178108	0.117002	1.52226	0.127943	0.999858	Gnpda2	glucosamine-6-phosphate deaminase 2
ENSMUSG00000026749	44.7048	-0.370099	0.243256	-1.52144	0.12815	0.999858	Nek6	NIMA (never in mitosis gene a)-related expressed kinase 6
ENSMUSG00000020477	402.303	0.129708	0.0852626	1.52128	0.12819	0.999858	Mrps24	mitochondrial ribosomal protein S24
ENSMUSG00000029063	2374.48	0.0801786	0.0527607	1.51967	0.128595	0.999858	Nadk	NAD kinase
ENSMUSG00000091512	635.922	0.100867	0.0664036	1.51899	0.128765	0.999858	Lamtor3	late endosomal/lysosomal adaptor, MAPK and MTOR activator 3
ENSMUSG00000090231	1443.69	0.147897	0.097392	1.51857	0.128871	0.999858	Cfb	complement factor B
ENSMUSG00000029089	175.384	-0.230468	0.151777	-1.51847	0.128897	0.999858	5730480H06Rik	RIKEN cDNA 5730480H06 gene
ENSMUSG00000058488	121.713	-0.416883	0.274613	-1.51807	0.128996	0.999858	Kl	klotho
ENSMUSG00000019797	239.423	-0.149277	0.0983516	-1.51779	0.129068	0.999858	1700021F05Rik	RIKEN cDNA 1700021F05 gene
ENSMUSG00000068036	5332.56	0.0852041	0.0561433	1.51762	0.129111	0.999858	Afdn	afadin, adherens junction formation factor
ENSMUSG00000042997	716.637	0.114559	0.0754908	1.51752	0.129136	0.999858	Nhlrc3	NHL repeat containing 3
ENSMUSG00000030180	1958.28	-0.111271	0.0733578	-1.51682	0.129312	0.999858	Kdm5a	lysine (K)-specific demethylase 5A
ENSMUSG00000015839	2856.42	-0.18158	0.119714	-1.51678	0.129322	0.999858	Nfe2l2	nuclear factor, erythroid derived 2, like 2
ENSMUSG00000027175	209.65	-0.217091	0.14314	-1.51664	0.129359	0.999858	Tcp11l1	t-complex 11 like 1
ENSMUSG00000002767	497.375	0.118303	0.07801	1.51651	0.12939	0.999858	Mrpl2	mitochondrial ribosomal protein L2
ENSMUSG00000022120	125.59	-0.248441	0.16385	-1.51627	0.129451	0.999858	Rnf219	ring finger protein 219
ENSMUSG00000104379	753.122	-0.110979	0.0732007	-1.51609	0.129497	0.999858	Gm37509	predicted gene, 37509
ENSMUSG00000047371	328.425	0.207398	0.136807	1.51598	0.129524	0.999858	Zfp768	zinc finger protein 768
ENSMUSG00000026925	761.737	0.130084	0.0858096	1.51596	0.129529	0.999858	Inpp5e	inositol polyphosphate-5-phosphatase E
ENSMUSG00000037221	357.064	0.126658	0.0835517	1.51592	0.129539	0.999858	Mospd3	motile sperm domain containing 3
ENSMUSG00000023206	620.893	0.301105	0.198656	1.51571	0.129592	0.999858	Il15ra	interleukin 15 receptor, alpha chain
ENSMUSG00000022179	120.365	-0.328304	0.216781	-1.51445	0.129911	0.999858	4931414P19Rik	RIKEN cDNA 4931414P19 gene
ENSMUSG00000000673	33.2323	-0.498305	0.329138	-1.51397	0.130034	0.999858	Haao	3-hydroxyanthranilate 3,4-dioxygenase
ENSMUSG00000054715	151.343	0.398532	0.26325	1.51389	0.130054	0.999858	Zscan22	zinc finger and SCAN domain containing 22
ENSMUSG00000001082	294.693	0.127474	0.0842112	1.51374	0.130091	0.999858	Mfsd10	major facilitator superfamily domain containing 10
ENSMUSG00000020170	1056.34	-0.151154	0.0998911	-1.51319	0.130231	0.999858	Frs2	fibroblast growth factor receptor substrate 2
ENSMUSG00000057177	2036.09	0.12741	0.0842199	1.51283	0.130323	0.999858	Gsk3a	glycogen synthase kinase 3 alpha
ENSMUSG00000030281	764.659	0.154194	0.101929	1.51275	0.130343	0.999858	Il17rc	interleukin 17 receptor C
ENSMUSG00000024866	395.263	-0.320469	0.211885	-1.51247	0.130414	0.999858	Acy3	aspartoacylase (aminoacylase) 3
ENSMUSG00000022897	1114.87	-0.134075	0.0887427	-1.51083	0.130833	0.999858	Dyrk1a	dual-specificity tyrosine-(Y)-phosphorylation regulated kinase 1a
ENSMUSG00000036822	1326.45	0.162893	0.107847	1.51042	0.130937	0.999858	Topors	topoisomerase I binding, arginine/serine-rich
ENSMUSG00000040952	3786.58	0.173776	0.115053	1.51041	0.130939	0.999858	Rps19	ribosomal protein S19
ENSMUSG00000033965	53.6938	-0.413283	0.27373	-1.50982	0.131089	0.999858	Slc16a2	solute carrier family 16 (monocarboxylic acid transporters), member 2
ENSMUSG00000035397	258.871	0.187701	0.124356	1.50938	0.131201	0.999858	Klf16	Kruppel-like factor 16
ENSMUSG00000062691	403.6	0.178892	0.118527	1.5093	0.131223	0.999858	Cebpzos	CCAAT/enhancer binding protein (C/EBP), zeta, opposite strand
ENSMUSG00000027244	1123.52	-0.087728	0.0581259	-1.50927	0.131229	0.999858	Atg13	autophagy related 13
ENSMUSG00000059689	260.768	0.186568	0.123661	1.50871	0.131373	0.999858	Zfp637	zinc finger protein 637
ENSMUSG00000029084	221.234	-0.249904	0.165693	-1.50823	0.131495	0.999858	Cd38	CD38 antigen
ENSMUSG00000027593	1880.62	0.116053	0.0769727	1.50771	0.131628	0.999858	Raly	hnRNP-associated with lethal yellow
ENSMUSG00000020124	1520.18	-0.094001	0.062365	-1.50727	0.131741	0.999858	Usp15	ubiquitin specific peptidase 15
ENSMUSG00000051989	387.389	0.17588	0.116692	1.50721	0.131756	0.999858	Smim11	small integral membrane protein 11
ENSMUSG00000033276	100.024	-0.235137	0.156024	-1.50706	0.131795	0.999858	Stk36	serine/threonine kinase 36
ENSMUSG00000039328	69.949	0.298955	0.198418	1.50669	0.13189	0.999858	Rnf122	ring finger protein 122
ENSMUSG00000022131	284.519	0.136593	0.090683	1.50627	0.131998	0.999858	Gpr180	G protein-coupled receptor 180
ENSMUSG00000067925	95.9379	-0.223241	0.148214	-1.50621	0.132012	0.999858	Cxx1a	CAAX box 1A
ENSMUSG00000026798	188.452	-0.183412	0.121815	-1.50566	0.132155	0.999858	Coq4	coenzyme Q4
ENSMUSG00000086316	366.286	0.14074	0.0935442	1.50453	0.132444	0.999858	2210013O21Rik	RIKEN cDNA 2210013O21 gene
ENSMUSG00000022793	139.947	-0.225503	0.149914	-1.50421	0.132527	0.999858	B4galt4	UDP-Gal:betaGlcNAc beta 1,4-galactosyltransferase, polypeptide 4
ENSMUSG00000042742	526.184	-0.159969	0.106348	-1.5042	0.132529	0.999858	Bmt2	base methyltransferase of 25S rRNA 2
ENSMUSG00000039611	494.482	-0.163274	0.108566	-1.50391	0.132604	0.999858	Tmem246	transmembrane protein 246
ENSMUSG00000073616	714.103	0.171646	0.11416	1.50356	0.132696	0.999858	Cops9	COP9 signalosome subunit 9
ENSMUSG00000019738	286.261	0.168354	0.112066	1.50227	0.133028	0.999858	Polr2i	polymerase (RNA) II (DNA directed) polypeptide I
ENSMUSG00000018585	797.925	0.144513	0.0962392	1.50161	0.133199	0.999858	Atox1	antioxidant 1 copper chaperone
ENSMUSG00000028914	616.753	0.130164	0.0867439	1.50056	0.13347	0.999858	Casp9	caspase 9
ENSMUSG00000033940	1380.9	0.146343	0.0975348	1.50042	0.133507	0.999858	Brk1	BRICK1, SCAR/WAVE actin-nucleating complex subunit
ENSMUSG00000017195	22.0927	0.414171	0.276038	1.50041	0.133507	0.999858	Zpbp2	zona pellucida binding protein 2
ENSMUSG00000025997	170.326	0.287743	0.19197	1.4989	0.1339	0.999858	Ikzf2	IKAROS family zinc finger 2
ENSMUSG00000044627	2243.08	0.122966	0.0820516	1.49864	0.133966	0.999858	Swi5	SWI5 recombination repair homolog (yeast)
ENSMUSG00000018286	1541.71	0.128463	0.085735	1.49838	0.134035	0.999858	Psmb6	proteasome (prosome, macropain) subunit, beta type 6
ENSMUSG00000025949	1176.85	-0.118215	0.0788985	-1.49832	0.13405	0.999858	Pikfyve	phosphoinositide kinase, FYVE type zinc finger containing
ENSMUSG00000048897	465.03	-0.136294	0.0909686	-1.49825	0.134068	0.999858	Zfp710	zinc finger protein 710
ENSMUSG00000023348	947.206	0.148795	0.099328	1.49801	0.13413	0.999858	Trip6	thyroid hormone receptor interactor 6
ENSMUSG00000019873	1387.59	-0.0906779	0.0605433	-1.49774	0.134201	0.999858	Reep3	receptor accessory protein 3
ENSMUSG00000041777	739.273	-0.129293	0.0863342	-1.49759	0.134241	0.999858	Cir1	corepressor interacting with RBPJ, 1
ENSMUSG00000026694	175.439	0.21247	0.141932	1.49699	0.134397	0.999858	Mettl13	methyltransferase like 13
ENSMUSG00000021840	1578.88	-0.101311	0.0676788	-1.49694	0.134408	0.999858	Mapk1ip1l	mitogen-activated protein kinase 1 interacting protein 1-like
ENSMUSG00000049038	62.3915	-0.317079	0.211848	-1.49673	0.134464	0.999858	Mterf2	mitochondrial transcription termination factor 2
ENSMUSG00000036155	1232.68	0.204714	0.136842	1.49598	0.134658	0.999858	Mgat5	mannoside acetylglucosaminyltransferase 5
ENSMUSG00000086886	56.7046	-0.341583	0.228375	-1.49571	0.13473	0.999858	NA	NA
ENSMUSG00000041471	149.101	-0.203326	0.135946	-1.49563	0.13475	0.999858	Fam35a	family with sequence similarity 35, member A
ENSMUSG00000021493	418.981	0.183646	0.122795	1.49556	0.13477	0.999858	Pdlim7	PDZ and LIM domain 7
ENSMUSG00000022552	477.402	0.134598	0.0900055	1.49544	0.134799	0.999858	Sharpin	SHANK-associated RH domain interacting protein
ENSMUSG00000021796	3957.21	-0.0996559	0.0666416	-1.4954	0.13481	0.999858	Bmpr1a	bone morphogenetic protein receptor, type 1A
ENSMUSG00000041926	2561.5	0.100626	0.0673271	1.49458	0.135023	0.999858	Rnpep	arginyl aminopeptidase (aminopeptidase B)
ENSMUSG00000106634	445.565	-0.244186	0.163388	-1.49452	0.13504	0.999858	Gm43042	predicted gene 43042
ENSMUSG00000064068	389.489	0.12705	0.0851253	1.49251	0.135567	0.999858	Mtx1	metaxin 1
ENSMUSG00000002741	1955.91	0.127765	0.0856048	1.4925	0.135569	0.999858	Ykt6	YKT6 v-SNARE homolog (S, cerevisiae)
ENSMUSG00000034042	1874.27	-0.114235	0.0765577	-1.49215	0.13566	0.999858	Gpbp1l1	GC-rich promoter binding protein 1-like 1
ENSMUSG00000020515	750.584	-0.0866525	0.0580948	-1.49157	0.135811	0.999858	Cnot8	CCR4-NOT transcription complex, subunit 8
ENSMUSG00000044968	1947.35	-0.153299	0.102834	-1.49074	0.136029	0.999858	Napepld	N-acyl phosphatidylethanolamine phospholipase D
ENSMUSG00000104376	63.8295	0.332098	0.222816	1.49046	0.136104	0.999858	Gm37516	predicted gene, 37516
ENSMUSG00000035314	87.1234	0.275097	0.184595	1.49028	0.136152	0.999858	Gdpd5	glycerophosphodiester phosphodiesterase domain containing 5
ENSMUSG00000028378	306.909	0.199918	0.134225	1.48942	0.136376	0.999858	Ptgr1	prostaglandin reductase 1
ENSMUSG00000051864	905.377	0.166254	0.111633	1.4893	0.13641	0.999858	Tbc1d22a	TBC1 domain family, member 22a
ENSMUSG00000038274	4070.07	0.163505	0.109788	1.48928	0.136415	0.999858	Fau	Finkel-Biskis-Reilly murine sarcoma virus (FBR-MuSV) ubiquitously expressed (fox derived)
ENSMUSG00000033916	2045.68	0.122907	0.0825366	1.48912	0.136455	0.999858	Chmp2a	charged multivesicular body protein 2A
ENSMUSG00000033405	91.0447	0.249559	0.167621	1.48883	0.136532	0.999858	Nudt15	nudix (nucleoside diphosphate linked moiety X)-type motif 15
ENSMUSG00000057614	654.691	-0.2167	0.14556	-1.48873	0.136557	0.999858	Gnai1	guanine nucleotide binding protein (G protein), alpha inhibiting 1
ENSMUSG00000061119	340.792	0.20489	0.137631	1.4887	0.136567	0.999858	Prcp	prolylcarboxypeptidase (angiotensinase C)
ENSMUSG00000009207	256.882	-0.165431	0.111187	-1.48786	0.136788	0.999858	Lnpk	lunapark, ER junction formation factor
ENSMUSG00000027242	200.442	-0.169471	0.113911	-1.48776	0.136815	0.999858	Wdr76	WD repeat domain 76
ENSMUSG00000085566	251.504	-0.151059	0.10161	-1.48667	0.137103	0.999858	A730017L22Rik	RIKEN cDNA A730017L22 gene
ENSMUSG00000045576	501.685	0.165253	0.111174	1.48643	0.137165	0.999858	St7l	suppression of tumorigenicity 7-like
ENSMUSG00000028961	1717.25	0.090728	0.0610638	1.48579	0.137334	0.999858	Pgd	phosphogluconate dehydrogenase
ENSMUSG00000034057	90.4814	0.473844	0.31906	1.48513	0.137511	0.999858	Myrfl	myelin regulatory factor-like
ENSMUSG00000036835	1248.97	0.146972	0.0990341	1.48405	0.137795	0.999858	Psenen	presenilin enhancer gamma secretase subunit
ENSMUSG00000028943	99.0708	-0.230005	0.155052	-1.48341	0.137966	0.999858	Espn	espin
ENSMUSG00000030733	1167.38	0.155308	0.104757	1.48256	0.138192	0.999858	Sh2b1	SH2B adaptor protein 1
ENSMUSG00000027630	903.601	-0.141349	0.0953423	-1.48254	0.138196	0.999858	Tbl1xr1	transducin (beta)-like 1X-linked receptor 1
ENSMUSG00000037225	230.41	-0.234302	0.158078	-1.48219	0.13829	0.999858	Fgf2	fibroblast growth factor 2
ENSMUSG00000027347	124.902	-0.227454	0.153465	-1.48212	0.138308	0.999858	Rasgrp1	RAS guanyl releasing protein 1
ENSMUSG00000050103	967.51	0.19948	0.134592	1.4821	0.138313	0.999858	Agmo	alkylglycerol monooxygenase
ENSMUSG00000107190	36.5769	-0.388442	0.262102	-1.48203	0.138333	0.999858	NA	NA
ENSMUSG00000052566	618.106	0.142404	0.0960979	1.48187	0.138376	0.999858	Hook2	hook microtubule tethering protein 2
ENSMUSG00000018974	1289.99	0.129022	0.0871105	1.48113	0.138571	0.999858	Sart3	squamous cell carcinoma antigen recognized by T cells 3
ENSMUSG00000035227	1767.24	-0.0849166	0.0573423	-1.48087	0.138641	0.999858	Spcs2	signal peptidase complex subunit 2 homolog (S, cerevisiae)
ENSMUSG00000028541	52.9967	0.311157	0.210133	1.48076	0.138671	0.999858	B4galt2	UDP-Gal:betaGlcNAc beta 1,4- galactosyltransferase, polypeptide 2
ENSMUSG00000021589	456.761	-0.163734	0.110582	-1.48065	0.1387	0.999858	Rhobtb3	Rho-related BTB domain containing 3
ENSMUSG00000038058	774.9	-0.133555	0.090241	-1.47998	0.138877	0.999858	Nod1	nucleotide-binding oligomerization domain containing 1
ENSMUSG00000025147	436.239	0.162065	0.109505	1.47998	0.138878	0.999858	Mob2	MOB kinase activator 2
ENSMUSG00000106628	12.5493	-0.590592	0.399461	-1.47847	0.139281	0.999858	Gm43558	predicted gene 43558
ENSMUSG00000052151	747.856	0.140201	0.0948353	1.47836	0.139311	0.999858	Plpp2	phospholipid phosphatase 2
ENSMUSG00000008855	1501.49	0.096252	0.0651258	1.47794	0.139424	0.999858	Hdac5	histone deacetylase 5
ENSMUSG00000004100	281.441	0.25259	0.17091	1.47791	0.139431	0.999858	Ppan	peter pan homolog (Drosophila)
ENSMUSG00000031985	1346.73	-0.0878215	0.0594561	-1.47708	0.139654	0.999858	Gnpat	glyceronephosphate O-acyltransferase
ENSMUSG00000038374	833.995	-0.111771	0.0756956	-1.47658	0.139787	0.999858	Rbm8a	RNA binding motif protein 8a
ENSMUSG00000023066	346.628	-0.202445	0.137186	-1.47569	0.140026	0.999858	Rttn	rotatin
ENSMUSG00000018740	603.486	0.108564	0.0735911	1.47524	0.140148	0.999858	Slc25a35	solute carrier family 25, member 35
ENSMUSG00000053965	239.773	-0.205807	0.139515	-1.47516	0.140169	0.999858	Pde5a	phosphodiesterase 5A, cGMP-specific
ENSMUSG00000027894	475.473	0.247355	0.167742	1.47461	0.140316	0.999858	Slc6a17	solute carrier family 6 (neurotransmitter transporter), member 17
ENSMUSG00000017548	1445.59	-0.106418	0.0721804	-1.47433	0.140392	0.999858	Suz12	suppressor of zeste 12 homolog (Drosophila)
ENSMUSG00000039041	877.943	0.118799	0.0805888	1.47414	0.140444	0.999858	Adrm1	adhesion regulating molecule 1
ENSMUSG00000027799	1367.77	0.141379	0.0959207	1.47392	0.140504	0.999858	Nbea	neurobeachin
ENSMUSG00000047604	140.647	0.385589	0.261656	1.47365	0.140575	0.999858	Frat2	frequently rearranged in advanced T cell lymphomas 2
ENSMUSG00000106044	1721.65	-0.191859	0.130209	-1.47347	0.140623	0.999858	Gm42860	predicted gene 42860
ENSMUSG00000045005	276.73	0.278143	0.188815	1.4731	0.140724	0.999858	Fzd5	frizzled class receptor 5
ENSMUSG00000032518	11516.8	0.146867	0.0996998	1.47309	0.140726	0.999858	Rpsa	ribosomal protein SA
ENSMUSG00000025204	3841.96	0.123344	0.0837339	1.47305	0.140737	0.999858	Ndufb8	NADH dehydrogenase (ubiquinone) 1 beta subcomplex 8
ENSMUSG00000020183	2390.26	-0.250797	0.170295	-1.47272	0.140826	0.999858	Cpm	carboxypeptidase M
ENSMUSG00000003948	2214.26	-0.162454	0.110338	-1.47233	0.140933	0.999858	Mmd	monocyte to macrophage differentiation-associated
ENSMUSG00000078348	293.874	0.162825	0.1106	1.47219	0.140968	0.999858	Sf3b5	splicing factor 3b, subunit 5
ENSMUSG00000028766	60.9703	-0.442801	0.300883	-1.47167	0.141109	0.999858	Alpl	alkaline phosphatase, liver/bone/kidney
ENSMUSG00000014453	50.1944	0.364514	0.247737	1.47137	0.14119	0.999858	Blk	B lymphoid kinase
ENSMUSG00000013033	417.734	-0.18568	0.126212	-1.47117	0.141244	0.999858	Adgrl1	adhesion G protein-coupled receptor L1
ENSMUSG00000034297	2251.41	-0.165227	0.112341	-1.47076	0.141355	0.999858	Med13	mediator complex subunit 13
ENSMUSG00000045598	304.771	0.342781	0.233111	1.47046	0.141436	0.999858	Zfp553	zinc finger protein 553
ENSMUSG00000020176	450.528	-0.212463	0.144501	-1.47032	0.141474	0.999858	Grb10	growth factor receptor bound protein 10
ENSMUSG00000020857	1598.14	0.14326	0.0974382	1.47026	0.141491	0.999858	Nme2	NME/NM23 nucleoside diphosphate kinase 2
ENSMUSG00000025220	4312.08	0.165356	0.112468	1.47025	0.141493	0.999858	Mgea5	meningioma expressed antigen 5 (hyaluronidase)
ENSMUSG00000075585	419.402	-0.235852	0.160476	-1.4697	0.141642	0.999858	6330403L08Rik	RIKEN cDNA 6330403L08 gene
ENSMUSG00000031903	932.137	-0.151334	0.102997	-1.4693	0.141751	0.999858	Pla2g15	phospholipase A2, group XV
ENSMUSG00000041261	2563.86	-0.190694	0.129827	-1.46883	0.141878	0.999858	Car8	carbonic anhydrase 8
ENSMUSG00000044816	105.714	-0.38196	0.260048	-1.4688	0.141886	0.999858	D630023F18Rik	RIKEN cDNA D630023F18 gene
ENSMUSG00000026029	505.809	-0.194768	0.132636	-1.46844	0.141986	0.999858	Casp8	caspase 8
ENSMUSG00000019899	372.293	-0.336836	0.229447	-1.46803	0.142095	0.999858	Lama2	laminin, alpha 2
ENSMUSG00000022672	1074.21	0.17194	0.117174	1.4674	0.142268	0.999858	Prkdc	protein kinase, DNA activated, catalytic polypeptide
ENSMUSG00000028121	1686.33	-0.174593	0.118982	-1.46739	0.142269	0.999858	Bcar3	breast cancer anti-estrogen resistance 3
ENSMUSG00000029999	401.606	-0.132778	0.0904962	-1.46722	0.142317	0.999858	Tgfa	transforming growth factor alpha
ENSMUSG00000032892	149.238	0.197967	0.134929	1.46719	0.142324	0.999858	Rangrf	RAN guanine nucleotide release factor
ENSMUSG00000005813	1065.07	0.0931804	0.0635118	1.46714	0.142339	0.999858	Metap1	methionyl aminopeptidase 1
ENSMUSG00000074254	124.882	-0.496526	0.338628	-1.46628	0.142571	0.999858	Cyp2a4	cytochrome P450, family 2, subfamily a, polypeptide 4
ENSMUSG00000025898	599.367	-0.159995	0.109142	-1.46593	0.142668	0.999858	Cwf19l2	CWF19-like 2, cell cycle control (S, pombe)
ENSMUSG00000030538	1022.62	0.124055	0.0846734	1.4651	0.142892	0.999858	Cib1	calcium and integrin binding 1 (calmyrin)
ENSMUSG00000024193	1344.45	0.157091	0.107242	1.46483	0.142969	0.999858	Phf1	PHD finger protein 1
ENSMUSG00000030400	708.046	0.158009	0.10787	1.46481	0.142973	0.999858	Ercc2	excision repair cross-complementing rodent repair deficiency, complementation group 2
ENSMUSG00000024391	32.0019	-0.43667	0.298124	-1.46473	0.142995	0.999858	Apom	apolipoprotein M
ENSMUSG00000028708	372.677	0.110654	0.0755948	1.46378	0.143255	0.999858	Mknk1	MAP kinase-interacting serine/threonine kinase 1
ENSMUSG00000026797	1794.19	-0.11575	0.0790974	-1.46339	0.143362	0.999858	Stxbp1	syntaxin binding protein 1
ENSMUSG00000022346	109.567	0.415373	0.283851	1.46335	0.143373	0.999858	Myc	myelocytomatosis oncogene
ENSMUSG00000033715	69.7575	-0.484406	0.331279	-1.46223	0.143678	0.999858	Akr1c14	aldo-keto reductase family 1, member C14
ENSMUSG00000028062	928.068	0.13016	0.089019	1.46216	0.143698	0.999858	Lamtor2	late endosomal/lysosomal adaptor, MAPK and MTOR activator 2
ENSMUSG00000103861	48.0281	0.473396	0.323953	1.46131	0.14393	0.999858	NA	NA
ENSMUSG00000037994	145.444	0.233208	0.159594	1.46126	0.143945	0.999858	Slc9b2	solute carrier family 9, subfamily B (NHA2, cation proton antiporter 2), member 2
ENSMUSG00000021712	593.463	-0.150123	0.102745	-1.46112	0.143981	0.999858	Trim23	tripartite motif-containing 23
ENSMUSG00000037935	1467.02	0.0777047	0.0531882	1.46094	0.144032	0.999858	Smarce1	SWI/SNF related, matrix associated, actin dependent regulator of chromatin, subfamily e, member 1
ENSMUSG00000026701	2003.57	0.098079	0.067165	1.46027	0.144216	0.999858	Prdx6	peroxiredoxin 6
ENSMUSG00000030714	265.067	0.168493	0.115401	1.46006	0.144274	0.999858	Sgf29	SAGA complex associated factor 29
ENSMUSG00000056592	77.6599	0.251494	0.17226	1.45997	0.144299	0.999858	Zfp658	zinc finger protein 658
ENSMUSG00000010051	150.74	-0.168211	0.115233	-1.45974	0.144362	0.999858	Hyal1	hyaluronoglucosaminidase 1
ENSMUSG00000020659	299.661	0.26017	0.178257	1.45952	0.144423	0.999858	Cbll1	Casitas B-lineage lymphoma-like 1
ENSMUSG00000073609	370.76	0.134588	0.0922394	1.45912	0.144532	0.999858	D2hgdh	D-2-hydroxyglutarate dehydrogenase
ENSMUSG00000097634	47.3283	-0.270487	0.185385	-1.45906	0.144549	0.999858	Gm26827	predicted gene, 26827
ENSMUSG00000063931	1614.56	0.165138	0.113203	1.45878	0.144626	0.999858	Pepd	peptidase D
ENSMUSG00000038582	707.95	0.13079	0.0896605	1.45872	0.144641	0.999858	Pptc7	PTC7 protein phosphatase homolog
ENSMUSG00000028126	901.156	-0.137076	0.0939738	-1.45866	0.14466	0.999858	Pip5k1a	phosphatidylinositol-4-phosphate 5-kinase, type 1 alpha
ENSMUSG00000079197	2037.76	0.156332	0.10718	1.45859	0.144677	0.999858	Psme2	proteasome (prosome, macropain) activator subunit 2 (PA28 beta)
ENSMUSG00000054426	70.3836	0.282882	0.193968	1.4584	0.144731	0.999858	A930005H10Rik	RIKEN cDNA A930005H10 gene
ENSMUSG00000032267	252.861	-0.231687	0.158899	-1.45808	0.144819	0.999858	Usp28	ubiquitin specific peptidase 28
ENSMUSG00000068200	7.12891	0.59962	0.411247	1.45805	0.144826	0.999858	Gm5931	predicted pseudogene 5931
ENSMUSG00000098087	21.0377	0.624051	0.428009	1.45803	0.144831	0.999858	Gm17750	predicted gene, 17750
ENSMUSG00000012483	171.002	0.188745	0.129482	1.4577	0.144924	0.999858	Rpa3	replication protein A3
ENSMUSG00000034435	8466.45	0.0900853	0.061812	1.45741	0.145004	0.999858	Tmem30b	transmembrane protein 30B
ENSMUSG00000025138	617.369	0.124119	0.0851726	1.45726	0.145044	0.999858	Sirt7	sirtuin 7
ENSMUSG00000014956	5468.29	-0.102077	0.0700483	-1.45723	0.145053	0.999858	Ppp1cb	protein phosphatase 1, catalytic subunit, beta isoform
ENSMUSG00000027006	3023.35	-0.103498	0.0710415	-1.45687	0.145154	0.999858	Dnajc10	DnaJ heat shock protein family (Hsp40) member C10
ENSMUSG00000061111	667.349	0.157984	0.10848	1.45634	0.145298	0.999858	Mcrip1	MAPK regulated corepressor interacting protein 1
ENSMUSG00000020219	441.362	0.153214	0.10522	1.45612	0.145359	0.999858	Timm13	translocase of inner mitochondrial membrane 13
ENSMUSG00000025580	1554.01	0.0784565	0.0538824	1.45607	0.145374	0.999858	Eif4a3	eukaryotic translation initiation factor 4A3
ENSMUSG00000052373	36.796	-0.449861	0.308982	-1.45595	0.145408	0.999858	Mpp3	membrane protein, palmitoylated 3 (MAGUK p55 subfamily member 3)
ENSMUSG00000025050	299.064	-0.217881	0.149662	-1.45582	0.145443	0.999858	Pcgf6	polycomb group ring finger 6
ENSMUSG00000027637	992.536	0.130587	0.0897303	1.45533	0.145579	0.999858	1110008F13Rik	RIKEN cDNA 1110008F13 gene
ENSMUSG00000021687	3192.6	-0.0859782	0.0591017	-1.45475	0.145739	0.999858	Scamp1	secretory carrier membrane protein 1
ENSMUSG00000081094	141.169	-0.20444	0.140534	-1.45474	0.145742	0.999858	Rpl19-ps11	ribosomal protein L19, pseudogene 11
ENSMUSG00000051256	349.846	0.116661	0.0802285	1.45411	0.145917	0.999858	Jagn1	jagunal homolog 1
ENSMUSG00000091421	21.8675	-0.414145	0.284879	-1.45376	0.146013	0.999858	Gm4202	predicted gene 4202
ENSMUSG00000014763	728.013	-0.147977	0.101849	-1.4529	0.146252	0.999858	Fam120b	family with sequence similarity 120, member B
ENSMUSG00000004096	1581.69	0.122551	0.0844132	1.4518	0.146557	0.999858	Cwc15	CWC15 spliceosome-associated protein
ENSMUSG00000031862	1190.96	0.131268	0.0904349	1.45151	0.146637	0.999858	Atp13a1	ATPase type 13A1
ENSMUSG00000054455	2633.52	-0.107143	0.073835	-1.45111	0.146749	0.999858	Vapb	vesicle-associated membrane protein, associated protein B and C
ENSMUSG00000019689	142.708	0.210672	0.145325	1.44966	0.147154	0.999858	Fmc1	formation of mitochondrial complex V assembly factor 1
ENSMUSG00000027777	298.645	-0.132337	0.091289	-1.44965	0.147157	0.999858	Schip1	schwannomin interacting protein 1
ENSMUSG00000023571	258.786	0.147279	0.101627	1.44922	0.147277	0.999858	C1qtnf12	C1q and tumor necrosis factor related 12
ENSMUSG00000050323	86.0546	0.28037	0.193496	1.44897	0.147345	0.999858	Ndufaf6	NADH dehydrogenase (ubiquinone) complex I, assembly factor 6
ENSMUSG00000024012	3132.61	0.0989659	0.0683072	1.44884	0.147383	0.999858	Mtch1	mitochondrial carrier 1
ENSMUSG00000024317	343.948	-0.126941	0.0876228	-1.44872	0.147415	0.999858	Rnf138	ring finger protein 138
ENSMUSG00000031766	146.078	-0.655022	0.452181	-1.44858	0.147454	0.999858	Slc12a3	solute carrier family 12, member 3
ENSMUSG00000023031	52.8953	-0.30795	0.212633	-1.44827	0.14754	0.999858	Cela1	chymotrypsin-like elastase family, member 1
ENSMUSG00000005354	1124.32	0.0929568	0.0641885	1.44818	0.147565	0.999858	Txn2	thioredoxin 2
ENSMUSG00000024493	1163.5	-0.106677	0.0737078	-1.44729	0.147814	0.999858	Lars	leucyl-tRNA synthetase
ENSMUSG00000052397	6510.5	0.066314	0.0458244	1.44713	0.147859	0.999858	Ezr	ezrin
ENSMUSG00000047635	170.223	0.168056	0.116141	1.447	0.147898	0.999858	2810006K23Rik	RIKEN cDNA 2810006K23 gene
ENSMUSG00000040883	430.093	0.199913	0.138172	1.44685	0.14794	0.999858	Tmem205	transmembrane protein 205
ENSMUSG00000022656	2176.5	-0.131101	0.0906239	-1.44665	0.147995	0.999858	Nectin3	nectin cell adhesion molecule 3
ENSMUSG00000021619	322.271	0.228898	0.15826	1.44634	0.148081	0.999858	Atg10	autophagy related 10
ENSMUSG00000001750	510.677	0.155217	0.107371	1.44562	0.148284	0.999858	Tcirg1	T cell, immune regulator 1, ATPase, H+ transporting, lysosomal V0 protein A3
ENSMUSG00000025915	193.596	-0.181609	0.125654	-1.44531	0.148372	0.999858	Sgk3	serum/glucocorticoid regulated kinase 3
ENSMUSG00000032553	1125.57	0.104885	0.0725729	1.44524	0.14839	0.999858	Srprb	signal recognition particle receptor, B subunit
ENSMUSG00000078974	1122.25	0.116488	0.0806205	1.44489	0.148489	0.999858	Sec61g	SEC61, gamma subunit
ENSMUSG00000021147	626.874	-0.137669	0.0953103	-1.44443	0.148619	0.999858	Wdr37	WD repeat domain 37
ENSMUSG00000008668	4401.4	0.158445	0.109706	1.44427	0.148662	0.999858	Rps18	ribosomal protein S18
ENSMUSG00000061232	3329.43	0.148664	0.102948	1.44408	0.148717	0.999858	H2-K1	histocompatibility 2, K1, K region
ENSMUSG00000031913	1058.76	0.126077	0.0873086	1.44403	0.14873	0.999858	Vps4a	vacuolar protein sorting 4A
ENSMUSG00000030515	382.591	0.109187	0.0756348	1.44361	0.148849	0.999858	Tarsl2	threonyl-tRNA synthetase-like 2
ENSMUSG00000014349	2610.6	0.0816386	0.0565539	1.44355	0.148865	0.999858	Ube2z	ubiquitin-conjugating enzyme E2Z
ENSMUSG00000046546	212.597	0.336442	0.233079	1.44347	0.148889	0.999858	Fam43a	family with sequence similarity 43, member A
ENSMUSG00000047676	67.0232	0.296331	0.205407	1.44266	0.149118	0.999858	Rpsa-ps10	ribosomal protein SA, pseudogene 10
ENSMUSG00000021036	1310.91	-0.133113	0.0922828	-1.44245	0.149176	0.999858	Sptlc2	serine palmitoyltransferase, long chain base subunit 2
ENSMUSG00000022601	678.771	-0.160324	0.111152	-1.44238	0.149194	0.999858	Zbtb11	zinc finger and BTB domain containing 11
ENSMUSG00000025899	303.216	-0.130339	0.0903753	-1.44219	0.149248	0.999858	Alkbh8	alkB homolog 8, tRNA methyltransferase
ENSMUSG00000039231	173.488	0.208427	0.144545	1.44195	0.149316	0.999858	Suv39h1	suppressor of variegation 3-9 homolog 1 (Drosophila)
ENSMUSG00000020536	954.279	0.104973	0.0728124	1.44169	0.149389	0.999858	Llgl1	lethal giant larvae homolog 1 (Drosophila)
ENSMUSG00000038535	897.679	-0.139885	0.097034	-1.44161	0.149413	0.999858	Zfp280d	zinc finger protein 280D
ENSMUSG00000001100	916.927	0.113327	0.078638	1.44112	0.14955	0.999858	Poldip2	polymerase (DNA-directed), delta interacting protein 2
ENSMUSG00000027598	3486.24	-0.123952	0.086012	-1.4411	0.149557	0.999858	Itch	itchy, E3 ubiquitin protein ligase
ENSMUSG00000031505	1153.09	0.106932	0.074218	1.44078	0.149647	0.999858	Naxd	NAD(P)HX dehydratase
ENSMUSG00000039431	97.6463	-0.339737	0.235931	-1.43998	0.149872	0.999858	Mtmr7	myotubularin related protein 7
ENSMUSG00000026516	885.258	-0.104581	0.0726304	-1.43991	0.149894	0.999858	Nvl	nuclear VCP-like
ENSMUSG00000057841	6052.21	0.153451	0.106607	1.43941	0.150034	0.999858	Rpl32	ribosomal protein L32
ENSMUSG00000058709	734.449	0.0825409	0.057356	1.4391	0.150123	0.999858	Egln2	egl-9 family hypoxia-inducible factor 2
ENSMUSG00000020956	133.575	-0.239955	0.166744	-1.43906	0.150132	0.999858	Dtd2	D-tyrosyl-tRNA deacylase 2
ENSMUSG00000023088	2073.67	-0.106744	0.0741797	-1.439	0.150151	0.999858	Abcc1	ATP-binding cassette, sub-family C (CFTR/MRP), member 1
ENSMUSG00000021496	307.015	0.170805	0.118754	1.43831	0.150346	0.999858	Pcbd2	pterin 4 alpha carbinolamine dehydratase/dimerization cofactor of hepatocyte nuclear factor 1 alpha (TCF1) 2
ENSMUSG00000022427	1153.84	0.12296	0.0855042	1.43805	0.150419	0.999858	Tomm22	translocase of outer mitochondrial membrane 22 homolog (yeast)
ENSMUSG00000033502	251.404	-0.16142	0.112302	-1.43737	0.150614	0.999858	Cdc14a	CDC14 cell division cycle 14A
ENSMUSG00000020949	1361.52	-0.117245	0.0815719	-1.43731	0.150629	0.999858	Fkbp3	FK506 binding protein 3
ENSMUSG00000025508	4968.94	0.138887	0.0966411	1.43714	0.150678	0.999858	Rplp2	ribosomal protein, large P2
ENSMUSG00000025812	1765.49	0.149537	0.104073	1.43684	0.150763	0.999858	Pard3	par-3 family cell polarity regulator
ENSMUSG00000039661	23.2675	0.477121	0.332131	1.43654	0.150848	0.999858	Dusp26	dual specificity phosphatase 26 (putative)
ENSMUSG00000014856	412.838	0.111083	0.0773524	1.43607	0.150983	0.999858	Tmem208	transmembrane protein 208
ENSMUSG00000021917	1086.51	0.122164	0.0850701	1.43605	0.150989	0.999858	Spcs1	signal peptidase complex subunit 1 homolog (S, cerevisiae)
ENSMUSG00000024778	282.662	0.177846	0.123858	1.43588	0.151035	0.999858	Fas	Fas (TNF receptor superfamily member 6)
ENSMUSG00000020167	814.079	0.106047	0.0738664	1.43566	0.1511	0.999858	Tcf3	transcription factor 3
ENSMUSG00000029546	53.4896	-0.308822	0.215201	-1.43504	0.151276	0.999858	Uncx	UNC homeobox
ENSMUSG00000024516	546.617	0.136302	0.0949991	1.43477	0.151353	0.999858	Sec11c	SEC11 homolog C, signal peptidase complex subunit
ENSMUSG00000059182	758.131	0.140364	0.0978348	1.4347	0.151372	0.999858	Skap2	src family associated phosphoprotein 2
ENSMUSG00000022553	1214.03	0.12156	0.0847338	1.43461	0.151397	0.999858	Maf1	MAF1 homolog, negative regulator of RNA polymerase III
ENSMUSG00000037443	2845.97	-0.230864	0.16096	-1.4343	0.151487	0.999858	Cep85	centrosomal protein 85
ENSMUSG00000025903	1409.75	-0.0897601	0.0625953	-1.43398	0.151579	0.999858	Lypla1	lysophospholipase 1
ENSMUSG00000056412	11.316	0.60071	0.419059	1.43348	0.151722	0.999858	Gm12396	predicted gene 12396
ENSMUSG00000100680	47.3027	0.278592	0.194379	1.43324	0.151789	0.999858	1810044D09Rik	RIKEN cDNA 1810044D09 gene
ENSMUSG00000096199	81.3849	0.259857	0.181321	1.43313	0.15182	0.999858	Ptrhd1	peptidyl-tRNA hydrolase domain containing 1
ENSMUSG00000029700	73.5709	-0.449416	0.313628	-1.43296	0.151869	0.999858	Slc13a1	solute carrier family 13 (sodium/sulfate symporters), member 1
ENSMUSG00000029408	64.7211	0.275243	0.192088	1.4329	0.151886	0.999858	Abcb9	ATP-binding cassette, sub-family B (MDR/TAP), member 9
ENSMUSG00000055067	220.294	0.228686	0.159605	1.43283	0.151907	0.999858	Smyd3	SET and MYND domain containing 3
ENSMUSG00000050777	26.6594	-0.430121	0.300214	-1.43271	0.15194	0.999858	Tmem37	transmembrane protein 37
ENSMUSG00000098234	88.0003	-0.209052	0.145926	-1.43259	0.151976	0.999858	Snhg6	small nucleolar RNA host gene 6
ENSMUSG00000032758	6215.39	-0.503622	0.351755	-1.43174	0.152219	0.999858	Kap	kidney androgen regulated protein
ENSMUSG00000023353	1132.08	0.105867	0.0739576	1.43146	0.152299	0.999858	Agap3	ArfGAP with GTPase domain, ankyrin repeat and PH domain 3
ENSMUSG00000024757	164.116	-0.535883	0.374464	-1.43107	0.152411	0.999858	Slc22a19	solute carrier family 22 (organic anion transporter), member 19
ENSMUSG00000061959	538.954	0.177188	0.123867	1.43046	0.152585	0.999858	Ces1e	carboxylesterase 1E
ENSMUSG00000070583	75.231	-0.310542	0.217124	-1.43025	0.152646	0.999858	Fv1	Friend virus susceptibility 1
ENSMUSG00000055024	3404.22	-0.134516	0.0941183	-1.42923	0.152939	0.999858	Ep300	E1A binding protein p300
ENSMUSG00000028920	605.324	-0.128625	0.0900014	-1.42915	0.152962	0.999858	Fbxo42	F-box protein 42
ENSMUSG00000026019	501.078	-0.135861	0.0950773	-1.42895	0.153018	0.999858	Wdr12	WD repeat domain 12
ENSMUSG00000037876	1687.32	-0.156578	0.109586	-1.42881	0.153059	0.999858	Jmjd1c	jumonji domain containing 1C
ENSMUSG00000028992	77.4221	-0.282299	0.197631	-1.42841	0.153173	0.999858	Nmnat1	nicotinamide nucleotide adenylyltransferase 1
ENSMUSG00000014959	1922.46	0.0991345	0.0694061	1.42833	0.153198	0.999858	Gorasp2	golgi reassembly stacking protein 2
ENSMUSG00000029146	932.67	0.0957757	0.067063	1.42815	0.15325	0.999858	Snx17	sorting nexin 17
ENSMUSG00000086753	146.285	0.174021	0.121865	1.42798	0.153296	0.999858	Gm15751	predicted gene 15751
ENSMUSG00000031422	2557.59	-0.108181	0.0757798	-1.42757	0.153416	0.999858	Morf4l2	mortality factor 4 like 2
ENSMUSG00000026727	934.892	0.154897	0.10855	1.42697	0.15359	0.999858	Rsu1	Ras suppressor protein 1
ENSMUSG00000041346	202.453	-0.189241	0.132632	-1.42681	0.153634	0.999858	Wrap53	WD repeat containing, antisense to Trp53
ENSMUSG00000021245	620.261	-0.202838	0.142174	-1.42669	0.15367	0.999858	Mlh3	mutL homolog 3
ENSMUSG00000024384	1164.88	-0.135843	0.0952215	-1.4266	0.153696	0.999858	Iws1	IWS1, SUPT6 interacting protein
ENSMUSG00000035085	27.973	-0.362216	0.253906	-1.42658	0.153702	0.999858	1700020L24Rik	RIKEN cDNA 1700020L24 gene
ENSMUSG00000063838	151.892	0.222691	0.156122	1.42639	0.153757	0.999858	Cdc42ep5	CDC42 effector protein (Rho GTPase binding) 5
ENSMUSG00000042616	105.151	-0.289619	0.203124	-1.42582	0.15392	0.999858	Oscp1	organic solute carrier partner 1
ENSMUSG00000041429	128.784	-0.154166	0.108135	-1.42568	0.15396	0.999858	Nthl1	nth (endonuclease III)-like 1 (E,coli)
ENSMUSG00000014601	1213.21	0.14947	0.104849	1.42558	0.153991	0.999858	Strip1	striatin interacting protein 1
ENSMUSG00000031585	273.125	-0.229167	0.160784	-1.42531	0.154067	0.999858	Gtf2e2	general transcription factor II E, polypeptide 2 (beta subunit)
ENSMUSG00000045374	426.289	0.242254	0.170033	1.42475	0.15423	0.999858	Wdr81	WD repeat domain 81
ENSMUSG00000071359	840.2	-0.252333	0.177165	-1.42428	0.154366	0.999858	Tbpl1	TATA box binding protein-like 1
ENSMUSG00000020986	889.818	-0.120055	0.0842959	-1.42421	0.154385	0.999858	Sec23a	SEC23 homolog A, COPII coat complex component
ENSMUSG00000074892	60.7775	-0.375747	0.263876	-1.42395	0.154461	0.999858	B3galt5	UDP-Gal:betaGlcNAc beta 1,3-galactosyltransferase, polypeptide 5
ENSMUSG00000079562	2802.13	0.11975	0.084108	1.42376	0.154515	0.999858	Maea	macrophage erythroblast attacher
ENSMUSG00000027206	2491.26	-0.0903473	0.0634646	-1.42358	0.154567	0.999858	Cops2	COP9 signalosome subunit 2
ENSMUSG00000048970	578.369	-0.116458	0.0818187	-1.42337	0.154629	0.999858	C1galt1c1	C1GALT1-specific chaperone 1
ENSMUSG00000037129	103.798	-0.215936	0.151743	-1.42303	0.154726	0.999858	Tmprss13	transmembrane protease, serine 13
ENSMUSG00000031402	362.986	-0.170713	0.119978	-1.42287	0.154774	0.999858	Mpp1	membrane protein, palmitoylated
ENSMUSG00000020362	1013.14	-0.109017	0.0766368	-1.42251	0.154878	0.999858	Cnot6	CCR4-NOT transcription complex, subunit 6
ENSMUSG00000074102	692.563	0.185023	0.130089	1.42228	0.154946	0.999858	Rbm15b	RNA binding motif protein 15B
ENSMUSG00000031897	369.322	0.252421	0.177477	1.42228	0.154946	0.999858	Psmb10	proteasome (prosome, macropain) subunit, beta type 10
ENSMUSG00000024400	1440.17	0.131571	0.0925252	1.422	0.155027	0.999858	Wdr33	WD repeat domain 33
ENSMUSG00000001729	2794.82	0.117376	0.082618	1.4207	0.155403	0.999858	Akt1	thymoma viral proto-oncogene 1
ENSMUSG00000014294	967.862	0.167635	0.118013	1.42048	0.155468	0.999858	Ndufa2	NADH dehydrogenase (ubiquinone) 1 alpha subcomplex, 2
ENSMUSG00000086212	41.5979	0.514237	0.362163	1.4199	0.155636	0.999858	Mkln1os	muskelin 1, intracellular mediator containing kelch motifs, opposite strand
ENSMUSG00000026705	434.299	-0.15435	0.108727	-1.41961	0.15572	0.999858	Klhl20	kelch-like 20
ENSMUSG00000027263	972.534	-0.110994	0.0781956	-1.41945	0.155769	0.999858	Tubgcp4	tubulin, gamma complex associated protein 4
ENSMUSG00000026809	73.848	-0.35597	0.25081	-1.41928	0.155818	0.999858	Spaca9	sperm acrosome associated 9
ENSMUSG00000038526	51.0236	-0.327947	0.231106	-1.41904	0.155889	0.999858	Car14	carbonic anhydrase 14
ENSMUSG00000038843	579.117	-0.162023	0.114214	-1.41859	0.156018	0.999858	Gcnt1	glucosaminyl (N-acetyl) transferase 1, core 2
ENSMUSG00000031329	15.4898	0.623654	0.439687	1.41841	0.156072	0.999858	Tsx	testis specific X-linked gene
ENSMUSG00000032113	38.1547	-0.303957	0.21435	-1.41804	0.156178	0.999858	Chek1	checkpoint kinase 1
ENSMUSG00000043923	253.856	0.210394	0.14842	1.41756	0.15632	0.999858	Ccdc84	coiled-coil domain containing 84
ENSMUSG00000055725	102.822	-0.192273	0.135638	-1.41755	0.156322	0.999858	Paqr3	progestin and adipoQ receptor family member III
ENSMUSG00000045078	1302.65	0.133399	0.0941331	1.41713	0.156444	0.999858	Rnf216	ring finger protein 216
ENSMUSG00000047539	798.618	0.184479	0.130183	1.41708	0.156461	0.999858	Fbxo28	F-box protein 28
ENSMUSG00000063698	134.565	-0.31491	0.222288	-1.41668	0.156578	0.999858	Sfxn4	sideroflexin 4
ENSMUSG00000066595	403.036	0.162481	0.114731	1.41619	0.156719	0.999858	Mfsd7b	major facilitator superfamily domain containing 7B
ENSMUSG00000004931	540.756	0.105597	0.0745809	1.41587	0.156813	0.999858	Apba3	amyloid beta (A4) precursor protein-binding, family A, member 3
ENSMUSG00000047141	582.197	-0.122757	0.0867101	-1.41572	0.156857	0.999858	Zfp654	zinc finger protein 654
ENSMUSG00000006345	269.007	-0.352286	0.248909	-1.41532	0.156975	0.999858	Ggt1	gamma-glutamyltransferase 1
ENSMUSG00000019464	3517.32	0.118282	0.0836386	1.4142	0.157302	0.999858	Ptger1	prostaglandin E receptor 1 (subtype EP1)
ENSMUSG00000049751	741.494	0.117201	0.0829019	1.41373	0.157442	0.999858	Rpl36al	ribosomal protein L36A-like
ENSMUSG00000085057	970.566	0.275801	0.195102	1.41362	0.157473	0.999858	Gm13415	predicted gene 13415
ENSMUSG00000021242	1294.42	0.122214	0.086482	1.41317	0.157606	0.999858	Npc2	Niemann-Pick type C2
ENSMUSG00000105710	139.442	-0.222716	0.157646	-1.41276	0.157728	0.999858	Gm43859	predicted gene 43859
ENSMUSG00000030232	1035.11	-0.110599	0.0782894	-1.41269	0.157746	0.999858	Aebp2	AE binding protein 2
ENSMUSG00000008333	628.363	-0.0942141	0.0667255	-1.41197	0.15796	0.999858	Snrpb2	U2 small nuclear ribonucleoprotein B
ENSMUSG00000045690	72.0535	-0.307749	0.217959	-1.41196	0.157962	0.999858	Wdr89	WD repeat domain 89
ENSMUSG00000031297	32.9491	0.469391	0.332471	1.41183	0.158001	0.999858	Slc7a3	solute carrier family 7 (cationic amino acid transporter, y+ system), member 3
ENSMUSG00000045915	20.0272	-0.487831	0.34586	-1.41048	0.158397	0.999858	Ccdc42	coiled-coil domain containing 42
ENSMUSG00000077167	8.46956	-0.630963	0.447457	-1.41011	0.158508	0.999858	Gm24119	predicted gene, 24119
ENSMUSG00000021668	502.939	-0.173689	0.12319	-1.40992	0.158563	0.999858	Polk	polymerase (DNA directed), kappa
ENSMUSG00000025277	737.495	-0.120826	0.0857129	-1.40966	0.158641	0.999858	Abhd6	abhydrolase domain containing 6
ENSMUSG00000019487	2789.97	0.0998235	0.0708169	1.4096	0.158658	0.999858	Trip10	thyroid hormone receptor interactor 10
ENSMUSG00000039210	318.743	-0.124174	0.0881223	-1.40911	0.158802	0.999858	Gpatch2	G patch domain containing 2
ENSMUSG00000036473	197.274	-0.168731	0.119745	-1.40908	0.158811	0.999858	Tbc1d24	TBC1 domain family, member 24
ENSMUSG00000024563	1289.57	-0.0912322	0.064769	-1.40858	0.15896	0.999858	Smad2	SMAD family member 2
ENSMUSG00000026154	225.688	0.204478	0.145245	1.40781	0.159187	0.999858	Sdhaf4	succinate dehydrogenase complex assembly factor 4
ENSMUSG00000038510	233.323	-0.287665	0.204431	-1.40715	0.159384	0.999858	Rpf2	ribosome production factor 2 homolog
ENSMUSG00000039195	1142.88	0.128572	0.0913887	1.40686	0.159468	0.999858	1110008P14Rik	RIKEN cDNA 1110008P14 gene
ENSMUSG00000034041	28.4544	-0.451136	0.320671	-1.40685	0.159473	0.999858	Lyl1	lymphoblastomic leukemia 1
ENSMUSG00000020868	280.337	-0.18093	0.128666	-1.4062	0.159665	0.999858	Xylt2	xylosyltransferase II
ENSMUSG00000032604	1981.48	0.0705657	0.0501826	1.40618	0.159671	0.999858	Qars	glutaminyl-tRNA synthetase
ENSMUSG00000044712	1691.63	-0.176444	0.125529	-1.40561	0.159841	0.999858	Slc38a6	solute carrier family 38, member 6
ENSMUSG00000033014	1705.2	-0.145527	0.103559	-1.40525	0.159947	0.999858	Trim33	tripartite motif-containing 33
ENSMUSG00000050074	2709.93	-0.263022	0.187177	-1.4052	0.15996	0.999858	Spink8	serine peptidase inhibitor, Kazal type 8
ENSMUSG00000018322	401.779	-0.168511	0.119926	-1.40512	0.159985	0.999858	Tomm34	translocase of outer mitochondrial membrane 34
ENSMUSG00000026600	958.377	-0.226148	0.16106	-1.40412	0.160283	0.999858	Soat1	sterol O-acyltransferase 1
ENSMUSG00000002372	1026.28	0.0807088	0.0574805	1.40411	0.160287	0.999858	Ranbp3	RAN binding protein 3
ENSMUSG00000025907	1720.87	-0.100841	0.0718315	-1.40386	0.160362	0.999858	Rb1cc1	RB1-inducible coiled-coil 1
ENSMUSG00000029821	233.736	-0.134667	0.0959787	-1.4031	0.160588	0.999858	Dfna5	deafness, autosomal dominant 5 (human)
ENSMUSG00000042328	253.729	-0.161669	0.115256	-1.4027	0.160707	0.999858	Hps4	HPS4, biogenesis of lysosomal organelles complex 3 subunit 2
ENSMUSG00000051124	72.2764	0.243974	0.173964	1.40244	0.160785	0.999858	Gimap9	GTPase, IMAP family member 9
ENSMUSG00000021188	1612.64	-0.0954805	0.0681193	-1.40167	0.161015	0.999858	Trip11	thyroid hormone receptor interactor 11
ENSMUSG00000047260	706.007	0.10948	0.0781486	1.40092	0.161238	0.999858	Emc6	ER membrane protein complex subunit 6
ENSMUSG00000084291	10.3566	-0.500798	0.357575	-1.40054	0.161352	0.999858	Gm6654	predicted pseudogene 6654
ENSMUSG00000052751	245.711	-0.171735	0.122622	-1.40052	0.161356	0.999858	Repin1	replication initiator 1
ENSMUSG00000040189	63.1009	-0.244557	0.174628	-1.40045	0.16138	0.999858	Ccdc114	coiled-coil domain containing 114
ENSMUSG00000002980	26295.2	0.10213	0.0729431	1.40013	0.161475	0.999858	Bcam	basal cell adhesion molecule
ENSMUSG00000085582	138.923	0.292216	0.208717	1.40006	0.161495	0.999858	3110099E03Rik	RIKEN cDNA 3110099E03 gene
ENSMUSG00000006191	361.418	-0.147744	0.105564	-1.39957	0.161643	0.999858	Cdkal1	CDK5 regulatory subunit associated protein 1-like 1
ENSMUSG00000006818	1639.42	0.0830729	0.0593636	1.39939	0.161696	0.999858	Sod2	superoxide dismutase 2, mitochondrial
ENSMUSG00000031951	223.962	-0.201137	0.143809	-1.39864	0.161922	0.999858	Tmem231	transmembrane protein 231
ENSMUSG00000074884	3064.58	0.0932843	0.0667044	1.39847	0.161971	0.999858	Serf2	small EDRK-rich factor 2
ENSMUSG00000042198	419.611	0.119748	0.0856458	1.39818	0.162059	0.999858	Chchd7	coiled-coil-helix-coiled-coil-helix domain containing 7
ENSMUSG00000052296	2915.66	0.0588774	0.0421277	1.39759	0.162235	0.999858	Ppp6r1	protein phosphatase 6, regulatory subunit 1
ENSMUSG00000066324	1664.67	-0.101906	0.0729174	-1.39755	0.162249	0.999858	Impad1	inositol monophosphatase domain containing 1
ENSMUSG00000025937	571.595	-0.161094	0.115271	-1.39752	0.162257	0.999858	Lactb2	lactamase, beta 2
ENSMUSG00000031887	117.357	-0.193548	0.138555	-1.3969	0.162444	0.999858	Tradd	TNFRSF1A-associated via death domain
ENSMUSG00000047193	1394.99	0.160127	0.114635	1.39685	0.16246	0.999858	Dync2h1	dynein cytoplasmic 2 heavy chain 1
ENSMUSG00000027404	2648.49	0.105476	0.0755232	1.39661	0.162532	0.999858	Snrpb	small nuclear ribonucleoprotein B
ENSMUSG00000026768	1474.74	-0.23854	0.17084	-1.39627	0.162633	0.999858	Itga8	integrin alpha 8
ENSMUSG00000021490	512.798	-0.524745	0.376072	-1.39533	0.162915	0.999858	Slc34a1	solute carrier family 34 (sodium phosphate), member 1
ENSMUSG00000029695	243.258	0.183653	0.131669	1.3948	0.163075	0.999858	Aass	aminoadipate-semialdehyde synthase
ENSMUSG00000086949	42.6166	0.248454	0.178189	1.39433	0.163218	0.999858	Gm13066	predicted gene 13066
ENSMUSG00000091780	164.646	0.166158	0.119213	1.39379	0.163381	0.999858	Sco2	SCO2 cytochrome c oxidase assembly protein
ENSMUSG00000092416	196.503	-0.19171	0.13758	-1.39344	0.163486	0.999858	Zfp141	zinc finger protein 141
ENSMUSG00000020163	984.245	0.167079	0.119906	1.39342	0.163494	0.999858	Uqcr11	ubiquinol-cytochrome c reductase, complex III subunit XI
ENSMUSG00000038418	532.767	-0.967301	0.694364	-1.39307	0.163597	0.999858	Egr1	early growth response 1
ENSMUSG00000020220	3081.19	0.139534	0.100168	1.393	0.163619	0.999858	Vps13d	vacuolar protein sorting 13D
ENSMUSG00000097287	63.0025	-0.321625	0.230898	-1.39293	0.16364	0.999858	D130017N08Rik	RIKEN cDNA D130017N08 gene
ENSMUSG00000057219	145.42	0.187835	0.13486	1.39282	0.163676	0.999858	Armc7	armadillo repeat containing 7
ENSMUSG00000051329	667.568	-0.122409	0.0878866	-1.39281	0.163677	0.999858	Nup160	nucleoporin 160
ENSMUSG00000029536	406.984	-0.123207	0.0884882	-1.39235	0.163815	0.999858	Gatc	glutamyl-tRNA(Gln) amidotransferase, subunit C
ENSMUSG00000031390	2371.12	0.115795	0.0832673	1.39065	0.164333	0.999858	Avpr2	arginine vasopressin receptor 2
ENSMUSG00000029404	413.008	0.129463	0.093102	1.39055	0.164361	0.999858	Arl6ip4	ADP-ribosylation factor-like 6 interacting protein 4
ENSMUSG00000097325	289.421	0.160823	0.115699	1.39001	0.164527	0.999858	Gm16897	predicted gene, 16897
ENSMUSG00000055884	251.972	-0.24244	0.174437	-1.38984	0.164578	0.999858	Fancm	Fanconi anemia, complementation group M
ENSMUSG00000107002	244.806	0.132622	0.0954429	1.38954	0.164668	0.999858	0610012G03Rik	RIKEN cDNA 0610012G03 gene
ENSMUSG00000041840	150.564	0.174111	0.125301	1.38954	0.164669	0.999858	Haus1	HAUS augmin-like complex, subunit 1
ENSMUSG00000063787	473.375	0.136449	0.0981986	1.38952	0.164675	0.999858	Chchd1	coiled-coil-helix-coiled-coil-helix domain containing 1
ENSMUSG00000033174	1808.33	0.136855	0.0984933	1.38948	0.164686	0.999858	Mgll	monoglyceride lipase
ENSMUSG00000067148	793.285	0.101419	0.072995	1.3894	0.164712	0.999858	Polr1c	polymerase (RNA) I polypeptide C
ENSMUSG00000040714	236.257	0.109654	0.0789308	1.38924	0.16476	0.999858	Klc3	kinesin light chain 3
ENSMUSG00000078875	44.5501	0.315105	0.226935	1.38853	0.164976	0.999858	Gm14419	predicted gene 14419
ENSMUSG00000053964	318.446	0.231368	0.166703	1.3879	0.165167	0.999858	Lgals4	lectin, galactose binding, soluble 4
ENSMUSG00000022094	208.544	-0.15805	0.11391	-1.3875	0.165289	0.999858	Slc39a14	solute carrier family 39 (zinc transporter), member 14
ENSMUSG00000050666	63.7684	-0.417124	0.300643	-1.38744	0.165307	0.999858	Vstm4	V-set and transmembrane domain containing 4
ENSMUSG00000027463	78.6671	-0.317227	0.228734	-1.38688	0.165478	0.999858	Slc52a3	solute carrier protein family 52, member 3
ENSMUSG00000036206	573.673	-0.15404	0.111119	-1.38626	0.165666	0.999858	Sh3bp4	SH3-domain binding protein 4
ENSMUSG00000062116	202.493	0.192659	0.139002	1.38602	0.16574	0.999858	Zfp954	zinc finger protein 954
ENSMUSG00000075702	280.229	0.183914	0.132698	1.38595	0.165761	0.999858	Selenom	selenoprotein M
ENSMUSG00000086480	22.1214	0.567668	0.409683	1.38563	0.16586	0.999858	Gm15287	predicted gene 15287
ENSMUSG00000006715	207.987	0.19043	0.137439	1.38556	0.165883	0.999858	Gmnn	geminin
ENSMUSG00000041762	112.339	-0.186962	0.134972	-1.38519	0.165993	0.999858	Gpr155	G protein-coupled receptor 155
ENSMUSG00000063457	6090.29	0.160554	0.115926	1.38497	0.166061	0.999858	Rps15	ribosomal protein S15
ENSMUSG00000030929	144.137	-0.299974	0.216621	-1.38479	0.166118	0.999858	Eri2	exoribonuclease 2
ENSMUSG00000075010	84.5589	0.218227	0.157599	1.38469	0.166146	0.999858	AW112010	expressed sequence AW112010
ENSMUSG00000001774	1379.82	-0.113042	0.0817721	-1.3824	0.166848	0.999858	Chordc1	cysteine and histidine-rich domain (CHORD)-containing, zinc-binding protein 1
ENSMUSG00000026077	133.591	-0.222115	0.160696	-1.3822	0.166909	0.999858	Npas2	neuronal PAS domain protein 2
ENSMUSG00000057322	2797.93	0.151743	0.109801	1.38199	0.166975	0.999858	Rpl38	ribosomal protein L38
ENSMUSG00000037410	955.501	-0.129179	0.0934773	-1.38193	0.166995	0.999858	Tbc1d2b	TBC1 domain family, member 2B
ENSMUSG00000091228	1973.72	0.119658	0.086632	1.38122	0.167212	0.999858	Gm20390	predicted gene 20390
ENSMUSG00000022544	409.124	0.112505	0.0815523	1.37955	0.167726	0.999858	Eef2kmt	eukaryotic elongation factor 2 lysine methyltransferase
ENSMUSG00000038963	11686.9	0.34951	0.253396	1.3793	0.167801	0.999858	Slco4a1	solute carrier organic anion transporter family, member 4a1
ENSMUSG00000087396	55.9772	-0.316613	0.229564	-1.37919	0.167836	0.999858	4933407K13Rik	RIKEN cDNA 4933407K13 gene
ENSMUSG00000031958	1580.2	0.142768	0.103543	1.37882	0.167951	0.999858	Ldhd	lactate dehydrogenase D
ENSMUSG00000042460	369.104	0.126546	0.0917924	1.37861	0.168015	0.999858	C1galt1	core 1 synthase, glycoprotein-N-acetylgalactosamine 3-beta-galactosyltransferase, 1
ENSMUSG00000058761	435.785	0.31265	0.226971	1.37749	0.168361	0.999858	Rnf169	ring finger protein 169
ENSMUSG00000010175	1067.11	-0.275766	0.200218	-1.37733	0.168411	0.999858	Prox1	prospero homeobox 1
ENSMUSG00000003154	1023.81	0.190082	0.138092	1.37648	0.168672	0.999858	Foxj2	forkhead box J2
ENSMUSG00000039307	364.938	0.13165	0.0956955	1.37571	0.168911	0.999858	Hexdc	hexosaminidase (glycosyl hydrolase family 20, catalytic domain) containing
ENSMUSG00000033769	1274.3	0.12714	0.0924813	1.37477	0.169204	0.999858	Exoc6b	exocyst complex component 6B
ENSMUSG00000021945	1907.34	-0.0894936	0.065099	-1.37473	0.169215	0.999858	Zmym2	zinc finger, MYM-type 2
ENSMUSG00000097209	201.658	0.200825	0.146181	1.37381	0.169501	0.999858	AU022754	expressed sequence AU022754
ENSMUSG00000003438	631.621	0.127284	0.0926695	1.37352	0.16959	0.999858	Timm50	translocase of inner mitochondrial membrane 50
ENSMUSG00000081249	6.56323	0.715951	0.521353	1.37326	0.169673	0.999858	Gm11517	predicted gene 11517
ENSMUSG00000036862	351.672	-0.197194	0.143686	-1.37239	0.169941	0.999858	Dchs1	dachsous 1 (Drosophila)
ENSMUSG00000019970	24869.5	0.211321	0.153997	1.37224	0.169987	0.999858	Sgk1	serum/glucocorticoid regulated kinase 1
ENSMUSG00000001576	2236.39	-0.075397	0.0549456	-1.37221	0.169998	0.999858	Ergic1	endoplasmic reticulum-golgi intermediate compartment (ERGIC) 1
ENSMUSG00000097333	170.307	0.293685	0.214047	1.37206	0.170044	0.999858	Zfp87	zinc finger protein 87
ENSMUSG00000035378	119.406	-0.210088	0.153125	-1.372	0.170064	0.999858	Shq1	SHQ1 homolog (S, cerevisiae)
ENSMUSG00000035868	89.7682	-0.216224	0.157628	-1.37173	0.170147	0.999858	Zfp983	zinc finger protein 983
ENSMUSG00000054793	383.667	0.195399	0.14246	1.37161	0.170186	0.999858	Cadm4	cell adhesion molecule 4
ENSMUSG00000105095	37.8855	0.35111	0.256006	1.37149	0.170222	0.999858	8430422M14Rik	RIKEN cDNA 8430422M14 gene
ENSMUSG00000020265	2659.12	0.100016	0.0729945	1.37019	0.170629	0.999858	Sumo3	small ubiquitin-like modifier 3
ENSMUSG00000030411	92.8638	0.30007	0.219047	1.36989	0.170721	0.999858	Nova2	neuro-oncological ventral antigen 2
ENSMUSG00000024683	267.254	0.188198	0.13739	1.36981	0.170747	0.999858	Mrpl16	mitochondrial ribosomal protein L16
ENSMUSG00000031490	245.509	-0.160529	0.117232	-1.36933	0.170897	0.999858	Eif4ebp1	eukaryotic translation initiation factor 4E binding protein 1
ENSMUSG00000020115	1043.78	0.135402	0.0988966	1.36913	0.17096	0.999858	Tbk1	TANK-binding kinase 1
ENSMUSG00000032998	1884.62	-0.136638	0.0998058	-1.36904	0.170988	0.999858	Foxj3	forkhead box J3
ENSMUSG00000070814	207.197	-0.158859	0.116049	-1.3689	0.17103	0.999858	6330408A02Rik	RIKEN cDNA 6330408A02 gene
ENSMUSG00000074634	66.5395	0.328759	0.240183	1.36878	0.171067	0.999858	Tmem267	transmembrane protein 267
ENSMUSG00000013419	218.227	0.226488	0.165555	1.36805	0.171295	0.999858	Zfp651	zinc finger protein 651
ENSMUSG00000028841	1628.16	0.150037	0.109695	1.36776	0.171388	0.999858	Cnksr1	connector enhancer of kinase suppressor of Ras 1
ENSMUSG00000019189	1047.52	-0.146979	0.107461	-1.36774	0.171394	0.999858	Rnf145	ring finger protein 145
ENSMUSG00000039599	557.862	-0.117794	0.0861262	-1.36769	0.171408	0.999858	Fam149b	family with sequence similarity 149, member B
ENSMUSG00000050973	79.4062	0.512883	0.375134	1.3672	0.171563	0.999858	Gdpgp1	GDP-D-glucose phosphorylase 1
ENSMUSG00000034932	337.363	0.181439	0.132749	1.36679	0.171692	0.999858	Mrpl54	mitochondrial ribosomal protein L54
ENSMUSG00000028049	907.028	0.119375	0.0873559	1.36654	0.171771	0.999858	Scamp3	secretory carrier membrane protein 3
ENSMUSG00000018169	190.269	-0.19745	0.144508	-1.36636	0.171827	0.999858	Mfng	MFNG O-fucosylpeptide 3-beta-N-acetylglucosaminyltransferase
ENSMUSG00000045180	530.313	-0.177963	0.130283	-1.36597	0.171947	0.999858	Shroom2	shroom family member 2
ENSMUSG00000031990	777.205	-0.123158	0.0901762	-1.36575	0.172018	0.999858	Jam3	junction adhesion molecule 3
ENSMUSG00000032582	1931.16	-0.0855502	0.0626541	-1.36544	0.172116	0.999858	Rbm6	RNA binding motif protein 6
ENSMUSG00000072964	246.035	-0.232457	0.170434	-1.36391	0.172595	0.999858	Bhlhb9	basic helix-loop-helix domain containing, class B9
ENSMUSG00000007837	506.746	0.105564	0.0774175	1.36357	0.172704	0.999858	Prrg2	proline-rich Gla (G-carboxyglutamic acid) polypeptide 2
ENSMUSG00000036606	24489.3	0.102777	0.0753904	1.36326	0.172801	0.999858	Plxnb2	plexin B2
ENSMUSG00000010122	135.63	-0.383669	0.281481	-1.36304	0.172871	0.999858	Slc47a1	solute carrier family 47, member 1
ENSMUSG00000041355	1257.48	0.0986765	0.0723991	1.36295	0.172898	0.999858	Ssr2	signal sequence receptor, beta
ENSMUSG00000055148	314.986	0.521847	0.38295	1.3627	0.172976	0.999858	Klf2	Kruppel-like factor 2 (lung)
ENSMUSG00000058900	61.9263	0.490096	0.359672	1.36262	0.173003	0.999858	Rsl1	regulator of sex limited protein 1
ENSMUSG00000023249	139.965	-0.232569	0.170694	-1.36249	0.173044	0.999858	Parp3	poly (ADP-ribose) polymerase family, member 3
ENSMUSG00000035504	50.7994	-0.302692	0.222199	-1.36226	0.173117	0.999858	Reep6	receptor accessory protein 6
ENSMUSG00000020747	1824.1	0.0783884	0.0575463	1.36218	0.173141	0.999858	Tmem94	transmembrane protein 94
ENSMUSG00000029056	538.72	0.142383	0.104533	1.36208	0.173173	0.999858	Pank4	pantothenate kinase 4
ENSMUSG00000038205	339.692	-0.149042	0.10945	-1.36174	0.17328	0.999858	Prkab2	protein kinase, AMP-activated, beta 2 non-catalytic subunit
ENSMUSG00000046556	234.74	0.275679	0.2025	1.36137	0.173395	0.999858	Zfp319	zinc finger protein 319
ENSMUSG00000091803	492.983	0.165923	0.121884	1.36132	0.173412	0.999858	Cox16	cytochrome c oxidase assembly protein 16
ENSMUSG00000000531	121.018	-0.40586	0.298205	-1.36101	0.173511	0.999858	Grasp	GRP1 (general receptor for phosphoinositides 1)-associated scaffold protein
ENSMUSG00000042050	443.567	-0.138802	0.101992	-1.36091	0.173542	0.999858	Wdr60	WD repeat domain 60
ENSMUSG00000066440	1292.96	-0.107559	0.0790504	-1.36064	0.173629	0.999858	Zfyve26	zinc finger, FYVE domain containing 26
ENSMUSG00000020982	1763.93	-0.0961327	0.0706881	-1.35996	0.173844	0.999858	Nemf	nuclear export mediator factor
ENSMUSG00000038900	4354.97	0.157354	0.115719	1.35979	0.173895	0.999858	Rpl12	ribosomal protein L12
ENSMUSG00000103955	121.977	0.144567	0.106355	1.35929	0.174054	0.999858	Gm37270	predicted gene, 37270
ENSMUSG00000028307	1231.14	-0.41282	0.303762	-1.35903	0.174139	0.999858	Aldob	aldolase B, fructose-bisphosphate
ENSMUSG00000042613	2728.86	0.119555	0.0879981	1.35861	0.174269	0.999858	Pbxip1	pre B cell leukemia transcription factor interacting protein 1
ENSMUSG00000020803	1462.39	0.123746	0.0911026	1.35832	0.174362	0.999858	Txndc17	thioredoxin domain containing 17
ENSMUSG00000061731	1223.65	-0.140524	0.103474	-1.35806	0.174445	0.999858	Ext1	exostoses (multiple) 1
ENSMUSG00000031075	132.7	0.215257	0.158532	1.35782	0.174521	0.999858	Ano1	anoctamin 1, calcium activated chloride channel
ENSMUSG00000087658	92.6002	0.240448	0.177165	1.3572	0.174719	0.999858	Hotairm1	Hoxa transcript antisense RNA, myeloid-specific 1
ENSMUSG00000091845	8.08933	-0.698282	0.514565	-1.35703	0.174771	0.999858	Gm4604	predicted gene 4604
ENSMUSG00000026417	140.191	-0.345819	0.255002	-1.35614	0.175055	0.999858	Pigr	polymeric immunoglobulin receptor
ENSMUSG00000038489	378.845	0.155948	0.115058	1.35539	0.175292	0.999858	Polr2l	polymerase (RNA) II (DNA directed) polypeptide L
ENSMUSG00000000339	478.479	0.110424	0.0814805	1.35522	0.175346	0.999858	Rtca	RNA 3'-terminal phosphate cyclase
ENSMUSG00000019158	257.361	0.175293	0.129432	1.35433	0.175632	0.999858	Tmem160	transmembrane protein 160
ENSMUSG00000082536	150.834	-0.256159	0.189169	-1.35413	0.175695	0.999858	Gm13456	predicted gene 13456
ENSMUSG00000050732	2093.22	0.0976587	0.0721569	1.35342	0.175921	0.999858	Vamp8	vesicle-associated membrane protein 8
ENSMUSG00000023345	28.7611	-0.349046	0.257905	-1.35339	0.175931	0.999858	Poc1a	POC1 centriolar protein A
ENSMUSG00000051627	31.5793	-0.725821	0.536326	-1.35332	0.175953	0.999858	Hist1h1e	histone cluster 1, H1e
ENSMUSG00000053113	78.9166	0.32323	0.238884	1.35308	0.176029	0.999858	Socs3	suppressor of cytokine signaling 3
ENSMUSG00000048280	183.348	-0.252643	0.186731	-1.35298	0.176062	0.999858	Zfp738	zinc finger protein 738
ENSMUSG00000003072	1783.79	0.107167	0.079217	1.35282	0.176112	0.999858	Atp5d	ATP synthase, H+ transporting, mitochondrial F1 complex, delta subunit
ENSMUSG00000090101	4.67599	0.794236	0.587118	1.35277	0.176129	0.999858	Snhg9	small nucleolar RNA host gene 9
ENSMUSG00000027618	831.283	0.120262	0.0889278	1.35236	0.17626	0.999858	Nfs1	nitrogen fixation gene 1 (S, cerevisiae)
ENSMUSG00000022204	565.608	0.0994238	0.0735356	1.35205	0.176359	0.999858	Ngdn	neuroguidin, EIF4E binding protein
ENSMUSG00000029388	400.951	0.144716	0.107054	1.3518	0.176439	0.999858	Eif2b1	eukaryotic translation initiation factor 2B, subunit 1 (alpha)
ENSMUSG00000104222	1139.94	-0.0817071	0.0604542	-1.35155	0.176518	0.999858	Gm7292	predicted gene 7292
ENSMUSG00000106847	922.231	-0.125924	0.0931966	-1.35117	0.176643	0.999858	Peg13	paternally expressed 13
ENSMUSG00000098274	3703.4	0.126232	0.0934426	1.3509	0.176728	0.999858	Rpl24	ribosomal protein L24
ENSMUSG00000017390	2026.52	0.116657	0.0863584	1.35085	0.176745	0.999858	Aldoc	aldolase C, fructose-bisphosphate
ENSMUSG00000026495	384.309	0.152152	0.112639	1.3508	0.17676	0.999858	Efcab2	EF-hand calcium binding domain 2
ENSMUSG00000027508	183.665	0.204148	0.151182	1.35035	0.176905	0.999858	Pag1	phosphoprotein associated with glycosphingolipid microdomains 1
ENSMUSG00000061533	80.1317	0.321641	0.238217	1.3502	0.17695	0.999858	Cep128	centrosomal protein 128
ENSMUSG00000027646	907.285	0.109829	0.0813459	1.35014	0.17697	0.999858	Src	Rous sarcoma oncogene
ENSMUSG00000046808	229.444	-0.186382	0.13814	-1.34922	0.177266	0.999858	Atp10d	ATPase, class V, type 10D
ENSMUSG00000083811	10.8961	0.579961	0.429967	1.34885	0.177385	0.999858	Gm13071	predicted gene 13071
ENSMUSG00000029811	440.763	-0.183979	0.136411	-1.34871	0.17743	0.999858	Aoc1	amine oxidase, copper-containing 1
ENSMUSG00000029030	2864.21	0.0985348	0.073062	1.34865	0.177451	0.999858	Tprgl	transformation related protein 63 regulated like
ENSMUSG00000005950	50.0833	0.440529	0.326827	1.3479	0.177691	0.999858	P2rx5	purinergic receptor P2X, ligand-gated ion channel, 5
ENSMUSG00000002496	2412.1	0.0741016	0.0549794	1.34781	0.177721	0.999858	Tsc2	tuberous sclerosis 2
ENSMUSG00000067847	467.037	0.179657	0.133438	1.34637	0.178183	0.999858	Romo1	reactive oxygen species modulator 1
ENSMUSG00000037526	484.74	0.127241	0.0945268	1.34609	0.178275	0.999858	Atg14	autophagy related 14
ENSMUSG00000034974	441.572	0.203806	0.151511	1.34516	0.178573	0.999858	Dapk3	death-associated protein kinase 3
ENSMUSG00000031486	267.917	-0.183269	0.136334	-1.34427	0.178862	0.999858	Adgra2	adhesion G protein-coupled receptor A2
ENSMUSG00000021326	937.212	0.108031	0.0803731	1.34413	0.178908	0.999858	Trim27	tripartite motif-containing 27
ENSMUSG00000023020	448.717	0.131372	0.0977449	1.34403	0.178937	0.999858	Cox14	cytochrome c oxidase assembly protein 14
ENSMUSG00000032405	844.28	-0.148832	0.110741	-1.34396	0.178961	0.999858	Pias1	protein inhibitor of activated STAT 1
ENSMUSG00000074384	25.4956	-0.541314	0.402915	-1.3435	0.179112	0.999858	AI429214	expressed sequence AI429214
ENSMUSG00000016758	39.5142	-0.41489	0.308837	-1.34339	0.179145	0.999858	Bik	BCL2-interacting killer
ENSMUSG00000098588	59.1636	0.224872	0.167411	1.34324	0.179195	0.999858	Mir6340	microRNA 6340
ENSMUSG00000039810	216.397	0.238445	0.177552	1.34296	0.179285	0.999858	Zc3h10	zinc finger CCCH type containing 10
ENSMUSG00000026999	255.417	-0.166869	0.124285	-1.34263	0.179393	0.999858	Nup35	nucleoporin 35
ENSMUSG00000033863	897.299	-0.173022	0.128884	-1.34247	0.179445	0.999858	Klf9	Kruppel-like factor 9
ENSMUSG00000028494	536.762	-0.201804	0.150404	-1.34175	0.179678	0.999858	Plin2	perilipin 2
ENSMUSG00000055485	2099.13	-0.121845	0.0908206	-1.34161	0.179724	0.999858	Soga1	suppressor of glucose, autophagy associated 1
ENSMUSG00000035818	63.3693	0.28741	0.214305	1.34113	0.179878	0.999858	Plekhs1	pleckstrin homology domain containing, family S member 1
ENSMUSG00000029363	348.963	-0.127218	0.094859	-1.34113	0.179878	0.999858	Rfc5	replication factor C (activator 1) 5
ENSMUSG00000090019	130.816	0.16086	0.119977	1.34075	0.180001	0.999858	Gimap1	GTPase, IMAP family member 1
ENSMUSG00000097448	50.5628	0.335202	0.250047	1.34055	0.180065	0.999858	Platr22	pluripotency associated transcript 22
ENSMUSG00000032127	1253.45	0.106984	0.0798063	1.34055	0.180068	0.999858	Vps11	VPS11, CORVET/HOPS core subunit
ENSMUSG00000044709	404.056	0.147102	0.10984	1.33924	0.180494	0.999858	Gemin7	gem nuclear organelle associated protein 7
ENSMUSG00000031245	763.791	0.12468	0.0931394	1.33864	0.180689	0.999858	Hmgn5	high-mobility group nucleosome binding domain 5
ENSMUSG00000024339	332.214	0.215283	0.160878	1.33817	0.180841	0.999858	Tap2	transporter 2, ATP-binding cassette, sub-family B (MDR/TAP)
ENSMUSG00000028643	203.023	0.174837	0.130672	1.33799	0.1809	0.999858	Svbp	small vasohibin binding protein
ENSMUSG00000062202	715.389	0.145602	0.108857	1.33756	0.181041	0.999858	Btbd9	BTB (POZ) domain containing 9
ENSMUSG00000045679	349.743	-0.185763	0.138911	-1.33728	0.181131	0.999858	Pqlc3	PQ loop repeat containing
ENSMUSG00000078765	499.025	0.151499	0.113289	1.33727	0.181133	0.999858	U2af1l4	U2 small nuclear RNA auxiliary factor 1-like 4
ENSMUSG00000022354	1435.29	0.119494	0.0893623	1.33719	0.181162	0.999858	Ndufb9	NADH dehydrogenase (ubiquinone) 1 beta subcomplex, 9
ENSMUSG00000028343	1246.11	-0.112708	0.0843049	-1.3369	0.181254	0.999858	Erp44	endoplasmic reticulum protein 44
ENSMUSG00000031782	830.062	0.111013	0.0830511	1.33668	0.181328	0.999858	Coq9	coenzyme Q9
ENSMUSG00000034663	290.884	-0.136735	0.102295	-1.33667	0.181329	0.999858	Bmp2k	BMP2 inducible kinase
ENSMUSG00000075297	35.9668	0.351481	0.262964	1.33661	0.18135	0.999858	H60b	histocompatibility 60b
ENSMUSG00000034157	725.196	-0.102701	0.0768449	-1.33648	0.181393	0.999858	Cipc	CLOCK interacting protein, circadian
ENSMUSG00000092354	139.06	0.215214	0.161061	1.33622	0.181477	0.999858	Gm20548	predicted gene 20548
ENSMUSG00000020527	379.072	0.15775	0.118079	1.33597	0.181558	0.999858	Myo19	myosin XIX
ENSMUSG00000040363	605.213	-0.136378	0.102091	-1.33585	0.181599	0.999858	Bcor	BCL6 interacting corepressor
ENSMUSG00000026018	179.688	-0.157699	0.118067	-1.33568	0.181654	0.999858	Ica1l	islet cell autoantigen 1-like
ENSMUSG00000028034	3159.85	-0.133952	0.100318	-1.33527	0.181787	0.999858	Fubp1	far upstream element (FUSE) binding protein 1
ENSMUSG00000097503	23.6115	-0.339835	0.254549	-1.33505	0.18186	0.999858	3110045C21Rik	RIKEN cDNA 3110045C21 gene
ENSMUSG00000064325	137.226	-0.312538	0.234114	-1.33498	0.181882	0.999858	Hhip	Hedgehog-interacting protein
ENSMUSG00000033533	135.418	-0.400448	0.300023	-1.33472	0.181966	0.999858	Acsm1	acyl-CoA synthetase medium-chain family member 1
ENSMUSG00000000359	194.086	-0.35532	0.266366	-1.33395	0.182219	0.999858	Rem1	rad and gem related GTP binding protein 1
ENSMUSG00000018752	385.635	-0.15056	0.11289	-1.33369	0.182305	0.999858	Tnfsfm13	tumor necrosis factor (ligand) superfamily, membrane-bound member 13
ENSMUSG00000033389	169.349	0.22051	0.165355	1.33355	0.182351	0.999858	Arhgap44	Rho GTPase activating protein 44
ENSMUSG00000075025	19.6569	-0.457519	0.343183	-1.33316	0.182479	0.999858	Gm10804	predicted gene 10804
ENSMUSG00000038781	1389.47	0.137098	0.102873	1.33268	0.182636	0.999858	Stap2	signal transducing adaptor family member 2
ENSMUSG00000028518	908.983	0.213602	0.160288	1.33261	0.182659	0.999858	Prkaa2	protein kinase, AMP-activated, alpha 2 catalytic subunit
ENSMUSG00000042097	39.6137	-0.323954	0.243116	-1.33251	0.182694	0.999858	Zfp239	zinc finger protein 239
ENSMUSG00000059540	120.041	0.266109	0.199751	1.3322	0.182794	0.999858	Tcea2	transcription elongation factor A (SII), 2
ENSMUSG00000030603	1316	0.0894672	0.067175	1.33185	0.182909	0.999858	Psmc4	proteasome (prosome, macropain) 26S subunit, ATPase, 4
ENSMUSG00000037712	3081.29	-0.112042	0.084127	-1.33182	0.182919	0.999858	Fermt2	fermitin family member 2
ENSMUSG00000024379	39.0711	0.303331	0.227948	1.3307	0.183287	0.999858	Tslp	thymic stromal lymphopoietin
ENSMUSG00000005907	425.427	-0.113043	0.0849802	-1.33022	0.183445	0.999858	Pex1	peroxisomal biogenesis factor 1
ENSMUSG00000024177	42.8849	-0.28303	0.212852	-1.3297	0.183616	0.999858	Nme4	NME/NM23 nucleoside diphosphate kinase 4
ENSMUSG00000051890	390.708	-0.158722	0.119383	-1.32952	0.183675	0.999858	Klhdc1	kelch domain containing 1
ENSMUSG00000079056	265.132	-0.210558	0.158408	-1.32921	0.183777	0.999858	Kcnip3	Kv channel interacting protein 3, calsenilin
ENSMUSG00000027488	815.493	0.117556	0.0884472	1.32911	0.183812	0.999858	Snta1	syntrophin, acidic 1
ENSMUSG00000054752	176.037	-0.215467	0.162126	-1.32901	0.183844	0.999858	Fsd1l	fibronectin type III and SPRY domain containing 1-like
ENSMUSG00000015083	56.0164	0.20615	0.155128	1.3289	0.18388	0.999858	C8g	complement component 8, gamma polypeptide
ENSMUSG00000059291	4515.79	0.131762	0.0991574	1.32882	0.183907	0.999858	Rpl11	ribosomal protein L11
ENSMUSG00000097893	116.181	-0.207497	0.156163	-1.32872	0.18394	0.999858	1700034P13Rik	RIKEN cDNA 1700034P13 gene
ENSMUSG00000065990	754.253	0.137136	0.103214	1.32866	0.18396	0.999858	Aurkaip1	aurora kinase A interacting protein 1
ENSMUSG00000018012	125.38	0.237312	0.178659	1.3283	0.184079	0.999858	Rac3	RAS-related C3 botulinum substrate 3
ENSMUSG00000026687	1234.94	0.106514	0.0801937	1.32821	0.184109	0.999858	Aldh9a1	aldehyde dehydrogenase 9, subfamily A1
ENSMUSG00000028645	1570.72	0.08171	0.061522	1.32814	0.184131	0.999858	Slc2a1	solute carrier family 2 (facilitated glucose transporter), member 1
ENSMUSG00000032295	1105.25	0.100622	0.0757629	1.32812	0.184139	0.999858	Man2c1	mannosidase, alpha, class 2C, member 1
ENSMUSG00000024697	243.81	-0.232942	0.175403	-1.32804	0.184165	0.999858	Gna14	guanine nucleotide binding protein, alpha 14
ENSMUSG00000018761	553.692	0.119755	0.0901797	1.32796	0.18419	0.999858	Mpdu1	mannose-P-dolichol utilization defect 1
ENSMUSG00000032497	1629.07	0.124298	0.0936078	1.32786	0.184224	0.999858	Lrrfip2	leucine rich repeat (in FLII) interacting protein 2
ENSMUSG00000033880	2149.34	-0.148955	0.112182	-1.3278	0.184245	0.999858	Lgals3bp	lectin, galactoside-binding, soluble, 3 binding protein
ENSMUSG00000018733	172.79	0.246593	0.185766	1.32744	0.184363	0.999858	Pex12	peroxisomal biogenesis factor 12
ENSMUSG00000034538	62.4428	0.416539	0.313904	1.32696	0.184522	0.999858	Zfp418	zinc finger protein 418
ENSMUSG00000031371	174.254	-0.166729	0.125664	-1.32679	0.184579	0.999858	Haus7	HAUS augmin-like complex, subunit 7
ENSMUSG00000005958	174.767	0.22365	0.168605	1.32647	0.184683	0.999858	Ephb3	Eph receptor B3
ENSMUSG00000043542	570.225	-0.121109	0.0913737	-1.32542	0.185031	0.999858	Zc2hc1a	zinc finger, C2HC-type containing 1A
ENSMUSG00000088769	5.46383	-0.720588	0.543697	-1.32535	0.185055	0.999858	Gm22637	predicted gene, 22637
ENSMUSG00000057738	24746.8	0.0731874	0.0552265	1.32522	0.185097	0.999858	Sptan1	spectrin alpha, non-erythrocytic 1
ENSMUSG00000083380	9.92107	0.509712	0.384627	1.32521	0.185101	0.999858	Gm3244	predicted pseudogene 3244
ENSMUSG00000047036	997.654	-0.117444	0.0886981	-1.32408	0.185476	0.999858	Zfp445	zinc finger protein 445
ENSMUSG00000028568	1329.31	-0.0760818	0.0574812	-1.32359	0.185638	0.999858	Btf3l4	basic transcription factor 3-like 4
ENSMUSG00000002633	53.6945	-0.230098	0.173864	-1.32343	0.185691	0.999858	Shh	sonic hedgehog
ENSMUSG00000057278	684.361	0.141934	0.107288	1.32293	0.18586	0.999858	Snrpg	small nuclear ribonucleoprotein polypeptide G
ENSMUSG00000017778	1451.26	0.122983	0.092978	1.32271	0.185932	0.999858	Cox7c	cytochrome c oxidase subunit VIIc
ENSMUSG00000039096	369.97	-0.182055	0.13777	-1.32145	0.186353	0.999858	Rsad1	radical S-adenosyl methionine domain containing 1
ENSMUSG00000033377	53.1893	-0.204382	0.154675	-1.32136	0.18638	0.999858	Palmd	palmdelphin
ENSMUSG00000027011	1225.11	-0.0817102	0.0618456	-1.3212	0.186436	0.999858	Ube2e3	ubiquitin-conjugating enzyme E2E 3
ENSMUSG00000028300	245.337	-0.15622	0.118318	-1.32034	0.186721	0.999858	3110043O21Rik	RIKEN cDNA 3110043O21 gene
ENSMUSG00000083364	3.05699	-0.759836	0.575545	-1.3202	0.186768	0.999858	Llph-ps2	LLP homolog, pseudogene 2
ENSMUSG00000028066	89.778	0.241575	0.182998	1.3201	0.186802	0.999858	Pmf1	polyamine-modulated factor 1
ENSMUSG00000079480	348.65	0.157324	0.119195	1.31989	0.186872	0.999858	Pin4	protein (peptidyl-prolyl cis/trans isomerase) NIMA-interacting, 4 (parvulin)
ENSMUSG00000031458	141.053	0.212568	0.161061	1.3198	0.186902	0.999858	Coprs	coordinator of PRMT5, differentiation stimulator
ENSMUSG00000021876	93.3192	0.214228	0.162378	1.31932	0.187063	0.999858	Rnase4	ribonuclease, RNase A family 4
ENSMUSG00000027133	800.825	0.123688	0.0937594	1.31921	0.1871	0.999858	Nop10	NOP10 ribonucleoprotein
ENSMUSG00000050619	708.386	0.171835	0.130332	1.31844	0.187355	0.999858	Zscan29	zinc finger SCAN domains 29
ENSMUSG00000047617	283.153	0.147513	0.11194	1.31779	0.187573	0.999858	Paxx	non-homologous end joining factor
ENSMUSG00000079435	2474.18	0.134982	0.102435	1.31774	0.187592	0.999858	Rpl36a	ribosomal protein L36A
ENSMUSG00000079065	415.972	-0.179824	0.136497	-1.31743	0.187696	0.999858	BC005561	cDNA sequence BC005561
ENSMUSG00000023008	2752.34	0.071829	0.0545233	1.3174	0.187705	0.999858	Fmnl3	formin-like 3
ENSMUSG00000072501	1214.66	-0.113285	0.0860156	-1.31703	0.187829	0.999858	Phf20l1	PHD finger protein 20-like 1
ENSMUSG00000020745	3735.56	-0.068272	0.0518457	-1.31683	0.187895	0.999858	Pafah1b1	platelet-activating factor acetylhydrolase, isoform 1b, subunit 1
ENSMUSG00000020581	42.9791	-0.33746	0.256299	-1.31667	0.18795	0.999858	Agr2	anterior gradient 2
ENSMUSG00000039678	672.091	0.114437	0.0869309	1.31641	0.188035	0.999858	Tbc1d13	TBC1 domain family, member 13
ENSMUSG00000019842	255.234	-0.163722	0.124389	-1.31621	0.188104	0.999858	Traf3ip2	TRAF3 interacting protein 2
ENSMUSG00000020930	27.014	-0.439195	0.333708	-1.31611	0.188138	0.999858	Ccdc103	coiled-coil domain containing 103
ENSMUSG00000029231	5674.74	-0.208804	0.158843	-1.31454	0.188666	0.999858	Pdgfra	platelet derived growth factor receptor, alpha polypeptide
ENSMUSG00000045664	298.473	0.230448	0.17531	1.31452	0.188672	0.999858	Cdc42ep2	CDC42 effector protein (Rho GTPase binding) 2
ENSMUSG00000092381	92.274	-0.197697	0.150403	-1.31445	0.188693	0.999858	Gm20512	predicted gene 20512
ENSMUSG00000026939	276.144	0.184809	0.140602	1.31441	0.188707	0.999858	Tmem141	transmembrane protein 141
ENSMUSG00000052221	104.317	0.193144	0.146956	1.3143	0.188746	0.999858	Ppp1r36	protein phosphatase 1, regulatory subunit 36
ENSMUSG00000037570	921.262	0.107781	0.0820623	1.3134	0.189048	0.999858	Mcrs1	microspherule protein 1
ENSMUSG00000001755	520.598	0.130114	0.0990853	1.31315	0.189131	0.999858	Coasy	Coenzyme A synthase
ENSMUSG00000029817	1506.52	-0.0996123	0.0758875	-1.31263	0.189307	0.999858	Tra2a	transformer 2 alpha homolog (Drosophila)
ENSMUSG00000078695	245.549	0.149081	0.113586	1.31249	0.189354	0.999858	Cisd3	CDGSH iron sulfur domain 3
ENSMUSG00000086013	13.7256	0.409394	0.311999	1.31216	0.189465	0.999858	Gm15706	predicted gene 15706
ENSMUSG00000024542	806.684	-0.126656	0.0965682	-1.31157	0.189667	0.999858	Cep192	centrosomal protein 192
ENSMUSG00000005373	64.5974	-0.320805	0.244605	-1.31152	0.189682	0.999858	Mlxipl	MLX interacting protein-like
ENSMUSG00000055932	1305.67	0.138766	0.105863	1.31082	0.18992	0.999858	Fto	fat mass and obesity associated
ENSMUSG00000067567	184.692	0.231926	0.176937	1.31079	0.18993	0.999858	Hdac8	histone deacetylase 8
ENSMUSG00000029190	1722.6	-0.100695	0.0768302	-1.31062	0.189985	0.999858	D5Ertd579e	DNA segment, Chr 5, ERATO Doi 579, expressed
ENSMUSG00000034751	597.762	-0.195379	0.149111	-1.31029	0.190097	0.999858	Mast4	microtubule associated serine/threonine kinase family member 4
ENSMUSG00000040158	1598.76	0.0813201	0.0620726	1.31008	0.190169	0.999858	Tax1bp3	Tax1 (human T cell leukemia virus type I) binding protein 3
ENSMUSG00000063767	53.3231	-0.284032	0.216909	-1.30945	0.190381	0.999858	S100a7a	S100 calcium binding protein A7A
ENSMUSG00000025737	348.253	0.152985	0.116842	1.30933	0.190422	0.999858	Wdr24	WD repeat domain 24
ENSMUSG00000075254	5083.15	-0.106859	0.0816376	-1.30895	0.190552	0.999858	Heg1	heart development protein with EGF-like domains 1
ENSMUSG00000039318	1770.48	-0.0938312	0.071707	-1.30854	0.190692	0.999858	Rab3gap2	RAB3 GTPase activating protein subunit 2
ENSMUSG00000097284	63.5843	-0.264464	0.20212	-1.30845	0.190721	0.999858	4930480K23Rik	RIKEN cDNA 4930480K23 gene
ENSMUSG00000079445	463.755	-0.306248	0.234106	-1.30816	0.190819	0.999858	B3gnt7	UDP-GlcNAc:betaGal beta-1,3-N-acetylglucosaminyltransferase 7
ENSMUSG00000066175	64.7038	0.18781	0.143588	1.30798	0.190881	0.999858	2510046G10Rik	RIKEN cDNA 2510046G10 gene
ENSMUSG00000027677	1544.41	-0.189281	0.144791	-1.30727	0.19112	0.999858	Ttc14	tetratricopeptide repeat domain 14
ENSMUSG00000023829	88.8137	-0.349944	0.267758	-1.30694	0.191234	0.999858	Slc22a1	solute carrier family 22 (organic cation transporter), member 1
ENSMUSG00000033799	1152.16	-0.128323	0.0981871	-1.30693	0.191238	0.999858	Fam208b	family with sequence similarity 208, member B
ENSMUSG00000018849	6840.9	0.110829	0.0848172	1.30668	0.191322	0.999858	Wwc1	WW, C2 and coiled-coil domain containing 1
ENSMUSG00000041836	191.045	-0.164781	0.126151	-1.30623	0.191476	0.999858	Ptpre	protein tyrosine phosphatase, receptor type, E
ENSMUSG00000031697	206.763	0.165534	0.126729	1.3062	0.191484	0.999858	Orc6	origin recognition complex, subunit 6
ENSMUSG00000039680	2778.17	0.190644	0.145956	1.30618	0.191492	0.999858	Mrps6	mitochondrial ribosomal protein S6
ENSMUSG00000027203	274.916	-0.138406	0.106001	-1.30571	0.191652	0.999858	Dut	deoxyuridine triphosphatase
ENSMUSG00000058076	1662.75	0.111721	0.0855667	1.30566	0.191669	0.999858	Sdhc	succinate dehydrogenase complex, subunit C, integral membrane protein
ENSMUSG00000030822	947.185	0.129803	0.0994254	1.30553	0.191711	0.999858	Prr14	proline rich 14
ENSMUSG00000046456	22.9813	-0.355484	0.272308	-1.30545	0.19174	0.999858	Tmem150b	transmembrane protein 150B
ENSMUSG00000106107	56.8413	-0.296964	0.227534	-1.30514	0.191845	0.999858	Gm43190	predicted gene 43190
ENSMUSG00000010607	151.668	0.189662	0.145408	1.30434	0.192116	0.999858	Pigyl	phosphatidylinositol glycan anchor biosynthesis, class Y-like
ENSMUSG00000042473	854.465	-0.131387	0.100754	-1.30404	0.192219	0.999858	Tbc1d8b	TBC1 domain family, member 8B
ENSMUSG00000036764	361.967	0.133035	0.102034	1.30384	0.192288	0.999858	Dnajc12	DnaJ heat shock protein family (Hsp40) member C12
ENSMUSG00000010205	874.733	0.0839768	0.0644075	1.30384	0.192289	0.999858	Raver1	ribonucleoprotein, PTB-binding 1
ENSMUSG00000051736	90.9463	-0.176209	0.13516	-1.30371	0.192332	0.999858	Fam229b	family with sequence similarity 229, member B
ENSMUSG00000035877	1376.71	-0.185185	0.142074	-1.30344	0.192426	0.999858	Zhx3	zinc fingers and homeoboxes 3
ENSMUSG00000022174	1164.66	0.122465	0.0939562	1.30343	0.192429	0.999858	Dad1	defender against cell death 1
ENSMUSG00000030621	376.226	0.267489	0.205324	1.30276	0.192656	0.999858	Me3	malic enzyme 3, NADP(+)-dependent, mitochondrial
ENSMUSG00000017405	335.322	0.139591	0.107158	1.30266	0.192691	0.999858	Nek8	NIMA (never in mitosis gene a)-related expressed kinase 8
ENSMUSG00000031073	14.2519	-0.716844	0.550331	-1.30257	0.192722	0.999858	Fgf15	fibroblast growth factor 15
ENSMUSG00000062619	85.9367	0.255328	0.196169	1.30157	0.193062	0.999858	2310039H08Rik	RIKEN cDNA 2310039H08 gene
ENSMUSG00000085873	18.1783	0.481224	0.369753	1.30148	0.193095	0.999858	Ttc39aos1	Ttc39a opposite strand RNA 1
ENSMUSG00000106631	118.343	-0.173537	0.133371	-1.30116	0.193203	0.999858	Gm42669	predicted gene 42669
ENSMUSG00000057863	2200.29	0.13614	0.104633	1.30112	0.193217	0.999858	Rpl36	ribosomal protein L36
ENSMUSG00000024968	172.478	-0.332302	0.255412	-1.30104	0.193245	0.999858	Rcor2	REST corepressor 2
ENSMUSG00000032468	887.571	-0.118344	0.0909956	-1.30054	0.193414	0.999858	Armc8	armadillo repeat containing 8
ENSMUSG00000025651	2190.61	0.107866	0.0829503	1.30037	0.193475	0.999858	Uqcrc1	ubiquinol-cytochrome c reductase core protein 1
ENSMUSG00000021288	1499.27	0.085345	0.0656358	1.30028	0.193504	0.999858	Klc1	kinesin light chain 1
ENSMUSG00000038178	2287.92	-0.23257	0.178911	-1.29992	0.193629	0.999858	Slc43a2	solute carrier family 43, member 2
ENSMUSG00000054659	65.1436	0.251349	0.193387	1.29972	0.193697	0.999858	Pm20d2	peptidase M20 domain containing 2
ENSMUSG00000027828	3224.59	0.0854403	0.0657458	1.29956	0.193753	0.999858	Ssr3	signal sequence receptor, gamma
ENSMUSG00000051695	2203.91	-0.0852115	0.065581	-1.29933	0.19383	0.999858	Pcbp1	poly(rC) binding protein 1
ENSMUSG00000005371	2291.74	-0.106921	0.0822966	-1.29921	0.193871	0.999858	Fbxo11	F-box protein 11
ENSMUSG00000028803	1657.29	0.0924852	0.0712058	1.29884	0.193998	0.999858	Nipal3	NIPA-like domain containing 3
ENSMUSG00000049287	140.384	0.231323	0.178117	1.29871	0.194043	0.999858	Iba57	IBA57 homolog, iron-sulfur cluster assembly
ENSMUSG00000038370	49.4848	-0.214616	0.165255	-1.2987	0.194048	0.999858	Pcp4l1	Purkinje cell protein 4-like 1
ENSMUSG00000048644	39.5462	0.279271	0.215052	1.29862	0.194073	0.999858	Ctxn1	cortexin 1
ENSMUSG00000057894	396.366	-0.177945	0.137077	-1.29814	0.194241	0.999858	Zfp329	zinc finger protein 329
ENSMUSG00000031323	128.566	-0.286579	0.220792	-1.29796	0.194301	0.999858	Dmrtc1a	DMRT-like family C1a
ENSMUSG00000037722	298.456	-0.156568	0.12063	-1.29791	0.194317	0.999858	Gnpnat1	glucosamine-phosphate N-acetyltransferase 1
ENSMUSG00000045319	1806.98	-0.169159	0.130334	-1.29789	0.194325	0.999858	Proser2	proline and serine rich 2
ENSMUSG00000006763	288.385	0.141163	0.108768	1.29784	0.194342	0.999858	Saal1	serum amyloid A-like 1
ENSMUSG00000053565	2179.85	0.122166	0.0941317	1.29781	0.194351	0.999858	Eif3k	eukaryotic translation initiation factor 3, subunit K
ENSMUSG00000035161	410.607	0.178742	0.137732	1.29775	0.194372	0.999858	Ints6	integrator complex subunit 6
ENSMUSG00000022900	735.193	0.103504	0.0797804	1.29736	0.194507	0.999858	Ildr1	immunoglobulin-like domain containing receptor 1
ENSMUSG00000032500	1192.43	-0.202729	0.15628	-1.29722	0.194557	0.999858	Dclk3	doublecortin-like kinase 3
ENSMUSG00000040822	400.931	0.10212	0.0787313	1.29707	0.194608	0.999858	1700123O20Rik	RIKEN cDNA 1700123O20 gene
ENSMUSG00000048930	559.603	-0.0956981	0.0737851	-1.29698	0.194637	0.999858	Tada3	transcriptional adaptor 3
ENSMUSG00000020107	958.027	0.106449	0.0820905	1.29673	0.194725	0.999858	Anapc16	anaphase promoting complex subunit 16
ENSMUSG00000035798	852.512	-0.109698	0.0846007	-1.29666	0.194749	0.999858	Zdhhc17	zinc finger, DHHC domain containing 17
ENSMUSG00000028669	718.423	0.157167	0.121274	1.29597	0.194986	0.999858	Pithd1	PITH (C-terminal proteasome-interacting domain of thioredoxin-like) domain containing 1
ENSMUSG00000034430	381.11	0.216636	0.167162	1.29596	0.194988	0.999858	Zxdc	ZXD family zinc finger C
ENSMUSG00000034813	168.565	0.277933	0.214479	1.29585	0.195026	0.999858	Grip1	glutamate receptor interacting protein 1
ENSMUSG00000059325	48.5332	-0.285186	0.220119	-1.2956	0.195113	0.999858	Hopx	HOP homeobox
ENSMUSG00000008398	730.924	-0.108024	0.0833787	-1.29558	0.195119	0.999858	Elk3	ELK3, member of ETS oncogene family
ENSMUSG00000017978	95.2274	0.217938	0.168237	1.29542	0.195174	0.999858	Cadps2	Ca2+-dependent activator protein for secretion 2
ENSMUSG00000072949	95.4946	-0.319835	0.246924	-1.29528	0.195225	0.999858	Acot1	acyl-CoA thioesterase 1
ENSMUSG00000038323	191.941	0.202067	0.156006	1.29526	0.195232	0.999858	1700066M21Rik	RIKEN cDNA 1700066M21 gene
ENSMUSG00000096953	17.941	0.448366	0.346178	1.29519	0.195255	0.999858	Gm26571	predicted gene, 26571
ENSMUSG00000024287	1137.76	-0.081976	0.063297	-1.2951	0.195285	0.999858	Thoc1	THO complex 1
ENSMUSG00000041886	720.441	-0.166257	0.128395	-1.29489	0.19536	0.999858	Macc1	metastasis associated in colon cancer 1
ENSMUSG00000030284	679.254	0.101839	0.0786498	1.29484	0.195375	0.999858	Creld1	cysteine-rich with EGF-like domains 1
ENSMUSG00000058192	111.99	-0.232963	0.180006	-1.2942	0.195598	0.999858	Zfp846	zinc finger protein 846
ENSMUSG00000101698	709.848	-0.17273	0.133475	-1.2941	0.19563	0.999858	Gm29562	predicted gene 29562
ENSMUSG00000029027	91.3654	0.269332	0.208162	1.29386	0.195715	0.999858	Dffb	DNA fragmentation factor, beta subunit
ENSMUSG00000028901	332.602	-0.133394	0.103107	-1.29374	0.195755	0.999858	Gmeb1	glucocorticoid modulatory element binding protein 1
ENSMUSG00000026657	269.832	-0.26585	0.205491	-1.29373	0.195758	0.999858	Frmd4a	FERM domain containing 4A
ENSMUSG00000041439	2172.27	-0.0807201	0.062396	-1.29367	0.195778	0.999858	Mfsd6	major facilitator superfamily domain containing 6
ENSMUSG00000001794	6616.71	0.0965618	0.0746419	1.29367	0.19578	0.999858	Capns1	calpain, small subunit 1
ENSMUSG00000004996	286.269	0.124903	0.0965618	1.2935	0.195838	0.999858	Mri1	methylthioribose-1-phosphate isomerase 1
ENSMUSG00000024201	813.064	0.102344	0.07914	1.2932	0.195943	0.999858	Kdm4b	lysine (K)-specific demethylase 4B
ENSMUSG00000026200	288.247	-0.164778	0.12743	-1.29309	0.195979	0.999858	Glb1l	galactosidase, beta 1-like
ENSMUSG00000029028	1117	0.103703	0.0801998	1.29306	0.195992	0.999858	Lrrc47	leucine rich repeat containing 47
ENSMUSG00000055737	506.504	-0.256922	0.198757	-1.29264	0.196134	0.999858	Ghr	growth hormone receptor
ENSMUSG00000034908	2191.14	-0.122834	0.0950482	-1.29233	0.196243	0.999858	Sidt2	SID1 transmembrane family, member 2
ENSMUSG00000025200	238.384	0.150276	0.116291	1.29224	0.196274	0.999858	Cwf19l1	CWF19-like 1, cell cycle control (S, pombe)
ENSMUSG00000074364	1152.73	-0.146743	0.113575	-1.29204	0.196344	0.999858	Ehd2	EH-domain containing 2
ENSMUSG00000085085	44.6322	0.258593	0.200169	1.29187	0.196402	0.999858	1700086P04Rik	RIKEN cDNA 1700086P04 gene
ENSMUSG00000052684	444.395	0.242766	0.187927	1.29181	0.196424	0.999858	Jun	jun proto-oncogene
ENSMUSG00000016763	415.244	-0.185017	0.143243	-1.29163	0.196484	0.999858	Scube1	signal peptide, CUB domain, EGF-like 1
ENSMUSG00000048707	610.772	0.136462	0.105685	1.29121	0.196631	0.999858	Tprn	taperin
ENSMUSG00000022613	363.366	-0.481069	0.372599	-1.29112	0.196662	0.999858	Miox	myo-inositol oxygenase
ENSMUSG00000024780	724.643	-0.0855902	0.0663046	-1.29086	0.196751	0.999858	Cdc37l1	cell division cycle 37-like 1
ENSMUSG00000029163	872.683	-0.236166	0.182965	-1.29077	0.196783	0.999858	Emilin1	elastin microfibril interfacer 1
ENSMUSG00000049152	321.365	-0.323029	0.250459	-1.28975	0.197137	0.999858	Ugt3a2	UDP glycosyltransferases 3 family, polypeptide A2
ENSMUSG00000020372	6324.31	0.131693	0.10211	1.28971	0.19715	0.999858	Rack1	receptor for activated C kinase 1
ENSMUSG00000020051	207.682	-0.373511	0.289613	-1.28969	0.197159	0.999858	Pah	phenylalanine hydroxylase
ENSMUSG00000062101	145.142	0.284437	0.220568	1.28957	0.1972	0.999858	Zfp119b	zinc finger protein 119b
ENSMUSG00000017404	10564.9	0.134227	0.104102	1.28938	0.197266	0.999858	Rpl19	ribosomal protein L19
ENSMUSG00000063160	97.6623	-0.235266	0.182514	-1.28903	0.197389	0.999858	Numbl	numb-like
ENSMUSG00000036687	643.573	0.116425	0.0903535	1.28855	0.197553	0.999858	Tmem184a	transmembrane protein 184a
ENSMUSG00000028756	2019.69	0.113592	0.0881748	1.28825	0.197658	0.999858	Pink1	PTEN induced putative kinase 1
ENSMUSG00000022698	1337.17	-0.0684114	0.0531067	-1.28819	0.19768	0.999858	Naa50	N(alpha)-acetyltransferase 50, NatE catalytic subunit
ENSMUSG00000009927	6927.26	0.117904	0.0915355	1.28807	0.197721	0.999858	Rps25	ribosomal protein S25
ENSMUSG00000024981	6776.96	0.100209	0.077815	1.28778	0.197822	0.999858	Acsl5	acyl-CoA synthetase long-chain family member 5
ENSMUSG00000035473	12278.4	0.148473	0.115302	1.28769	0.197855	0.999858	Galm	galactose mutarotase
ENSMUSG00000019761	53.4645	-0.276114	0.214512	-1.28718	0.198033	0.999858	Krt10	keratin 10
ENSMUSG00000022111	411.435	-0.132463	0.103014	-1.28587	0.198488	0.999858	Uchl3	ubiquitin carboxyl-terminal esterase L3 (ubiquitin thiolesterase)
ENSMUSG00000030611	277.95	0.131853	0.102554	1.28569	0.198551	0.999858	Mrps11	mitochondrial ribosomal protein S11
ENSMUSG00000024889	363.594	0.145151	0.112953	1.28506	0.198773	0.999858	Rce1	Ras converting CAAX endopeptidase 1
ENSMUSG00000052331	824.497	0.24181	0.188204	1.28483	0.198852	0.999858	Ankrd44	ankyrin repeat domain 44
ENSMUSG00000037531	541.111	0.108047	0.0841032	1.2847	0.198897	0.999858	Mrpl47	mitochondrial ribosomal protein L47
ENSMUSG00000031349	322.841	0.137297	0.106888	1.28449	0.198969	0.999858	Nsdhl	NAD(P) dependent steroid dehydrogenase-like
ENSMUSG00000085385	176.298	0.378327	0.294565	1.28436	0.199016	0.999858	Snhg17	small nucleolar RNA host gene 17
ENSMUSG00000038422	42.9495	-0.483447	0.376571	-1.28381	0.199207	0.999858	Hdhd3	haloacid dehalogenase-like hydrolase domain containing 3
ENSMUSG00000066362	17.0474	-0.498396	0.388245	-1.28371	0.199242	0.999858	Rps13-ps1	ribosomal protein S13, pseudogene 1
ENSMUSG00000036537	30.5358	0.479742	0.373969	1.28284	0.199548	0.999858	Rnf113a1	ring finger protein 113A1
ENSMUSG00000020541	728.888	-0.18003	0.140352	-1.28271	0.199594	0.999858	Tom1l1	target of myb1-like 1 (chicken)
ENSMUSG00000028654	84.5855	-0.250557	0.195355	-1.28257	0.199643	0.999858	Mycl	v-myc avian myelocytomatosis viral oncogene lung carcinoma derived
ENSMUSG00000030409	536.795	-0.174682	0.136222	-1.28233	0.199726	0.999858	Dmpk	dystrophia myotonica-protein kinase
ENSMUSG00000039958	758.775	-0.146686	0.114416	-1.28205	0.199827	0.999858	Etfbkmt	electron transfer flavoprotein beta subunit lysine methyltransferase
ENSMUSG00000026976	7587.41	0.283465	0.22113	1.28189	0.19988	0.999858	Pax8	paired box 8
ENSMUSG00000042306	78.6928	-0.214401	0.167296	-1.28156	0.199996	0.999858	S100a14	S100 calcium binding protein A14
ENSMUSG00000025428	14539.2	0.0847155	0.0661108	1.28142	0.200047	0.999858	Atp5a1	ATP synthase, H+ transporting, mitochondrial F1 complex, alpha subunit 1
ENSMUSG00000024501	296.632	-0.178073	0.139033	-1.28079	0.200267	0.999858	Dpysl3	dihydropyrimidinase-like 3
ENSMUSG00000025993	2115.84	-0.344031	0.268636	-1.28066	0.200313	0.999858	Slc40a1	solute carrier family 40 (iron-regulated transporter), member 1
ENSMUSG00000041954	69.7666	-0.329522	0.25732	-1.28059	0.200338	0.999858	Tnfrsf18	tumor necrosis factor receptor superfamily, member 18
ENSMUSG00000033088	900.929	0.100398	0.0784675	1.27948	0.200727	0.999858	Triobp	TRIO and F-actin binding protein
ENSMUSG00000028140	1340.09	0.129417	0.101165	1.27927	0.200804	0.999858	Mrpl9	mitochondrial ribosomal protein L9
ENSMUSG00000022533	1955.05	-0.0931142	0.072797	-1.27909	0.200864	0.999858	Atp13a3	ATPase type 13A3
ENSMUSG00000025959	731.96	-0.135289	0.105772	-1.27907	0.200874	0.999858	Klf7	Kruppel-like factor 7 (ubiquitous)
ENSMUSG00000031584	1566.95	-0.126661	0.0991056	-1.27804	0.201235	0.999858	Gsr	glutathione reductase
ENSMUSG00000036676	1022.92	-0.119044	0.0931585	-1.27787	0.201296	0.999858	Tmtc3	transmembrane and tetratricopeptide repeat containing 3
ENSMUSG00000105447	61.3656	-0.203394	0.159173	-1.27782	0.201314	0.999858	Gm43653	predicted gene 43653
ENSMUSG00000040323	17.759	0.365478	0.286019	1.27781	0.201317	0.999858	Gm15429	predicted pseudogene 15429
ENSMUSG00000028393	1459.58	-0.137342	0.107484	-1.27779	0.201322	0.999858	Alad	aminolevulinate, delta-, dehydratase
ENSMUSG00000021392	690.457	-0.133366	0.104388	-1.27759	0.201393	0.999858	Nol8	nucleolar protein 8
ENSMUSG00000024667	289.428	-0.131289	0.102807	-1.27705	0.201586	0.999858	Tmem216	transmembrane protein 216
ENSMUSG00000032013	212.66	-0.215369	0.168689	-1.27672	0.201702	0.999858	Trim29	tripartite motif-containing 29
ENSMUSG00000020739	564.891	-0.0943745	0.0739261	-1.27661	0.201741	0.999858	Nup85	nucleoporin 85
ENSMUSG00000046574	730.38	-0.105604	0.0827581	-1.27606	0.201936	0.999858	Prr12	proline rich 12
ENSMUSG00000018417	2920.7	-0.123962	0.0971725	-1.27569	0.202065	0.999858	Myo1b	myosin IB
ENSMUSG00000042148	206.187	-0.159671	0.125179	-1.27554	0.20212	0.999858	Cox10	cytochrome c oxidase assembly protein 10
ENSMUSG00000033684	453.495	-0.123481	0.0968075	-1.27553	0.202123	0.999858	Qsox1	quiescin Q6 sulfhydryl oxidase 1
ENSMUSG00000019792	195.226	0.145192	0.113831	1.2755	0.202132	0.999858	Trmt11	tRNA methyltransferase 11
ENSMUSG00000041134	148.861	-0.196778	0.154287	-1.2754	0.202168	0.999858	Cyyr1	cysteine and tyrosine-rich protein 1
ENSMUSG00000001467	534.442	-0.158564	0.124345	-1.27519	0.202242	0.999858	Cyp51	cytochrome P450, family 51
ENSMUSG00000032410	1253.54	-0.0892723	0.0700333	-1.27471	0.202411	0.999858	Xrn1	5'-3' exoribonuclease 1
ENSMUSG00000040651	1477.79	-0.110697	0.0868417	-1.2747	0.202415	0.999858	Fam208a	family with sequence similarity 208, member A
ENSMUSG00000030237	82.8488	0.414108	0.324897	1.27458	0.202457	0.999858	Slco1a4	solute carrier organic anion transporter family, member 1a4
ENSMUSG00000037993	1448.37	0.0881384	0.06919	1.27386	0.202713	0.999858	Dhx38	DEAH (Asp-Glu-Ala-His) box polypeptide 38
ENSMUSG00000090958	782.721	-0.194704	0.152878	-1.27359	0.202808	0.999858	Lrrc32	leucine rich repeat containing 32
ENSMUSG00000074865	39.7902	-0.313084	0.245834	-1.27356	0.202821	0.999858	Zfp934	zinc finger protein 934
ENSMUSG00000033411	573.701	-0.139653	0.109663	-1.27347	0.202852	0.999858	Ctdspl2	CTD (carboxy-terminal domain, RNA polymerase II, polypeptide A) small phosphatase like 2
ENSMUSG00000056305	836.154	0.120569	0.0946851	1.27337	0.202887	0.999858	Usp39	ubiquitin specific peptidase 39
ENSMUSG00000032436	146.935	0.171205	0.134508	1.27282	0.203083	0.999858	Cmtm7	CKLF-like MARVEL transmembrane domain containing 7
ENSMUSG00000029605	100.142	0.261199	0.205299	1.27228	0.203272	0.999858	Oas1b	2'-5' oligoadenylate synthetase 1B
ENSMUSG00000045268	136.951	0.206366	0.162218	1.27215	0.20332	0.999858	Zfp691	zinc finger protein 691
ENSMUSG00000021760	691.452	0.116578	0.0916632	1.27181	0.203439	0.999858	Gpx8	glutathione peroxidase 8 (putative)
ENSMUSG00000047757	48.7986	-0.297583	0.23405	-1.27145	0.203569	0.999858	Fancb	Fanconi anemia, complementation group B
ENSMUSG00000029176	1208.75	-0.108792	0.0855721	-1.27135	0.203603	0.999858	Anapc4	anaphase promoting complex subunit 4
ENSMUSG00000013622	1272.26	0.102352	0.0805463	1.27072	0.203829	0.999858	Atraid	all-trans retinoic acid induced differentiation factor
ENSMUSG00000017969	119.494	-0.302641	0.238178	-1.27065	0.203853	0.999858	Ptgis	prostaglandin I2 (prostacyclin) synthase
ENSMUSG00000021779	314.659	0.19604	0.154315	1.27039	0.203947	0.999858	Thrb	thyroid hormone receptor beta
ENSMUSG00000091050	140.46	0.288989	0.227531	1.27011	0.204047	0.999858	9330020H09Rik	RIKEN cDNA 9330020H09 gene
ENSMUSG00000098793	12.9905	0.431247	0.339594	1.26989	0.204124	0.999858	Gm27286	predicted gene, 27286
ENSMUSG00000034601	304.042	-0.153355	0.120837	-1.26911	0.204403	0.999858	2700049A03Rik	RIKEN cDNA 2700049A03 gene
ENSMUSG00000078970	810.383	-0.0856808	0.0675323	-1.26874	0.204535	0.999858	Wdr92	WD repeat domain 92
ENSMUSG00000041852	1332.21	-0.108356	0.0854207	-1.2685	0.204619	0.999858	Tcf20	transcription factor 20
ENSMUSG00000101225	70.8057	-0.173583	0.136865	-1.26828	0.204697	0.999858	1700008J07Rik	RIKEN cDNA 1700008J07 gene
ENSMUSG00000063077	4254.42	0.090737	0.0715444	1.26826	0.204704	0.999858	Kif1b	kinesin family member 1B
ENSMUSG00000044433	716.596	-0.151691	0.119617	-1.26814	0.204747	0.999858	Camsap3	calmodulin regulated spectrin-associated protein family, member 3
ENSMUSG00000022677	577.89	-0.115564	0.0911305	-1.26812	0.204756	0.999858	Fopnl	Fgfr1op N-terminal like
ENSMUSG00000069895	1077.93	-0.0775411	0.0611473	-1.2681	0.204761	0.999858	Atxn1l	ataxin 1-like
ENSMUSG00000061374	341.667	0.128733	0.101559	1.26757	0.204952	0.999858	Fiz1	Flt3 interacting zinc finger protein 1
ENSMUSG00000079323	68.1023	-0.232841	0.183754	-1.26714	0.205107	0.999858	Gm20661	predicted gene 20661
ENSMUSG00000040389	403.872	-0.168182	0.132812	-1.26632	0.2054	0.999858	Wdr47	WD repeat domain 47
ENSMUSG00000045252	240.978	0.251445	0.198571	1.26628	0.205414	0.999858	Zfp574	zinc finger protein 574
ENSMUSG00000066551	6048.98	0.0916139	0.0723792	1.26575	0.205603	0.999858	Hmgb1	high mobility group box 1
ENSMUSG00000022789	1914.71	-0.111189	0.087858	-1.26556	0.205672	0.999858	Dnm1l	dynamin 1-like
ENSMUSG00000100081	25.0478	0.313721	0.247966	1.26518	0.205807	0.999858	Gm29434	predicted gene 29434
ENSMUSG00000058298	220.496	0.178267	0.140903	1.26517	0.205809	0.999858	Mcm9	minichromosome maintenance 9 homologous recombination repair factor
ENSMUSG00000020530	1948.34	-0.087452	0.0691355	-1.26494	0.205894	0.999858	Ggnbp2	gametogenetin binding protein 2
ENSMUSG00000015750	1018.27	0.091494	0.0723313	1.26493	0.205897	0.999858	Aph1a	aph1 homolog A, gamma secretase subunit
ENSMUSG00000056220	1711.81	-0.128534	0.101644	-1.26455	0.206034	0.999858	Pla2g4a	phospholipase A2, group IVA (cytosolic, calcium-dependent)
ENSMUSG00000070639	320.763	-0.132403	0.104746	-1.26404	0.206217	0.999858	Lrrc8b	leucine rich repeat containing 8 family, member B
ENSMUSG00000025314	6322.16	-0.0924441	0.0731469	-1.26381	0.206297	0.999858	Ptprj	protein tyrosine phosphatase, receptor type, J
ENSMUSG00000022681	1217.25	0.0875108	0.0692451	1.26378	0.206308	0.999858	Ntan1	N-terminal Asn amidase
ENSMUSG00000021263	427.217	-0.200021	0.158392	-1.26282	0.206654	0.999858	Degs2	delta(4)-desaturase, sphingolipid 2
ENSMUSG00000025150	207.379	-0.237688	0.188341	-1.26201	0.206945	0.999858	Cbr2	carbonyl reductase 2
ENSMUSG00000058239	1404.06	0.0953322	0.0755497	1.26185	0.207004	0.999858	Usf2	upstream transcription factor 2
ENSMUSG00000025139	1153.06	0.0773757	0.0613421	1.26138	0.207172	0.999858	Tollip	toll interacting protein
ENSMUSG00000029229	444.992	-0.127804	0.10137	-1.26077	0.207391	0.999858	Chic2	cysteine-rich hydrophobic domain 2
ENSMUSG00000044424	18.4276	0.394159	0.312678	1.26059	0.207456	0.999858	Gm9493	predicted gene 9493
ENSMUSG00000028271	680.219	-0.118142	0.0937424	-1.26029	0.207566	0.999858	Gtf2b	general transcription factor IIB
ENSMUSG00000004994	206.387	0.162959	0.129359	1.25974	0.207764	0.999858	Ccdc130	coiled-coil domain containing 130
ENSMUSG00000040021	1311.93	-0.132513	0.105198	-1.25964	0.207798	0.999858	Lats1	large tumor suppressor
ENSMUSG00000067365	814.392	0.130524	0.103623	1.25961	0.20781	0.999858	Tmem128	transmembrane protein 128
ENSMUSG00000020888	1001.55	0.0911403	0.0724017	1.25881	0.208098	0.999858	Dvl2	dishevelled segment polarity protein 2
ENSMUSG00000023911	76.205	0.225872	0.179438	1.25877	0.208112	0.999858	Flywch2	FLYWCH family member 2
ENSMUSG00000025332	2004.59	-0.119072	0.0946037	-1.25864	0.208161	0.999858	Kdm5c	lysine (K)-specific demethylase 5C
ENSMUSG00000026126	364.006	0.165525	0.131529	1.25846	0.208224	0.999858	Ptpn18	protein tyrosine phosphatase, non-receptor type 18
ENSMUSG00000030403	1481.16	-0.0734719	0.0584097	-1.25787	0.208438	0.999858	Vasp	vasodilator-stimulated phosphoprotein
ENSMUSG00000025347	42.2222	-0.36973	0.293988	-1.25764	0.208523	0.999858	Mettl7b	methyltransferase like 7B
ENSMUSG00000056919	404.23	-0.113375	0.0901888	-1.25709	0.208722	0.999858	Cep162	centrosomal protein 162
ENSMUSG00000029094	433.659	-0.139972	0.111346	-1.25709	0.208722	0.999858	Afap1	actin filament associated protein 1
ENSMUSG00000011267	22.9667	0.355485	0.282868	1.25672	0.208855	0.999858	Zfp296	zinc finger protein 296
ENSMUSG00000020642	622.57	-0.15625	0.12437	-1.25633	0.208995	0.999858	Rnf144a	ring finger protein 144A
ENSMUSG00000024387	1266.05	0.0763692	0.0607956	1.25616	0.209057	0.999858	Csnk2b	casein kinase 2, beta polypeptide
ENSMUSG00000091896	2389.28	-0.0717593	0.0571305	-1.25606	0.209095	0.999858	Ube2d2a	ubiquitin-conjugating enzyme E2D 2A
ENSMUSG00000066315	50.0341	0.259533	0.206653	1.25589	0.209155	0.999858	Gm12918	predicted gene 12918
ENSMUSG00000038271	81.488	-0.22722	0.181043	-1.25506	0.209457	0.999858	Iffo1	intermediate filament family orphan 1
ENSMUSG00000079036	343.689	0.191419	0.152543	1.25485	0.209532	0.999858	Alkbh1	alkB homolog 1, histone H2A dioxygenase
ENSMUSG00000025648	116.289	-0.169704	0.135272	-1.25455	0.209644	0.999858	Pfkfb4	6-phosphofructo-2-kinase/fructose-2,6-biphosphatase 4
ENSMUSG00000031785	10290.5	0.1116	0.0889571	1.25454	0.209645	0.999858	Adgrg1	adhesion G protein-coupled receptor G1
ENSMUSG00000050919	138.247	0.187926	0.149819	1.25436	0.209712	0.999858	Zfp366	zinc finger protein 366
ENSMUSG00000034205	442.075	-0.189807	0.151325	-1.2543	0.209732	0.999858	Loxl2	lysyl oxidase-like 2
ENSMUSG00000052812	501.926	-0.147656	0.117728	-1.25422	0.209764	0.999858	Atad2b	ATPase family, AAA domain containing 2B
ENSMUSG00000050310	1641.32	-0.135001	0.107652	-1.25405	0.209824	0.999858	Rictor	RPTOR independent companion of MTOR, complex 2
ENSMUSG00000028557	1644.23	-0.0818791	0.06531	-1.2537	0.209951	0.999858	Rnf11	ring finger protein 11
ENSMUSG00000029147	1738.85	0.0946783	0.0755278	1.25356	0.210004	0.999858	Ppm1g	protein phosphatase 1G (formerly 2C), magnesium-dependent, gamma isoform
ENSMUSG00000022234	3634.83	0.096759	0.0771896	1.25352	0.210015	0.999858	Cct5	chaperonin containing Tcp1, subunit 5 (epsilon)
ENSMUSG00000078719	151.2	-0.15169	0.121034	-1.25328	0.210102	0.999858	Msmp	microseminoprotein, prostate associated
ENSMUSG00000005142	1106.63	0.114134	0.0910865	1.25303	0.210194	0.999858	Man2b1	mannosidase 2, alpha B1
ENSMUSG00000022330	167.558	0.169709	0.13544	1.25302	0.2102	0.999858	Osr2	odd-skipped related 2
ENSMUSG00000022519	70.5229	-0.236325	0.188721	-1.25225	0.21048	0.999858	Srl	sarcalumenin
ENSMUSG00000040282	147.443	0.213003	0.170203	1.25147	0.210764	0.999858	BC052040	cDNA sequence BC052040
ENSMUSG00000038742	54.2698	0.230993	0.184584	1.25143	0.210779	0.999858	Angptl6	angiopoietin-like 6
ENSMUSG00000002308	317.217	0.134107	0.107182	1.25121	0.210859	0.999858	Cd320	CD320 antigen
ENSMUSG00000033128	1200.63	0.0849407	0.0679394	1.25024	0.211211	0.999858	Gga1	golgi associated, gamma adaptin ear containing, ARF binding protein 1
ENSMUSG00000023044	1321.84	-0.0964517	0.077148	-1.25022	0.21122	0.999858	Csad	cysteine sulfinic acid decarboxylase
[truncated: 11,244 more rows]

## Sheet: salt_wt-vs-ko
ensembl_gene_id	baseMean	log2FoldChange	lfcSE	stat	pvalue	padj	external_gene_name	description
ENSMUSG00000036381	646.816	-3.14569	0.163277	-19.266	1.03662e-82	1.3728e-78	P2ry14	purinergic receptor P2Y, G-protein coupled, 14
ENSMUSG00000050075	54.6642	4.67648	0.517908	9.02957	1.72342e-19	1.14116e-15	Gpr171	G protein-coupled receptor 171
ENSMUSG00000027956	90.9509	0.854563	0.174573	4.89516	9.82253e-07	0.00433599	Tmem144	transmembrane protein 144
ENSMUSG00000043461	1871.53	-0.661691	0.140305	-4.7161	2.40413e-06	0.00795946	Sptssb	serine palmitoyltransferase, small subunit B
ENSMUSG00000022096	306.457	-0.608613	0.134708	-4.518	6.24254e-06	0.016534	Hr	hairless
ENSMUSG00000004473	334.643	-0.323529	0.0774012	-4.17989	2.91647e-05	0.0643713	Clec11a	C-type lectin domain family 11, member a
ENSMUSG00000075040	260.964	0.428395	0.10599	4.04184	5.30341e-05	0.100333	Zfp408	zinc finger protein 408
ENSMUSG00000007888	1141.39	-0.432226	0.110804	-3.9008	9.58737e-05	0.158707	Crlf1	cytokine receptor-like factor 1
ENSMUSG00000048120	217.463	0.506139	0.141537	3.57603	0.000348846	0.513308	Entpd1	ectonucleoside triphosphate diphosphohydrolase 1
ENSMUSG00000027820	601.411	0.650862	0.185426	3.51009	0.000447952	0.552279	Mme	membrane metallo endopeptidase
ENSMUSG00000030189	1453.55	-0.206869	0.0595947	-3.47126	0.000518022	0.552279	Ybx3	Y box protein 3
ENSMUSG00000025433	39.8397	1.49974	0.432823	3.46503	0.000530174	0.552279	Crisp3	cysteine-rich secretory protein 3
ENSMUSG00000064339	5597.27	-0.537309	0.155336	-3.45902	0.000542145	0.552279	mt-Rnr2	mitochondrially encoded 16S rRNA
ENSMUSG00000025608	2389.91	0.250035	0.0728088	3.43413	0.000594455	0.561079	Podxl	podocalyxin-like
ENSMUSG00000068686	687.144	-0.363504	0.106413	-3.41598	0.000635519	0.561079	Cd59b	CD59b antigen
ENSMUSG00000041308	208.596	0.56728	0.169803	3.34081	0.000835342	0.67175	Sntb2	syntrophin, basic 2
ENSMUSG00000021125	163.434	0.544477	0.16341	3.33197	0.000862324	0.67175	Arg2	arginase type II
ENSMUSG00000024151	823.911	-0.227741	0.0687713	-3.31157	0.000927732	0.682553	Msh2	mutS homolog 2
ENSMUSG00000024901	62.0771	-0.583873	0.177125	-3.29638	0.000979386	0.682632	Peli3	pellino 3
ENSMUSG00000021665	1768.9	-0.184472	0.0574257	-3.21236	0.00131648	0.818378	Hexb	hexosaminidase B
ENSMUSG00000044164	205.066	0.643516	0.203203	3.16686	0.00154094	0.818378	Rnf182	ring finger protein 182
ENSMUSG00000022828	265.386	0.27035	0.085408	3.16539	0.00154874	0.818378	Gtf2e1	general transcription factor II E, polypeptide 1 (alpha subunit)
ENSMUSG00000024247	159.122	-0.496663	0.157252	-3.15839	0.00158641	0.818378	Pkdcc	protein kinase domain containing, cytoplasmic
ENSMUSG00000024790	88.0206	-0.473873	0.150255	-3.15379	0.00161167	0.818378	Sac3d1	SAC3 domain containing 1
ENSMUSG00000032579	243.371	-0.317989	0.10099	-3.14871	0.00163991	0.818378	Hemk1	HemK methyltransferase family member 1
ENSMUSG00000027358	66.9781	-0.645477	0.205903	-3.13485	0.00171941	0.818378	Bmp2	bone morphogenetic protein 2
ENSMUSG00000058761	448.34	0.337538	0.108305	3.11654	0.00182985	0.818378	Rnf169	ring finger protein 169
ENSMUSG00000078903	89.1671	0.808761	0.260889	3.10002	0.0019351	0.818378	Gm14391	predicted gene 14391
ENSMUSG00000007476	468.3	0.339109	0.10949	3.09717	0.0019538	0.818378	Lrrc8a	leucine rich repeat containing 8A
ENSMUSG00000073490	79.6255	-0.643859	0.210076	-3.06488	0.00217755	0.818378	Ifi207	interferon activated gene 207
ENSMUSG00000061353	8464.17	-0.27136	0.0885391	-3.06486	0.00217773	0.818378	Cxcl12	chemokine (C-X-C motif) ligand 12
ENSMUSG00000103380	228.759	-0.228851	0.0748317	-3.05821	0.00222663	0.818378	Gm37756	predicted gene, 37756
ENSMUSG00000024589	2253.93	0.251434	0.0822968	3.0552	0.00224907	0.818378	Nedd4l	neural precursor cell expressed, developmentally down-regulated gene 4-like
ENSMUSG00000101493	19.5184	0.892121	0.292104	3.05412	0.0022572	0.818378	2810405F17Rik	RIKEN cDNA 2810405F17 gene
ENSMUSG00000073125	110.692	-0.63919	0.209382	-3.05275	0.00226758	0.818378	Xlr3b	X-linked lymphocyte-regulated 3B
ENSMUSG00000037625	1666.7	0.283653	0.0929902	3.05035	0.00228575	0.818378	Cldn11	claudin 11
ENSMUSG00000032171	407.97	0.297274	0.0976986	3.04276	0.00234419	0.818378	Pin1	protein (peptidyl-prolyl cis/trans isomerase) NIMA-interacting 1
ENSMUSG00000095789	34.6013	0.818591	0.269075	3.04223	0.00234829	0.818378	Nupr1l	nuclear protein transcriptional regulator 1 like
ENSMUSG00000002249	539.197	0.347003	0.114839	3.02163	0.00251415	0.834463	Tead3	TEA domain family member 3
ENSMUSG00000046447	897.084	-0.304037	0.100645	-3.02087	0.00252046	0.834463	Camk2n1	calcium/calmodulin-dependent protein kinase II inhibitor 1
ENSMUSG00000028978	488.213	0.475746	0.158488	3.00177	0.00268411	0.847933	Nos3	nitric oxide synthase 3, endothelial cell
ENSMUSG00000026676	411.265	-0.444963	0.14838	-2.99881	0.0027104	0.847933	Ccdc3	coiled-coil domain containing 3
ENSMUSG00000021694	210.674	0.264656	0.0883947	2.99402	0.00275324	0.847933	Ercc8	excision repaiross-complementing rodent repair deficiency, complementation group 8
ENSMUSG00000041992	1351.82	0.271688	0.0914765	2.97003	0.00297769	0.857009	Rapgef5	Rap guanine nucleotide exchange factor (GEF) 5
ENSMUSG00000031073	42.8056	0.959209	0.323415	2.96588	0.00301819	0.857009	Fgf15	fibroblast growth factor 15
ENSMUSG00000075033	120.715	-0.504478	0.170494	-2.95891	0.00308727	0.857009	Nxpe3	neurexophilin and PC-esterase domain family, member 3
ENSMUSG00000006369	343.148	-0.411716	0.139602	-2.94921	0.00318587	0.857009	Fbln1	fibulin 1
ENSMUSG00000047844	57.9094	0.783913	0.266073	2.94623	0.00321669	0.857009	Bex4	brain expressed X-linked 4
ENSMUSG00000035877	1114.84	0.395548	0.134344	2.94428	0.00323708	0.857009	Zhx3	zinc fingers and homeoboxes 3
ENSMUSG00000021124	1228.71	-0.158619	0.0539174	-2.9419	0.00326208	0.857009	Vti1b	vesicle transport through interaction with t-SNAREs 1B
ENSMUSG00000066571	1905.17	0.242759	0.0826194	2.93828	0.00330042	0.857009	4931406P16Rik	RIKEN cDNA 4931406P16 gene
ENSMUSG00000035640	346.49	-0.30795	0.105347	-2.92321	0.00346446	0.860787	Cbarp	calcium channel, voltage-dependent, beta subunit associated regulatory protein
ENSMUSG00000051225	211.567	-0.497071	0.170077	-2.92262	0.00347102	0.860787	Fam83a	family with sequence similarity 83, member A
ENSMUSG00000021193	1204.31	-0.163181	0.0559473	-2.91668	0.00353776	0.860787	Pitrm1	pitrilysin metallepetidase 1
ENSMUSG00000039128	1440.83	-0.156529	0.0540826	-2.89425	0.00380066	0.860787	Cdc123	cell division cycle 123
ENSMUSG00000006395	211.187	-0.326862	0.113123	-2.88944	0.0038593	0.860787	Hyi	hydroxypyruvate isomerase (putative)
ENSMUSG00000097081	138.236	0.464676	0.161821	2.87154	0.00408475	0.860787	Gm10425	predicted gene 10425
ENSMUSG00000085148	566.639	0.292682	0.101941	2.87108	0.00409074	0.860787	Mir22hg	Mir22 host gene (non-protein coding)
ENSMUSG00000021280	285.103	0.394685	0.137845	2.86324	0.00419331	0.860787	Exoc3l4	exocyst complex component 3-like 4
ENSMUSG00000048787	157.381	0.387967	0.135624	2.86062	0.00422817	0.860787	Dcun1d3	DCN1, defective in cullin neddylation 1, domain containing 3 (S, cerevisiae)
ENSMUSG00000027763	1346.37	-0.352546	0.123898	-2.84546	0.00443473	0.860787	Mbnl1	muscleblind like splicing factor 1
ENSMUSG00000072966	62.5746	0.569283	0.20009	2.84514	0.00443924	0.860787	Gprasp2	G protein-coupled receptor associated sorting protein 2
ENSMUSG00000038508	60.6692	1.08904	0.384109	2.83523	0.00457932	0.860787	Gdf15	growth differentiation factor 15
ENSMUSG00000034265	344.94	-0.296282	0.104531	-2.83441	0.0045911	0.860787	Zdhhc14	zinc finger, DHHC domain containing 14
ENSMUSG00000035168	2466.73	0.334173	0.11791	2.83415	0.0045948	0.860787	Tanc1	tetratricopeptide repeat, ankyrin repeat and coiled-coil containing 1
ENSMUSG00000024302	119.037	0.43663	0.154647	2.8234	0.00475175	0.860787	Dtna	dystrobrevin alpha
ENSMUSG00000068335	128.339	0.405096	0.143546	2.82207	0.00477146	0.860787	Dok1	docking protein 1
ENSMUSG00000039191	1259.75	0.23917	0.0849135	2.81663	0.00485309	0.860787	Rbpj	recombination signal binding protein for immunoglobulin kappa J region
ENSMUSG00000063060	160.257	0.463791	0.164853	2.81336	0.00490271	0.860787	Sox7	SRY (sex determining region Y)-box 7
ENSMUSG00000026321	422.617	0.423688	0.150702	2.81143	0.00493222	0.860787	Tnfrsf11a	tumor necrosis factor receptor superfamily, member 11a, NFKB activator
ENSMUSG00000039683	195.63	0.390182	0.138851	2.81007	0.004953	0.860787	Sdk1	sidekick cell adhesion molecule 1
ENSMUSG00000028106	851.596	0.300941	0.107764	2.7926	0.00522855	0.860787	Rprd2	regulation of nuclear pre-mRNA domain containing 2
ENSMUSG00000051316	114.106	0.448053	0.161007	2.78282	0.00538891	0.860787	Taf7	TATA-box binding protein associated factor 7
ENSMUSG00000062519	110.066	0.486154	0.174905	2.77953	0.00544377	0.860787	Zfp398	zinc finger protein 398
ENSMUSG00000042462	94.7767	-0.384795	0.138451	-2.77929	0.00544777	0.860787	Dctpp1	dCTP pyrophosphatase 1
ENSMUSG00000021678	1759.34	0.24586	0.0885528	2.77642	0.00549616	0.860787	F2rl1	coagulation factor II (thrombin) receptor-like 1
ENSMUSG00000037750	509.372	0.351193	0.126608	2.77387	0.00553941	0.860787	Fam222b	family with sequence similarity 222, member B
ENSMUSG00000059866	427.169	0.224993	0.0812358	2.76963	0.00561192	0.860787	Tnip2	TNFAIP3 interacting protein 2
ENSMUSG00000096967	145.572	0.728111	0.263063	2.76782	0.00564329	0.860787	Gm26621	predicted gene, 26621
ENSMUSG00000027253	1202.66	0.369966	0.133804	2.76499	0.00569243	0.860787	Lrp4	low density lipoprotein receptor-related protein 4
ENSMUSG00000063052	316.431	0.246928	0.0896134	2.75548	0.00586059	0.860787	Lrrc40	leucine rich repeat containing 40
ENSMUSG00000019338	430.846	0.219953	0.0799055	2.75266	0.00591124	0.860787	Zfp687	zinc finger protein 687
ENSMUSG00000023034	278.463	-1.0749	0.390644	-2.75161	0.00593034	0.860787	Nr4a1	nuclear receptor subfamily 4, group A, member 1
ENSMUSG00000054611	3189.46	0.16901	0.0617071	2.7389	0.00616454	0.860787	Kdm2a	lysine (K)-specific demethylase 2A
ENSMUSG00000023806	167.51	-0.324566	0.119011	-2.7272	0.00638749	0.860787	Rsph3b	radial spoke 3B homolog (Chlamydomonas)
ENSMUSG00000029313	2967.87	0.202225	0.0743166	2.72112	0.00650603	0.860787	Aff1	AF4/FMR2 family, member 1
ENSMUSG00000060032	572.953	-0.276561	0.101839	-2.71568	0.006614	0.860787	H2afj	H2A histone family, member J
ENSMUSG00000029146	1025.22	0.277508	0.102237	2.71436	0.00664036	0.860787	Snx17	sorting nexin 17
ENSMUSG00000006360	220.39	-0.430846	0.158743	-2.71411	0.00664533	0.860787	Crip1	cysteine-rich protein 1 (intestinal)
ENSMUSG00000029199	460.294	0.257326	0.0949784	2.70931	0.00674241	0.860787	Lias	lipoic acid synthetase
ENSMUSG00000036151	46.7739	-0.799236	0.295238	-2.70709	0.00678752	0.860787	Tm6sf2	transmembrane 6 superfamily member 2
ENSMUSG00000028854	1597.33	0.237987	0.0879561	2.70575	0.00681496	0.860787	Slc9a1	solute carrier family 9 (sodium/hydrogen exchanger), member 1
ENSMUSG00000099851	72.3602	0.404144	0.149574	2.70197	0.00689307	0.860787	Gm29542	predicted gene 29542
ENSMUSG00000038604	2352.07	0.347961	0.12888	2.69989	0.00693623	0.860787	Ripor1	RHO family interacting cell polarization regulator 1
ENSMUSG00000015217	642.668	-0.254492	0.0942768	-2.69941	0.00694621	0.860787	Hmgb3	high mobility group box 3
ENSMUSG00000039634	83.1732	0.512411	0.19001	2.69676	0.00700185	0.860787	Zfp189	zinc finger protein 189
ENSMUSG00000028713	268.719	-0.466039	0.173076	-2.69269	0.00708784	0.860787	Cyp4b1	cytochrome P450, family 4, subfamily b, polypeptide 1
ENSMUSG00000026193	109.16	0.389223	0.144632	2.69112	0.00712116	0.860787	Fn1	fibronectin 1
ENSMUSG00000035818	58.014	0.54532	0.202992	2.68641	0.00722247	0.860787	Plekhs1	pleckstrin homology domain containing, family S member 1
ENSMUSG00000022265	294.159	-0.325648	0.121228	-2.68625	0.00722595	0.860787	Ank	progressive ankylosis
ENSMUSG00000027376	2403.26	-0.234073	0.0872581	-2.68254	0.00730661	0.860787	Prom2	prominin 2
ENSMUSG00000058833	176.139	-0.257337	0.0961052	-2.67767	0.00741372	0.860787	2810428I15Rik	RIKEN cDNA 2810428I15 gene
ENSMUSG00000030409	1097.31	-0.237058	0.0886632	-2.67369	0.00750217	0.860787	Dmpk	dystrophia myotonica-protein kinase
ENSMUSG00000069170	60.8347	-0.445136	0.166668	-2.67079	0.00756737	0.860787	Adgrv1	adhesion G protein-coupled receptor V1
ENSMUSG00000034083	329.521	0.320487	0.120012	2.67045	0.00757506	0.860787	Ccdc174	coiled-coil domain containing 174
ENSMUSG00000022529	456.707	0.335044	0.12557	2.66819	0.00762606	0.860787	Zfp263	zinc finger protein 263
ENSMUSG00000005873	2867.8	-0.167021	0.0626559	-2.66569	0.00768314	0.860787	Reep5	receptor accessory protein 5
ENSMUSG00000031858	1394.46	0.187903	0.0705552	2.6632	0.00774007	0.860787	Mau2	MAU2 sister chromatid cohesion factor
ENSMUSG00000053799	633.995	-0.272956	0.10265	-2.65909	0.00783521	0.860787	Exoc6	exocyst complex component 6
ENSMUSG00000014813	379.773	0.462873	0.174183	2.6574	0.00787459	0.860787	Stc1	stanniocalcin 1
ENSMUSG00000034037	1410.14	0.159861	0.0602185	2.65468	0.00793825	0.860787	Fgd5	FYVE, RhoGEF and PH domain containing 5
ENSMUSG00000026821	545.154	-0.162707	0.0613788	-2.65086	0.00802877	0.860787	Ralgds	ral guanine nucleotide dissociation stimulator
ENSMUSG00000055652	181.079	0.287806	0.1089	2.64283	0.00822157	0.860787	Klhl25	kelch-like 25
ENSMUSG00000105504	71.6754	-0.552555	0.209204	-2.64123	0.00826056	0.860787	Gbp5	guanylate binding protein 5
ENSMUSG00000021697	439.175	0.389712	0.147603	2.64027	0.00828409	0.860787	Depdc1b	DEP domain containing 1B
ENSMUSG00000034640	204.103	-0.336422	0.127549	-2.6376	0.0083496	0.860787	Tiparp	TCDD-inducible poly(ADP-ribose) polymerase
ENSMUSG00000045252	332.591	0.33747	0.128098	2.63447	0.00842696	0.860787	Zfp574	zinc finger protein 574
ENSMUSG00000000317	61.242	0.531734	0.201915	2.63346	0.00845208	0.860787	Bcl6b	B cell CLL/lymphoma 6, member B
ENSMUSG00000051669	3499.8	-0.207662	0.078932	-2.6309	0.00851581	0.860787	AU021092	expressed sequence AU021092
ENSMUSG00000029427	1203.11	0.240672	0.0916875	2.62491	0.00866713	0.860787	Zcchc8	zinc finger, CCHC domain containing 8
ENSMUSG00000021846	723.683	-0.209483	0.0798355	-2.62393	0.00869209	0.860787	Peli2	pellino 2
ENSMUSG00000042510	1899.12	0.280949	0.107081	2.6237	0.00869809	0.860787	AA986860	expressed sequence AA986860
ENSMUSG00000039308	689.833	0.241477	0.0921061	2.62173	0.00874849	0.860787	Ndst2	N-deacetylase/N-sulfotransferase (heparan glucosaminyl) 2
ENSMUSG00000084997	257.431	0.350529	0.133763	2.62052	0.00877965	0.860787	Gm15471	predicted gene 15471
ENSMUSG00000033166	255.172	0.32598	0.124461	2.61914	0.00881514	0.860787	Dis3	DIS3 homolog, exosome endoribonuclease and 3'-5' exoribonuclease
ENSMUSG00000022964	829.153	-0.19682	0.0751649	-2.6185	0.00883166	0.860787	Tmem50b	transmembrane protein 50B
ENSMUSG00000029333	2439.75	0.344406	0.131624	2.61658	0.00888144	0.860787	NA	NA
ENSMUSG00000057836	40.3131	-0.514465	0.196765	-2.61462	0.00893263	0.860787	Xlr3a	X-linked lymphocyte-regulated 3A
ENSMUSG00000059013	575.344	0.306679	0.117322	2.61399	0.00894914	0.860787	Sh2d3c	SH2 domain containing 3C
ENSMUSG00000099041	461.171	0.230514	0.0882037	2.61342	0.00896404	0.860787	Gm28035	predicted gene, 28035
ENSMUSG00000017132	1103.64	0.262918	0.100745	2.60974	0.00906112	0.860787	Cyth1	cytohesin 1
ENSMUSG00000087651	66.0074	0.521058	0.199735	2.60875	0.00908736	0.860787	1500009L16Rik	RIKEN cDNA 1500009L16 gene
ENSMUSG00000064337	3941.98	-0.382687	0.14684	-2.60616	0.00915648	0.860787	mt-Rnr1	mitochondrially encoded 12S rRNA
ENSMUSG00000023272	641.159	-0.2118	0.0813357	-2.60402	0.00921372	0.860787	Creld2	cysteine-rich with EGF-like domains 2
ENSMUSG00000025997	139.617	0.384974	0.148034	2.60057	0.00930684	0.860787	Ikzf2	IKAROS family zinc finger 2
ENSMUSG00000021552	619.105	-0.232923	0.0896301	-2.59871	0.0093574	0.860787	Gkap1	G kinase anchoring protein 1
ENSMUSG00000030109	3136.34	0.397701	0.153109	2.59749	0.00939071	0.860787	Slc6a12	solute carrier family 6 (neurotransmitter transporter, betaine/GABA), member 12
ENSMUSG00000056973	1601.75	0.406779	0.156725	2.5955	0.00944534	0.860787	Ces1d	carboxylesterase 1D
ENSMUSG00000071645	537.916	0.202074	0.0778862	2.59448	0.00947347	0.860787	Tut1	terminal uridylyl transferase 1, U6 snRNA-specific
ENSMUSG00000034201	533.881	-0.178572	0.0688421	-2.59393	0.00948849	0.860787	Gas2l1	growth arrest-specific 2 like 1
ENSMUSG00000074971	189.969	-0.410404	0.158249	-2.59341	0.00950292	0.860787	Fibin	fin bud initiation factor homolog (zebrafish)
ENSMUSG00000097217	18.1365	0.752494	0.290195	2.59306	0.00951254	0.860787	Gm26549	predicted gene, 26549
ENSMUSG00000045348	1683.73	0.328602	0.126779	2.59194	0.00954377	0.860787	Nyap1	neuronal tyrosine-phosphorylated phosphoinositide 3-kinase adaptor 1
ENSMUSG00000035983	132.294	0.501851	0.193681	2.59113	0.0095662	0.860787	Gm7008	predicted gene 7008
ENSMUSG00000040287	84.4807	-0.855251	0.330157	-2.59044	0.00958536	0.860787	Stac3	SH3 and cysteine rich domain 3
ENSMUSG00000025154	192.281	0.340272	0.131458	2.58844	0.0096411	0.860787	Arhgap19	Rho GTPase activating protein 19
ENSMUSG00000033055	511.086	0.232693	0.0899801	2.58604	0.00970845	0.860787	Ankrd54	ankyrin repeat domain 54
ENSMUSG00000079036	352.27	0.184924	0.0715117	2.58593	0.00971167	0.860787	Alkbh1	alkB homolog 1, histone H2A dioxygenase
ENSMUSG00000032192	618.238	0.250086	0.0968044	2.58341	0.00978286	0.860787	Gnb5	guanine nucleotide binding protein (G protein), beta 5
ENSMUSG00000026589	175.268	0.506962	0.19633	2.58219	0.00981762	0.860787	Sec16b	SEC16 homolog B (S, cerevisiae)
ENSMUSG00000030096	2476.26	0.328971	0.127526	2.57965	0.00989016	0.860787	Slc6a6	solute carrier family 6 (neurotransmitter transporter, taurine), member 6
ENSMUSG00000104399	34.3471	0.589113	0.228795	2.57486	0.0100282	0.860787	Gm37963	predicted gene, 37963
ENSMUSG00000038418	363.988	-1.28558	0.499801	-2.57218	0.010106	0.860787	Egr1	early growth response 1
ENSMUSG00000087138	196.853	0.210511	0.0819165	2.56982	0.0101751	0.860787	Gm15545	predicted gene 15545
ENSMUSG00000031665	995.921	-0.231772	0.0903013	-2.56665	0.0102686	0.860787	Sall1	sal-like 1 (Drosophila)
ENSMUSG00000032712	1154.67	0.325804	0.12709	2.56358	0.0103599	0.860787	2810474O19Rik	RIKEN cDNA 2810474O19 gene
ENSMUSG00000050919	110.594	0.552088	0.215553	2.56126	0.0104294	0.860787	Zfp366	zinc finger protein 366
ENSMUSG00000096916	65.7677	0.396469	0.155015	2.55762	0.0105392	0.860787	Zfp850	zinc finger protein 850
ENSMUSG00000027775	1716.92	-0.125645	0.049133	-2.55725	0.0105503	0.860787	Mfsd1	major facilitator superfamily domain containing 1
ENSMUSG00000038068	412.864	0.438421	0.171479	2.5567	0.0105671	0.860787	Rnf144b	ring finger protein 144B
ENSMUSG00000042625	1887.78	0.186939	0.0731322	2.55618	0.010583	0.860787	Safb2	scaffold attachment factor B2
ENSMUSG00000038797	148.609	0.470707	0.184155	2.55603	0.0105873	0.860787	Zscan2	zinc finger and SCAN domain containing 2
ENSMUSG00000031838	409.819	-0.349451	0.136729	-2.55578	0.0105949	0.860787	Ifi30	interferon gamma inducible protein 30
ENSMUSG00000034282	1857	-0.195153	0.0764873	-2.55144	0.010728	0.864206	Evpl	envoplakin
ENSMUSG00000022575	113.849	0.43363	0.170041	2.55016	0.0107675	0.864206	Gsdmd	gasdermin D
ENSMUSG00000020427	56.4791	0.627815	0.246581	2.54608	0.010894	0.865581	Igfbp3	insulin-like growth factor binding protein 3
ENSMUSG00000052131	62.7318	0.823937	0.323697	2.5454	0.0109153	0.865581	Akr1b7	aldo-keto reductase family 1, member B7
ENSMUSG00000023805	538.999	0.324519	0.127643	2.5424	0.0110094	0.867844	Synj2	synaptojanin 2
ENSMUSG00000028701	992.421	0.232565	0.0915576	2.54009	0.0110824	0.868163	Lurap1	leucine rich adaptor protein 1
ENSMUSG00000017428	1642.25	0.130186	0.0512922	2.53813	0.0111446	0.868163	Psmd11	proteasome (prosome, macropain) 26S subunit, non-ATPase, 11
ENSMUSG00000048330	150.555	0.253888	0.100301	2.53126	0.0113654	0.880189	Ric3	RIC3 acetylcholine receptor chaperone
ENSMUSG00000043008	117.843	0.404604	0.160388	2.52266	0.0116471	0.896755	Klhl6	kelch-like 6
ENSMUSG00000046694	113.033	0.418198	0.166156	2.5169	0.0118392	0.906281	Fam46b	family with sequence similarity 46, member B
ENSMUSG00000027845	709.96	0.281064	0.111897	2.5118	0.0120119	0.914213	Dclre1b	DNA cross-link repair 1B
ENSMUSG00000030790	89.0849	0.561752	0.224083	2.50689	0.0121797	0.921691	Adm	adrenomedullin
ENSMUSG00000013150	665.251	0.241733	0.096767	2.49809	0.0124865	0.925278	Gfod2	glucose-fructose oxidoreductase domain containing 2
ENSMUSG00000051022	240.422	0.373567	0.149558	2.4978	0.0124967	0.925278	Hs3st1	heparan sulfate (glucosamine) 3-O-sulfotransferase 1
ENSMUSG00000097970	33.9429	0.740856	0.296663	2.4973	0.0125144	0.925278	Gm27028	predicted gene, 27028
ENSMUSG00000022779	1957.17	0.169716	0.0679803	2.49654	0.0125411	0.925278	Top3b	topoisomerase (DNA) III beta
ENSMUSG00000078994	73.4384	0.472871	0.189584	2.49426	0.012622	0.925278	Zfp429	zinc finger protein 429
ENSMUSG00000024201	1017.41	0.19774	0.0792998	2.49358	0.0126463	0.925278	Kdm4b	lysine (K)-specific demethylase 4B
ENSMUSG00000086316	328.74	0.220334	0.0884301	2.49162	0.0127163	0.925284	2210013O21Rik	RIKEN cDNA 2210013O21 gene
ENSMUSG00000079681	33.0483	-0.868656	0.349144	-2.48796	0.0128478	0.929745	Zglp1	zinc finger, GATA-like protein 1
ENSMUSG00000022159	222.447	0.221221	0.0889972	2.48571	0.0129292	0.930554	Rab2b	RAB2B, member RAS oncogene family
ENSMUSG00000060962	73.4431	0.453457	0.182719	2.48171	0.0130752	0.933551	Dmkn	dermokine
ENSMUSG00000025747	103.596	0.316047	0.127401	2.48072	0.0131119	0.933551	Tyms	thymidylate synthase
ENSMUSG00000068115	773.875	0.24192	0.0976951	2.47627	0.0132762	0.938632	Ninl	ninein-like
ENSMUSG00000007659	2578.31	0.211769	0.0856086	2.47369	0.0133726	0.938632	Bcl2l1	BCL2-like 1
ENSMUSG00000005360	418.18	0.25685	0.103932	2.47132	0.0134615	0.938632	Slc1a3	solute carrier family 1 (glial high affinity glutamate transporter), member 3
ENSMUSG00000053263	162.758	0.265187	0.107375	2.46972	0.0135218	0.938632	Gm12592	predicted gene 12592
ENSMUSG00000043259	261.605	-0.276347	0.111913	-2.4693	0.0135376	0.938632	Fam13c	family with sequence similarity 13, member C
ENSMUSG00000022220	333.878	0.300862	0.122103	2.46401	0.0137391	0.941207	Adcy4	adenylate cyclase 4
ENSMUSG00000069516	148.88	-0.624576	0.253574	-2.46309	0.0137746	0.941207	Lyz2	lysozyme 2
ENSMUSG00000021640	111.107	0.738818	0.300201	2.46107	0.0138522	0.941207	Naip1	NLR family, apoptosis inhibitory protein 1
ENSMUSG00000028980	7894.46	0.214692	0.0872801	2.45981	0.0139011	0.941207	H6pd	hexose-6-phosphate dehydrogenase (glucose 1-dehydrogenase)
ENSMUSG00000042496	106.881	0.398802	0.162177	2.45906	0.0139301	0.941207	Prdm10	PR domain containing 10
ENSMUSG00000043924	130.281	0.342215	0.139397	2.45496	0.0140899	0.947174	Ncmap	noncompact myelin associated protein
ENSMUSG00000096780	104.55	-0.399004	0.162823	-2.45054	0.0142643	0.952534	Tmem181b-ps	transmembrane protein 181B, pseudogene
ENSMUSG00000021379	326.292	-0.373517	0.15256	-2.44833	0.014352	0.952534	Id4	inhibitor of DNA binding 4
ENSMUSG00000028960	1403.82	-0.221861	0.0906749	-2.44678	0.014414	0.952534	Ube4b	ubiquitination factor E4B
ENSMUSG00000028518	621.265	0.416377	0.170277	2.44528	0.0144738	0.952534	Prkaa2	protein kinase, AMP-activated, alpha 2 catalytic subunit
ENSMUSG00000041957	879.642	0.172385	0.0706166	2.44114	0.0146408	0.952534	Pkp2	plakophilin 2
ENSMUSG00000038264	152.416	0.371542	0.15234	2.4389	0.0147322	0.952534	Sema7a	sema domain, immunoglobulin domain (Ig), and GPI membrane anchor, (semaphorin) 7A
ENSMUSG00000027999	307.829	-0.256722	0.105327	-2.43738	0.0147941	0.952534	Pla2g12a	phospholipase A2, group XIIA
ENSMUSG00000046688	58.6473	0.488384	0.200387	2.43721	0.0148012	0.952534	Tifa	TRAF-interacting protein with forkhead-associated domain
ENSMUSG00000085731	141.652	0.362719	0.148926	2.43557	0.0148685	0.952534	Gm16229	predicted gene 16229
ENSMUSG00000032580	3320.27	0.214593	0.0881622	2.43407	0.0149302	0.952534	Rbm5	RNA binding motif protein 5
ENSMUSG00000039137	180.104	-0.336892	0.138567	-2.43125	0.0150467	0.952534	Whrn	whirlin
ENSMUSG00000061171	217.763	0.313207	0.129078	2.42649	0.0152456	0.952534	Slc38a11	solute carrier family 38, member 11
ENSMUSG00000036775	469.037	-0.230634	0.0950574	-2.42626	0.0152555	0.952534	Decr2	2-4-dienoyl-Coenzyme A reductase 2, peroxisomal
ENSMUSG00000024590	223.99	-0.270176	0.111362	-2.42611	0.0152616	0.952534	Lmnb1	lamin B1
ENSMUSG00000030357	3158.46	-0.138785	0.0572259	-2.42522	0.0152992	0.952534	Fkbp4	FK506 binding protein 4
ENSMUSG00000047986	213.557	0.288442	0.118959	2.42471	0.0153205	0.952534	Palm3	paralemmin 3
ENSMUSG00000028982	91.7198	0.579129	0.239091	2.42221	0.0154265	0.95464	Slc25a33	solute carrier family 25, member 33
ENSMUSG00000026596	503.524	0.228334	0.0943776	2.41937	0.0155475	0.957654	Abl2	v-abl Abelson murine leukemia viral oncogene 2 (arg, Abelson-related gene)
ENSMUSG00000032316	1103.49	0.185826	0.0769024	2.41639	0.0156751	0.961046	Clk3	CDC-like kinase 3
ENSMUSG00000032577	307.684	-0.314146	0.130212	-2.41258	0.0158402	0.961292	Mapkapk3	mitogen-activated protein kinase-activated protein kinase 3
ENSMUSG00000037960	291.039	-0.283918	0.117716	-2.41189	0.01587	0.961292	Card19	caspase recruitment domain family, member 19
ENSMUSG00000052783	64.8845	-0.456633	0.189374	-2.41127	0.0158969	0.961292	Grk4	G protein-coupled receptor kinase 4
ENSMUSG00000045007	100.585	-0.413479	0.171648	-2.40888	0.0160016	0.963224	Tubg2	tubulin, gamma 2
ENSMUSG00000046722	2992.73	0.204047	0.0848235	2.40555	0.0161481	0.967643	Cdc42se1	CDC42 small effector 1
ENSMUSG00000027207	569.44	-0.173117	0.0721635	-2.39895	0.0164423	0.980501	Galk2	galactokinase 2
ENSMUSG00000027878	1611.71	0.193141	0.0806173	2.39577	0.0165855	0.980501	Notch2	notch 2
ENSMUSG00000015341	2793.07	-0.166414	0.0696089	-2.3907	0.0168164	0.980501	Golga7	golgi autoantigen, golgin subfamily a, 7
ENSMUSG00000031617	686.133	-0.161648	0.0676495	-2.38949	0.0168717	0.980501	Tmem184c	transmembrane protein 184C
ENSMUSG00000067212	935.469	0.217734	0.0912697	2.38561	0.0170507	0.980501	H2-T23	histocompatibility 2, T region locus 23
ENSMUSG00000079173	822.357	0.40688	0.170683	2.38383	0.0171333	0.980501	Zan	zonadhesin
ENSMUSG00000032633	815.926	0.283938	0.119138	2.38326	0.0171598	0.980501	Flcn	folliculin
ENSMUSG00000023106	951.274	-0.171285	0.0719183	-2.38167	0.0172345	0.980501	Denr	density-regulated protein
ENSMUSG00000027667	406.896	0.239581	0.100624	2.38096	0.0172675	0.980501	Zfp639	zinc finger protein 639
ENSMUSG00000002763	1449.07	-0.18015	0.0757033	-2.37969	0.0173274	0.980501	Pex6	peroxisomal biogenesis factor 6
ENSMUSG00000023953	160.435	0.25985	0.109213	2.37929	0.0173461	0.980501	Polh	polymerase (DNA directed), eta (RAD 30 related)
ENSMUSG00000021830	1422.23	-0.144639	0.0608758	-2.37597	0.017503	0.980501	Txndc16	thioredoxin domain containing 16
ENSMUSG00000082361	101.487	0.645869	0.272328	2.37166	0.0177084	0.980501	Btc	betacellulin, epidermal growth factor family member
ENSMUSG00000016520	567.171	0.221093	0.0932721	2.37041	0.0177685	0.980501	Lnx2	ligand of numb-protein X 2
ENSMUSG00000031425	125.103	-0.362902	0.153421	-2.3654	0.0180105	0.980501	Plp1	proteolipid protein (myelin) 1
ENSMUSG00000019826	330.985	0.282593	0.119551	2.36379	0.0180889	0.980501	Zbtb24	zinc finger and BTB domain containing 24
ENSMUSG00000025816	373.21	0.265785	0.112522	2.36206	0.0181736	0.980501	Sec61a2	Sec61, alpha subunit 2 (S, cerevisiae)
ENSMUSG00000018459	77.2106	0.773222	0.327351	2.36206	0.0181737	0.980501	Slc13a3	solute carrier family 13 (sodium-dependent dicarboxylate transporter), member 3
ENSMUSG00000020186	286.811	0.320959	0.135948	2.3609	0.0182305	0.980501	Csrp2	cysteine and glycine-rich protein 2
ENSMUSG00000045679	345.58	-0.277712	0.11775	-2.35849	0.0183495	0.980501	Pqlc3	PQ loop repeat containing
ENSMUSG00000074213	57.0237	0.399448	0.169391	2.35814	0.0183668	0.980501	Gm10642	predicted gene 10642
ENSMUSG00000030055	1298.12	0.151885	0.0645705	2.35224	0.0186606	0.980501	Rab43	RAB43, member RAS oncogene family
ENSMUSG00000098573	154.479	0.280994	0.119698	2.34752	0.018899	0.980501	Gm27232	predicted gene 27232
ENSMUSG00000085696	202.761	-0.211773	0.0902136	-2.34746	0.018902	0.980501	Hoxaas3	Hoxa cluster antisense RNA 3
ENSMUSG00000010911	222.157	-0.208504	0.0888644	-2.34632	0.0189597	0.980501	Apip	APAF1 interacting protein
ENSMUSG00000031174	156.135	-0.380244	0.162118	-2.34548	0.0190027	0.980501	Rpgr	retinitis pigmentosa GTPase regulator
ENSMUSG00000041180	96.9223	0.480881	0.20515	2.34404	0.019076	0.980501	Hectd2	HECT domain E3 ubiquitin protein ligase 2
ENSMUSG00000037295	742.851	0.183879	0.0784686	2.34334	0.019112	0.980501	Ldlrap1	low density lipoprotein receptor adaptor protein 1
ENSMUSG00000035237	112.878	-0.54798	0.233856	-2.34324	0.0191172	0.980501	Lcat	lecithin cholesterol acyltransferase
ENSMUSG00000032306	181.679	0.322396	0.137714	2.34105	0.0192297	0.980501	Mpi	mannose phosphate isomerase
ENSMUSG00000046982	1165.23	-0.211632	0.0904088	-2.34084	0.0192406	0.980501	Tshz1	teashirt zinc finger family member 1
ENSMUSG00000036225	195.986	-0.312762	0.133652	-2.34011	0.0192779	0.980501	Kctd1	potassium channel tetramerisation domain containing 1
ENSMUSG00000031851	162.951	-0.265761	0.113634	-2.33874	0.019349	0.980501	Ntpcr	nucleoside-triphosphatase, cancer-related
ENSMUSG00000053080	929.313	-0.230158	0.0984621	-2.33753	0.0194119	0.980501	2700081O15Rik	RIKEN cDNA 2700081O15 gene
ENSMUSG00000033909	917.828	0.135253	0.0578712	2.33714	0.0194319	0.980501	Usp36	ubiquitin specific peptidase 36
ENSMUSG00000061393	70.6459	0.427147	0.182832	2.33628	0.0194769	0.980501	Acvr2b	activin receptor IIB
ENSMUSG00000043505	259.282	0.248011	0.106367	2.33166	0.0197187	0.980501	Gimap5	GTPase, IMAP family member 5
ENSMUSG00000049680	679.836	0.234879	0.100772	2.33079	0.0197646	0.980501	Urgcp	upregulator of cell proliferation
ENSMUSG00000005533	547.475	0.321902	0.138213	2.32903	0.0198576	0.980501	Igf1r	insulin-like growth factor I receptor
ENSMUSG00000030823	66.6292	0.626718	0.2691	2.32894	0.0198621	0.980501	9130019O22Rik	RIKEN cDNA 9130019O22 gene
ENSMUSG00000042745	112.359	0.601756	0.258542	2.3275	0.0199388	0.980501	Id1	inhibitor of DNA binding 1
ENSMUSG00000022555	497.676	0.207522	0.0895455	2.3175	0.0204763	0.980501	Dgat1	diacylglycerol O-acyltransferase 1
ENSMUSG00000004266	387.317	-0.212688	0.0917783	-2.31741	0.0204813	0.980501	Ptpn6	protein tyrosine phosphatase, non-receptor type 6
ENSMUSG00000020525	1207.83	0.348655	0.15047	2.31712	0.0204974	0.980501	Ppm1d	protein phosphatase 1D magnesium-dependent, delta isoform
ENSMUSG00000030737	106.325	0.632996	0.273186	2.31709	0.0204989	0.980501	Slco2b1	solute carrier organic anion transporter family, member 2b1
ENSMUSG00000046541	150.7	0.417918	0.180393	2.3167	0.02052	0.980501	Zfp526	zinc finger protein 526
ENSMUSG00000026558	217.911	-0.245836	0.106173	-2.31543	0.0205892	0.980501	Uck2	uridine-cytidine kinase 2
ENSMUSG00000035642	465.112	-0.166764	0.0720231	-2.31542	0.0205899	0.980501	Aamdc	adipogenesis associated Mth938 domain containing
ENSMUSG00000034621	1607.29	0.171634	0.0742685	2.31099	0.0208333	0.980501	Gpatch8	G patch domain containing 8
ENSMUSG00000060397	54.3167	0.537377	0.232704	2.30928	0.0209282	0.980501	Zfp128	zinc finger protein 128
ENSMUSG00000079018	3014.47	0.1497	0.0648884	2.30704	0.0210526	0.980501	Ly6c1	lymphocyte antigen 6 complex, locus C1
ENSMUSG00000004500	123.841	0.48237	0.209087	2.30702	0.0210535	0.980501	Zfp324	zinc finger protein 324
ENSMUSG00000032062	1380.48	0.278001	0.120539	2.30632	0.021093	0.980501	2310030G06Rik	RIKEN cDNA 2310030G06 gene
ENSMUSG00000054874	2306.55	-0.143139	0.0620642	-2.30631	0.0210936	0.980501	Pcnx3	pecanex homolog 3
ENSMUSG00000031776	1839.75	-0.131553	0.0570687	-2.30517	0.0211573	0.980501	Arl2bp	ADP-ribosylation factor-like 2 binding protein
ENSMUSG00000023074	327.255	-0.291619	0.12665	-2.30255	0.0213041	0.980501	Mospd1	motile sperm domain containing 1
ENSMUSG00000032548	392.366	0.318388	0.138524	2.29844	0.0215368	0.980501	Slco2a1	solute carrier organic anion transporter family, member 2a1
ENSMUSG00000037152	502.095	-0.175134	0.0762106	-2.29802	0.0215607	0.980501	Ndufc1	NADH dehydrogenase (ubiquinone) 1, subcomplex unknown, 1
ENSMUSG00000036249	106.706	-0.345559	0.15046	-2.29668	0.021637	0.980501	Rbm43	RNA binding motif protein 43
ENSMUSG00000099597	279.155	-0.272195	0.118548	-2.29607	0.021672	0.980501	NA	NA
ENSMUSG00000042333	31.0321	-0.526003	0.229185	-2.2951	0.0217274	0.980501	Tnfrsf14	tumor necrosis factor receptor superfamily, member 14 (herpesvirus entry mediator)
ENSMUSG00000052738	1589.06	-0.16177	0.0705259	-2.29377	0.0218039	0.980501	Suclg1	succinate-CoA ligase, GDP-forming, alpha subunit
ENSMUSG00000058729	277.684	0.467531	0.20391	2.29283	0.0218578	0.980501	Lin9	lin-9 homolog (C, elegans)
ENSMUSG00000091575	150.39	0.318736	0.139167	2.29031	0.0220031	0.980501	2010016I18Rik	RIKEN cDNA 2010016I18 gene
ENSMUSG00000022191	1385.06	-0.148557	0.0648714	-2.29003	0.0220196	0.980501	Drosha	drosha, ribonuclease type III
ENSMUSG00000098196	107.015	-0.341777	0.149267	-2.28971	0.0220383	0.980501	Gm26964	predicted gene, 26964
ENSMUSG00000025873	977.206	0.136135	0.05953	2.28683	0.022206	0.980501	Faf2	Fas associated factor family member 2
ENSMUSG00000007589	264.027	0.329251	0.144092	2.285	0.022313	0.980501	Tinf2	Terf1 (TRF1)-interacting nuclear factor 2
ENSMUSG00000027386	849.185	-0.252971	0.110739	-2.28439	0.0223486	0.980501	Fbln7	fibulin 7
ENSMUSG00000020720	900.557	0.184596	0.0808217	2.28399	0.022372	0.980501	Psmd12	proteasome (prosome, macropain) 26S subunit, non-ATPase, 12
ENSMUSG00000002885	1523.85	0.240466	0.105605	2.27703	0.0227846	0.980501	Adgre5	adhesion G protein-coupled receptor E5
ENSMUSG00000019894	145.207	-0.33288	0.146333	-2.2748	0.0229178	0.980501	Slc6a15	solute carrier family 6 (neurotransmitter transporter), member 15
ENSMUSG00000001687	3333.3	-0.138801	0.0610619	-2.27312	0.0230191	0.980501	Ubl3	ubiquitin-like 3
ENSMUSG00000025001	88.4258	0.511212	0.224969	2.27237	0.0230642	0.980501	Hells	helicase, lymphoid specific
ENSMUSG00000000131	1798.16	0.15404	0.0678584	2.27001	0.0232067	0.980501	Xpo6	exportin 6
ENSMUSG00000105095	89.7703	-0.43067	0.189737	-2.26982	0.0232184	0.980501	8430422M14Rik	RIKEN cDNA 8430422M14 gene
ENSMUSG00000030555	364.235	0.220671	0.0972389	2.26937	0.0232457	0.980501	Ttc23	tetratricopeptide repeat domain 23
ENSMUSG00000018381	740.94	0.240759	0.106197	2.2671	0.023384	0.980501	Abi3	ABI gene family, member 3
ENSMUSG00000044349	309.531	0.327715	0.144579	2.26669	0.0234092	0.980501	Snhg11	small nucleolar RNA host gene 11
ENSMUSG00000036432	110.968	-0.323875	0.142892	-2.26657	0.0234164	0.980501	Siah2	seven in absentia 2
ENSMUSG00000039834	929.239	0.276068	0.121817	2.26625	0.0234363	0.980501	Zfp335	zinc finger protein 335
ENSMUSG00000000056	727.932	0.263843	0.116597	2.26286	0.0236443	0.980501	Narf	nuclear prelamin A recognition factor
ENSMUSG00000070737	343.44	-0.229284	0.101329	-2.26275	0.0236509	0.980501	Tmem35b	transmembrane protein 35B
ENSMUSG00000106634	462.855	0.392892	0.173713	2.26173	0.0237138	0.980501	Gm43042	predicted gene 43042
ENSMUSG00000039164	101.282	0.342386	0.151403	2.26142	0.0237335	0.980501	Naif1	nuclear apoptosis inducing factor 1
ENSMUSG00000028150	617.6	0.246922	0.10919	2.26139	0.0237352	0.980501	Rorc	RAR-related orphan receptor gamma
ENSMUSG00000079436	324.784	0.44954	0.198853	2.26067	0.0237796	0.980501	Kcnj13	potassium inwardly-rectifying channel, subfamily J, member 13
ENSMUSG00000051390	310.353	0.195143	0.0863585	2.25969	0.0238408	0.980501	Zbtb22	zinc finger and BTB domain containing 22
ENSMUSG00000025225	848.604	0.250444	0.110852	2.25926	0.0238673	0.980501	Nfkb2	nuclear factor of kappa light polypeptide gene enhancer in B cells 2, p49/p100
ENSMUSG00000014769	2128.25	-0.248825	0.110143	-2.25911	0.0238768	0.980501	Psmb1	proteasome (prosome, macropain) subunit, beta type 1
ENSMUSG00000020448	883.806	0.159617	0.0706783	2.25837	0.0239228	0.980501	Rnf185	ring finger protein 185
ENSMUSG00000017615	1257.42	0.157598	0.0697918	2.25811	0.0239387	0.980501	Tnfaip1	tumor necrosis factor, alpha-induced protein 1 (endothelial)
ENSMUSG00000023791	348.839	-0.203939	0.0903959	-2.25606	0.0240667	0.980501	Pigx	phosphatidylinositol glycan anchor biosynthesis, class X
ENSMUSG00000045664	462.141	0.363627	0.16118	2.25603	0.0240686	0.980501	Cdc42ep2	CDC42 effector protein (Rho GTPase binding) 2
ENSMUSG00000017764	195.886	0.27816	0.123313	2.25572	0.0240884	0.980501	Zswim1	zinc finger SWIM-type containing 1
ENSMUSG00000087153	327.788	0.264352	0.117199	2.25558	0.0240972	0.980501	Gm6483	predicted gene 6483
ENSMUSG00000025475	171.971	0.909483	0.403454	2.25425	0.0241807	0.980501	Adgra1	adhesion G protein-coupled receptor A1
ENSMUSG00000004070	974.634	0.125698	0.0557688	2.25391	0.024202	0.980501	Hmox2	heme oxygenase 2
ENSMUSG00000046556	287.28	0.27557	0.122282	2.25356	0.0242236	0.980501	Zfp319	zinc finger protein 319
ENSMUSG00000032350	2811.86	0.195734	0.0870751	2.24787	0.0245843	0.980501	Gclc	glutamate-cysteine ligase, catalytic subunit
ENSMUSG00000020048	8823.79	-0.198924	0.088515	-2.24734	0.024618	0.980501	Hsp90b1	heat shock protein 90, beta (Grp94), member 1
ENSMUSG00000078671	1520.16	0.221036	0.0983789	2.24678	0.0246539	0.980501	Chd2	chromodomain helicase DNA binding protein 2
ENSMUSG00000015396	100.832	-0.602005	0.268019	-2.24613	0.0246956	0.980501	Cd83	CD83 antigen
ENSMUSG00000066366	46.5923	-0.772762	0.344319	-2.24432	0.0248119	0.980501	Serpina1a	serine (or cysteine) peptidase inhibitor, clade A, member 1A
ENSMUSG00000029538	452.033	0.194509	0.0866937	2.24364	0.0248559	0.980501	Srsf9	serine/arginine-rich splicing factor 9
ENSMUSG00000050973	65.5054	0.432646	0.192981	2.24191	0.0249672	0.980501	Gdpgp1	GDP-D-glucose phosphorylase 1
ENSMUSG00000025856	1655.13	-0.267483	0.119349	-2.24118	0.0250144	0.980501	Pdgfa	platelet derived growth factor, alpha
ENSMUSG00000104507	43.4139	-0.468193	0.208977	-2.24041	0.0250646	0.980501	A430027H14Rik	RIKEN cDNA A430027H14 gene
ENSMUSG00000038020	357.276	-0.375748	0.167916	-2.23771	0.0252398	0.980501	Rapgefl1	Rap guanine nucleotide exchange factor (GEF)-like 1
ENSMUSG00000087366	76.3049	0.422434	0.188787	2.23763	0.0252455	0.980501	Junos	jun proto-oncogene, opposite strand
ENSMUSG00000022433	1858.07	-0.134286	0.0600171	-2.23745	0.0252567	0.980501	Csnk1e	casein kinase 1, epsilon
ENSMUSG00000048039	363.661	0.2123	0.0949505	2.23591	0.0253579	0.980501	Isg20l2	interferon stimulated exonuclease gene 20-like 2
ENSMUSG00000035024	567.3	0.193551	0.0865803	2.23551	0.025384	0.980501	Ncapd3	non-SMC condensin II complex, subunit D3
ENSMUSG00000021624	151.368	-0.371044	0.166121	-2.23357	0.0255112	0.980501	Cd180	CD180 antigen
ENSMUSG00000002814	280.464	0.19819	0.088787	2.23219	0.0256022	0.980501	Top3a	topoisomerase (DNA) III alpha
ENSMUSG00000029135	3102.82	0.243417	0.109095	2.23124	0.025665	0.980501	Fosl2	fos-like antigen 2
ENSMUSG00000037624	754.24	-0.27279	0.122326	-2.23003	0.0257455	0.980501	Kcnk2	potassium channel, subfamily K, member 2
ENSMUSG00000028653	178.145	0.340869	0.152865	2.22987	0.0257562	0.980501	Trit1	tRNA isopentenyltransferase 1
ENSMUSG00000038866	1873.84	0.266958	0.119734	2.2296	0.0257742	0.980501	Zcchc2	zinc finger, CCHC domain containing 2
ENSMUSG00000079523	1220.98	-0.199195	0.0893671	-2.22895	0.0258174	0.980501	Tmsb10	thymosin, beta 10
ENSMUSG00000029201	1362.26	0.181382	0.0814915	2.22578	0.0260288	0.980501	Ugdh	UDP-glucose dehydrogenase
ENSMUSG00000045573	58.4105	-0.43062	0.193492	-2.22551	0.0260469	0.980501	Penk	preproenkephalin
ENSMUSG00000026494	763.32	0.263847	0.118586	2.22494	0.0260851	0.980501	Kif26b	kinesin family member 26B
ENSMUSG00000026185	81934.6	-0.202933	0.0912972	-2.22277	0.026231	0.980501	Igfbp5	insulin-like growth factor binding protein 5
ENSMUSG00000012350	8671.49	0.257658	0.115957	2.22202	0.0262823	0.980501	Ehf	ets homologous factor
ENSMUSG00000032532	2364.27	-0.294731	0.132669	-2.22156	0.0263132	0.980501	Cck	cholecystokinin
ENSMUSG00000006941	448.469	-0.226454	0.101981	-2.22056	0.0263808	0.980501	Eif1b	eukaryotic translation initiation factor 1B
ENSMUSG00000032621	1343.34	0.217992	0.0982	2.21988	0.026427	0.980501	Srek1	splicing regulatory glutamine/lysine-rich protein 1
ENSMUSG00000020806	527.027	0.326609	0.14729	2.21745	0.0265921	0.980501	Rhbdf2	rhomboid 5 homolog 2
ENSMUSG00000031904	2008.15	0.301469	0.135976	2.21707	0.0266181	0.980501	Slc7a6	solute carrier family 7 (cationic amino acid transporter, y+ system), member 6
ENSMUSG00000020057	902.519	0.265172	0.119654	2.21615	0.026681	0.980501	Dram1	DNA-damage regulated autophagy modulator 1
ENSMUSG00000030534	862.882	0.196919	0.0888902	2.2153	0.0267392	0.980501	Vps33b	vacuolar protein sorting 33B
ENSMUSG00000018774	108.599	-0.504536	0.227857	-2.21426	0.0268108	0.980501	Cd68	CD68 antigen
ENSMUSG00000063317	454.88	0.214099	0.0967741	2.21236	0.0269416	0.980501	Usp31	ubiquitin specific peptidase 31
ENSMUSG00000047539	876.838	0.218344	0.09871	2.21197	0.0269687	0.980501	Fbxo28	F-box protein 28
ENSMUSG00000023026	365.814	0.195195	0.0882525	2.21178	0.0269818	0.980501	Dip2b	disco interacting protein 2 homolog B
ENSMUSG00000036887	16.381	0.98726	0.446381	2.2117	0.0269874	0.980501	C1qa	complement component 1, q subcomponent, alpha polypeptide
ENSMUSG00000036430	150.607	0.564067	0.255163	2.21061	0.0270629	0.980501	Tbcc	tubulin-specific chaperone C
ENSMUSG00000015222	802.201	-0.295091	0.133496	-2.21048	0.0270715	0.980501	Map2	microtubule-associated protein 2
ENSMUSG00000026701	1922.99	0.1463	0.066213	2.20954	0.0271372	0.980501	Prdx6	peroxiredoxin 6
ENSMUSG00000045411	578.752	0.248995	0.112705	2.20926	0.0271564	0.980501	2410002F23Rik	RIKEN cDNA 2410002F23 gene
ENSMUSG00000061740	420.324	0.282911	0.128076	2.20894	0.0271789	0.980501	Cyp2d22	cytochrome P450, family 2, subfamily d, polypeptide 22
ENSMUSG00000026304	154.898	0.404582	0.183172	2.20875	0.0271922	0.980501	Rab17	RAB17, member RAS oncogene family
ENSMUSG00000029366	129.611	-0.272625	0.123469	-2.20804	0.0272417	0.980501	Dck	deoxycytidine kinase
ENSMUSG00000055323	84.7513	0.315341	0.142833	2.20776	0.0272611	0.980501	Gm9967	predicted gene 9967
ENSMUSG00000000902	1160.3	-0.139405	0.0631726	-2.20673	0.0273327	0.980501	Smarcb1	SWI/SNF related, matrix associated, actin dependent regulator of chromatin, subfamily b, member 1
ENSMUSG00000034729	354.875	0.169772	0.0770456	2.20352	0.027558	0.980501	Mrps10	mitochondrial ribosomal protein S10
ENSMUSG00000034403	958.706	-0.136016	0.0617517	-2.20262	0.0276213	0.980501	Pja1	praja ring finger ubiquitin ligase 1
ENSMUSG00000003228	1254.77	0.22002	0.0998905	2.20261	0.0276219	0.980501	Grk5	G protein-coupled receptor kinase 5
ENSMUSG00000037347	51.2039	-0.465168	0.211236	-2.20212	0.0276567	0.980501	Chst7	carbohydrate (N-acetylglucosamino) sulfotransferase 7
ENSMUSG00000005251	868.822	0.202524	0.0921157	2.19858	0.0279078	0.980501	Ripk4	receptor-interacting serine-threonine kinase 4
ENSMUSG00000025159	2017.29	0.12173	0.0553913	2.19765	0.0279743	0.980501	Mms19	MMS19 (MET18 S, cerevisiae)
ENSMUSG00000055407	844.387	-0.28883	0.131459	-2.19711	0.0280124	0.980501	Map6	microtubule-associated protein 6
ENSMUSG00000001630	682.875	0.260519	0.118583	2.19693	0.0280255	0.980501	Stk38l	serine/threonine kinase 38 like
ENSMUSG00000022760	177.413	0.334615	0.152438	2.19509	0.0281571	0.980501	Thap7	THAP domain containing 7
ENSMUSG00000039357	612.171	-0.187387	0.0853665	-2.19509	0.0281572	0.980501	Fut11	fucosyltransferase 11
ENSMUSG00000032599	1284.81	0.245008	0.111635	2.19473	0.0281832	0.980501	Ip6k2	inositol hexaphosphate kinase 2
ENSMUSG00000053964	650.651	-0.341738	0.155842	-2.19284	0.0283186	0.980501	Lgals4	lectin, galactose binding, soluble 4
ENSMUSG00000044730	280.494	0.222995	0.101709	2.19247	0.0283456	0.980501	9930104L06Rik	RIKEN cDNA 9930104L06 gene
ENSMUSG00000053841	1340.93	0.198773	0.0906904	2.19178	0.0283955	0.980501	Txlna	taxilin alpha
ENSMUSG00000021270	11223.8	-0.153271	0.0699602	-2.19083	0.0284642	0.980501	Hsp90aa1	heat shock protein 90, alpha (cytosolic), class A member 1
ENSMUSG00000022037	780.944	0.235322	0.107495	2.18914	0.0285864	0.980501	Clu	clusterin
ENSMUSG00000036160	352.477	0.278136	0.12706	2.18902	0.0285954	0.980501	Surf6	surfeit gene 6
ENSMUSG00000026976	8889.23	0.288136	0.131675	2.18824	0.0286518	0.980501	Pax8	paired box 8
ENSMUSG00000032398	321.938	-0.24884	0.113836	-2.18596	0.0288188	0.980501	Snapc5	small nuclear RNA activating complex, polypeptide 5
ENSMUSG00000068966	347.408	-0.219617	0.100485	-2.18557	0.0288469	0.980501	Zbtb34	zinc finger and BTB domain containing 34
ENSMUSG00000025237	1044.9	-0.230861	0.105864	-2.18074	0.0292025	0.980501	Parp6	poly (ADP-ribose) polymerase family, member 6
ENSMUSG00000044433	1020.15	-0.211645	0.0970715	-2.1803	0.0292355	0.980501	Camsap3	calmodulin regulated spectrin-associated protein family, member 3
ENSMUSG00000042211	1426.4	0.126412	0.0579948	2.17971	0.0292786	0.980501	Fbxo38	F-box protein 38
ENSMUSG00000034543	1371.27	0.161454	0.0740981	2.17892	0.0293374	0.980501	Morc2a	microrchidia 2A
ENSMUSG00000055148	309.801	0.443191	0.203436	2.17853	0.0293666	0.980501	Klf2	Kruppel-like factor 2 (lung)
ENSMUSG00000040524	783.997	-0.134326	0.0616672	-2.17824	0.0293883	0.980501	Zfp609	zinc finger protein 609
ENSMUSG00000022799	1422.91	0.190785	0.0876597	2.17642	0.0295237	0.980501	Arhgap31	Rho GTPase activating protein 31
ENSMUSG00000000489	708.359	-0.217142	0.0997795	-2.17622	0.0295386	0.980501	Pdgfb	platelet derived growth factor, B polypeptide
ENSMUSG00000006931	678.603	-0.220863	0.101529	-2.17538	0.0296019	0.980501	P3h4	prolyl 3-hydroxylase family member 4 (non-enzymatic)
ENSMUSG00000024048	5769.75	-0.118582	0.0545188	-2.17507	0.0296248	0.980501	Myl12a	myosin, light chain 12A, regulatory, non-sarcomeric
ENSMUSG00000075585	521.562	-0.282262	0.129824	-2.17419	0.029691	0.980501	6330403L08Rik	RIKEN cDNA 6330403L08 gene
ENSMUSG00000019929	258.897	0.34885	0.160576	2.17248	0.0298191	0.980501	Dcn	decorin
ENSMUSG00000046733	644.789	0.273136	0.125759	2.1719	0.0298629	0.980501	Gprc5a	G protein-coupled receptor, family C, group 5, member A
ENSMUSG00000049755	402.933	0.253054	0.116562	2.17097	0.0299332	0.980501	Zfp672	zinc finger protein 672
ENSMUSG00000027506	1374.45	-0.153885	0.0709016	-2.17041	0.0299761	0.980501	Tpd52	tumor protein D52
ENSMUSG00000043140	239.17	0.266627	0.122971	2.16821	0.0301428	0.980501	Tmem186	transmembrane protein 186
ENSMUSG00000041057	642.019	0.227162	0.104827	2.16702	0.0302334	0.980501	Wdr43	WD repeat domain 43
ENSMUSG00000029722	5144.29	0.263588	0.121637	2.167	0.0302349	0.980501	Agfg2	ArfGAP with FG repeats 2
ENSMUSG00000031633	2408.71	-0.123405	0.0569935	-2.16524	0.0303691	0.980501	Slc25a4	solute carrier family 25 (mitochondrial carrier, adenine nucleotide translocator), member 4
ENSMUSG00000026104	1047.23	-0.168978	0.0780859	-2.16401	0.0304637	0.980501	Stat1	signal transducer and activator of transcription 1
ENSMUSG00000023944	18404.9	-0.131346	0.0607057	-2.16365	0.0304913	0.980501	Hsp90ab1	heat shock protein 90 alpha (cytosolic), class B member 1
ENSMUSG00000029001	256.351	0.288406	0.133334	2.16304	0.0305383	0.980501	Fbxo44	F-box protein 44
ENSMUSG00000022707	418.233	-0.206645	0.0956507	-2.16042	0.0307404	0.980501	Gbe1	glucan (1,4-alpha-), branching enzyme 1
ENSMUSG00000029430	2383.76	-0.101943	0.0471958	-2.16001	0.0307717	0.980501	Ran	RAN, member RAS oncogene family
ENSMUSG00000061474	236.243	-0.183146	0.0848035	-2.15965	0.0307999	0.980501	Mrps36	mitochondrial ribosomal protein S36
ENSMUSG00000031134	974.522	0.123336	0.0571235	2.15911	0.0308416	0.980501	Rbmx	RNA binding motif protein, X chromosome
ENSMUSG00000023959	760.605	0.180024	0.0833941	2.15872	0.030872	0.980501	Clic5	chloride intracellular channel 5
ENSMUSG00000084899	492.418	-0.234886	0.108837	-2.15815	0.030916	0.980501	Gm15344	predicted gene 15344
ENSMUSG00000021607	269.174	-0.168335	0.0780296	-2.15732	0.0309806	0.980501	Mrpl36	mitochondrial ribosomal protein L36
ENSMUSG00000004446	1364.32	0.226849	0.105195	2.15646	0.0310474	0.980501	Bid	BH3 interacting domain death agonist
ENSMUSG00000064120	357.487	0.233056	0.108098	2.15597	0.0310861	0.980501	Mocs1	molybdenum cofactor synthesis 1
ENSMUSG00000052957	340.836	-0.281839	0.130742	-2.15569	0.0311078	0.980501	Gas1	growth arrest specific 1
ENSMUSG00000069520	701.552	-0.188351	0.0874177	-2.15461	0.0311922	0.980501	Tmem19	transmembrane protein 19
ENSMUSG00000027395	683.957	0.214494	0.0995786	2.15402	0.0312384	0.980501	Polr1b	polymerase (RNA) I polypeptide B
ENSMUSG00000037499	388.366	-0.253374	0.117808	-2.15074	0.0314968	0.980501	Nenf	neuron derived neurotrophic factor
ENSMUSG00000063550	949.197	0.190212	0.0884782	2.14981	0.03157	0.980501	Nup98	nucleoporin 98
ENSMUSG00000041035	319.027	-0.211943	0.0986305	-2.14886	0.0316452	0.980501	Gm17018	predicted gene 17018
ENSMUSG00000020928	30.2026	0.669146	0.311836	2.14583	0.0318868	0.980501	Higd1b	HIG1 domain family, member 1B
ENSMUSG00000021974	142.952	-0.308782	0.14393	-2.14536	0.031924	0.980501	Fgf9	fibroblast growth factor 9
ENSMUSG00000037820	5268.86	0.195366	0.0911922	2.14236	0.0321648	0.980501	Tgm2	transglutaminase 2, C polypeptide
ENSMUSG00000063108	293.851	0.428156	0.199886	2.14201	0.032193	0.980501	Zfp26	zinc finger protein 26
ENSMUSG00000006058	872.284	-0.130105	0.0607464	-2.14177	0.0322124	0.980501	Snf8	SNF8, ESCRT-II complex subunit, homolog (S, cerevisiae)
ENSMUSG00000033350	821.694	0.239794	0.112157	2.13802	0.032515	0.980501	Chst2	carbohydrate sulfotransferase 2
ENSMUSG00000028809	3933.3	0.105938	0.0495601	2.13757	0.0325521	0.980501	Srrm1	serine/arginine repetitive matrix 1
ENSMUSG00000005225	1036.67	0.194062	0.0907884	2.13752	0.032556	0.980501	Plekha8	pleckstrin homology domain containing, family A (phosphoinositide binding specific) member 8
ENSMUSG00000040795	234.494	0.243947	0.114166	2.13677	0.0326165	0.980501	Iqcc	IQ motif containing C
ENSMUSG00000031129	82.3992	0.40837	0.191165	2.13622	0.0326612	0.980501	Slc9a9	solute carrier family 9 (sodium/hydrogen exchanger), member 9
ENSMUSG00000059182	704.015	-0.196299	0.091988	-2.13396	0.0328461	0.980501	Skap2	src family associated phosphoprotein 2
ENSMUSG00000052117	355.349	0.245413	0.115061	2.13289	0.0329339	0.980501	D630039A03Rik	RIKEN cDNA D630039A03 gene
ENSMUSG00000020571	3549.43	-0.179734	0.0844034	-2.12947	0.0332156	0.980501	Pdia6	protein disulfide isomerase associated 6
ENSMUSG00000078963	96.2399	-0.357413	0.167845	-2.12942	0.0332194	0.980501	Hsbp1l1	heat shock factor binding protein 1-like 1
ENSMUSG00000084911	41.8967	0.877755	0.412378	2.12852	0.0332939	0.980501	Gm16185	predicted gene 16185
ENSMUSG00000020992	394.644	0.205247	0.0964307	2.12844	0.0333003	0.980501	4930512B01Rik	RIKEN cDNA 4930512B01 gene
ENSMUSG00000047730	8506.88	-0.387306	0.181983	-2.12826	0.0333159	0.980501	Fcgbp	Fc fragment of IgG binding protein
ENSMUSG00000105408	47.4879	0.347186	0.163252	2.12669	0.0334462	0.980501	Gm7285	predicted gene 7285
ENSMUSG00000018740	765.288	-0.191016	0.089847	-2.12602	0.0335019	0.980501	Slc25a35	solute carrier family 25, member 35
ENSMUSG00000078495	266.599	-0.348053	0.163719	-2.12591	0.0335104	0.980501	Zfp984	zinc finger protein 984
ENSMUSG00000054582	28.024	0.692866	0.326139	2.12445	0.0336326	0.980501	Pabpc1l	poly(A) binding protein, cytoplasmic 1-like
ENSMUSG00000049521	867.21	0.216969	0.102134	2.12437	0.0336396	0.980501	Cdc42ep1	CDC42 effector protein (Rho GTPase binding) 1
ENSMUSG00000022840	125.25	-0.368013	0.173246	-2.12422	0.0336514	0.980501	Adcy5	adenylate cyclase 5
ENSMUSG00000077167	15.9928	0.595352	0.28033	2.12375	0.0336909	0.980501	Gm24119	predicted gene, 24119
ENSMUSG00000092283	1035.45	0.197865	0.093363	2.11931	0.0340644	0.980501	Gm20412	predicted gene 20412
ENSMUSG00000025340	1880.95	0.208718	0.098537	2.11817	0.0341609	0.980501	Rabgef1	RAB guanine nucleotide exchange factor (GEF) 1
ENSMUSG00000032186	165.04	0.299915	0.141596	2.1181	0.0341662	0.980501	Tmod2	tropomodulin 2
ENSMUSG00000061904	4834.13	0.131911	0.0623284	2.11638	0.0343125	0.980501	Slc25a3	solute carrier family 25 (mitochondrial carrier, phosphate carrier), member 3
ENSMUSG00000022591	44.9302	-0.501281	0.236971	-2.11537	0.0343986	0.980501	Gm9747	predicted gene 9747
ENSMUSG00000037032	669.178	-0.195389	0.092384	-2.11497	0.0344329	0.980501	Apbb1	amyloid beta (A4) precursor protein-binding, family B, member 1
ENSMUSG00000040289	98.14	-0.319959	0.151332	-2.11428	0.0344914	0.980501	Hey1	hairy/enhancer-of-split related with YRPW motif 1
ENSMUSG00000058006	822.049	0.166779	0.078886	2.11418	0.0344997	0.980501	Mdn1	midasin AAA ATPase 1
ENSMUSG00000103046	37.4611	0.436791	0.206779	2.11235	0.0346561	0.980501	Gm37309	predicted gene, 37309
ENSMUSG00000037148	420.653	-0.208379	0.0986913	-2.11142	0.0347362	0.980501	Arhgap10	Rho GTPase activating protein 10
ENSMUSG00000034731	77.4345	0.460735	0.218237	2.11117	0.034758	0.980501	Dgkh	diacylglycerol kinase, eta
ENSMUSG00000029685	65.1664	-0.441902	0.209387	-2.11046	0.0348189	0.980501	Asb15	ankyrin repeat and SOCS box-containing 15
ENSMUSG00000026942	778.76	0.183847	0.0871145	2.1104	0.0348238	0.980501	Traf2	TNF receptor-associated factor 2
ENSMUSG00000075589	40.595	0.429262	0.203477	2.10964	0.0348896	0.980501	Gm11536	predicted gene 11536
ENSMUSG00000097277	122.958	0.337893	0.160349	2.10724	0.0350971	0.980501	2900076A07Rik	RIKEN cDNA 2900076A07 gene
ENSMUSG00000003527	342.901	0.204067	0.0968453	2.10715	0.0351048	0.980501	Dgcr14	DiGeorge syndrome critical region gene 14
ENSMUSG00000047731	1994.85	0.192277	0.0913302	2.1053	0.0352652	0.980501	Wbp1l	WW domain binding protein 1 like
ENSMUSG00000054951	493.914	0.228311	0.108475	2.10473	0.0353151	0.980501	9130008F23Rik	RIKEN cDNA 9130008F23 gene
ENSMUSG00000020326	1701.19	-0.170697	0.0811024	-2.10471	0.0353169	0.980501	Ccng1	cyclin G1
ENSMUSG00000047945	272.635	0.305379	0.14514	2.10404	0.0353753	0.980501	Marcksl1	MARCKS-like 1
ENSMUSG00000050368	276.842	-0.240144	0.114136	-2.10402	0.0353769	0.980501	Hoxd10	homeobox D10
ENSMUSG00000026657	277.61	-0.319593	0.151917	-2.10373	0.0354021	0.980501	Frmd4a	FERM domain containing 4A
ENSMUSG00000038721	951.437	-0.172657	0.0821283	-2.10229	0.0355279	0.980501	Hoxb7	homeobox B7
ENSMUSG00000035181	1047.81	0.22481	0.106963	2.10175	0.0355754	0.980501	Heatr5a	HEAT repeat containing 5A
ENSMUSG00000020783	792.823	0.155137	0.0739309	2.09841	0.0358692	0.980501	Ncbp3	nuclear cap binding subunit 3
ENSMUSG00000020697	600.793	0.266483	0.126999	2.0983	0.0358785	0.980501	Lig3	ligase III, DNA, ATP-dependent
ENSMUSG00000029648	2638.4	0.158157	0.0753966	2.09767	0.0359342	0.980501	Flt1	FMS-like tyrosine kinase 1
ENSMUSG00000002732	99.7851	-0.355513	0.169546	-2.09685	0.0360068	0.980501	Fkbp7	FK506 binding protein 7
ENSMUSG00000032009	645.989	0.265502	0.126712	2.09531	0.0361436	0.980501	Sesn3	sestrin 3
ENSMUSG00000003541	492.154	0.330256	0.157662	2.09472	0.0361963	0.980501	Ier3	immediate early response 3
ENSMUSG00000038141	440.842	-0.200344	0.0957	-2.09346	0.0363078	0.980501	Tmem181a	transmembrane protein 181A
ENSMUSG00000022484	66.1692	-0.304018	0.145259	-2.09294	0.0363542	0.980501	Hoxc10	homeobox C10
ENSMUSG00000040728	1965.3	-0.10093	0.0482496	-2.09183	0.0364533	0.980501	Esrp1	epithelial splicing regulatory protein 1
ENSMUSG00000026339	546.346	0.242647	0.116034	2.09116	0.0365136	0.980501	Ccdc93	coiled-coil domain containing 93
ENSMUSG00000041362	235.972	-0.25999	0.124336	-2.09103	0.0365255	0.980501	Shtn1	shootin 1
ENSMUSG00000032908	905.647	0.164577	0.0787166	2.09075	0.0365502	0.980501	Sgpp2	sphingosine-1-phosphate phosphotase 2
ENSMUSG00000070697	430.11	0.150639	0.0720595	2.09048	0.0365749	0.980501	Utp3	UTP3 small subunit processome component
ENSMUSG00000027356	3043.59	0.326528	0.156337	2.08861	0.0367428	0.980501	Fermt1	fermitin family member 1
ENSMUSG00000026202	945.49	0.292484	0.140054	2.08836	0.0367653	0.980501	Tuba4a	tubulin, alpha 4A
ENSMUSG00000029659	70.7602	-0.515439	0.246875	-2.08786	0.0368108	0.980501	Medag	mesenteric estrogen dependent adipogenesis
ENSMUSG00000030930	299.608	0.366132	0.175376	2.0877	0.0368246	0.980501	Chst15	carbohydrate (N-acetylgalactosamine 4-sulfate 6-O) sulfotransferase 15
ENSMUSG00000025821	389.068	0.292253	0.139993	2.08763	0.0368316	0.980501	Zfp282	zinc finger protein 282
ENSMUSG00000027353	116.847	-0.366228	0.175595	-2.08564	0.037011	0.980501	Mcm8	minichromosome maintenance 8 homologous recombination repair factor
ENSMUSG00000018509	123.956	-0.247406	0.118623	-2.08564	0.0370113	0.980501	Cenpv	centromere protein V
ENSMUSG00000027834	47.0396	-0.543853	0.260838	-2.08502	0.0370675	0.980501	Serpini1	serine (or cysteine) peptidase inhibitor, clade I, member 1
ENSMUSG00000037692	1016.53	0.180243	0.0864945	2.08387	0.037172	0.980501	Ahdc1	AT hook, DNA binding motif, containing 1
ENSMUSG00000040852	466.406	0.174256	0.0836312	2.08363	0.0371941	0.980501	Plekhh2	pleckstrin homology domain containing, family H (with MyTH4 domain) member 2
ENSMUSG00000019992	42.7801	0.516652	0.248032	2.083	0.0372508	0.980501	Mtfr2	mitochondrial fission regulator 2
ENSMUSG00000071604	417.998	-0.353665	0.169796	-2.08289	0.0372614	0.980501	Fam189a2	family with sequence similarity 189, member A2
ENSMUSG00000027499	256.394	-0.253909	0.121988	-2.08143	0.0373944	0.980501	Pkia	protein kinase inhibitor, alpha
ENSMUSG00000097451	138.873	0.502898	0.241635	2.08123	0.0374133	0.980501	Rian	RNA imprinted and accumulated in nucleus
ENSMUSG00000041025	939.725	-0.252386	0.1213	-2.08068	0.037463	0.980501	Iffo2	intermediate filament family orphan 2
ENSMUSG00000024002	1714.58	0.137699	0.0661818	2.08062	0.0374685	0.980501	Brd4	bromodomain containing 4
ENSMUSG00000005481	865.165	0.197364	0.0948615	2.08055	0.037475	0.980501	Ddx39	DEAD (Asp-Glu-Ala-Asp) box polypeptide 39
ENSMUSG00000035049	453.473	0.240842	0.115813	2.07957	0.0375646	0.980501	Rrp12	ribosomal RNA processing 12 homolog (S, cerevisiae)
ENSMUSG00000042035	229.397	0.392859	0.189	2.07862	0.0376525	0.980501	Igsf3	immunoglobulin superfamily, member 3
ENSMUSG00000037573	894.092	-0.190712	0.0917562	-2.07847	0.0376663	0.980501	Tob1	transducer of ErbB-2,1
ENSMUSG00000022441	80.9561	-0.643005	0.309383	-2.07835	0.0376775	0.980501	Efcab6	EF-hand calcium binding domain 6
ENSMUSG00000001942	955.422	-0.166872	0.0802943	-2.07826	0.0376859	0.980501	Siae	sialic acid acetylesterase
ENSMUSG00000052253	567.981	-0.132288	0.0636567	-2.07815	0.0376957	0.980501	Zfp622	zinc finger protein 622
ENSMUSG00000048109	498.453	0.334691	0.161073	2.07789	0.0377193	0.980501	Rbm15	RNA binding motif protein 15
ENSMUSG00000097971	631.019	-0.849849	0.409083	-2.07745	0.03776	0.980501	Gm26917	predicted gene, 26917
ENSMUSG00000029267	500.85	0.258015	0.124269	2.07627	0.0378691	0.981409	Mtf2	metal response element binding transcription factor 2
ENSMUSG00000032596	639.674	0.264102	0.127295	2.07472	0.0380124	0.9832	Uba7	ubiquitin-like modifier activating enzyme 7
ENSMUSG00000028309	1476.71	0.139648	0.0673948	2.07208	0.0382576	0.987169	Rnf20	ring finger protein 20
ENSMUSG00000030255	136.934	-0.38929	0.187999	-2.0707	0.0383866	0.987169	Sspn	sarcospan
ENSMUSG00000010607	147.025	-0.25389	0.122635	-2.07029	0.0384249	0.987169	Pigyl	phosphatidylinositol glycan anchor biosynthesis, class Y-like
ENSMUSG00000036299	931.712	-0.11205	0.0541335	-2.06987	0.0384641	0.987169	BC031181	cDNA sequence BC031181
ENSMUSG00000062232	468.337	0.217276	0.105083	2.06766	0.0386716	0.990576	Rapgef2	Rap guanine nucleotide exchange factor (GEF) 2
ENSMUSG00000029401	1142.39	0.303461	0.146882	2.06602	0.0388266	0.992024	Rilpl2	Rab interacting lysosomal protein-like 2
ENSMUSG00000033697	240.439	-0.229626	0.111174	-2.06548	0.0388779	0.992024	Arhgap39	Rho GTPase activating protein 39
ENSMUSG00000029059	77.2342	0.463899	0.224769	2.06389	0.0390278	0.993933	Fam213b	family with sequence similarity 213, member B
ENSMUSG00000100039	681.299	-0.167883	0.0814072	-2.06227	0.0391823	0.995953	Gm28959	predicted gene 28959
ENSMUSG00000029762	1344.5	0.24902	0.120918	2.05941	0.0394547	0.996905	Akr1b8	aldo-keto reductase family 1, member B8
ENSMUSG00000022687	1744.42	-0.164301	0.0798112	-2.05863	0.0395299	0.996905	Boc	biregional cell adhesion molecule-related/down-regulated by oncogenes (Cdon) binding protein
ENSMUSG00000021951	132.607	-0.280221	0.136208	-2.0573	0.0396575	0.996905	Eef1akmt1	eukaryotic translation elongation factor 1 alpha lysine methyltransferase 1
ENSMUSG00000035451	141.157	0.381608	0.185506	2.05713	0.0396742	0.996905	Foxa1	forkhead box A1
ENSMUSG00000031891	502.844	0.562861	0.274206	2.05269	0.0401024	0.996905	Hsd11b2	hydroxysteroid 11-beta dehydrogenase 2
ENSMUSG00000019124	273.858	-0.36188	0.176301	-2.05263	0.0401085	0.996905	Scrn1	secernin 1
ENSMUSG00000030486	43.5741	0.481326	0.234632	2.05141	0.0402272	0.996905	Zfp108	zinc finger protein 108
ENSMUSG00000020758	1574.64	-0.210393	0.102567	-2.05128	0.0402401	0.996905	Itgb4	integrin beta 4
ENSMUSG00000028016	367.333	0.189899	0.0925935	2.05089	0.0402773	0.996905	Ints12	integrator complex subunit 12
ENSMUSG00000020453	852.375	0.189036	0.0922805	2.04849	0.0405116	0.996905	Patz1	POZ (BTB) and AT hook containing zinc finger 1
ENSMUSG00000035437	1484.69	0.127404	0.0622598	2.04633	0.0407242	0.996905	Rabgap1	RAB GTPase activating protein 1
ENSMUSG00000089810	269.153	-0.19835	0.096942	-2.04607	0.0407499	0.996905	Gm16536	predicted gene 16536
ENSMUSG00000064128	179.713	-0.266813	0.13046	-2.04517	0.0408386	0.996905	Cenpj	centromere protein J
ENSMUSG00000000088	1576.6	-0.127988	0.0625822	-2.04511	0.0408437	0.996905	Cox5a	cytochrome c oxidase subunit Va
ENSMUSG00000021936	778.007	0.306349	0.149809	2.04493	0.0408613	0.996905	Mapk8	mitogen-activated protein kinase 8
ENSMUSG00000029189	1142.06	0.184368	0.0902513	2.04283	0.0410695	0.996905	Sel1l3	sel-1 suppressor of lin-12-like 3 (C, elegans)
ENSMUSG00000079602	184.867	0.274363	0.134343	2.04226	0.0411256	0.996905	9230102O04Rik	RIKEN cDNA 9230102O04 gene
ENSMUSG00000030067	495.645	-0.194659	0.0955264	-2.03775	0.0415751	0.996905	Foxp1	forkhead box P1
ENSMUSG00000037049	1360.14	-0.144896	0.0711323	-2.03699	0.0416507	0.996905	Smpd1	sphingomyelin phosphodiesterase 1, acid lysosomal
ENSMUSG00000035382	796.622	0.170474	0.0837465	2.0356	0.0417906	0.996905	Pcsk7	proprotein convertase subtilisin/kexin type 7
ENSMUSG00000037355	459.268	0.247952	0.12194	2.03339	0.042013	0.996905	Uvssa	UV stimulated scaffold protein A
ENSMUSG00000074743	432.348	0.251058	0.123481	2.03317	0.042035	0.996905	Thbd	thrombomodulin
ENSMUSG00000034620	419.529	-0.14651	0.0720611	-2.03314	0.0420383	0.996905	Tmem5	transmembrane protein 5
ENSMUSG00000042622	231.017	0.336878	0.16602	2.02913	0.0424447	0.996905	Maff	v-maf musculoaponeurotic fibrosarcoma oncogene family, protein F (avian)
ENSMUSG00000042292	913.625	0.188293	0.0928419	2.02811	0.0425491	0.996905	Mkl1	MKL (megakaryoblastic leukemia)/myocardin-like 1
ENSMUSG00000022270	938.96	-0.213993	0.105551	-2.0274	0.042622	0.996905	Retreg1	reticulophagy regulator 1
ENSMUSG00000032119	203.924	0.258092	0.12739	2.026	0.0427645	0.996905	Hinfp	histone H4 transcription factor
ENSMUSG00000042275	226.859	0.261642	0.129189	2.02527	0.0428395	0.996905	Pelo	pelota homolog (Drosophila)
ENSMUSG00000026715	300.397	-0.245395	0.121213	-2.0245	0.0429191	0.996905	Serpinc1	serine (or cysteine) peptidase inhibitor, clade C (antithrombin), member 1
ENSMUSG00000064068	524.486	0.15347	0.0759178	2.02152	0.0432258	0.996905	Mtx1	metaxin 1
ENSMUSG00000003444	248.459	0.24068	0.1191	2.02082	0.0432985	0.996905	Med29	mediator complex subunit 29
ENSMUSG00000051351	859.433	0.296223	0.146642	2.02005	0.0433786	0.996905	Zfp46	zinc finger protein 46
ENSMUSG00000004317	434.42	0.294345	0.145843	2.01824	0.0435668	0.996905	Clcn5	chloride channel, voltage-sensitive 5
ENSMUSG00000041886	662.707	0.296009	0.146677	2.0181	0.043581	0.996905	Macc1	metastasis associated in colon cancer 1
ENSMUSG00000098132	157.344	0.457693	0.226936	2.01683	0.0437129	0.996905	Rassf10	Ras association (RalGDS/AF-6) domain family (N-terminal) member 10
ENSMUSG00000026062	139.394	-0.25277	0.125396	-2.01578	0.0438228	0.996905	Slc9a2	solute carrier family 9 (sodium/hydrogen exchanger), member 2
ENSMUSG00000018727	83.7137	-0.379287	0.188273	-2.01456	0.0439506	0.996905	Cpsf4l	cleavage and polyadenylation specific factor 4-like
ENSMUSG00000036523	283.841	0.265292	0.131696	2.01442	0.0439652	0.996905	Greb1	gene regulated by estrogen in breast cancer protein
ENSMUSG00000026648	163.776	0.271523	0.134872	2.01319	0.0440942	0.996905	Dclre1c	DNA cross-link repair 1C
ENSMUSG00000020811	345.124	-0.347972	0.172861	-2.01302	0.0441128	0.996905	Wscd1	WSC domain containing 1
ENSMUSG00000028461	292.948	-0.231612	0.115102	-2.01222	0.0441962	0.996905	Ccdc107	coiled-coil domain containing 107
ENSMUSG00000047832	214.63	0.250162	0.124341	2.0119	0.0442307	0.996905	Cdca4	cell division cycle associated 4
ENSMUSG00000030335	605.92	-0.134667	0.0669504	-2.01144	0.044279	0.996905	Mrpl51	mitochondrial ribosomal protein L51
ENSMUSG00000074006	55.1894	0.660972	0.328655	2.01114	0.0443104	0.996905	Omp	olfactory marker protein
ENSMUSG00000022623	1214.7	0.198018	0.0984697	2.01095	0.0443308	0.996905	Shank3	SH3/ankyrin domain gene 3
ENSMUSG00000021268	282.229	0.394473	0.196285	2.0097	0.0444631	0.996905	Meg3	maternally expressed 3
ENSMUSG00000039745	208.816	-0.252009	0.12542	-2.00932	0.0445032	0.996905	Htatip2	HIV-1 Tat interactive protein 2
ENSMUSG00000057924	42.8363	0.333311	0.165931	2.00874	0.0445652	0.996905	NA	NA
ENSMUSG00000022641	1100.45	0.166451	0.0828708	2.00856	0.0445835	0.996905	Bbx	bobby sox HMG box containing
ENSMUSG00000105272	39.598	0.416973	0.207611	2.00844	0.0445968	0.996905	Gm43071	predicted gene 43071
ENSMUSG00000031447	14201.5	-0.0997474	0.0496945	-2.00721	0.0447273	0.996905	Lamp1	lysosomal-associated membrane protein 1
ENSMUSG00000086847	40.4471	0.424361	0.211472	2.00671	0.0447809	0.996905	Tbx3os2	T-box 3, opposite strand 2
ENSMUSG00000055923	399.007	-0.177596	0.0885243	-2.00619	0.0448365	0.996905	Aasdh	aminoadipate-semialdehyde dehydrogenase
ENSMUSG00000029073	284.779	0.273017	0.136093	2.0061	0.0448453	0.996905	Cptp	ceramide-1-phosphate transfer protein
ENSMUSG00000028688	215.237	0.311673	0.155385	2.00581	0.0448768	0.996905	Toe1	target of EGR1, member 1 (nuclear)
ENSMUSG00000085415	80.7242	-0.251628	0.125664	-2.00239	0.0452425	0.996905	Gm12060	predicted gene 12060
ENSMUSG00000070780	929.594	0.260367	0.130073	2.0017	0.0453174	0.996905	Rbm47	RNA binding motif protein 47
ENSMUSG00000029617	889.226	-0.139483	0.0696847	-2.00163	0.0453243	0.996905	Ccz1	CCZ1 vacuolar protein trafficking and biogenesis associated
ENSMUSG00000027860	410.419	-0.181088	0.0904743	-2.00154	0.0453342	0.996905	Vangl1	vang-like 1 (van gogh, Drosophila)
ENSMUSG00000004393	641.966	0.285893	0.142921	2.00035	0.0454623	0.996905	Ddx56	DEAD (Asp-Glu-Ala-Asp) box polypeptide 56
ENSMUSG00000027544	255.947	-0.241655	0.120906	-1.9987	0.045641	0.996905	Nfatc2	nuclear factor of activated T cells, cytoplasmic, calcineurin dependent 2
ENSMUSG00000038170	2128.37	0.177689	0.0889902	1.99673	0.045855	0.996905	Pde4dip	phosphodiesterase 4D interacting protein (myomegalin)
ENSMUSG00000050050	131.369	0.322507	0.161644	1.99517	0.0460239	0.996905	Ccdc158	coiled-coil domain containing 158
ENSMUSG00000020486	1336.76	0.222522	0.111631	1.99337	0.0462206	0.996905	2004-09-01	septin 4
ENSMUSG00000024659	2629.35	0.136698	0.0686456	1.99136	0.0464417	0.996905	Anxa1	annexin A1
ENSMUSG00000021013	529.675	-0.130851	0.0657315	-1.99069	0.046515	0.996905	Ttc8	tetratricopeptide repeat domain 8
ENSMUSG00000085741	399.305	0.23765	0.119397	1.99042	0.0465451	0.996905	5430405H02Rik	RIKEN cDNA 5430405H02 gene
ENSMUSG00000009828	365.189	-0.170114	0.0855047	-1.98952	0.0466433	0.996905	Ick	intestinal cell kinase
ENSMUSG00000023249	189.329	0.288734	0.145166	1.98899	0.0467022	0.996905	Parp3	poly (ADP-ribose) polymerase family, member 3
ENSMUSG00000061479	921.325	-0.146836	0.0738429	-1.98849	0.0467575	0.996905	Snrpa	small nuclear ribonucleoprotein polypeptide A
ENSMUSG00000037526	504.315	0.156664	0.0787873	1.98844	0.0467633	0.996905	Atg14	autophagy related 14
ENSMUSG00000028041	3112.51	-0.195414	0.0982821	-1.98829	0.0467792	0.996905	Adam15	a disintegrin and metallopeptidase domain 15 (metargidin)
ENSMUSG00000004096	1388.73	-0.121673	0.0611955	-1.98826	0.0467829	0.996905	Cwc15	CWC15 spliceosome-associated protein
ENSMUSG00000039886	840.869	-0.196974	0.0991435	-1.98676	0.0469493	0.996905	Tmem120a	transmembrane protein 120A
ENSMUSG00000097187	15.9453	0.693837	0.349375	1.98594	0.0470404	0.996905	Gm19426	predicted gene, 19426
ENSMUSG00000020873	934.756	-0.138396	0.0697238	-1.98492	0.047153	0.996905	Slc35b1	solute carrier family 35, member B1
ENSMUSG00000031916	727.927	0.182231	0.0918395	1.98423	0.0472299	0.996905	Cog8	component of oligomeric golgi complex 8
ENSMUSG00000021458	715.917	0.232532	0.117191	1.98422	0.0472316	0.996905	2010111I01Rik	RIKEN cDNA 2010111I01 gene
ENSMUSG00000031351	1310.82	0.193162	0.0973513	1.98417	0.0472366	0.996905	Zfp185	zinc finger protein 185
ENSMUSG00000070822	165.369	-0.233777	0.117921	-1.98248	0.0474256	0.996905	Zscan18	zinc finger and SCAN domain containing 18
ENSMUSG00000002688	788.471	-0.227717	0.114887	-1.98209	0.0474686	0.996905	Prkd1	protein kinase D1
ENSMUSG00000031995	5223.38	-0.148614	0.0750251	-1.98085	0.0476079	0.996905	St14	suppression of tumorigenicity 14 (colon carcinoma)
ENSMUSG00000047821	257.536	0.325183	0.164214	1.98024	0.0476763	0.996905	Trim16	tripartite motif-containing 16
ENSMUSG00000085385	316.246	0.241648	0.122048	1.97994	0.0477105	0.996905	Snhg17	small nucleolar RNA host gene 17
ENSMUSG00000031583	424.17	0.176777	0.0893294	1.97894	0.0478228	0.996905	Wrn	Werner syndrome RecQ like helicase
ENSMUSG00000026496	1757.65	-0.112548	0.0568809	-1.97866	0.0478538	0.996905	Parp1	poly (ADP-ribose) polymerase family, member 1
ENSMUSG00000064966	8.77273	-1.12017	0.566359	-1.97784	0.0479463	0.996905	Snord15b	small nucleolar RNA, C/D box 14B
ENSMUSG00000035829	76.7995	-0.32991	0.166834	-1.97747	0.0479888	0.996905	Ppp1r26	protein phosphatase 1, regulatory subunit 26
ENSMUSG00000055172	951.946	0.152915	0.0773303	1.97742	0.0479938	0.996905	C1ra	complement component 1, r subcomponent A
ENSMUSG00000032239	627.974	-0.159629	0.0807275	-1.97738	0.0479984	0.996905	Rp9	retinitis pigmentosa 9 (human)
ENSMUSG00000064105	423.364	0.179369	0.090724	1.97709	0.0480319	0.996905	Cnnm2	cyclin M2
ENSMUSG00000032177	594.169	-0.212553	0.107561	-1.97612	0.0481409	0.996905	Pde4a	phosphodiesterase 4A, cAMP specific
ENSMUSG00000045319	1905.77	-0.142308	0.0720377	-1.97547	0.048215	0.996905	Proser2	proline and serine rich 2
ENSMUSG00000026289	885.274	0.147813	0.0748496	1.9748	0.0482908	0.996905	Atg16l1	autophagy related 16-like 1 (S, cerevisiae)
ENSMUSG00000036959	301.064	0.266183	0.134882	1.97345	0.0484448	0.996905	Bcorl1	BCL6 co-repressor-like 1
ENSMUSG00000031951	211.109	-0.183975	0.0932281	-1.97338	0.0484518	0.996905	Tmem231	transmembrane protein 231
ENSMUSG00000027684	2481.07	0.167014	0.0847461	1.97075	0.0487522	0.996905	Mecom	MDS1 and EVI1 complex locus
ENSMUSG00000021282	3185.36	0.285535	0.144887	1.97074	0.0487533	0.996905	Eif5	eukaryotic translation initiation factor 5
ENSMUSG00000070034	132.008	-0.298132	0.151359	-1.96971	0.0488717	0.996905	Sp110	Sp110 nuclear body protein
ENSMUSG00000070730	1686.69	-0.155833	0.0791493	-1.96884	0.0489712	0.996905	Rmdn3	regulator of microtubule dynamics 3
ENSMUSG00000030232	977.825	0.152205	0.0773124	1.9687	0.0489881	0.996905	Aebp2	AE binding protein 2
ENSMUSG00000039568	1084.64	0.318206	0.16165	1.96849	0.0490113	0.996905	Ubald1	UBA-like domain containing 1
ENSMUSG00000038570	41.9535	-0.392357	0.199456	-1.96713	0.0491683	0.996905	Saxo2	stabilizer of axonemal microtubules 2
ENSMUSG00000004040	2715.52	0.194399	0.0988379	1.96685	0.0492006	0.996905	Stat3	signal transducer and activator of transcription 3
ENSMUSG00000000531	115.371	0.451518	0.22964	1.9662	0.0492754	0.996905	Grasp	GRP1 (general receptor for phosphoinositides 1)-associated scaffold protein
ENSMUSG00000037486	456.076	0.288466	0.146755	1.96563	0.0493409	0.996905	Asxl2	additional sex combs like 2 (Drosophila)
ENSMUSG00000073888	118.346	-0.283979	0.144489	-1.96541	0.049367	0.996905	Ccl27a	chemokine (C-C motif) ligand 27A
ENSMUSG00000036641	313.677	0.315062	0.160377	1.96451	0.0494713	0.996905	Ccdc148	coiled-coil domain containing 148
ENSMUSG00000000385	11199.1	0.168981	0.0860721	1.96325	0.0496177	0.996905	Tmprss2	transmembrane protease, serine 2
ENSMUSG00000019761	53.0216	-0.389783	0.198815	-1.96053	0.0499335	0.996905	Krt10	keratin 10
ENSMUSG00000040312	328.612	-0.232971	0.118873	-1.95983	0.050016	0.996905	Cchcr1	coiled-coil alpha-helical rod protein 1
ENSMUSG00000035671	375.585	0.348662	0.177972	1.95909	0.0501023	0.996905	Zswim4	zinc finger SWIM-type containing 4
ENSMUSG00000085057	1107.9	0.269316	0.137497	1.9587	0.0501481	0.996905	Gm13415	predicted gene 13415
ENSMUSG00000074899	384.219	0.400977	0.20517	1.95437	0.0506579	0.996905	Sptbn5	spectrin beta, non-erythrocytic 5
ENSMUSG00000021468	1439.01	-0.0988711	0.0506172	-1.95331	0.0507828	0.996905	Sptlc1	serine palmitoyltransferase, long chain base subunit 1
ENSMUSG00000004071	1142.34	0.152076	0.0778581	1.95325	0.0507903	0.996905	Cdip1	cell death inducing Trp53 target 1
ENSMUSG00000028029	846.053	-0.116859	0.059872	-1.95182	0.0509592	0.996905	Aimp1	aminoacyl tRNA synthetase complex-interacting multifunctional protein 1
ENSMUSG00000074749	437.082	-0.194189	0.0995189	-1.95128	0.0510242	0.996905	Kiz	kizuna centrosomal protein
ENSMUSG00000003604	249.342	-0.231313	0.118549	-1.9512	0.0510333	0.996905	Aven	apoptosis, caspase activation inhibitor
ENSMUSG00000070644	66.3068	-0.37638	0.192994	-1.95021	0.0511507	0.996905	Etnk2	ethanolamine kinase 2
ENSMUSG00000027901	2410.72	0.234866	0.12045	1.94991	0.0511874	0.996905	Dennd2d	DENN/MADD domain containing 2D
ENSMUSG00000028416	3387.4	-0.104129	0.0534456	-1.94832	0.0513767	0.996905	Bag1	BCL2-associated athanogene 1
ENSMUSG00000021365	1072.75	0.209062	0.10738	1.94694	0.0515413	0.996905	Nedd9	neural precursor cell expressed, developmentally down-regulated gene 9
ENSMUSG00000039304	1714.81	0.208564	0.107256	1.94454	0.05183	0.996905	Tnfsf10	tumor necrosis factor (ligand) superfamily, member 10
ENSMUSG00000039253	1400.09	0.163489	0.0840845	1.94434	0.051855	0.996905	Fn3krp	fructosamine 3 kinase related protein
ENSMUSG00000030166	180.772	0.221985	0.114179	1.94419	0.0518729	0.996905	Rad52	RAD52 homolog, DNA repair protein
ENSMUSG00000031075	101.566	0.389844	0.200533	1.94403	0.0518914	0.996905	Ano1	anoctamin 1, calcium activated chloride channel
ENSMUSG00000074680	20.6413	0.573946	0.295249	1.94394	0.0519028	0.996905	Defb26	defensin beta 26
ENSMUSG00000031347	727.81	-0.171882	0.0884971	-1.94223	0.0521091	0.996905	Cetn2	centrin 2
ENSMUSG00000029501	806.291	-0.144017	0.0741514	-1.9422	0.0521129	0.996905	Ankle2	ankyrin repeat and LEM domain containing 2
ENSMUSG00000062054	313.563	-0.207825	0.107035	-1.94165	0.0521799	0.996905	Iah1	isoamyl acetate-hydrolyzing esterase 1 homolog
ENSMUSG00000036461	1927.05	0.202763	0.10444	1.94142	0.0522068	0.996905	Elf1	E74-like factor 1
ENSMUSG00000032733	472.18	0.339777	0.175081	1.94068	0.0522968	0.996905	Snx33	sorting nexin 33
ENSMUSG00000033629	1309.67	-0.121423	0.0625748	-1.94044	0.0523263	0.996905	Hacd3	3-hydroxyacyl-CoA dehydratase 3
ENSMUSG00000053754	1671.37	0.134342	0.0693066	1.93838	0.0525771	0.996905	Chd8	chromodomain helicase DNA binding protein 8
ENSMUSG00000060373	3696.2	-0.145324	0.0750136	-1.9373	0.0527084	0.996905	Hnrnpc	heterogeneous nuclear ribonucleoprotein C
ENSMUSG00000050821	113.642	0.329609	0.170141	1.93727	0.0527126	0.996905	Fam131a	family with sequence similarity 131, member A
ENSMUSG00000015702	980.274	0.304537	0.15724	1.93677	0.052774	0.996905	Anxa9	annexin A9
ENSMUSG00000029998	7541.83	0.123336	0.0637566	1.93448	0.0530543	0.996905	Pcyox1	prenylcysteine oxidase 1
ENSMUSG00000038677	283.622	0.405423	0.209751	1.93288	0.0532514	0.996905	Scube3	signal peptide, CUB domain, EGF-like 3
ENSMUSG00000051550	352.097	-0.172184	0.0890826	-1.93286	0.0532534	0.996905	Zfp579	zinc finger protein 579
ENSMUSG00000020866	525.684	-0.443676	0.229564	-1.93269	0.0532745	0.996905	Cacna1g	calcium channel, voltage-dependent, T type, alpha 1G subunit
ENSMUSG00000101438	483.227	0.147889	0.076572	1.93137	0.0534374	0.996905	Gm19412	predicted gene, 19412
ENSMUSG00000026755	1001.59	-0.122817	0.0635906	-1.93137	0.0534374	0.996905	Arpc5l	actin related protein 2/3 complex, subunit 5-like
ENSMUSG00000027248	7574.42	-0.138127	0.071518	-1.93136	0.0534383	0.996905	Pdia3	protein disulfide isomerase associated 3
ENSMUSG00000056313	353.04	0.250325	0.129674	1.93042	0.0535548	0.996905	1810011O10Rik	RIKEN cDNA 1810011O10 gene
ENSMUSG00000054178	34.5625	0.446756	0.23156	1.92934	0.0536892	0.996905	Gm9938	predicted gene 9938
ENSMUSG00000097651	10.2023	-1.08586	0.563451	-1.92716	0.0539594	0.996905	4930461G14Rik	RIKEN cDNA 4930461G14 gene
ENSMUSG00000029126	49.4215	0.372181	0.193141	1.92699	0.0539804	0.996905	Nsg1	neuron specific gene family member 1
ENSMUSG00000028633	486.118	0.190103	0.0987022	1.92603	0.0541008	0.996905	Ctps	cytidine 5'-triphosphate synthase
ENSMUSG00000085403	16.885	0.692527	0.359785	1.92483	0.0542501	0.996905	Gm13068	predicted gene 13068
ENSMUSG00000040681	2442.03	-0.13221	0.0686983	-1.92451	0.0542909	0.996905	Hmgn1	high mobility group nucleosomal binding domain 1
ENSMUSG00000021669	1346.27	0.239447	0.124484	1.92351	0.0544162	0.996905	Col4a3bp	collagen, type IV, alpha 3 (Goodpasture antigen) binding protein
ENSMUSG00000032872	1270.44	-0.145257	0.0756111	-1.92111	0.0547178	0.996905	Cyb5r4	cytochrome b5 reductase 4
ENSMUSG00000036853	80.2976	0.863599	0.449561	1.92098	0.0547341	0.996905	Mcoln3	mucolipin 3
ENSMUSG00000057706	78.0449	-0.395932	0.206134	-1.92075	0.054763	0.996905	Mex3b	mex3 RNA binding family member B
ENSMUSG00000020629	550.434	-0.154286	0.0804501	-1.91779	0.0551376	0.996905	Adi1	acireductone dioxygenase 1
ENSMUSG00000059820	401.974	0.218776	0.1141	1.91741	0.0551857	0.996905	AU019823	expressed sequence AU019823
ENSMUSG00000060336	83.9922	0.341227	0.178047	1.9165	0.0553012	0.996905	Zfp937	zinc finger protein 937
ENSMUSG00000021143	1523.97	-0.134963	0.0704288	-1.91631	0.0553257	0.996905	Pacs2	phosphofurin acidic cluster sorting protein 2
ENSMUSG00000046223	902.772	0.285272	0.149099	1.91331	0.0557089	0.996905	Plaur	plasminogen activator, urokinase receptor
ENSMUSG00000001999	164.942	-0.20971	0.109619	-1.91308	0.055738	0.996905	Blvra	biliverdin reductase A
ENSMUSG00000002409	417.155	0.469869	0.245632	1.9129	0.0557607	0.996905	Dyrk1b	dual-specificity tyrosine-(Y)-phosphorylation regulated kinase 1b
ENSMUSG00000027078	527.063	0.159211	0.0832459	1.91254	0.0558074	0.996905	Ube2l6	ubiquitin-conjugating enzyme E2L 6
ENSMUSG00000045725	131.918	0.282755	0.147879	1.91207	0.0558671	0.996905	Prr15	proline rich 15
ENSMUSG00000062175	433.91	0.246575	0.128981	1.91172	0.0559123	0.996905	Tgif2	TGFB-induced factor homeobox 2
ENSMUSG00000017679	553.7	0.190472	0.0996468	1.91147	0.0559437	0.996905	Ttpal	tocopherol (alpha) transfer protein-like
ENSMUSG00000035311	1338.02	-0.138684	0.0725557	-1.91142	0.0559507	0.996905	Gnptab	N-acetylglucosamine-1-phosphate transferase, alpha and beta subunits
ENSMUSG00000005413	93.3084	0.477026	0.249684	1.91052	0.0560664	0.996905	Hmox1	heme oxygenase 1
ENSMUSG00000039676	14.8102	-0.755286	0.395962	-1.90747	0.0564593	0.996905	Capsl	calcyphosine-like
ENSMUSG00000034593	735.448	-0.144982	0.0760117	-1.90737	0.0564731	0.996905	Myo5a	myosin VA
ENSMUSG00000041215	1096.63	0.161683	0.0847869	1.90693	0.0565295	0.996905	Yeats2	YEATS domain containing 2
ENSMUSG00000005102	1380.61	0.241577	0.126768	1.90566	0.0566945	0.996905	Eif2ak4	eukaryotic translation initiation factor 2 alpha kinase 4
ENSMUSG00000047187	2769.18	-0.149739	0.078578	-1.90561	0.056701	0.996905	Rab2a	RAB2A, member RAS oncogene family
ENSMUSG00000023795	179.586	0.340583	0.178822	1.90459	0.0568333	0.996905	Pisd-ps2	phosphatidylserine decarboxylase, pseudogene 2
ENSMUSG00000072258	261.58	0.255508	0.13417	1.90436	0.0568629	0.996905	Taf1a	TATA-box binding protein associated factor, RNA polymerase I, A
ENSMUSG00000054715	173.148	0.360331	0.189282	1.90367	0.0569528	0.996905	Zscan22	zinc finger and SCAN domain containing 22
ENSMUSG00000054387	1254.94	0.181202	0.0952393	1.9026	0.0570933	0.996905	Mdm4	transformed mouse 3T3 cell double minute 4
ENSMUSG00000058715	38.7405	-0.596922	0.313911	-1.90156	0.0572284	0.996905	Fcer1g	Fc receptor, IgE, high affinity I, gamma polypeptide
ENSMUSG00000054021	119.957	-0.334321	0.175866	-1.901	0.0573023	0.996905	Sirt5	sirtuin 5
ENSMUSG00000022221	95.8213	0.260337	0.136964	1.90077	0.0573325	0.996905	Ripk3	receptor-interacting serine-threonine kinase 3
ENSMUSG00000027777	309.738	-0.207866	0.10936	-1.90074	0.057336	0.996905	Schip1	schwannomin interacting protein 1
ENSMUSG00000069808	205.358	0.227653	0.119852	1.89945	0.0575047	0.996905	Fam57a	family with sequence similarity 57, member A
ENSMUSG00000073434	398.485	-0.175551	0.0924255	-1.89938	0.057515	0.996905	Wdr90	WD repeat domain 90
ENSMUSG00000032374	1282.47	0.255819	0.134728	1.89878	0.0575933	0.996905	Plod2	procollagen lysine, 2-oxoglutarate 5-dioxygenase 2
ENSMUSG00000044317	372.04	0.193615	0.10199	1.89838	0.057646	0.996905	Gpr4	G protein-coupled receptor 4
ENSMUSG00000041961	310.774	0.228646	0.120479	1.8978	0.0577219	0.996905	Znrf3	zinc and ring finger 3
ENSMUSG00000063019	344.35	0.146955	0.0774482	1.89746	0.0577674	0.996905	Manbal	mannosidase, beta A, lysosomal-like
ENSMUSG00000086216	532.269	-0.193411	0.101932	-1.89746	0.0577675	0.996905	Gm13610	predicted gene 13610
ENSMUSG00000019796	327.367	-0.207098	0.109153	-1.89732	0.0577863	0.996905	Lrp11	low density lipoprotein receptor-related protein 11
ENSMUSG00000030220	2990.22	-0.163777	0.0863768	-1.89608	0.0579497	0.996905	Arhgdib	Rho, GDP dissociation inhibitor (GDI) beta
ENSMUSG00000026473	1162.55	0.266562	0.140645	1.89528	0.0580552	0.996905	Glul	glutamate-ammonia ligase (glutamine synthetase)
ENSMUSG00000043336	551.314	0.243242	0.128462	1.89349	0.0582926	0.996905	Filip1l	filamin A interacting protein 1-like
ENSMUSG00000030945	102.774	0.530068	0.279954	1.89341	0.0583031	0.996905	Acsm2	acyl-CoA synthetase medium-chain family member 2
ENSMUSG00000006411	75.4955	0.264339	0.139634	1.89308	0.0583471	0.996905	Nectin4	nectin cell adhesion molecule 4
ENSMUSG00000024764	523.857	0.274527	0.145099	1.892	0.0584909	0.996905	Naa40	N(alpha)-acetyltransferase 40, NatD catalytic subunit
ENSMUSG00000030811	633.663	0.158558	0.0838129	1.89181	0.058516	0.996905	Fbxl19	F-box and leucine-rich repeat protein 19
ENSMUSG00000020782	3090.45	0.156232	0.0826401	1.89051	0.0586902	0.996905	Llgl2	lethal giant larvae homolog 2 (Drosophila)
ENSMUSG00000010110	1134.96	0.102554	0.0542815	1.8893	0.0588519	0.996905	Stx5a	syntaxin 5A
ENSMUSG00000072688	15.5225	0.651662	0.344925	1.88929	0.0588532	0.996905	Gm10399	predicted gene 10399
ENSMUSG00000096929	914.182	0.441539	0.233715	1.88922	0.0588623	0.996905	A330023F24Rik	RIKEN cDNA A330023F24 gene
ENSMUSG00000026687	1062.84	-0.127794	0.0676638	-1.88865	0.0589382	0.996905	Aldh9a1	aldehyde dehydrogenase 9, subfamily A1
ENSMUSG00000044617	389.836	0.202292	0.107129	1.88829	0.0589867	0.996905	Zbtb39	zinc finger and BTB domain containing 39
ENSMUSG00000021774	653.269	-0.157121	0.0832573	-1.88717	0.0591376	0.996905	Ube2e1	ubiquitin-conjugating enzyme E2E 1
ENSMUSG00000037016	977.157	0.271923	0.144107	1.88695	0.0591675	0.996905	Frem2	Fras1 related extracellular matrix protein 2
ENSMUSG00000032309	835.573	-0.108014	0.0572946	-1.88524	0.0593979	0.996905	Fbxo22	F-box protein 22
ENSMUSG00000031070	112.062	0.33136	0.175839	1.88445	0.0595036	0.996905	Mrgprf	MAS-related GPR, member F
ENSMUSG00000024457	1048.23	0.148692	0.0789233	1.884	0.059565	0.996905	Trim26	tripartite motif-containing 26
ENSMUSG00000016921	2108.7	0.194715	0.10336	1.88385	0.0595846	0.996905	Srsf6	serine/arginine-rich splicing factor 6
ENSMUSG00000107331	50.9316	0.38704	0.205464	1.88374	0.0596005	0.996905	Gm42732	predicted gene 42732
ENSMUSG00000021000	3085.08	-0.108817	0.0577674	-1.88371	0.0596038	0.996905	Ctage5	melanoma inhibitory activity 2
ENSMUSG00000053985	77.8226	0.288435	0.153121	1.88371	0.0596042	0.996905	Zfp14	zinc finger protein 14
ENSMUSG00000054115	64.5329	0.314234	0.166842	1.88342	0.0596437	0.996905	Skp2	S-phase kinase-associated protein 2 (p45)
ENSMUSG00000096573	34.8261	-0.525145	0.278836	-1.88335	0.0596529	0.996905	1700009J07Rik	RIKEN cDNA 1700009J07 gene
ENSMUSG00000027281	190.392	0.243317	0.129198	1.8833	0.0596602	0.996905	Slx4ip	SLX4 interacting protein
ENSMUSG00000058022	287.211	-0.203153	0.107872	-1.88328	0.0596626	0.996905	Adtrp	androgen dependent TFPI regulating protein
ENSMUSG00000036845	260.433	0.302105	0.16043	1.88309	0.0596882	0.996905	Lin37	lin-37 homolog (C, elegans)
ENSMUSG00000056429	4815.09	-0.102838	0.0546205	-1.88277	0.0597315	0.996905	Tgoln1	trans-golgi network protein
ENSMUSG00000027317	20.211	-0.69433	0.368854	-1.8824	0.0597823	0.996905	Ppp1r14d	protein phosphatase 1, regulatory (inhibitor) subunit 14D
ENSMUSG00000016253	765.539	-0.148584	0.0789445	-1.88213	0.0598184	0.996905	Nelfcd	negative elongation factor complex member C/D, Th1l
ENSMUSG00000049323	516.294	0.268747	0.142825	1.88165	0.0598839	0.996905	Smcr8	Smith-Magenis syndrome chromosome region, candidate 8 homolog (human)
ENSMUSG00000014418	1992.32	0.0957476	0.0508862	1.8816	0.0598902	0.996905	Hps5	HPS5, biogenesis of lysosomal organelles complex 2 subunit 2
ENSMUSG00000066258	468.903	0.161779	0.0860335	1.88042	0.0600508	0.996905	Trim12a	tripartite motif-containing 12A
ENSMUSG00000024063	3065.16	0.149124	0.0794626	1.87665	0.0605661	0.996905	Lbh	limb-bud and heart
ENSMUSG00000025049	132.21	0.225077	0.119948	1.87645	0.0605939	0.996905	Taf5	TATA-box binding protein associated factor 5
ENSMUSG00000019846	794.556	0.184964	0.09858	1.87628	0.0606167	0.996905	Lama4	laminin, alpha 4
ENSMUSG00000034041	47.3588	0.487352	0.259773	1.87607	0.0606453	0.996905	Lyl1	lymphoblastomic leukemia 1
ENSMUSG00000021668	445.436	0.180888	0.0964455	1.87555	0.0607172	0.996905	Polk	polymerase (DNA directed), kappa
ENSMUSG00000038291	655.958	-0.163041	0.0869453	-1.87521	0.0607632	0.996905	Snx25	sorting nexin 25
ENSMUSG00000024942	4400.32	-0.116638	0.062205	-1.87505	0.0607853	0.996905	Capn1	calpain 1
ENSMUSG00000023030	824.533	0.1476	0.0788008	1.87308	0.0610575	0.996905	Slc11a2	solute carrier family 11 (proton-coupled divalent metal ion transporters), member 2
ENSMUSG00000024427	154.147	0.45189	0.241265	1.873	0.0610682	0.996905	Spry4	sprouty homolog 4 (Drosophila)
ENSMUSG00000090952	210.093	-0.242809	0.129641	-1.87293	0.061078	0.996905	Gm17251	predicted gene, 17251
ENSMUSG00000022206	118.518	-0.330882	0.176675	-1.87283	0.0610918	0.996905	Npr3	natriuretic peptide receptor 3
ENSMUSG00000062040	112.903	0.433712	0.231806	1.87101	0.0613438	0.996905	Zfp27	zinc finger protein 27
ENSMUSG00000085829	45.7827	-0.341959	0.182945	-1.86919	0.0615963	0.996905	Gm4285	predicted gene 4285
ENSMUSG00000026031	2338.3	0.209908	0.112339	1.86852	0.0616895	0.996905	Cflar	CASP8 and FADD-like apoptosis regulator
ENSMUSG00000014361	1107.43	0.124817	0.0668007	1.8685	0.061692	0.996905	Mertk	c-mer proto-oncogene tyrosine kinase
ENSMUSG00000060206	934.878	0.136924	0.0733042	1.86788	0.0617788	0.996905	Zfp462	zinc finger protein 462
ENSMUSG00000027639	973.156	0.143771	0.0769821	1.86759	0.0618186	0.996905	Samhd1	SAM domain and HD domain, 1
ENSMUSG00000026135	331.796	0.237583	0.127223	1.86744	0.0618396	0.996905	Zfp142	zinc finger protein 142
ENSMUSG00000034602	4991.15	0.175774	0.0941338	1.86728	0.0618622	0.996905	Mon2	MON2 homolog, regulator of endosome to Golgi trafficking
ENSMUSG00000020790	1751.23	0.129097	0.0691413	1.86715	0.0618804	0.996905	Ankfy1	ankyrin repeat and FYVE domain containing 1
ENSMUSG00000039166	194.024	-0.306566	0.164217	-1.86684	0.061924	0.996905	Akap7	A kinase (PRKA) anchor protein 7
ENSMUSG00000042359	400.547	-0.220342	0.118041	-1.86665	0.0619506	0.996905	Osbpl6	oxysterol binding protein-like 6
ENSMUSG00000029911	701.363	-0.132558	0.0710249	-1.86635	0.061992	0.996905	Ssbp1	single-stranded DNA binding protein 1
ENSMUSG00000053647	417.687	0.334316	0.179179	1.86581	0.0620673	0.996905	Gper1	G protein-coupled estrogen receptor 1
ENSMUSG00000050105	47.3765	0.36934	0.198	1.86536	0.0621314	0.996905	Grrp1	glycine/arginine rich protein 1
ENSMUSG00000025287	860.634	0.128971	0.0691563	1.86492	0.0621922	0.996905	Acot9	acyl-CoA thioesterase 9
ENSMUSG00000026502	357.021	0.210584	0.112926	1.8648	0.0622092	0.996905	Desi2	desumoylating isopeptidase 2
ENSMUSG00000086859	243.548	-0.288331	0.154701	-1.86379	0.0623512	0.996905	Snhg20	small nucleolar RNA host gene 20
ENSMUSG00000026274	79.3123	0.36885	0.197965	1.86321	0.0624328	0.996905	Pask	PAS domain containing serine/threonine kinase
ENSMUSG00000100037	221.502	0.252667	0.135644	1.86272	0.062502	0.996905	Gm29103	predicted gene 29103
ENSMUSG00000102234	839.377	-0.150053	0.0805666	-1.86247	0.0625367	0.996905	Gm37885	predicted gene, 37885
ENSMUSG00000022324	1302.5	0.188724	0.10137	1.86172	0.062642	0.996905	Matn2	matrilin 2
ENSMUSG00000002870	405.278	-0.17016	0.0914004	-1.8617	0.0626452	0.996905	Mcm2	minichromosome maintenance complex component 2
ENSMUSG00000020990	6472.89	0.158879	0.0853846	1.86074	0.0627808	0.996905	Cdkl1	cyclin-dependent kinase-like 1 (CDC2-related kinase)
ENSMUSG00000031703	2348.45	-0.133553	0.0718353	-1.85915	0.0630062	0.996905	Itfg1	integrin alpha FG-GAP repeat containing 1
ENSMUSG00000026483	1419.79	0.385253	0.207538	1.8563	0.0634105	0.996905	Fam129a	family with sequence similarity 129, member A
ENSMUSG00000020023	1101.63	-0.145739	0.0785214	-1.85604	0.0634483	0.996905	Tmcc3	transmembrane and coiled coil domains 3
ENSMUSG00000042423	1324.81	0.188369	0.101499	1.85588	0.0634709	0.996905	Fbrs	fibrosin
ENSMUSG00000022425	3473.46	-0.233585	0.125888	-1.8555	0.0635245	0.996905	Enpp2	ectonucleotide pyrophosphatase/phosphodiesterase 2
ENSMUSG00000021037	1298.86	-0.105856	0.0570718	-1.85479	0.0636264	0.996905	Ahsa1	AHA1, activator of heat shock protein ATPase 1
ENSMUSG00000028914	717.488	-0.127853	0.0689553	-1.85414	0.0637195	0.996905	Casp9	caspase 9
ENSMUSG00000029729	605.721	0.217779	0.117471	1.85389	0.0637552	0.996905	Zkscan1	zinc finger with KRAB and SCAN domains 1
ENSMUSG00000000216	173.984	0.594078	0.320501	1.85359	0.0637977	0.996905	Scnn1g	sodium channel, nonvoltage-gated 1 gamma
ENSMUSG00000071532	11.103	-0.755969	0.408046	-1.85266	0.0639314	0.996905	Gm10335	predicted gene 10335
ENSMUSG00000052544	147.326	-0.346213	0.186889	-1.8525	0.0639535	0.996905	St6galnac3	ST6 (alpha-N-acetyl-neuraminyl-2,3-beta-galactosyl-1,3)-N-acetylgalactosaminide alpha-2,6-sialyltransferase 3
ENSMUSG00000086382	14.5889	-0.54705	0.295317	-1.85242	0.0639657	0.996905	Chrna1os	cholinergic receptor, nicotinic, alpha polypeptide 1 (muscle), opposite strand
ENSMUSG00000054051	638.903	0.14836	0.080116	1.85181	0.0640533	0.996905	Ercc6	excision repair cross-complementing rodent repair deficiency, complementation group 6
ENSMUSG00000036368	79.9058	-0.327676	0.176987	-1.85142	0.0641096	0.996905	Rmdn2	regulator of microtubule dynamics 2
ENSMUSG00000014846	35.3701	-0.51499	0.278223	-1.851	0.0641696	0.996905	Tppp3	tubulin polymerization-promoting protein family member 3
ENSMUSG00000062981	684.313	-0.152558	0.0824246	-1.85089	0.0641861	0.996905	Mrpl42	mitochondrial ribosomal protein L42
ENSMUSG00000104376	54.5755	0.360534	0.194801	1.85078	0.0642009	0.996905	Gm37516	predicted gene, 37516
ENSMUSG00000038342	2214.99	0.0986518	0.0533206	1.85016	0.0642901	0.996905	Mlxip	MLX interacting protein
ENSMUSG00000020956	141.197	0.210587	0.113831	1.85	0.0643136	0.996905	Dtd2	D-tyrosyl-tRNA deacylase 2
ENSMUSG00000031103	325.859	0.199131	0.107651	1.84977	0.0643462	0.996905	Elf4	E74-like factor 4 (ets domain transcription factor)
ENSMUSG00000035048	545.99	-0.179256	0.0969198	-1.84953	0.064382	0.996905	Anapc13	anaphase promoting complex subunit 13
ENSMUSG00000033538	46.006	0.482423	0.260875	1.84925	0.0644215	0.996905	Casp4	caspase 4, apoptosis-related cysteine peptidase
ENSMUSG00000031770	1366.88	0.258322	0.139704	1.84907	0.064448	0.996905	Herpud1	homocysteine-inducible, endoplasmic reticulum stress-inducible, ubiquitin-like domain member 1
ENSMUSG00000102201	18.5824	0.766418	0.414524	1.84891	0.0644707	0.996905	Gm36956	predicted gene, 36956
ENSMUSG00000028383	974.543	-0.121567	0.0657587	-1.84868	0.0645045	0.996905	Hsdl2	hydroxysteroid dehydrogenase like 2
ENSMUSG00000090222	45.3326	-0.444866	0.240643	-1.84865	0.0645077	0.996905	Ifi203-ps	interferon activated gene 203, pseudogene
ENSMUSG00000029016	428.219	0.178353	0.0965074	1.84808	0.0645911	0.996905	Clcn6	chloride channel, voltage-sensitive 6
ENSMUSG00000036580	237.685	0.177339	0.096017	1.84696	0.0647535	0.996905	Spg20	spastic paraplegia 20, spartin (Troyer syndrome) homolog (human)
ENSMUSG00000040562	15791.4	-0.159661	0.0864556	-1.84675	0.0647839	0.996905	Gstm2	glutathione S-transferase, mu 2
ENSMUSG00000020802	674.302	0.18525	0.100324	1.84652	0.0648166	0.996905	Ube2o	ubiquitin-conjugating enzyme E2O
ENSMUSG00000063146	652.061	-0.217008	0.117547	-1.84614	0.0648721	0.996905	Clip2	CAP-GLY domain containing linker protein 2
ENSMUSG00000050605	145.891	0.310801	0.168375	1.84588	0.0649094	0.996905	Zfp61	zinc finger protein 61
ENSMUSG00000073987	797.811	-0.182276	0.0988059	-1.84479	0.0650677	0.996905	Ggh	gamma-glutamyl hydrolase
ENSMUSG00000046230	572.753	0.191349	0.103773	1.84392	0.0651946	0.996905	Vps13a	vacuolar protein sorting 13A
ENSMUSG00000066233	90.8931	-0.251952	0.136649	-1.84379	0.0652144	0.996905	Tmem42	transmembrane protein 42
ENSMUSG00000097183	28.0299	-0.500905	0.27168	-1.84373	0.0652219	0.996905	Gm17501	predicted gene, 17501
ENSMUSG00000030469	176.899	0.328483	0.178163	1.84372	0.0652233	0.996905	Zfp719	zinc finger protein 719
ENSMUSG00000092386	619.637	-0.103878	0.0563454	-1.84359	0.0652428	0.996905	Gm20536	predicted gene 20536
ENSMUSG00000036099	601.874	-0.131607	0.0714173	-1.84279	0.065359	0.996905	Vezt	vezatin, adherens junctions transmembrane protein
ENSMUSG00000038296	1015.05	0.15541	0.0843544	1.84235	0.0654242	0.996905	Galnt18	UDP-N-acetyl-alpha-D-galactosamine:polypeptide N-acetylgalactosaminyltransferase 18
ENSMUSG00000028651	521.303	0.142767	0.0775028	1.84209	0.0654619	0.996905	Ppie	peptidylprolyl isomerase E (cyclophilin E)
ENSMUSG00000039221	438.299	0.234972	0.127655	1.84067	0.0656693	0.996905	Rpl22l1	ribosomal protein L22 like 1
ENSMUSG00000020715	987.578	0.127549	0.0692955	1.84066	0.0656716	0.996905	Ern1	endoplasmic reticulum (ER) to nucleus signalling 1
ENSMUSG00000042787	108.351	0.335667	0.182379	1.84049	0.0656969	0.996905	Exog	endo/exonuclease (5'-3'), endonuclease G-like
ENSMUSG00000029156	296.926	-0.168859	0.0917478	-1.84047	0.0656989	0.996905	Sgcb	sarcoglycan, beta (dystrophin-associated glycoprotein)
ENSMUSG00000021248	3121.45	-0.096496	0.0524461	-1.83991	0.0657819	0.996905	Tmed10	transmembrane p24 trafficking protein 10
ENSMUSG00000097354	109.52	-0.288877	0.157009	-1.83987	0.0657872	0.996905	2310001H17Rik	RIKEN cDNA 2310001H17 gene
ENSMUSG00000029392	746.649	0.170565	0.0927358	1.83925	0.0658777	0.996905	Rilpl1	Rab interacting lysosomal protein-like 1
ENSMUSG00000079055	141.186	0.41568	0.226146	1.8381	0.0660475	0.996905	Slc8a3	solute carrier family 8 (sodium/calcium exchanger), member 3
ENSMUSG00000056919	313.887	0.195576	0.106441	1.83741	0.0661497	0.996905	Cep162	centrosomal protein 162
ENSMUSG00000031774	686.94	0.112928	0.0614613	1.83738	0.0661534	0.996905	Fam192a	family with sequence similarity 192, member A
ENSMUSG00000022214	7355.11	0.112189	0.0610691	1.83708	0.0661982	0.996905	Dcaf11	DDB1 and CUL4 associated factor 11
ENSMUSG00000080059	12.2394	0.581812	0.316721	1.83699	0.0662115	0.996905	Rps19-ps3	ribosomal protein S19, pseudogene 3
ENSMUSG00000016763	510.647	-0.234413	0.127674	-1.83603	0.0663538	0.996905	Scube1	signal peptide, CUB domain, EGF-like 1
ENSMUSG00000054520	77.8966	0.412437	0.224649	1.83592	0.0663702	0.996905	Sh3bp2	SH3-domain binding protein 2
ENSMUSG00000004347	1332.74	0.217977	0.118777	1.83518	0.0664789	0.996905	Pde1c	phosphodiesterase 1C
ENSMUSG00000024789	1723.03	-0.111253	0.0606427	-1.83457	0.0665693	0.996905	Jak2	Janus kinase 2
ENSMUSG00000086725	88.4561	0.234162	0.12788	1.8311	0.067085	0.996905	A630052C17Rik	RIKEN cDNA A630052C17 gene
ENSMUSG00000007837	490.985	-0.105187	0.057456	-1.83074	0.0671387	0.996905	Prrg2	proline-rich Gla (G-carboxyglutamic acid) polypeptide 2
ENSMUSG00000034889	537.01	0.177063	0.0968817	1.82762	0.067606	0.996905	Cactin	cactin, spliceosome C complex subunit
ENSMUSG00000075576	229.811	-0.199164	0.108992	-1.82733	0.0676495	0.996905	Gm12359	predicted gene 12359
ENSMUSG00000047238	218.961	-0.19205	0.105147	-1.82649	0.0677769	0.996905	Mageh1	melanoma antigen, family H, 1
ENSMUSG00000047592	109.104	0.321629	0.176133	1.82606	0.0678412	0.996905	Nxpe5	neurexophilin and PC-esterase domain family, member 5
ENSMUSG00000044562	663.414	0.245725	0.134574	1.82594	0.0678598	0.996905	Rasip1	Ras interacting protein 1
ENSMUSG00000013766	23.9397	0.5104	0.279533	1.8259	0.067865	0.996905	Ly6g6e	lymphocyte antigen 6 complex, locus G6E
ENSMUSG00000026150	1585.42	0.122788	0.0672909	1.82473	0.0680415	0.996905	Mff	mitochondrial fission factor
ENSMUSG00000030256	87.919	-0.407468	0.223362	-1.82425	0.0681137	0.996905	Bhlhe41	basic helix-loop-helix family, member e41
ENSMUSG00000030208	240.432	0.256764	0.14081	1.82347	0.0682317	0.996905	Emp1	epithelial membrane protein 1
ENSMUSG00000039089	148.944	-0.381864	0.209443	-1.82323	0.068268	0.996905	L3mbtl3	l(3)mbt-like 3 (Drosophila)
ENSMUSG00000021476	759.919	-0.173654	0.0952865	-1.82244	0.068388	0.996905	Habp4	hyaluronic acid binding protein 4
ENSMUSG00000034981	843.075	0.137209	0.0753076	1.82198	0.0684581	0.996905	Parm1	prostate androgen-regulated mucin-like protein 1
ENSMUSG00000027533	301.434	-0.182284	0.100106	-1.82091	0.0686211	0.996905	Fabp5	fatty acid binding protein 5, epidermal
ENSMUSG00000026921	1546.17	0.185278	0.101771	1.82053	0.0686777	0.996905	Egfl7	EGF-like domain 7
ENSMUSG00000068130	34.0614	0.476792	0.261897	1.82053	0.068678	0.996905	Zfp442	zinc finger protein 442
ENSMUSG00000013698	3083.04	-0.148341	0.0814962	-1.82022	0.0687251	0.996905	Pea15a	phosphoprotein enriched in astrocytes 15A
ENSMUSG00000031935	625.432	0.172699	0.0948874	1.82004	0.0687525	0.996905	Med17	mediator complex subunit 17
ENSMUSG00000051124	75.2269	0.297914	0.163806	1.8187	0.0689566	0.996905	Gimap9	GTPase, IMAP family member 9
ENSMUSG00000024483	2168.09	0.123718	0.0680301	1.81857	0.0689765	0.996905	Ankhd1	ankyrin repeat and KH domain containing 1
ENSMUSG00000004207	19011.7	-0.118112	0.0649675	-1.81802	0.0690613	0.996905	Psap	prosaposin
ENSMUSG00000024833	368.686	0.224154	0.123318	1.81769	0.0691108	0.996905	Pola2	polymerase (DNA directed), alpha 2
ENSMUSG00000025178	1292.61	0.12725	0.0700446	1.81669	0.0692642	0.996905	Pi4k2a	phosphatidylinositol 4-kinase type 2 alpha
ENSMUSG00000038618	782.972	0.182998	0.100738	1.81657	0.0692828	0.996905	Rassf7	Ras association (RalGDS/AF-6) domain family (N-terminal) member 7
ENSMUSG00000034320	741.799	0.275974	0.151943	1.81631	0.0693232	0.996905	Slc26a2	solute carrier family 26 (sulfate transporter), member 2
ENSMUSG00000022061	74.9274	0.612671	0.337355	1.8161	0.0693549	0.996905	Nkx3-1	NK-3 transcription factor, locus 1 (Drosophila)
ENSMUSG00000048701	1137.06	-0.1683	0.0926828	-1.81587	0.0693899	0.996905	Ccdc6	coiled-coil domain containing 6
ENSMUSG00000106891	28.6765	0.443817	0.244435	1.81568	0.0694192	0.996905	Gm43460	predicted gene 43460
ENSMUSG00000014245	408.787	0.187319	0.10319	1.81527	0.0694818	0.996905	Pigl	phosphatidylinositol glycan anchor biosynthesis, class L
ENSMUSG00000034807	1338.38	-0.118514	0.0652956	-1.81503	0.0695186	0.996905	Colgalt1	collagen beta(1-O)galactosyltransferase 1
ENSMUSG00000021811	567.66	-0.12767	0.0703463	-1.81488	0.0695428	0.996905	Dnajc9	DnaJ heat shock protein family (Hsp40) member C9
ENSMUSG00000031955	1941.17	0.153524	0.084614	1.8144	0.0696164	0.996905	Bcar1	breast cancer anti-estrogen resistance 1
ENSMUSG00000047250	3351.71	0.182162	0.100398	1.8144	0.0696164	0.996905	Ptgs1	prostaglandin-endoperoxide synthase 1
ENSMUSG00000030800	845.18	0.268036	0.147737	1.81427	0.0696355	0.996905	Prss8	protease, serine 8 (prostasin)
ENSMUSG00000003402	3250.92	-0.157064	0.0865998	-1.81367	0.0697283	0.996905	Prkcsh	protein kinase C substrate 80K-H
ENSMUSG00000004267	56.377	0.459827	0.25362	1.81306	0.0698231	0.996905	Eno2	enolase 2, gamma neuronal
ENSMUSG00000037509	118.395	-0.276307	0.152411	-1.81291	0.0698456	0.996905	Arhgef4	Rho guanine nucleotide exchange factor (GEF) 4
ENSMUSG00000022234	3184.28	-0.0902326	0.049782	-1.81255	0.0699007	0.996905	Cct5	chaperonin containing Tcp1, subunit 5 (epsilon)
ENSMUSG00000064370	45320.3	-0.187057	0.103284	-1.8111	0.0701258	0.996905	mt-Cytb	mitochondrially encoded cytochrome b
ENSMUSG00000028028	84.2123	0.364595	0.201337	1.81087	0.0701614	0.996905	Alpk1	alpha-kinase 1
ENSMUSG00000036819	161.961	0.361858	0.200118	1.80822	0.0705716	0.996905	Jmjd4	jumonji domain containing 4
ENSMUSG00000079037	717.262	-0.128325	0.0709882	-1.80769	0.0706541	0.996905	Prnp	prion protein
ENSMUSG00000023873	50.3715	-0.324771	0.179702	-1.80728	0.070719	0.996905	1700010I14Rik	RIKEN cDNA 1700010I14 gene
ENSMUSG00000022125	684.917	-0.151211	0.0836724	-1.80718	0.0707339	0.996905	Cln5	ceroid-lipofuscinosis, neuronal 5
ENSMUSG00000064373	1330.26	-0.191567	0.106028	-1.80677	0.0707983	0.996905	Selenop	selenoprotein P
ENSMUSG00000038495	1770.88	0.147246	0.0815116	1.80644	0.0708498	0.996905	Otud7b	OTU domain containing 7B
ENSMUSG00000042570	500.867	0.162728	0.0901078	1.80592	0.0709303	0.996905	Mier2	MIER family member 2
ENSMUSG00000041241	436.837	0.223928	0.124045	1.80522	0.0710406	0.996905	Mul1	mitochondrial ubiquitin ligase activator of NFKB 1
ENSMUSG00000059842	88.2151	0.298653	0.165511	1.80443	0.0711632	0.996905	Zfp341	zinc finger protein 341
ENSMUSG00000023092	1758.17	0.138361	0.0766968	1.804	0.0712311	0.996905	Fhl1	four and a half LIM domains 1
ENSMUSG00000045409	869.775	0.112511	0.0624101	1.80277	0.0714238	0.996905	Trim39	tripartite motif-containing 39
ENSMUSG00000032422	1241.77	-0.127626	0.0708031	-1.80255	0.0714592	0.996905	Snx14	sorting nexin 14
ENSMUSG00000062169	959.008	-0.134314	0.0745543	-1.80156	0.0716151	0.996905	Cnih4	cornichon family AMPA receptor auxiliary protein 4
ENSMUSG00000047371	389.404	0.133077	0.0738947	1.80091	0.0717177	0.996905	Zfp768	zinc finger protein 768
ENSMUSG00000095026	162.947	-0.256058	0.14227	-1.79981	0.0718909	0.996905	Gm3336	predicted gene 3336
ENSMUSG00000026249	1168.21	-0.231958	0.128908	-1.7994	0.0719548	0.996905	Serpine2	serine (or cysteine) peptidase inhibitor, clade E, member 2
ENSMUSG00000043241	1150.75	-0.142762	0.0794141	-1.79769	0.0722267	0.996905	Upf2	UPF2 regulator of nonsense transcripts homolog (yeast)
ENSMUSG00000039563	45.9678	-0.384312	0.213812	-1.79743	0.0722672	0.996905	2210406O10Rik	RIKEN cDNA 2210406O10 gene
ENSMUSG00000048572	243.11	0.220016	0.122422	1.7972	0.0723046	0.996905	Tmem252	transmembrane protein 252
ENSMUSG00000103475	99.5572	-0.314207	0.174856	-1.79695	0.0723439	0.996905	Gm37697	predicted gene, 37697
ENSMUSG00000046185	267.431	0.184658	0.102771	1.79678	0.0723698	0.996905	Zfp84	zinc finger protein 84
ENSMUSG00000043415	435.922	-0.243925	0.135772	-1.79657	0.0724037	0.996905	Otud1	OTU domain containing 1
ENSMUSG00000051169	71.6108	0.394546	0.219894	1.79425	0.0727731	0.996905	Rpusd3	RNA pseudouridylate synthase domain containing 3
ENSMUSG00000062488	285.881	-0.275188	0.153376	-1.79421	0.0727793	0.996905	Ifit3b	interferon-induced protein with tetratricopeptide repeats 3B
ENSMUSG00000048911	959.054	0.187714	0.104629	1.7941	0.0727979	0.996905	Rnf24	ring finger protein 24
ENSMUSG00000086920	8.10727	-0.804601	0.448486	-1.79404	0.0728067	0.996905	Gm12207	predicted gene 12207
ENSMUSG00000022359	217.131	-0.166329	0.0927697	-1.79292	0.0729858	0.996905	Wdyhv1	WDYHV motif containing 1
ENSMUSG00000057156	338.323	0.240854	0.134344	1.79282	0.0730023	0.996905	Homez	homeodomain leucine zipper-encoding gene
ENSMUSG00000048489	172.326	0.402774	0.224663	1.79279	0.0730062	0.996905	8430408G22Rik	RIKEN cDNA 8430408G22 gene
ENSMUSG00000029111	530.04	0.11445	0.06384	1.79277	0.0730101	0.996905	Nelfa	negative elongation factor complex member A, Whsc2
ENSMUSG00000006527	371.999	-0.17107	0.0954467	-1.79231	0.0730838	0.996905	Sfmbt1	Scm-like with four mbt domains 1
ENSMUSG00000026484	882.185	0.207144	0.115585	1.79214	0.0731105	0.996905	Rnf2	ring finger protein 2
ENSMUSG00000026234	3859.22	0.117018	0.0653226	1.79138	0.0732325	0.996905	Ncl	nucleolin
ENSMUSG00000029705	2887.66	-0.089952	0.0502251	-1.79098	0.0732971	0.996905	Cux1	cut-like homeobox 1
ENSMUSG00000025735	153.39	-0.410894	0.229476	-1.79057	0.0733616	0.996905	Rhbdl1	rhomboid, veinlet-like 1 (Drosophila)
ENSMUSG00000078588	210.604	0.253375	0.141585	1.78956	0.0735244	0.996905	Ccdc24	coiled-coil domain containing 24
ENSMUSG00000010095	2131.7	0.225747	0.126223	1.78848	0.0736989	0.996905	Slc3a2	solute carrier family 3 (activators of dibasic and neutral amino acid transport), member 2
ENSMUSG00000049091	277.393	0.185757	0.103883	1.78813	0.0737551	0.996905	Sephs2	selenophosphate synthetase 2
ENSMUSG00000020516	686.644	0.226423	0.126642	1.7879	0.0737923	0.996905	Rps6kb1	ribosomal protein S6 kinase, polypeptide 1
ENSMUSG00000027510	270.56	-0.223483	0.125025	-1.78751	0.0738544	0.996905	Rbm38	RNA binding motif protein 38
ENSMUSG00000032860	250.765	0.201353	0.11273	1.78616	0.0740731	0.996905	P2ry2	purinergic receptor P2Y, G-protein coupled 2
ENSMUSG00000025086	316.26	-0.188262	0.105435	-1.78558	0.0741669	0.996905	Trub1	TruB pseudouridine (psi) synthase family member 1
ENSMUSG00000044475	513.807	-0.184467	0.103314	-1.7855	0.0741797	0.996905	Ascc1	activating signal cointegrator 1 complex subunit 1
ENSMUSG00000025764	1490.56	-0.195579	0.10955	-1.7853	0.0742127	0.996905	Jade1	jade family PHD finger 1
ENSMUSG00000041193	103.656	-0.346328	0.19401	-1.7851	0.0742448	0.996905	Pla2g5	phospholipase A2, group V
ENSMUSG00000032652	1394.33	0.200148	0.112181	1.78416	0.0743984	0.996905	Crebl2	cAMP responsive element binding protein-like 2
ENSMUSG00000034412	683.642	0.175172	0.0982211	1.78344	0.0745144	0.996905	Tbc1d10a	TBC1 domain family, member 10a
ENSMUSG00000028693	636.649	0.155001	0.086933	1.78299	0.0745873	0.996905	Nasp	nuclear autoantigenic sperm protein (histone-binding)
ENSMUSG00000025155	815.012	0.137294	0.0770241	1.78248	0.0746716	0.996905	Dus1l	dihydrouridine synthase 1-like (S, cerevisiae)
ENSMUSG00000030499	419.195	-0.202145	0.113414	-1.78237	0.0746893	0.996905	Kctd15	potassium channel tetramerisation domain containing 15
ENSMUSG00000052981	239.965	-0.24556	0.13781	-1.78188	0.0747693	0.996905	Ube2ql1	ubiquitin-conjugating enzyme E2Q family-like 1
ENSMUSG00000036599	90.0582	-0.320948	0.180121	-1.78185	0.0747731	0.996905	Chst12	carbohydrate sulfotransferase 12
ENSMUSG00000087221	67.5439	-0.245423	0.137793	-1.7811	0.0748967	0.996905	BC037032	cDNA Sequence BC037032
ENSMUSG00000022018	391.964	0.297158	0.16693	1.78014	0.0750538	0.996905	Rgcc	regulator of cell cycle
ENSMUSG00000021207	86.7879	0.486124	0.273125	1.77986	0.0750995	0.996905	Akr1c21	aldo-keto reductase family 1, member C21
ENSMUSG00000086782	76.1676	0.306425	0.172175	1.77973	0.0751204	0.996905	E130102H24Rik	RIKEN cDNA E130102H24 gene
ENSMUSG00000040663	112.01	0.304107	0.170894	1.77951	0.0751563	0.996905	Clcf1	cardiotrophin-like cytokine factor 1
ENSMUSG00000030678	1462.93	-0.128448	0.0721942	-1.77921	0.0752056	0.996905	Maz	MYC-associated zinc finger protein (purine-binding transcription factor)
ENSMUSG00000095432	207.753	0.326759	0.183825	1.77756	0.0754768	0.996905	Zfp748	zinc finger protein 748
ENSMUSG00000018537	1175.36	-0.11335	0.0637783	-1.77725	0.075527	0.996905	Pcgf2	polycomb group ring finger 2
ENSMUSG00000003814	8395.13	-0.18076	0.10174	-1.77668	0.0756206	0.996905	Calr	calreticulin
ENSMUSG00000074811	145.756	0.250243	0.14088	1.77628	0.0756871	0.996905	Hps6	HPS6, biogenesis of lysosomal organelles complex 2 subunit 3
ENSMUSG00000018572	582.985	0.173351	0.0976091	1.77597	0.0757373	0.996905	Phf23	PHD finger protein 23
ENSMUSG00000044034	9.77485	-0.781948	0.440344	-1.77577	0.0757712	0.996905	Npb	neuropeptide B
ENSMUSG00000075420	43.9162	0.349445	0.196806	1.77558	0.0758015	0.996905	Smim6	small integral membrane protein 6
ENSMUSG00000024621	297.133	0.203501	0.11464	1.77513	0.0758762	0.996905	Csf1r	colony stimulating factor 1 receptor
ENSMUSG00000046897	2296.97	0.0832412	0.0469074	1.77458	0.0759668	0.996905	Zfp740	zinc finger protein 740
ENSMUSG00000069844	232.04	0.204269	0.115115	1.77448	0.0759838	0.996905	Sco1	SCO1 cytochrome c oxidase assembly protein
ENSMUSG00000022442	222.617	-0.249559	0.14065	-1.77432	0.0760099	0.996905	Ttll1	tubulin tyrosine ligase-like 1
ENSMUSG00000068854	477.982	-0.289394	0.163164	-1.77364	0.0761225	0.996905	Hist2h2be	histone cluster 2, H2be
ENSMUSG00000034584	218.026	0.332724	0.187607	1.77352	0.0761434	0.996905	Exph5	exophilin 5
ENSMUSG00000024654	290.766	0.146192	0.082445	1.77321	0.0761934	0.996905	Asrgl1	asparaginase like 1
ENSMUSG00000028648	686.804	-0.151159	0.0852727	-1.77265	0.0762864	0.996905	Ndufs5	NADH dehydrogenase (ubiquinone) Fe-S protein 5
ENSMUSG00000045464	88.9715	0.239428	0.13516	1.77144	0.0764883	0.996905	2810002D19Rik	RIKEN cDNA 2810002D19 gene
ENSMUSG00000027761	20.9739	-0.787256	0.44452	-1.77103	0.0765562	0.996905	Aadac	arylacetamide deacetylase
ENSMUSG00000055401	764.301	0.226836	0.128203	1.76935	0.0768356	0.996905	Fbxo6	F-box protein 6
ENSMUSG00000097879	23.3065	0.431879	0.244176	1.76872	0.076941	0.996905	Gm26869	predicted gene, 26869
ENSMUSG00000074254	68.959	-0.569346	0.322035	-1.76796	0.0770674	0.996905	Cyp2a4	cytochrome P450, family 2, subfamily a, polypeptide 4
ENSMUSG00000087231	167.756	-0.265591	0.150297	-1.7671	0.0772107	0.996905	E230016M11Rik	RIKEN cDNA E230016M11 gene
ENSMUSG00000035954	328.257	0.267061	0.151274	1.76541	0.0774948	0.996905	Dock4	dedicator of cytokinesis 4
ENSMUSG00000001700	1446.15	0.16179	0.091652	1.76526	0.0775193	0.996905	Gramd3	GRAM domain containing 3
ENSMUSG00000019947	431	0.260261	0.147437	1.76523	0.0775249	0.996905	Arid5b	AT rich interactive domain 5B (MRF1-like)
ENSMUSG00000050619	648.037	0.136082	0.0771027	1.76494	0.0775735	0.996905	Zscan29	zinc finger SCAN domains 29
ENSMUSG00000039754	138.031	0.289038	0.163784	1.76475	0.0776053	0.996905	Alkbh4	alkB homolog 4, lysine demethylase
ENSMUSG00000054455	2562.91	-0.113726	0.0644476	-1.76463	0.0776262	0.996905	Vapb	vesicle-associated membrane protein, associated protein B and C
ENSMUSG00000026843	805.618	0.116366	0.0659669	1.764	0.0777312	0.996905	Fubp3	far upstream element (FUSE) binding protein 3
ENSMUSG00000025511	1088.55	0.273009	0.154784	1.7638	0.0777656	0.996905	Tspan4	tetraspanin 4
ENSMUSG00000028188	117.242	-0.270567	0.153408	-1.76371	0.077781	0.996905	Spata1	spermatogenesis associated 1
ENSMUSG00000039741	1126.21	-0.194437	0.110257	-1.76348	0.0778195	0.996905	Bahcc1	BAH domain and coiled-coil containing 1
ENSMUSG00000037503	2430.79	0.08559	0.0485454	1.76309	0.0778853	0.996905	Fam168b	family with sequence similarity 168, member B
ENSMUSG00000037134	283.983	-0.167326	0.0949056	-1.76308	0.0778877	0.996905	Prmt9	protein arginine methyltransferase 9
ENSMUSG00000056204	746.928	0.178993	0.101525	1.76303	0.0778953	0.996905	Pgpep1	pyroglutamyl-peptidase I
ENSMUSG00000046791	130.617	0.247312	0.140316	1.76254	0.0779788	0.996905	Riox1	ribosomal oxygenase 1
ENSMUSG00000049339	1960.82	-0.110464	0.0626926	-1.76199	0.0780715	0.996905	Retreg2	reticulophagy regulator family member 2
ENSMUSG00000038611	1320.7	0.146333	0.0830668	1.76163	0.0781312	0.996905	Phrf1	PHD and ring finger domains 1
ENSMUSG00000034560	757.104	0.21726	0.123411	1.76046	0.0783305	0.996905	Washc4	WASH complex subunit 4
ENSMUSG00000057858	382.45	0.183033	0.104003	1.75987	0.0784294	0.996905	Fam204a	family with sequence similarity 204, member A
ENSMUSG00000021806	128.082	0.267915	0.152252	1.75968	0.0784623	0.996905	Nid2	nidogen 2
ENSMUSG00000059336	1662.61	0.167352	0.0951432	1.75895	0.0785867	0.996905	Slc14a1	solute carrier family 14 (urea transporter), member 1
ENSMUSG00000038005	295.161	-0.186825	0.10625	-1.75834	0.0786892	0.996905	Hpf1	histone PARylation factor 1
ENSMUSG00000070476	125.599	-0.20212	0.11495	-1.75834	0.0786902	0.996905	Fam217b	family with sequence similarity 217, member B
ENSMUSG00000031987	1254.88	-0.144508	0.0821989	-1.75803	0.0787428	0.996905	Egln1	egl-9 family hypoxia-inducible factor 1
ENSMUSG00000062609	328.428	0.235105	0.133779	1.75741	0.0788473	0.996905	Kcnj15	potassium inwardly-rectifying channel, subfamily J, member 15
ENSMUSG00000006526	390.444	-0.141654	0.0806109	-1.75726	0.078874	0.996905	Tmem110	transmembrane protein 110
ENSMUSG00000051154	849.347	-0.134944	0.0768172	-1.7567	0.0789697	0.996905	Commd3	COMM domain containing 3
ENSMUSG00000085379	59.082	0.348136	0.198178	1.75669	0.0789709	0.996905	2310058D17Rik	RIKEN cDNA 2310058D17 gene
ENSMUSG00000029468	79.8408	-0.331941	0.188991	-1.75639	0.0790222	0.996905	P2rx7	purinergic receptor P2X, ligand-gated ion channel, 7
ENSMUSG00000047658	47.8662	0.391175	0.22272	1.75635	0.079028	0.996905	Gal3st3	galactose-3-O-sulfotransferase 3
ENSMUSG00000060121	294.413	-0.211786	0.120644	-1.75546	0.0791801	0.996905	Gemin2	gem nuclear organelle associated protein 2
ENSMUSG00000044667	120.145	0.401091	0.228503	1.7553	0.0792083	0.996905	Plppr4	phospholipid phosphatase related 4
ENSMUSG00000093734	20.8833	0.504022	0.287237	1.75473	0.0793062	0.996905	Gm25082	predicted gene, 25082
ENSMUSG00000055917	428.138	-0.176297	0.100488	-1.7544	0.0793621	0.996905	Zfp277	zinc finger protein 277
ENSMUSG00000039117	1005.73	-0.139638	0.0796121	-1.75398	0.0794345	0.996905	Taf4	TATA-box binding protein associated factor 4
ENSMUSG00000022754	282.368	-0.295909	0.168715	-1.7539	0.0794478	0.996905	Tmem45a	transmembrane protein 45a
ENSMUSG00000102340	198.239	0.203565	0.116068	1.75384	0.0794578	0.996905	NA	NA
ENSMUSG00000007872	724.806	0.258161	0.147256	1.75314	0.0795781	0.996905	Id3	inhibitor of DNA binding 3
ENSMUSG00000020267	1226.19	-0.142467	0.0812875	-1.75263	0.0796649	0.996905	Hint1	histidine triad nucleotide binding protein 1
ENSMUSG00000022562	929.524	0.18535	0.105923	1.74986	0.0801421	0.996905	Oplah	5-oxoprolinase (ATP-hydrolysing)
ENSMUSG00000096947	407.447	-0.195963	0.112043	-1.74899	0.0802921	0.996905	Gm26723	predicted gene, 26723
ENSMUSG00000027259	177.309	0.19066	0.109027	1.74874	0.0803363	0.996905	Adal	adenosine deaminase-like
ENSMUSG00000059475	484.78	0.163384	0.0934713	1.74795	0.0804718	0.996905	Zfp426	zinc finger protein 426
ENSMUSG00000028910	236.412	0.156042	0.0892851	1.74769	0.0805181	0.996905	Mecr	mitochondrial trans-2-enoyl-CoA reductase
ENSMUSG00000030873	351.74	0.431012	0.246632	1.74759	0.0805343	0.996905	Scnn1b	sodium channel, nonvoltage-gated 1 beta
ENSMUSG00000031659	421.062	0.159662	0.0913665	1.74748	0.0805534	0.996905	Adcy7	adenylate cyclase 7
ENSMUSG00000016664	3788.43	0.104906	0.0600491	1.747	0.0806372	0.996905	Pacsin2	protein kinase C and casein kinase substrate in neurons 2
ENSMUSG00000016833	384.593	-0.200223	0.11467	-1.74608	0.0807971	0.996905	Mrps18c	mitochondrial ribosomal protein S18C
ENSMUSG00000030616	1622.59	0.18749	0.107395	1.7458	0.0808459	0.996905	Sytl2	synaptotagmin-like 2
ENSMUSG00000030615	288.686	-0.196912	0.112792	-1.74579	0.0808469	0.996905	Tmem126a	transmembrane protein 126A
ENSMUSG00000029086	1911.91	0.358304	0.20525	1.7457	0.0808635	0.996905	Prom1	prominin 1
ENSMUSG00000031487	111.475	0.356246	0.204231	1.74433	0.0811017	0.996905	Brf2	BRF2, RNA polymerase III transcription initiation factor 50kDa subunit
ENSMUSG00000038188	291.72	-0.23476	0.134691	-1.74295	0.0813423	0.996905	Scarf1	scavenger receptor class F, member 1
ENSMUSG00000053588	80.3162	0.285402	0.163884	1.74149	0.0815985	0.996905	A730061H03Rik	RIKEN cDNA A730061H03 gene
ENSMUSG00000106870	64.627	0.387767	0.222713	1.74111	0.0816643	0.996905	Gm43681	predicted gene 43681
ENSMUSG00000023341	55.5915	0.450883	0.259107	1.74014	0.0818338	0.996905	Mx2	MX dynamin-like GTPase 2
ENSMUSG00000001786	761.533	0.126744	0.0728397	1.74004	0.0818516	0.996905	Fbxo7	F-box protein 7
ENSMUSG00000037210	806.038	0.180488	0.103787	1.73903	0.0820297	0.996905	Fam193a	family with sequence similarity 193, member A
ENSMUSG00000089961	341.523	0.152317	0.0876158	1.73846	0.0821295	0.996905	Gm16567	predicted gene 16567
ENSMUSG00000087365	27.6101	-0.5928	0.34101	-1.73837	0.0821465	0.996905	C430049B03Rik	RIKEN cDNA C430049B03 gene
ENSMUSG00000025077	286.088	-0.216813	0.124728	-1.7383	0.0821587	0.996905	Dclre1a	DNA cross-link repair 1A
ENSMUSG00000022833	74.21	-0.281863	0.162274	-1.73695	0.0823954	0.996905	Ccdc14	coiled-coil domain containing 14
ENSMUSG00000032656	45.471	0.329879	0.190079	1.73548	0.0826554	0.996905	March3	membrane-associated ring finger (C3HC4) 3
ENSMUSG00000023495	370.564	-0.16695	0.0961997	-1.73545	0.0826617	0.996905	Pcbp4	poly(rC) binding protein 4
ENSMUSG00000025461	101.123	-0.344662	0.198649	-1.73504	0.0827344	0.996905	Cd163l1	CD163 molecule-like 1
ENSMUSG00000040212	105.532	-0.387075	0.223152	-1.73458	0.0828161	0.996905	Emp3	epithelial membrane protein 3
ENSMUSG00000027714	652.33	-0.135859	0.0783388	-1.73425	0.0828732	0.996905	Exosc9	exosome component 9
ENSMUSG00000024899	526.991	-0.212517	0.122579	-1.73371	0.0829691	0.996905	Papss2	3'-phosphoadenosine 5'-phosphosulfate synthase 2
ENSMUSG00000018326	3504.14	-0.0944784	0.0545195	-1.73293	0.0831084	0.996905	Ywhab	tyrosine 3-monooxygenase/tryptophan 5-monooxygenase activation protein, beta polypeptide
ENSMUSG00000045045	268.308	-0.184778	0.106681	-1.73205	0.083264	0.996905	Lrfn4	leucine rich repeat and fibronectin type III domain containing 4
ENSMUSG00000078695	262.837	-0.221625	0.127956	-1.73203	0.0832674	0.996905	Cisd3	CDGSH iron sulfur domain 3
ENSMUSG00000000958	133.203	-0.280553	0.162071	-1.73105	0.0834423	0.996905	Slc7a7	solute carrier family 7 (cationic amino acid transporter, y+ system), member 7
ENSMUSG00000045094	508.433	0.178125	0.102906	1.73095	0.0834614	0.996905	Arhgef37	Rho guanine nucleotide exchange factor (GEF) 37
ENSMUSG00000021009	1854.22	0.17348	0.100231	1.73081	0.0834854	0.996905	Ptpn21	protein tyrosine phosphatase, non-receptor type 21
ENSMUSG00000046667	106.549	-0.262173	0.151491	-1.73062	0.0835191	0.996905	Rbm12b1	RNA binding motif protein 12 B1
ENSMUSG00000029097	122.074	0.285498	0.164986	1.73044	0.0835515	0.996905	Trmt44	tRNA methyltransferase 44
ENSMUSG00000029335	249.12	0.338712	0.195864	1.72932	0.0837522	0.996905	Bmp3	bone morphogenetic protein 3
ENSMUSG00000072847	229.84	-0.227182	0.131396	-1.72899	0.0838105	0.996905	A530017D24Rik	RIKEN cDNA A530017D24 gene
ENSMUSG00000030323	716.23	0.153637	0.0889219	1.72778	0.0840279	0.996905	Ift122	intraflagellar transport 122
ENSMUSG00000042628	907.036	0.121177	0.0701486	1.72744	0.0840889	0.996905	Zfyve1	zinc finger, FYVE domain containing 1
ENSMUSG00000028937	255.704	-0.282946	0.163796	-1.72743	0.0840903	0.996905	Acot7	acyl-CoA thioesterase 7
ENSMUSG00000030443	48.5076	0.332412	0.192461	1.72716	0.0841382	0.996905	Zfp583	zinc finger protein 583
ENSMUSG00000074219	179.721	-0.195027	0.112977	-1.72625	0.0843029	0.996905	Gm10644	predicted gene 10644
ENSMUSG00000032892	239.697	-0.252337	0.146186	-1.72613	0.0843233	0.996905	Rangrf	RAN guanine nucleotide release factor
ENSMUSG00000025792	1890.96	0.229037	0.132733	1.72555	0.0844281	0.996905	Slc25a10	solute carrier family 25 (mitochondrial carrier, dicarboxylate transporter), member 10
ENSMUSG00000029664	30.9259	0.428691	0.248515	1.72501	0.084526	0.996905	Tfpi2	tissue factor pathway inhibitor 2
ENSMUSG00000038544	338.17	0.172514	0.100085	1.72367	0.0847674	0.996905	Inip	INTS3 and NABP interacting protein
ENSMUSG00000038349	362.875	0.172605	0.100164	1.72322	0.0848483	0.996905	Plcl1	phospholipase C-like 1
ENSMUSG00000024087	275.936	-0.254013	0.147421	-1.72305	0.0848798	0.996905	Cyp1b1	cytochrome P450, family 1, subfamily b, polypeptide 1
ENSMUSG00000097787	34.1895	0.437313	0.253899	1.72239	0.0849992	0.996905	2700046G09Rik	RIKEN cDNA 2700046G09 gene
ENSMUSG00000034867	794.77	-0.141349	0.0821212	-1.72122	0.0852103	0.996905	Ankrd27	ankyrin repeat domain 27 (VPS9 domain)
ENSMUSG00000053907	8212.04	0.177843	0.103368	1.72049	0.0853443	0.996905	Mat2a	methionine adenosyltransferase II, alpha
ENSMUSG00000045751	75.0832	-0.267679	0.155601	-1.72029	0.0853793	0.996905	Mms22l	MMS22-like, DNA repair protein
ENSMUSG00000106978	88.2726	0.3032	0.176265	1.72014	0.0854075	0.996905	N4bp2os	NEDD4 binding protein 2, opposite strand
ENSMUSG00000018449	292.696	0.165132	0.0959995	1.72013	0.0854088	0.996905	Rpain	RPA interacting protein
ENSMUSG00000087299	54.2077	0.299606	0.174178	1.72011	0.0854119	0.996905	Gm12953	predicted gene 12953
ENSMUSG00000042082	931.137	-0.117142	0.0681062	-1.71999	0.0854341	0.996905	Arsb	arylsulfatase B
ENSMUSG00000027859	93.3168	0.381388	0.221744	1.71995	0.0854424	0.996905	Ngf	nerve growth factor
ENSMUSG00000030782	132.933	0.247871	0.144137	1.71969	0.0854885	0.996905	Tgfb1i1	transforming growth factor beta 1 induced transcript 1
ENSMUSG00000044026	2010.76	0.264513	0.153843	1.71937	0.0855466	0.996905	Slc35g1	solute carrier family 35, member G1
ENSMUSG00000033902	1254.29	0.170221	0.0990099	1.71923	0.0855717	0.996905	Mapkbp1	mitogen-activated protein kinase binding protein 1
ENSMUSG00000000378	422.156	0.171306	0.0996667	1.71879	0.0856534	0.996905	Ccm2	cerebral cavernous malformation 2
ENSMUSG00000039725	169.908	0.191399	0.111479	1.7169	0.0859975	0.996905	Trp53rka	transformation related protein 53 regulating kinase A
ENSMUSG00000030727	531.208	0.19994	0.116534	1.71573	0.0862109	0.996905	Rabep2	rabaptin, RAB GTPase binding effector protein 2
ENSMUSG00000040688	870.533	0.252402	0.147125	1.71555	0.0862436	0.996905	Tbl3	transducin (beta)-like 3
ENSMUSG00000070284	306.248	0.209013	0.121847	1.71537	0.0862773	0.996905	Gmppb	GDP-mannose pyrophosphorylase B
ENSMUSG00000024781	1088.27	-0.135737	0.0791481	-1.71497	0.08635	0.996905	Lipa	lysosomal acid lipase A
ENSMUSG00000079043	163.477	0.265293	0.154708	1.7148	0.0863825	0.996905	Fastkd5	FAST kinase domains 5
ENSMUSG00000026288	227.571	0.225103	0.131294	1.7145	0.0864362	0.996905	Inpp5d	inositol polyphosphate-5-phosphatase D
ENSMUSG00000032113	74.9385	-0.311626	0.181795	-1.71416	0.0864993	0.996905	Chek1	checkpoint kinase 1
ENSMUSG00000043059	330.837	0.197856	0.115492	1.71316	0.0866823	0.996905	Zfp513	zinc finger protein 513
ENSMUSG00000097164	97.4498	0.325878	0.190268	1.71273	0.0867617	0.996905	Cep83os	centrosomal protein 83, opposite strand
ENSMUSG00000028417	509.869	0.259466	0.151495	1.7127	0.0867671	0.996905	Tal2	T cell acute lymphocytic leukemia 2
ENSMUSG00000087590	81.1221	-0.267418	0.156236	-1.71163	0.0869649	0.996905	Epb41l4aos	erythrocyte membrane protein band 4,1 like 4a, opposite strand
ENSMUSG00000031885	469.449	-0.215342	0.125863	-1.71093	0.0870946	0.996905	Cbfb	core binding factor beta
ENSMUSG00000038633	2559.27	-0.112056	0.0655117	-1.71048	0.0871776	0.996905	Degs1	delta(4)-desaturase, sphingolipid 1
ENSMUSG00000046062	1602.41	0.138651	0.0810619	1.71043	0.0871869	0.996905	Ppp1r15b	protein phosphatase 1, regulatory (inhibitor) subunit 15b
ENSMUSG00000023452	878.313	0.132604	0.0775494	1.70993	0.087279	0.996905	Pisd	phosphatidylserine decarboxylase
ENSMUSG00000060012	1247.93	0.290528	0.16993	1.70969	0.0873228	0.996905	Kif13b	kinesin family member 13B
ENSMUSG00000096740	276.597	0.188966	0.110534	1.70958	0.0873435	0.996905	Lbhd1	LBH domain containing 1
ENSMUSG00000023191	157.021	-0.237567	0.139075	-1.70819	0.0876005	0.996905	P3h3	prolyl 3-hydroxylase 3
ENSMUSG00000028886	953.914	-0.0998726	0.0584801	-1.7078	0.0876726	0.996905	Eya3	EYA transcriptional coactivator and phosphatase 3
ENSMUSG00000021891	258.495	0.189207	0.110795	1.70772	0.0876891	0.996905	Mettl6	methyltransferase like 6
ENSMUSG00000046589	131.972	0.259891	0.152223	1.7073	0.0877661	0.996905	Lrrc8e	leucine rich repeat containing 8 family, member E
ENSMUSG00000079427	63.4358	-0.285208	0.167067	-1.70714	0.0877953	0.996905	Mthfsl	5, 10-methenyltetrahydrofolate synthetase-like
ENSMUSG00000004891	927.005	-0.208452	0.122123	-1.7069	0.0878401	0.996905	Nes	nestin
ENSMUSG00000074088	627.295	-0.107836	0.0632059	-1.70611	0.0879874	0.996905	Snrnp40	small nuclear ribonucleoprotein 40 (U5)
ENSMUSG00000029309	639.712	0.165515	0.0970208	1.70597	0.0880135	0.996905	Sparcl1	SPARC-like 1
ENSMUSG00000032452	117.42	-0.26747	0.156798	-1.70582	0.0880408	0.996905	Clstn2	calsyntenin 2
ENSMUSG00000055748	329.586	0.487941	0.286133	1.70529	0.0881397	0.996905	Gsdmc4	gasdermin C4
ENSMUSG00000031557	2385.59	-0.135411	0.0794124	-1.70516	0.0881649	0.996905	Plekha2	pleckstrin homology domain-containing, family A (phosphoinositide binding specific) member 2
ENSMUSG00000036046	1071.31	-0.13812	0.0810094	-1.70499	0.0881967	0.996905	5031439G07Rik	RIKEN cDNA 5031439G07 gene
ENSMUSG00000018347	181.154	0.205127	0.120371	1.70412	0.0883586	0.996905	Zkscan6	zinc finger with KRAB and SCAN domains 6
ENSMUSG00000042408	840.037	-0.200689	0.117768	-1.7041	0.0883628	0.996905	Zmym6	zinc finger, MYM-type 6
ENSMUSG00000042284	876.272	-0.172436	0.101194	-1.704	0.0883804	0.996905	Itga1	integrin alpha 1
ENSMUSG00000007815	6065.6	-0.0944482	0.0554663	-1.7028	0.0886049	0.996905	Rhoa	ras homolog family member A
ENSMUSG00000102145	769.503	0.225026	0.132164	1.70263	0.0886376	0.996905	Gm38056	predicted gene, 38056
ENSMUSG00000035329	482.507	-0.168231	0.0988597	-1.70172	0.0888079	0.996905	Fbxo33	F-box protein 33
ENSMUSG00000023150	4623.78	0.163295	0.0959646	1.70162	0.0888275	0.996905	Ivns1abp	influenza virus NS1A binding protein
ENSMUSG00000000530	570.062	0.157457	0.0925643	1.70105	0.0889335	0.996905	Acvrl1	activin A receptor, type II-like 1
ENSMUSG00000039201	209.735	0.227561	0.133827	1.70041	0.0890537	0.996905	Tbc1d25	TBC1 domain family, member 25
ENSMUSG00000072875	19.0487	-0.51896	0.305198	-1.7004	0.089055	0.996905	Gpr27	G protein-coupled receptor 27
ENSMUSG00000090641	60.9488	0.434945	0.255935	1.69943	0.0892376	0.996905	Zfp712	zinc finger protein 712
ENSMUSG00000107292	15.9942	0.507735	0.298785	1.69933	0.0892566	0.996905	Gm42733	predicted gene 42733
ENSMUSG00000036285	425.883	-0.143509	0.084452	-1.6993	0.0892625	0.996905	Noa1	nitric oxide associated 1
ENSMUSG00000029390	3377.76	-0.10624	0.0625626	-1.69813	0.0894828	0.996905	Tmed2	transmembrane p24 trafficking protein 2
ENSMUSG00000048000	2331.3	0.184115	0.108469	1.69739	0.0896225	0.996905	Gigyf2	GRB10 interacting GYF protein 2
ENSMUSG00000019927	417.38	-0.130366	0.0768475	-1.69642	0.0898058	0.996905	Ube2d1	ubiquitin-conjugating enzyme E2D 1
ENSMUSG00000002055	1085.22	0.263364	0.155549	1.69313	0.090431	0.996905	Spag5	sperm associated antigen 5
ENSMUSG00000002985	2492.96	-0.160656	0.0949348	-1.69228	0.0905922	0.996905	Apoe	apolipoprotein E
ENSMUSG00000066278	289.684	-0.190642	0.112731	-1.69112	0.090813	0.996905	Vps37b	vacuolar protein sorting 37B
ENSMUSG00000038497	783.508	-0.136706	0.0808513	-1.69083	0.0908693	0.996905	Tmco3	transmembrane and coiled-coil domains 3
ENSMUSG00000037408	458.579	0.236475	0.139872	1.69065	0.0909039	0.996905	Cnnm4	cyclin M4
ENSMUSG00000028894	666.775	-0.130742	0.0773478	-1.69031	0.0909679	0.996905	Inpp5b	inositol polyphosphate-5-phosphatase B
ENSMUSG00000032561	974.874	-0.186947	0.11064	-1.68969	0.0910874	0.996905	Acpp	acid phosphatase, prostate
ENSMUSG00000032292	143.266	-0.369469	0.218663	-1.68968	0.0910899	0.996905	Nr2e3	nuclear receptor subfamily 2, group E, member 3
ENSMUSG00000105895	56.5772	-0.433521	0.256589	-1.68956	0.0911125	0.996905	Gm42829	predicted gene 42829
ENSMUSG00000020774	28.3548	-0.595552	0.352549	-1.68928	0.0911666	0.996905	Aspa	aspartoacylase
ENSMUSG00000028293	866.336	-0.11192	0.066259	-1.68913	0.0911942	0.996905	Slc35a1	solute carrier family 35 (CMP-sialic acid transporter), member 1
ENSMUSG00000049106	1100.06	0.179883	0.106526	1.68863	0.0912907	0.996905	Dcaf5	DDB1 and CUL4 associated factor 5
ENSMUSG00000031023	313.349	0.166802	0.098781	1.68861	0.0912945	0.996905	Akip1	A kinase (PRKA) interacting protein 1
ENSMUSG00000061731	1141.47	-0.152351	0.0902588	-1.68794	0.0914232	0.996905	Ext1	exostoses (multiple) 1
ENSMUSG00000029466	968.464	0.140481	0.083248	1.6875	0.0915072	0.996905	Anapc7	anaphase promoting complex subunit 7
ENSMUSG00000021252	356.121	-0.141825	0.0840481	-1.68743	0.0915216	0.996905	Erg28	ergosterol biosynthesis 28
ENSMUSG00000019842	387.639	0.237875	0.141028	1.68672	0.0916566	0.996905	Traf3ip2	TRAF3 interacting protein 2
ENSMUSG00000025200	281.62	0.142488	0.0845043	1.68616	0.0917649	0.996905	Cwf19l1	CWF19-like 1, cell cycle control (S, pombe)
ENSMUSG00000037710	744.748	-0.121857	0.0722737	-1.68605	0.0917862	0.996905	Cisd1	CDGSH iron sulfur domain 1
ENSMUSG00000018415	540.589	0.166414	0.0987189	1.68574	0.0918467	0.996905	Gid4	GID complex subunit 4, VID24 homolog
ENSMUSG00000020363	519.813	0.218804	0.129812	1.68554	0.0918835	0.996905	Gfpt2	glutamine fructose-6-phosphate transaminase 2
ENSMUSG00000060703	215.751	-0.209915	0.124568	-1.68515	0.0919601	0.996905	Cd302	CD302 antigen
ENSMUSG00000028435	5451.65	0.201933	0.119848	1.68491	0.0920068	0.996905	Aqp3	aquaporin 3
ENSMUSG00000033610	212.225	-0.20271	0.120323	-1.68471	0.0920442	0.996905	Pank1	pantothenate kinase 1
ENSMUSG00000100594	50.8941	-0.301951	0.179263	-1.6844	0.0921045	0.996905	2810414N06Rik	RIKEN cDNA 2810414N06 gene
ENSMUSG00000035067	331.392	0.190641	0.113203	1.68406	0.0921696	0.996905	Xkr6	X-linked Kx blood group related 6
ENSMUSG00000032226	1109.94	0.215258	0.127826	1.68399	0.0921828	0.996905	Gcnt3	glucosaminyl (N-acetyl) transferase 3, mucin type
ENSMUSG00000042793	244.776	-0.173736	0.103185	-1.68373	0.0922339	0.996905	Lgr6	leucine-rich repeat-containing G protein-coupled receptor 6
ENSMUSG00000038578	1095.55	0.195179	0.115948	1.68334	0.0923098	0.996905	Susd1	sushi domain containing 1
ENSMUSG00000019857	369.034	0.171608	0.101952	1.68322	0.092332	0.996905	Asf1a	anti-silencing function 1A histone chaperone
ENSMUSG00000104737	39.6955	0.439564	0.261177	1.68301	0.0923735	0.996905	Gm42937	predicted gene 42937
ENSMUSG00000006611	109.588	0.32156	0.191276	1.68113	0.0927383	0.996905	Hfe	hemochromatosis
ENSMUSG00000032513	558.993	-0.115512	0.0687178	-1.68097	0.0927695	0.996905	Gorasp1	golgi reassembly stacking protein 1
ENSMUSG00000001248	942.37	-0.13336	0.0793401	-1.68087	0.0927882	0.996905	Gramd1a	GRAM domain containing 1A
ENSMUSG00000044060	178.195	-0.266933	0.158812	-1.68081	0.0927997	0.996905	NA	NA
ENSMUSG00000011884	690.053	-0.1592	0.0947681	-1.67989	0.0929789	0.996905	Gltp	glycolipid transfer protein
ENSMUSG00000020538	2005.65	0.184052	0.109575	1.67968	0.093019	0.996905	Srebf1	sterol regulatory element binding transcription factor 1
ENSMUSG00000097316	73.3714	0.229496	0.136668	1.67922	0.0931083	0.996905	Gm10516	predicted gene 10516
ENSMUSG00000038976	2260.31	-0.156424	0.0931795	-1.67873	0.093204	0.996905	Ppp1r9b	protein phosphatase 1, regulatory subunit 9B
ENSMUSG00000015467	116.384	0.247602	0.147509	1.67855	0.0932395	0.996905	Egfl8	EGF-like domain 8
ENSMUSG00000022951	943.167	0.293598	0.175179	1.67598	0.0937412	0.996905	Rcan1	regulator of calcineurin 1
ENSMUSG00000034101	4710.35	0.114502	0.0683277	1.67578	0.0937805	0.996905	Ctnnd1	catenin (cadherin associated protein), delta 1
ENSMUSG00000021686	1098.32	-0.0982073	0.0586172	-1.6754	0.0938558	0.996905	Ap3b1	adaptor-related protein complex 3, beta 1 subunit
ENSMUSG00000052914	317.219	-0.189095	0.112884	-1.67512	0.0939101	0.996905	Cyp2j6	cytochrome P450, family 2, subfamily j, polypeptide 6
ENSMUSG00000021211	37.3753	0.624569	0.372866	1.67505	0.0939245	0.996905	Akr1c12	aldo-keto reductase family 1, member C12
ENSMUSG00000028048	526.938	0.192197	0.114758	1.6748	0.0939729	0.996905	Gba	glucosidase, beta, acid
ENSMUSG00000027889	1941.01	0.210311	0.125676	1.67344	0.0942412	0.996905	Ampd2	adenosine monophosphate deaminase 2
ENSMUSG00000040272	187.34	-0.219104	0.130975	-1.67287	0.0943527	0.996905	Accs	1-aminocyclopropane-1-carboxylate synthase (non-functional)
ENSMUSG00000041341	967.953	0.127065	0.0759573	1.67284	0.0943579	0.996905	Atg2b	autophagy related 2B
ENSMUSG00000001661	186.054	-0.255616	0.152807	-1.6728	0.0943664	0.996905	Hoxc6	homeobox C6
ENSMUSG00000043311	184.039	0.286804	0.171474	1.67258	0.0944105	0.996905	D17H6S53E	DNA segment, Chr 17, human D6S53E
ENSMUSG00000097006	484.355	0.137123	0.0819932	1.67237	0.094451	0.996905	9530082P21Rik	RIKEN cDNA 9530082P21 gene
ENSMUSG00000097258	130.359	0.295871	0.176961	1.67196	0.094533	0.996905	Gm26767	predicted gene, 26767
ENSMUSG00000045092	693.458	0.313408	0.187468	1.67179	0.0945649	0.996905	S1pr1	sphingosine-1-phosphate receptor 1
ENSMUSG00000060519	434.109	-0.18532	0.110882	-1.67133	0.0946563	0.996905	Tor3a	torsin family 3, member A
ENSMUSG00000051397	6895.32	0.182851	0.10942	1.67109	0.0947041	0.996905	Tacstd2	tumor-associated calcium signal transducer 2
ENSMUSG00000031673	230.628	-0.264552	0.158319	-1.671	0.0947214	0.996905	Cdh11	cadherin 11
ENSMUSG00000025373	382.828	0.2184	0.130738	1.67052	0.0948174	0.996905	Rnf41	ring finger protein 41
ENSMUSG00000037434	533.839	-0.255426	0.152904	-1.6705	0.0948211	0.996905	Slc30a1	solute carrier family 30 (zinc transporter), member 1
ENSMUSG00000036672	235.309	0.2779	0.166384	1.67024	0.0948728	0.996905	Cenpt	centromere protein T
ENSMUSG00000074182	238.556	0.209483	0.125445	1.66993	0.0949336	0.996905	Znhit6	zinc finger, HIT type 6
ENSMUSG00000039703	1511.41	0.0992179	0.0594205	1.66976	0.0949671	0.996905	Nploc4	NPL4 homolog, ubiquitin recognition factor
ENSMUSG00000036986	659.226	0.160846	0.0963529	1.66934	0.0950496	0.996905	Pml	promyelocytic leukemia
ENSMUSG00000051236	621.981	-0.137696	0.0825022	-1.669	0.0951174	0.996905	Msrb3	methionine sulfoxide reductase B3
ENSMUSG00000036087	999.844	-0.145194	0.0870096	-1.66872	0.0951737	0.996905	Slain2	SLAIN motif family, member 2
ENSMUSG00000073448	5.10685	0.894399	0.535988	1.66869	0.0951783	0.996905	Gm10509	predicted gene 10509
ENSMUSG00000063320	79.1526	0.2615	0.156725	1.66852	0.0952117	0.996905	1190007I07Rik	RIKEN cDNA 1190007I07 gene
ENSMUSG00000076617	38.045	-0.484185	0.290224	-1.66832	0.0952531	0.996905	Ighm	immunoglobulin heavy constant mu
ENSMUSG00000063065	2773.52	-0.118677	0.0711674	-1.66758	0.0953995	0.996905	Mapk3	mitogen-activated protein kinase 3
ENSMUSG00000024645	271.665	-0.198546	0.119081	-1.66732	0.095451	0.996905	Timm21	tranlocase of inner mitochondrial membrane 21
ENSMUSG00000053714	203.633	0.188935	0.113415	1.66588	0.0957378	0.996905	4732471J01Rik	RIKEN cDNA 4732471J01 gene
ENSMUSG00000063952	1088.53	0.136737	0.0820945	1.66561	0.0957912	0.996905	Brpf3	bromodomain and PHD finger containing, 3
ENSMUSG00000081343	35.1034	0.484866	0.291105	1.66561	0.0957919	0.996905	Gm16071	predicted gene 16071
ENSMUSG00000047284	1894.86	-0.101211	0.0607745	-1.66536	0.0958416	0.996905	Neurl4	neuralized E3 ubiquitin protein ligase 4
ENSMUSG00000055850	2122.07	-0.09634	0.0578767	-1.66457	0.0959981	0.996905	Rnf181	ring finger protein 181
ENSMUSG00000054499	303.205	0.168862	0.101461	1.6643	0.096053	0.996905	Dedd2	death effector domain-containing DNA binding protein 2
ENSMUSG00000024529	747.602	-0.243278	0.146222	-1.66376	0.0961611	0.996905	Lox	lysyl oxidase
ENSMUSG00000027284	624.363	0.162532	0.0977498	1.66273	0.0963664	0.996905	Cdan1	congenital dyserythropoietic anemia, type I (human)
ENSMUSG00000070632	23.7122	-0.491976	0.296061	-1.66174	0.0965655	0.996905	NA	NA
ENSMUSG00000022848	633.207	-0.125267	0.0754169	-1.66099	0.0967159	0.996905	Dirc2	disrupted in renal carcinoma 2 (human)
ENSMUSG00000074384	26.9115	0.458377	0.276062	1.66041	0.0968314	0.996905	AI429214	expressed sequence AI429214
ENSMUSG00000027303	1713.57	-0.102492	0.0617287	-1.66036	0.0968428	0.996905	Ptpra	protein tyrosine phosphatase, receptor type, A
ENSMUSG00000023247	21.5019	-0.427673	0.257613	-1.66014	0.0968872	0.996905	Guca2a	guanylate cyclase activator 2a (guanylin)
ENSMUSG00000018001	1137.19	-0.158333	0.0953802	-1.66002	0.0969097	0.996905	Cyth3	cytohesin 3
ENSMUSG00000025418	4689.45	-0.16275	0.0980521	-1.65983	0.0969483	0.996905	Bsnd	barttin CLCNK type accessory beta subunit
ENSMUSG00000049907	3360.85	0.209138	0.126015	1.65963	0.0969883	0.996905	Rasl11b	RAS-like, family 11, member B
ENSMUSG00000039115	346.387	0.191749	0.115539	1.6596	0.0969946	0.996905	Itga9	integrin alpha 9
ENSMUSG00000074862	68.1893	-0.285998	0.172378	-1.65914	0.0970879	0.996905	BC025920	cDNA sequence BC025920
ENSMUSG00000039043	645.943	-0.1156	0.0697205	-1.65805	0.0973074	0.996905	Arpin	actin-related protein 2/3 complex inhibitor
ENSMUSG00000022792	212.056	0.168082	0.101384	1.65787	0.0973437	0.996905	Yars2	tyrosyl-tRNA synthetase 2 (mitochondrial)
ENSMUSG00000021764	643.297	-0.140201	0.0845825	-1.65757	0.0974045	0.996905	Ndufs4	NADH dehydrogenase (ubiquinone) Fe-S protein 4
ENSMUSG00000034648	280.769	-0.196179	0.118407	-1.65683	0.0975548	0.996905	Lrrn1	leucine rich repeat protein 1, neuronal
ENSMUSG00000002031	989.384	0.121427	0.0733179	1.65617	0.0976865	0.996905	Ift46	intraflagellar transport 46
ENSMUSG00000032202	63.5796	0.31409	0.18977	1.65511	0.0979028	0.996905	Rab27a	RAB27A, member RAS oncogene family
ENSMUSG00000014177	1159.74	-0.120964	0.0730937	-1.65492	0.0979411	0.996905	Tvp23b	trans-golgi network vesicle protein 23B
ENSMUSG00000003617	2890.96	0.1595	0.0964177	1.65426	0.0980749	0.996905	Cp	ceruloplasmin
ENSMUSG00000026836	404.013	-0.149564	0.0904549	-1.65346	0.0982368	0.996905	Acvr1	activin A receptor, type 1
ENSMUSG00000056941	526.733	0.120885	0.0731124	1.65342	0.0982463	0.996905	Commd7	COMM domain containing 7
ENSMUSG00000029283	111.502	0.258625	0.15643	1.65329	0.0982719	0.996905	Cdc7	cell division cycle 7 (S, cerevisiae)
ENSMUSG00000024299	1124.84	-0.227727	0.137814	-1.65242	0.0984486	0.996905	Adamts10	a disintegrin-like and metallopeptidase (reprolysin type) with thrombospondin type 1 motif, 10
ENSMUSG00000043683	515.568	0.215737	0.130589	1.65203	0.0985278	0.996905	Fem1a	feminization 1 homolog a (C, elegans)
ENSMUSG00000036989	799.007	0.139162	0.0842545	1.65168	0.0985988	0.996905	Trim3	tripartite motif-containing 3
ENSMUSG00000022639	413.22	0.147935	0.0895686	1.65164	0.0986087	0.996905	Dubr	Dppa2 upstream binding RNA
ENSMUSG00000015605	684.269	-0.137997	0.0835525	-1.65161	0.0986132	0.996905	Srf	serum response factor
ENSMUSG00000028407	262.04	-0.152542	0.0923688	-1.65145	0.0986475	0.996905	Toporsos	topoisomerase I binding, arginine/serine-rich, opposite strand
ENSMUSG00000006850	343.683	0.196731	0.119152	1.65109	0.0987205	0.996905	Tmco6	transmembrane and coiled-coil domains 6
ENSMUSG00000045064	228.565	0.2755	0.166878	1.65091	0.0987578	0.996905	Zc2hc1c	zinc finger, C2HC-type containing 1C
ENSMUSG00000051037	35.9862	0.439118	0.266082	1.65031	0.0988789	0.996905	Zfp455	zinc finger protein 455
ENSMUSG00000028715	77.744	0.570143	0.345516	1.65012	0.0989189	0.996905	Cyp4a14	cytochrome P450, family 4, subfamily a, polypeptide 14
ENSMUSG00000089824	305.177	0.302905	0.183573	1.65005	0.0989318	0.996905	Rbm12	RNA binding motif protein 12
ENSMUSG00000097504	169.648	-0.237185	0.143804	-1.64936	0.0990735	0.996905	4930516B21Rik	RIKEN cDNA 4930516B21 gene
ENSMUSG00000044062	14.7119	-0.557062	0.337852	-1.64884	0.0991814	0.996905	Plekhd1os	pleckstrin homology domain containing, family D (with coiled-coil domains) member 1, opposite strand
ENSMUSG00000015759	967.923	-0.131191	0.0795704	-1.64875	0.0991994	0.996905	Cnih1	cornichon family AMPA receptor auxiliary protein 1
ENSMUSG00000037151	335.332	-0.192449	0.116764	-1.6482	0.0993122	0.996905	Lrrc20	leucine rich repeat containing 20
ENSMUSG00000040322	668.003	-0.161836	0.0981915	-1.64817	0.0993187	0.996905	Slc25a24	solute carrier family 25 (mitochondrial carrier, phosphate carrier), member 24
ENSMUSG00000041187	500.649	0.174357	0.105798	1.64801	0.0993506	0.996905	Prkd2	protein kinase D2
ENSMUSG00000098424	31.1088	-0.406626	0.246814	-1.6475	0.0994549	0.996905	Gm27202	predicted gene 27202
ENSMUSG00000020423	1599.91	0.436837	0.265154	1.64749	0.0994584	0.996905	Btg2	B cell translocation gene 2, anti-proliferative
ENSMUSG00000003308	840.588	0.120969	0.0734626	1.64668	0.0996247	0.996905	Keap1	kelch-like ECH-associated protein 1
ENSMUSG00000036564	6803.19	-0.141269	0.0857922	-1.64664	0.0996321	0.996905	Ndrg4	N-myc downstream regulated gene 4
ENSMUSG00000029608	133.397	-0.320686	0.194753	-1.64663	0.0996346	0.996905	Rph3a	rabphilin 3A
ENSMUSG00000024965	75.1025	0.293633	0.178355	1.64633	0.0996949	0.996905	Fermt3	fermitin family member 3
ENSMUSG00000003123	1087.66	0.180212	0.109466	1.64629	0.099704	0.996905	Lipe	lipase, hormone sensitive
ENSMUSG00000028757	3119.81	-0.0957205	0.0581603	-1.6458	0.0998042	0.996905	Ddost	dolichyl-di-phosphooligosaccharide-protein glycotransferase
ENSMUSG00000029246	442.944	0.231438	0.140669	1.64527	0.0999144	0.996905	Ppat	phosphoribosyl pyrophosphate amidotransferase
ENSMUSG00000024018	387.582	0.118251	0.0718876	1.64494	0.0999826	0.996905	Ccdc167	coiled-coil domain containing 167
ENSMUSG00000054517	273.329	0.191073	0.11616	1.64492	0.0999873	0.996905	Trim65	tripartite motif-containing 65
ENSMUSG00000066072	139.778	0.670098	0.407419	1.64474	0.100024	0.996905	Cyp4a10	cytochrome P450, family 4, subfamily a, polypeptide 10
ENSMUSG00000022992	1481.79	0.135105	0.082158	1.64445	0.100083	0.996905	Kansl2	KAT8 regulatory NSL complex subunit 2
ENSMUSG00000049643	259.625	-0.158172	0.0962106	-1.64402	0.100172	0.996905	2310022A10Rik	RIKEN cDNA 2310022A10 gene
ENSMUSG00000053768	713.24	-0.14376	0.0874549	-1.64382	0.100213	0.996905	Chchd3	coiled-coil-helix-coiled-coil-helix domain containing 3
ENSMUSG00000026466	1828.02	0.094102	0.0572525	1.64363	0.100252	0.996905	Tor1aip1	torsin A interacting protein 1
ENSMUSG00000049299	422.562	-0.155325	0.0945384	-1.64298	0.100387	0.996905	Trappc1	trafficking protein particle complex 1
ENSMUSG00000028862	372.692	0.412453	0.251094	1.64262	0.100461	0.996905	Map3k6	mitogen-activated protein kinase kinase kinase 6
ENSMUSG00000029475	504.046	-0.12892	0.0785031	-1.64223	0.100543	0.996905	Kdm2b	lysine (K)-specific demethylase 2B
ENSMUSG00000041945	249.942	-0.200004	0.121797	-1.6421	0.100568	0.996905	Mfsd9	major facilitator superfamily domain containing 9
ENSMUSG00000025982	6790.85	0.102903	0.0626695	1.64199	0.100591	0.996905	Sf3b1	splicing factor 3b, subunit 1
ENSMUSG00000035851	1762.21	0.146837	0.0894279	1.64196	0.100597	0.996905	Ythdc1	YTH domain containing 1
ENSMUSG00000073471	228.041	-0.173042	0.105458	-1.64086	0.100827	0.996905	Rsph3a	radial spoke 3A homolog (Chlamydomonas)
ENSMUSG00000018733	189.498	0.149621	0.0912064	1.64046	0.100909	0.996905	Pex12	peroxisomal biogenesis factor 12
ENSMUSG00000044600	1203.96	-0.110346	0.0672683	-1.64039	0.100924	0.996905	Smim7	small integral membrane protein 7
ENSMUSG00000074030	341.77	0.222236	0.135507	1.64003	0.100998	0.996905	Exoc8	exocyst complex component 8
ENSMUSG00000028961	1941.03	0.107733	0.0657249	1.63916	0.101181	0.996905	Pgd	phosphogluconate dehydrogenase
ENSMUSG00000063410	1251.52	-0.120273	0.0733909	-1.6388	0.101254	0.996905	Stk24	serine/threonine kinase 24
ENSMUSG00000039536	1259.66	0.0934245	0.0570081	1.63879	0.101256	0.996905	Stau1	staufen (RNA binding protein) homolog 1 (Drosophila)
ENSMUSG00000039145	545.028	0.243716	0.148738	1.63856	0.101306	0.996905	Camk1d	calcium/calmodulin-dependent protein kinase ID
ENSMUSG00000062627	568.15	0.190094	0.116088	1.6375	0.101527	0.996905	Mysm1	myb-like, SWIRM and MPN domains 1
ENSMUSG00000040599	356.878	0.208263	0.127232	1.63688	0.101656	0.996905	Mis12	MIS12 kinetochore complex component
ENSMUSG00000060429	65.6917	0.293986	0.179753	1.6355	0.101944	0.996905	Sntb1	syntrophin, basic 1
ENSMUSG00000074646	144.703	-0.203133	0.124262	-1.63472	0.102109	0.996905	6430550D23Rik	RIKEN cDNA 6430550D23 gene
ENSMUSG00000042473	512.972	0.23237	0.142149	1.6347	0.102112	0.996905	Tbc1d8b	TBC1 domain family, member 8B
ENSMUSG00000021466	1699.57	0.187904	0.115039	1.63339	0.102387	0.996905	Ptch1	patched 1
ENSMUSG00000073599	471.755	0.176612	0.108134	1.63326	0.102414	0.996905	Ecscr	endothelial cell surface expressed chemotaxis and apoptosis regulator
ENSMUSG00000090150	1614.15	-0.101113	0.0619091	-1.63325	0.102417	0.996905	Acad11	acyl-Coenzyme A dehydrogenase family, member 11
ENSMUSG00000020919	737.431	-0.179609	0.110015	-1.63258	0.102557	0.996905	Stat5b	signal transducer and activator of transcription 5B
ENSMUSG00000041625	271.711	-0.127885	0.0783392	-1.63245	0.102586	0.996905	Ggact	gamma-glutamylamine cyclotransferase
ENSMUSG00000039414	857.91	0.141995	0.0869832	1.63244	0.102586	0.996905	Heatr5b	HEAT repeat containing 5B
ENSMUSG00000019837	438.75	0.251522	0.15411	1.6321	0.102659	0.996905	Gtf3c6	general transcription factor IIIC, polypeptide 6, alpha
ENSMUSG00000019984	1095.01	0.114229	0.0699928	1.63201	0.102677	0.996905	Med23	mediator complex subunit 23
ENSMUSG00000021276	203.587	0.185477	0.113682	1.63155	0.102774	0.996905	Cinp	cyclin-dependent kinase 2 interacting protein
ENSMUSG00000021737	891.701	-0.0994594	0.0609731	-1.6312	0.102848	0.996905	Psmd6	proteasome (prosome, macropain) 26S subunit, non-ATPase, 6
ENSMUSG00000039914	270.062	-0.174251	0.106917	-1.62977	0.103149	0.996905	Coq10a	coenzyme Q10A
ENSMUSG00000041997	1629.96	-0.126894	0.0778995	-1.62894	0.103325	0.996905	Tlk1	tousled-like kinase 1
ENSMUSG00000019082	169.953	-0.223793	0.137435	-1.62836	0.103449	0.996905	Slc25a22	solute carrier family 25 (mitochondrial carrier, glutamate), member 22
ENSMUSG00000019864	311.313	-0.170054	0.10445	-1.62809	0.103505	0.996905	Rtn4ip1	reticulon 4 interacting protein 1
ENSMUSG00000022838	42.148	-0.331322	0.203659	-1.62684	0.103771	0.996905	Eaf2	ELL associated factor 2
ENSMUSG00000030180	1066.89	0.139513	0.0857686	1.62662	0.103817	0.996905	Kdm5a	lysine (K)-specific demethylase 5A
ENSMUSG00000038827	444.482	0.143103	0.0879766	1.6266	0.103822	0.996905	Fam206a	family with sequence similarity 206, member A
ENSMUSG00000006143	88.7346	0.300832	0.184993	1.62618	0.103912	0.996905	Upk3bl	uroplakin 3B-like
ENSMUSG00000063049	181.304	0.21031	0.129351	1.62589	0.103974	0.996905	Ing2	inhibitor of growth family, member 2
ENSMUSG00000105065	28.521	0.346575	0.213183	1.62572	0.10401	0.996905	Gm42513	predicted gene 42513
ENSMUSG00000024442	725.088	-0.135897	0.0835986	-1.62559	0.104037	0.996905	0610009O20Rik	RIKEN cDNA 0610009O20 gene
ENSMUSG00000040048	999.278	-0.154885	0.0952827	-1.62553	0.104051	0.996905	Ndufb10	NADH dehydrogenase (ubiquinone) 1 beta subcomplex, 10
ENSMUSG00000096232	168.499	-0.184627	0.11359	-1.62538	0.104081	0.996905	NA	NA
ENSMUSG00000035047	838.358	0.173894	0.107022	1.62484	0.104196	0.996905	Kri1	KRI1 homolog
ENSMUSG00000031594	19.6505	-0.641876	0.395066	-1.62473	0.10422	0.996905	Fgl1	fibrinogen-like protein 1
ENSMUSG00000026922	2182.35	0.222012	0.136685	1.62426	0.10432	0.996905	Agpat2	1-acylglycerol-3-phosphate O-acyltransferase 2 (lysophosphatidic acid acyltransferase, beta)
ENSMUSG00000023909	269.795	-0.210483	0.129603	-1.62407	0.104361	0.996905	Paqr4	progestin and adipoQ receptor family member IV
ENSMUSG00000053600	121.415	0.219642	0.135253	1.62394	0.104389	0.996905	Zfp472	zinc finger protein 472
ENSMUSG00000023345	32.8836	0.414787	0.255458	1.6237	0.10444	0.996905	Poc1a	POC1 centriolar protein A
ENSMUSG00000019893	484.901	0.392537	0.241843	1.62311	0.104566	0.996905	Ros1	Ros1 proto-oncogene
ENSMUSG00000047003	86.4985	0.342222	0.210862	1.62297	0.104596	0.996905	Zfp41	zinc finger protein 41
ENSMUSG00000060038	468.094	0.180209	0.111042	1.62289	0.104612	0.996905	Dhps	deoxyhypusine synthase
ENSMUSG00000000093	1721.34	0.157551	0.0971011	1.62254	0.104687	0.996905	Tbx2	T-box 2
ENSMUSG00000079559	43.2019	-0.324376	0.19993	-1.62245	0.104708	0.996905	Colca2	COLCA2 homolog
ENSMUSG00000030403	1954.2	0.137969	0.0850968	1.62132	0.10495	0.996905	Vasp	vasodilator-stimulated phosphoprotein
ENSMUSG00000042719	651.5	0.211832	0.130667	1.62116	0.104984	0.996905	Naa25	N(alpha)-acetyltransferase 25, NatB auxiliary subunit
ENSMUSG00000057134	574.785	-0.153801	0.0948769	-1.62106	0.105004	0.996905	Ado	2-aminoethanethiol (cysteamine) dioxygenase
ENSMUSG00000025950	5773.19	0.18397	0.113562	1.61999	0.105234	0.996905	Idh1	isocitrate dehydrogenase 1 (NADP+), soluble
ENSMUSG00000034709	852.524	-0.124196	0.0766755	-1.61976	0.105284	0.996905	Ppp1r21	protein phosphatase 1, regulatory subunit 21
ENSMUSG00000027641	519.028	-0.211792	0.130779	-1.61946	0.105349	0.996905	Rbl1	retinoblastoma-like 1 (p107)
ENSMUSG00000036390	347.686	-0.256191	0.158237	-1.61904	0.10544	0.996905	Gadd45a	growth arrest and DNA-damage-inducible 45 alpha
ENSMUSG00000026356	1285.53	-0.145132	0.0896458	-1.61895	0.105459	0.996905	Dars	aspartyl-tRNA synthetase
ENSMUSG00000104303	61.4527	0.234275	0.144866	1.61719	0.105838	0.996905	Gm36976	predicted gene, 36976
ENSMUSG00000018570	52.5634	-0.352426	0.217945	-1.61704	0.10587	0.996905	2810408A11Rik	RIKEN cDNA 2810408A11 gene
ENSMUSG00000042988	224.028	-0.219295	0.13566	-1.61651	0.105985	0.996905	Notum	notum pectinacetylesterase homolog (Drosophila)
ENSMUSG00000031504	322.561	0.193714	0.11984	1.61644	0.106	0.996905	Rab20	RAB20, member RAS oncogene family
ENSMUSG00000048503	557.079	0.158588	0.0981111	1.61641	0.106006	0.996905	Tmem136	transmembrane protein 136
ENSMUSG00000019777	1444.49	0.198051	0.122547	1.61612	0.106068	0.996905	Hdac2	histone deacetylase 2
ENSMUSG00000020827	4328.84	0.152833	0.0946067	1.61545	0.106212	0.996905	Mink1	misshapen-like kinase 1 (zebrafish)
ENSMUSG00000042043	861.914	-0.125738	0.0778418	-1.6153	0.106247	0.996905	Tbca	tubulin cofactor A
ENSMUSG00000035772	258.313	0.267264	0.165474	1.61514	0.106281	0.996905	Mrps2	mitochondrial ribosomal protein S2
ENSMUSG00000021843	3520.8	-0.0909114	0.0562902	-1.61505	0.1063	0.996905	Ktn1	kinectin 1
ENSMUSG00000018604	2782.06	0.186673	0.115639	1.61427	0.10647	0.996905	Tbx3	T-box 3
ENSMUSG00000015962	176.676	0.251305	0.155687	1.61417	0.106492	0.996905	1700016C15Rik	RIKEN cDNA 1700016C15 gene
ENSMUSG00000036208	232.314	0.1596	0.0989137	1.61353	0.10663	0.996905	Nepro	nucleolus and neural progenitor protein
ENSMUSG00000029167	356.739	0.218412	0.135423	1.61282	0.106785	0.996905	Ppargc1a	peroxisome proliferative activated receptor, gamma, coactivator 1 alpha
ENSMUSG00000047022	203.766	-0.306486	0.190164	-1.6117	0.107028	0.996905	Mipol1	mirror-image polydactyly 1
ENSMUSG00000089876	213.164	0.211137	0.13102	1.61148	0.107075	0.996905	Tmem102	transmembrane protein 102
ENSMUSG00000038146	394.45	-0.253732	0.157584	-1.61014	0.107367	0.996905	Notch3	notch 3
ENSMUSG00000029826	795.521	-0.135727	0.0842995	-1.61006	0.107385	0.996905	Zc3hav1	zinc finger CCCH type, antiviral 1
ENSMUSG00000071657	765.13	-0.147944	0.0918961	-1.60991	0.107418	0.996905	Bscl2	Berardinelli-Seip congenital lipodystrophy 2 (seipin)
ENSMUSG00000030980	1231.87	0.112155	0.0696738	1.60972	0.107459	0.996905	Knop1	lysine rich nucleolar protein 1
ENSMUSG00000042606	288.462	0.189328	0.117733	1.60812	0.10781	0.996905	Hirip3	HIRA interacting protein 3
ENSMUSG00000016946	368.503	0.13001	0.0808506	1.60803	0.107828	0.996905	Kctd5	potassium channel tetramerisation domain containing 5
ENSMUSG00000005161	2365.59	-0.126139	0.0784609	-1.60767	0.107908	0.996905	Prdx2	peroxiredoxin 2
ENSMUSG00000021701	610.808	0.30225	0.188049	1.60729	0.107991	0.996905	Plk2	polo-like kinase 2
ENSMUSG00000107336	22.4478	0.461361	0.287085	1.60705	0.108043	0.996905	Gm43461	predicted gene 43461
ENSMUSG00000038718	399.769	-0.152209	0.0947349	-1.60668	0.108124	0.996905	Pbx3	pre B cell leukemia homeobox 3
ENSMUSG00000036214	108.22	0.222085	0.138228	1.60666	0.108129	0.996905	Znrd1as	zinc ribbon domain containing 1, antisense
ENSMUSG00000046139	738.692	0.14233	0.0886418	1.60567	0.108346	0.996905	Patl1	protein associated with topoisomerase II homolog 1 (yeast)
ENSMUSG00000037826	334.367	0.205124	0.127758	1.60556	0.10837	0.996905	Ppm1k	protein phosphatase 1K (PP2C domain containing)
ENSMUSG00000044816	148.804	0.315659	0.196679	1.60494	0.108507	0.996905	D630023F18Rik	RIKEN cDNA D630023F18 gene
ENSMUSG00000024206	142.266	-0.22492	0.140176	-1.60455	0.108594	0.996905	Rfx2	regulatory factor X, 2 (influences HLA class II expression)
ENSMUSG00000051223	3770.87	-0.130745	0.0814926	-1.60437	0.108632	0.996905	Bzw1	basic leucine zipper and W2 domains 1
ENSMUSG00000002550	840.105	0.0888649	0.0553955	1.60419	0.108672	0.996905	Uck1	uridine-cytidine kinase 1
ENSMUSG00000014226	1450.18	-0.141317	0.0881002	-1.60404	0.108704	0.996905	Cacybp	calcyclin binding protein
ENSMUSG00000007836	1291.41	-0.117294	0.0731544	-1.60338	0.108851	0.996905	Hnrnpa0	heterogeneous nuclear ribonucleoprotein A0
ENSMUSG00000009145	758.768	-0.289858	0.18086	-1.60267	0.109008	0.996905	Dqx1	DEAQ RNA-dependent ATPase
ENSMUSG00000044165	39.3635	0.485146	0.302808	1.60216	0.10912	0.996905	Bcl2l15	BCLl2-like 15
ENSMUSG00000041633	355.487	0.406805	0.253913	1.60214	0.109125	0.996905	Kctd12b	potassium channel tetramerisation domain containing 12b
ENSMUSG00000042073	1446.84	-0.129353	0.0807397	-1.6021	0.109134	0.996905	Abhd14b	abhydrolase domain containing 14b
ENSMUSG00000058838	16.1533	0.464556	0.289995	1.60194	0.109168	0.996905	Rps27a-ps2	ribosomal protein S27A, pseudogene 2
ENSMUSG00000025173	1252.03	0.11269	0.0703523	1.60179	0.109202	0.996905	Wdr45b	WD repeat domain 45B
ENSMUSG00000033781	444.662	0.14361	0.0896715	1.60152	0.109262	0.996905	Asb13	ankyrin repeat and SOCS box-containing 13
ENSMUSG00000016493	385.506	0.276755	0.172831	1.6013	0.109311	0.996905	Cd46	CD46 antigen, complement regulatory protein
ENSMUSG00000024410	420.191	0.164428	0.102737	1.60047	0.109494	0.996905	3110002H16Rik	RIKEN cDNA 3110002H16 gene
ENSMUSG00000040009	122.707	-0.223597	0.139737	-1.60013	0.109569	0.996905	Gnaz	guanine nucleotide binding protein, alpha z subunit
ENSMUSG00000042303	861.786	0.147524	0.0922159	1.59976	0.109651	0.996905	Sgsm3	small G protein signaling modulator 3
ENSMUSG00000062397	1548.83	-0.08806	0.0550472	-1.59972	0.109661	0.996905	Zfp706	zinc finger protein 706
ENSMUSG00000040785	1980.6	0.100054	0.0625482	1.59964	0.109679	0.996905	Ttc3	tetratricopeptide repeat domain 3
ENSMUSG00000067925	107.594	-0.198043	0.12385	-1.59906	0.109807	0.996905	Cxx1a	CAAX box 1A
ENSMUSG00000034855	24.5736	-0.522797	0.326966	-1.59893	0.109836	0.996905	Cxcl10	chemokine (C-X-C motif) ligand 10
ENSMUSG00000079620	1241.71	0.367658	0.229969	1.59873	0.109881	0.996905	Muc4	mucin 4
ENSMUSG00000003119	974.936	0.149895	0.0937624	1.59867	0.109894	0.996905	Cdk12	cyclin-dependent kinase 12
ENSMUSG00000036309	4949.08	-0.101284	0.0633928	-1.59772	0.110105	0.996905	Skp1a	S-phase kinase-associated protein 1A
ENSMUSG00000104361	39.5058	-0.351947	0.220285	-1.59769	0.110113	0.996905	Gm38080	predicted gene, 38080
ENSMUSG00000031536	1084.08	-0.131394	0.0823039	-1.59645	0.110389	0.996905	Polb	polymerase (DNA directed), beta
ENSMUSG00000025130	8046.25	-0.0827056	0.051807	-1.59642	0.110396	0.996905	P4hb	prolyl 4-hydroxylase, beta polypeptide
ENSMUSG00000052852	92.7338	-0.310169	0.194324	-1.59615	0.110456	0.996905	Reep1	receptor accessory protein 1
ENSMUSG00000019822	494.06	0.145609	0.0912608	1.59552	0.110595	0.996905	Smpd2	sphingomyelin phosphodiesterase 2, neutral
ENSMUSG00000062157	335.381	0.158826	0.0995549	1.59536	0.110632	0.996905	Ifnlr1	interferon lambda receptor 1
ENSMUSG00000028645	1590.66	0.156786	0.0982786	1.59532	0.110641	0.996905	Slc2a1	solute carrier family 2 (facilitated glucose transporter), member 1
ENSMUSG00000061436	494.365	0.18446	0.115662	1.59481	0.110754	0.996905	Hipk2	homeodomain interacting protein kinase 2
ENSMUSG00000036473	188.759	0.216013	0.135448	1.5948	0.110757	0.996905	Tbc1d24	TBC1 domain family, member 24
ENSMUSG00000020263	1320.32	-0.144677	0.0907716	-1.59386	0.110967	0.996905	Appl2	adaptor protein, phosphotyrosine interaction, PH domain and leucine zipper containing 2
ENSMUSG00000107090	13.5274	-0.617112	0.387328	-1.59325	0.111103	0.996905	Gm42884	predicted gene 42884
ENSMUSG00000017767	37.0296	0.330266	0.207367	1.59266	0.111236	0.996905	Spata25	spermatogenesis associated 25
ENSMUSG00000107002	222.001	-0.147723	0.0927697	-1.59236	0.111303	0.996905	0610012G03Rik	RIKEN cDNA 0610012G03 gene
ENSMUSG00000041915	962.222	0.142995	0.0898289	1.59187	0.111415	0.996905	Ammecr1l	AMME chromosomal region gene 1-like
ENSMUSG00000026977	1084.42	0.234151	0.147148	1.59127	0.11155	0.996905	March7	membrane-associated ring finger (C3HC4) 7
ENSMUSG00000035239	84.6906	0.283633	0.178301	1.59075	0.111665	0.996905	Neu3	neuraminidase 3
ENSMUSG00000034898	57.5508	-0.340525	0.214111	-1.59041	0.111742	0.996905	Filip1	filamin A interacting protein 1
ENSMUSG00000030672	19.4794	-0.660289	0.415222	-1.59021	0.111788	0.996905	Mylpf	myosin light chain, phosphorylatable, fast skeletal muscle
ENSMUSG00000025981	1054.19	0.263799	0.165909	1.59002	0.111829	0.996905	Coq10b	coenzyme Q10B
ENSMUSG00000021918	357.282	-0.154427	0.0971315	-1.58988	0.111862	0.996905	Nek4	NIMA (never in mitosis gene a)-related expressed kinase 4
ENSMUSG00000006010	1025.94	-0.111812	0.0703436	-1.58951	0.111946	0.996905	BC003331	cDNA sequence BC003331
ENSMUSG00000029064	6615.65	-0.0803486	0.0505708	-1.58884	0.112098	0.996905	Gnb1	guanine nucleotide binding protein (G protein), beta 1
ENSMUSG00000032705	436.612	-0.151703	0.095482	-1.58881	0.112104	0.996905	Exd2	exonuclease 3'-5' domain containing 2
ENSMUSG00000012187	14.6873	0.575334	0.362195	1.58846	0.112182	0.996905	Mogat1	monoacylglycerol O-acyltransferase 1
ENSMUSG00000001441	3542.99	0.137215	0.0863985	1.58816	0.112249	0.996905	Npepps	aminopeptidase puromycin sensitive
ENSMUSG00000048458	64.3836	-0.347481	0.218824	-1.58795	0.112298	0.996905	Fam212b	family with sequence similarity 212, member B
ENSMUSG00000097090	136.976	-0.240512	0.151473	-1.58782	0.112327	0.996905	Gm26724	predicted gene, 26724
ENSMUSG00000052428	1864.65	-0.127617	0.0803781	-1.58771	0.112353	0.996905	Tmco1	transmembrane and coiled-coil domains 1
ENSMUSG00000041396	82.3432	0.244773	0.154182	1.58756	0.112387	0.996905	Mettl18	methyltransferase like 18
ENSMUSG00000024245	114.63	0.281775	0.177491	1.58754	0.112391	0.996905	Tmem178	transmembrane protein 178
ENSMUSG00000040354	1123.62	0.232573	0.1465	1.58753	0.112394	0.996905	Mars	methionine-tRNA synthetase
ENSMUSG00000030604	25.7476	0.413242	0.260317	1.58745	0.11241	0.996905	Zfp626	zinc finger protein 626
ENSMUSG00000032383	2517.51	-0.091916	0.057915	-1.58709	0.112493	0.996905	Ppib	peptidylprolyl isomerase B
ENSMUSG00000053137	522.924	0.222129	0.139963	1.58706	0.1125	0.996905	Mapk11	mitogen-activated protein kinase 11
ENSMUSG00000017417	89.4757	-0.396865	0.250082	-1.58694	0.112526	0.996905	Plxdc1	plexin domain containing 1
ENSMUSG00000027715	125.585	-0.146982	0.0926206	-1.58693	0.112529	0.996905	Ccna2	cyclin A2
ENSMUSG00000025190	737.608	0.11002	0.0693338	1.58682	0.112553	0.996905	Got1	glutamic-oxaloacetic transaminase 1, soluble
ENSMUSG00000006356	2679.88	-0.140461	0.0885209	-1.58676	0.112567	0.996905	Crip2	cysteine rich protein 2
ENSMUSG00000048612	7069.92	0.156769	0.0988205	1.5864	0.112649	0.996905	Myof	myoferlin
ENSMUSG00000100017	62.798	0.352264	0.222079	1.58621	0.112692	0.996905	2410022M11Rik	RIKEN cDNA 2410022M11 gene
ENSMUSG00000025207	901.556	0.219549	0.138434	1.58595	0.112751	0.996905	Sema4g	sema domain, immunoglobulin domain (Ig), transmembrane domain (TM) and short cytoplasmic domain, (semaphorin) 4G
ENSMUSG00000097634	48.7833	0.293924	0.185388	1.58545	0.112864	0.996905	Gm26827	predicted gene, 26827
ENSMUSG00000027171	91.5801	0.275757	0.17395	1.58527	0.112905	0.996905	Prrg4	proline rich Gla (G-carboxyglutamic acid) 4 (transmembrane)
ENSMUSG00000092443	25.6283	-0.36311	0.229063	-1.5852	0.112921	0.996905	Gm20726	predicted gene, 20726
ENSMUSG00000048445	172.218	0.213218	0.134586	1.58426	0.113136	0.996905	Ccdc57	coiled-coil domain containing 57
ENSMUSG00000042548	863.367	0.126414	0.0798118	1.58391	0.113215	0.996905	Asxl1	additional sex combs like 1
ENSMUSG00000030835	3115.34	-0.109179	0.0689399	-1.58368	0.113266	0.996905	Nomo1	nodal modulator 1
ENSMUSG00000035142	169.05	-0.18581	0.117414	-1.58252	0.113532	0.996905	Nubpl	nucleotide binding protein-like
ENSMUSG00000031545	1835.24	-0.0833355	0.0526672	-1.5823	0.11358	0.996905	Gpat4	glycerol-3-phosphate acyltransferase 4
ENSMUSG00000020101	122.743	0.31727	0.200594	1.58165	0.11373	0.996905	Vsir	V-set immunoregulatory receptor
ENSMUSG00000024778	308.939	-0.188509	0.119201	-1.58144	0.113777	0.996905	Fas	Fas (TNF receptor superfamily member 6)
ENSMUSG00000030104	481.642	0.130361	0.0824364	1.58136	0.113797	0.996905	Edem1	ER degradation enhancer, mannosidase alpha-like 1
ENSMUSG00000027405	903.448	0.166403	0.105264	1.58082	0.113919	0.996905	Nop56	NOP56 ribonucleoprotein
ENSMUSG00000051074	9.48479	0.639504	0.404549	1.58078	0.113928	0.996905	4930579K19Rik	RIKEN cDNA 4930579K19 gene
ENSMUSG00000037791	1687.65	-0.110481	0.0699021	-1.58052	0.113988	0.996905	Phf12	PHD finger protein 12
ENSMUSG00000024896	538.351	-0.119442	0.0756078	-1.57976	0.114162	0.996905	Minpp1	multiple inositol polyphosphate histidine phosphatase 1
ENSMUSG00000026784	125.524	-0.219067	0.13868	-1.57966	0.114185	0.996905	Pdss1	prenyl (solanesyl) diphosphate synthase, subunit 1
ENSMUSG00000045817	775.389	-0.188169	0.119131	-1.57951	0.114218	0.996905	Zfp36l2	zinc finger protein 36, C3H type-like 2
ENSMUSG00000021214	52.5561	-0.550221	0.34835	-1.5795	0.11422	0.996905	Akr1c18	aldo-keto reductase family 1, member C18
ENSMUSG00000026816	597.982	0.112716	0.0713731	1.57925	0.114279	0.996905	Gtf3c5	general transcription factor IIIC, polypeptide 5
ENSMUSG00000024077	771.435	0.156368	0.0990146	1.57924	0.11428	0.996905	Strn	striatin, calmodulin binding protein
ENSMUSG00000047090	197.306	0.223897	0.141796	1.57901	0.114334	0.996905	Tmem198b	transmembrane protein 198b
ENSMUSG00000046822	452.959	-0.159964	0.101324	-1.57874	0.114395	0.996905	Slc39a3	solute carrier family 39 (zinc transporter), member 3
ENSMUSG00000035783	133.287	-0.209499	0.132704	-1.57869	0.114407	0.996905	Acta2	actin, alpha 2, smooth muscle, aorta
ENSMUSG00000029603	619.926	-0.193913	0.122839	-1.57859	0.114429	0.996905	Dtx1	deltex 1, E3 ubiquitin ligase
ENSMUSG00000040723	661.848	0.201266	0.127507	1.57847	0.114457	0.996905	Rcsd1	RCSD domain containing 1
ENSMUSG00000034636	746.762	0.142621	0.0903735	1.57813	0.114537	0.996905	Zyg11b	zyg-ll family member B, cell cycle regulator
ENSMUSG00000064267	437.089	0.186578	0.118228	1.57812	0.114539	0.996905	Hvcn1	hydrogen voltage-gated channel 1
ENSMUSG00000030844	9.06698	0.88351	0.560252	1.57699	0.114798	0.996905	Rgs10	regulator of G-protein signalling 10
ENSMUSG00000028521	515.207	0.155707	0.0987468	1.57684	0.114833	0.996905	Slc35d1	solute carrier family 35 (UDP-glucuronic acid/UDP-N-acetylgalactosamine dual transporter), member D1
ENSMUSG00000039616	106.932	-0.325184	0.206242	-1.57671	0.114861	0.996905	Mocos	molybdenum cofactor sulfurase
ENSMUSG00000039167	2833.43	-0.190609	0.120893	-1.57667	0.114871	0.996905	Adgrl4	adhesion G protein-coupled receptor L4
ENSMUSG00000028423	1709.69	0.0978722	0.0620823	1.57649	0.114913	0.996905	Nfx1	nuclear transcription factor, X-box binding 1
ENSMUSG00000054855	48.9458	0.411529	0.26108	1.57626	0.114966	0.996905	Rnd1	Rho family GTPase 1
ENSMUSG00000007029	2973.54	0.147048	0.0932981	1.57611	0.115	0.996905	Vars	valyl-tRNA synthetase
ENSMUSG00000001175	6726.55	-0.0887691	0.0563772	-1.57456	0.115359	0.996905	Calm1	calmodulin 1
ENSMUSG00000050428	160.382	0.229346	0.145718	1.5739	0.11551	0.996905	Fbxo46	F-box protein 46
ENSMUSG00000075602	2513.26	0.14236	0.0904612	1.57371	0.115554	0.996905	Ly6a	lymphocyte antigen 6 complex, locus A
ENSMUSG00000038594	45.2047	0.469309	0.298248	1.57355	0.115591	0.996905	Cep85l	centrosomal protein 85-like
ENSMUSG00000105954	1376.05	0.22453	0.142723	1.57319	0.115675	0.996905	Gm42793	predicted gene 42793
ENSMUSG00000008393	809.993	0.105297	0.0669373	1.57307	0.115703	0.996905	Carhsp1	calcium regulated heat stable protein 1
ENSMUSG00000047205	61.0104	0.286192	0.181946	1.57295	0.11573	0.996905	Dusp18	dual specificity phosphatase 18
ENSMUSG00000027997	414.252	-0.143982	0.0916472	-1.57105	0.116171	0.996905	Casp6	caspase 6
ENSMUSG00000003934	107.381	-0.39663	0.252469	-1.571	0.116182	0.996905	Efnb3	ephrin B3
ENSMUSG00000022426	634.76	-0.134202	0.0854252	-1.57099	0.116186	0.996905	Josd1	Josephin domain containing 1
ENSMUSG00000015750	1127.56	0.117411	0.0747892	1.56989	0.11644	0.996905	Aph1a	aph1 homolog A, gamma secretase subunit
ENSMUSG00000048351	108.649	0.224518	0.143023	1.5698	0.116461	0.996905	Coa7	cytochrome c oxidase assembly factor 7
ENSMUSG00000106334	87.3743	-0.223383	0.142334	-1.56943	0.116548	0.996905	Gm43549	predicted gene 43549
ENSMUSG00000039840	464.324	-0.108409	0.0690948	-1.56898	0.116651	0.996905	Epg5	ectopic P-granules autophagy protein 5 homolog (C, elegans)
ENSMUSG00000026280	1307.42	0.0843576	0.0537706	1.56884	0.116685	0.996905	Atg4b	autophagy related 4B, cysteine peptidase
ENSMUSG00000031865	3035.73	-0.110882	0.0707036	-1.56827	0.116818	0.996905	Dctn1	dynactin 1
ENSMUSG00000057788	639.303	0.154219	0.0983591	1.56792	0.1169	0.996905	Ddx49	DEAD (Asp-Glu-Ala-Asp) box polypeptide 49
ENSMUSG00000030103	901.203	0.169605	0.108181	1.56779	0.11693	0.996905	Bhlhe40	basic helix-loop-helix family, member e40
ENSMUSG00000015839	3089	-0.11384	0.0726318	-1.56736	0.11703	0.996905	Nfe2l2	nuclear factor, erythroid derived 2, like 2
ENSMUSG00000019970	24059.7	0.179069	0.114325	1.56631	0.117276	0.996905	Sgk1	serum/glucocorticoid regulated kinase 1
ENSMUSG00000104517	12.8858	0.700231	0.447141	1.56602	0.117344	0.996905	Gm18407	predicted gene, 18407
ENSMUSG00000031465	2588.29	-0.144661	0.0924773	-1.56429	0.117749	0.996905	Angpt2	angiopoietin 2
ENSMUSG00000102615	148.064	0.214888	0.13741	1.56385	0.117853	0.996905	Gm37844	predicted gene, 37844
ENSMUSG00000001642	113562	0.120955	0.0773757	1.56322	0.118	0.996905	Akr1b3	aldo-keto reductase family 1, member B3 (aldose reductase)
ENSMUSG00000032332	489.659	-0.244192	0.156214	-1.56319	0.118008	0.996905	Col12a1	collagen, type XII, alpha 1
ENSMUSG00000053604	260.397	-0.146399	0.0936836	-1.5627	0.118123	0.996905	Rpia	ribose 5-phosphate isomerase A
ENSMUSG00000020091	1097.57	-0.0894404	0.0572526	-1.56221	0.11824	0.996905	Eif4ebp2	eukaryotic translation initiation factor 4E binding protein 2
ENSMUSG00000025232	1880.16	-0.118891	0.0761351	-1.56159	0.118385	0.996905	Hexa	hexosaminidase A
ENSMUSG00000011257	976.466	-0.114914	0.0736177	-1.56095	0.118536	0.996905	Pabpc4	poly(A) binding protein, cytoplasmic 4
ENSMUSG00000029638	267.803	0.22611	0.144868	1.5608	0.118572	0.996905	Glcci1	glucocorticoid induced transcript 1
ENSMUSG00000063849	457.413	0.143204	0.0918248	1.55954	0.11887	0.996905	Ppcdc	phosphopantothenoylcysteine decarboxylase
ENSMUSG00000086539	102.91	-0.228264	0.146368	-1.55952	0.118875	0.996905	Gm16759	predicted gene, 16759
ENSMUSG00000010651	96.3882	0.44073	0.282691	1.55905	0.118984	0.996905	Acaa1b	acetyl-Coenzyme A acyltransferase 1B
ENSMUSG00000061536	231.759	-0.167258	0.107284	-1.55903	0.11899	0.996905	Sec22c	SEC22 homolog C, vesicle trafficking protein
ENSMUSG00000040841	333.883	0.13392	0.0859513	1.55809	0.119211	0.996905	Six5	sine oculis-related homeobox 5
ENSMUSG00000026229	3035.37	-0.0909951	0.0584192	-1.55762	0.119322	0.996905	Psmd1	proteasome (prosome, macropain) 26S subunit, non-ATPase, 1
ENSMUSG00000010307	328.826	-0.327009	0.209962	-1.55747	0.119359	0.996905	Tmem86a	transmembrane protein 86A
ENSMUSG00000018858	302.326	0.175524	0.11272	1.55717	0.11943	0.996905	Mrpl58	mitochondrial ribosomal protein L58
ENSMUSG00000020687	511.36	0.20399	0.131026	1.55687	0.1195	0.996905	Cdc27	cell division cycle 27
ENSMUSG00000026095	610.13	-0.137882	0.0885681	-1.55679	0.119521	0.996905	Asnsd1	asparagine synthetase domain containing 1
ENSMUSG00000005968	334.756	0.179061	0.115032	1.55662	0.11956	0.996905	Tuft1	tuftelin 1
[truncated: 11,779 more rows]

## Sheet: wt_chow-vs-salt
ensembl_gene_id	baseMean	log2FoldChange	lfcSE	stat	pvalue	padj	external_gene_name	description
[truncated: 13,243 more rows]

[truncated: 1 more sheets: ko_chow-vs-salt]
